# Supplementary material for: An RNA-targeting CRISPR–Cas13d system alleviates disease-related phenotypes in Huntington’s disease models
Source: Nat Neurosci. 2022 Dec 12;26(1):27–38. doi: 10.1038/s41593-022-01207-1 (PMC9829537; doi:10.1038/s41593-022-01207-1)
Supplement: Supplementary file 2 — List of common HD differentially expressed genes with patient iPSC-derived neuronal lines identified by transcriptome-wide RNA-seq. [file 41593_2022_1207_MOESM2_ESM.xlsx]

## Sheet: Table 1
HD 109- Cas13d/NT vs Control Lines	Gene Symbol	Gene ID	log2(Fold Change)	padj	(-)log10(q-value)		HD 109- Cas13d/CAGEX vs Control Lines	Gene Symbol	Gene ID	log2(Fold Change)	padj	(-)log10(q-value)		HD 77- Cas13d/NT vs Control Lines	Gene Symbol	Gene ID	log2(Fold Change)	padj	(-)log10(q-value)		HD 77- Cas13d/CAGEX vs Control Lines	Gene Symbol	Gene ID	log2(Fold Change)	padj	(-)log10(q-value)		HD 66- Cas13d/NT vs Control Lines	Gene Symbol	Gene ID	log2(Fold Change)	padj	(-)log10(q-value)		HD 66- Cas13d/CAGEX vs Control Lines	Gene Symbol	Gene ID	log2(Fold Change)	padj	(-)log10(q-value)
	FYN	ENSG00000010810.17	-0.140576	9.68973e-05	1.20824			SAMD11	ENSG00000187634.11	-3.19317	3.16439e-267	80.2244			SAMD11	ENSG00000187634.11	-2.56744	1.80757e-161	48.3884			SAMD11	ENSG00000187634.11	-4.39586	1.26304e-211	63.4868			SAMD11	ENSG00000187634.11	-0.836069	3.44976e-25	7.36386			SAMD11	ENSG00000146414.15	0.721692	9.61398e-05	1.20927
	GUK1	ENSG00000143774.16	-0.192083	9.21771e-05	1.21477			HES4	ENSG00000188290.10	-0.641811	3.43212e-18	5.25732			HES4	ENSG00000188290.10	1.6194	1.859e-124	37.2467			HES4	ENSG00000188290.10	-0.404745	6.73393e-08	2.15891			HES4	ENSG00000188290.10	-0.523245	4.20189e-13	3.72571			HES4	ENSG00000114316.12	0.224663	8.29137e-05	1.22862
	UTRN	ENSG00000152818.18	0.542825	8.3963e-05	1.22697			AGRN	ENSG00000188157.14	-0.270826	8.9332e-09	2.42299			AGRN	ENSG00000188157.14	-2.03119	0	90.309			AGRN	ENSG00000188157.14	0.281723	8.8419e-10	2.72536			AGRN	ENSG00000188157.14	-0.269934	3.74143e-09	2.53677			AGRN	ENSG00000113108.19	-0.195943	8.27933e-05	1.22881
	NFYA	ENSG00000001167.14	0.419887	8.30679e-05	1.22837			SDF4	ENSG00000078808.16	-0.336724	3.28888e-14	4.05877			SDF4	ENSG00000078808.16	-0.222815	6.98934e-07	1.85301			SDF4	ENSG00000078808.16	-0.360393	1.4578e-14	4.16514			SDF4	ENSG00000078808.16	-0.41494	5.23632e-21	6.10518			SDF4	ENSG00000040731.10	-0.242005	8.18646e-05	1.23028
	MDFIC	ENSG00000135272.10	1.20012	7.74073e-05	1.2376			AURKAIP1	ENSG00000175756.13	-0.432424	1.18488e-09	2.68709			AURKAIP1	ENSG00000175756.13	0.902113	7.16667e-42	12.3858			AURKAIP1	ENSG00000175756.13	-0.650515	4.76079e-19	5.51557			AURKAIP1	ENSG00000175756.13	-0.31971	4.94523e-06	1.59721			AURKAIP1	ENSG00000188157.14	-0.180116	7.92881e-05	1.23446
	TRERF1	ENSG00000124496.12	0.435348	7.64824e-05	1.23917			MRPL20	ENSG00000242485.5	-0.74808	1.52068e-24	7.16992			MRPL20	ENSG00000242485.5	0.805423	1.33776e-31	9.29389			MRPL20	ENSG00000242485.5	-0.711856	6.15471e-21	6.08405			MRPL20	ENSG00000242485.5	-0.384296	9.83149e-08	2.10943			MRPL20	ENSG00000124702.17	-0.28718	7.79093e-05	1.23675
	GPR87	ENSG00000138271.5	-3.76629	7.56255e-05	1.24064			CHD5	ENSG00000116254.17	0.204592	2.11096e-06	1.7085			CHD5	ENSG00000116254.17	-4.24627	0	90.309			CHD5	ENSG00000116254.17	0.614614	9.34074e-50	14.7594			CHD5	ENSG00000116254.17	0.723538	2.22434e-71	21.2686			CHD5	ENSG00000134086.7	0.359074	7.71865e-05	1.23797
	EML6	ENSG00000214595.11	0.495744	7.47836e-05	1.24211			ACOT7	ENSG00000097021.19	-0.447296	1.66661e-31	9.26515			ACOT7	ENSG00000097021.19	-1.23253	2.92787e-214	64.28			ACOT7	ENSG00000097021.19	-0.398358	8.63207e-25	7.24395			ACOT7	ENSG00000097021.19	-0.15898	2.9374e-05	1.36428			ACOT7	ENSG00000090621.13	-0.143161	7.50024e-05	1.24173
	CYP1B1	ENSG00000138061.11	-0.623134	7.3935e-05	1.2436			NOL9	ENSG00000162408.10	0.704879	2.08018e-11	3.21557			NOL9	ENSG00000162408.10	1.17036	8.95573e-31	9.04532			NOL9	ENSG00000162408.10	0.664901	5.19589e-10	2.79486			NOL9	ENSG00000162408.10	0.428406	5.11694e-05	1.29172			NOL9	ENSG00000135346.8	1.13835	7.29637e-05	1.24533
	HINT1	ENSG00000169567.11	-0.158789	6.24829e-05	1.2656			PARK7	ENSG00000116288.12	-0.654101	1.416e-42	12.5978			PARK7	ENSG00000116288.12	0.430231	4.91503e-21	6.11346			PARK7	ENSG00000116288.12	-0.693942	6.53315e-47	13.903			PARK7	ENSG00000116288.12	-0.362725	7.9545e-15	4.24434			PARK7	ENSG00000152377.13	-3.56154	6.85079e-05	1.25357
	PTPRZ1	ENSG00000106278.11	0.665715	5.8083e-05	1.27515			ENO1	ENSG00000074800.15	-0.234996	3.79736e-10	2.83586			ENO1	ENSG00000074800.15	2.17342	0	90.309			ENO1	ENSG00000074800.15	-0.612177	5.12282e-62	18.4503			ENO1	ENSG00000074800.15	-0.693853	1.44893e-82	24.636			ENO1	ENSG00000138271.5	-2.63562	6.62537e-05	1.25794
	GTF2IRD2	ENSG00000196275.13	-0.493028	4.92593e-05	1.29669			SPSB1	ENSG00000171621.13	-1.42462	4.61705e-27	7.92782			SPSB1	ENSG00000171621.13	-3.09848	3.15726e-67	20.0187			SPSB1	ENSG00000171621.13	-1.21609	2.29411e-17	5.00895			SPSB1	ENSG00000171621.13	-2.60077	2.28335e-66	19.76			SPSB1	ENSG00000132429.9	0.169886	6.62132e-05	1.25802
	H3F3A	ENSG00000163041.9	-0.167255	4.01062e-05	1.32357			PGD	ENSG00000142657.20	-0.187889	5.20265e-08	2.19263			PGD	ENSG00000142657.20	-0.741955	1.33474e-105	31.5704			PGD	ENSG00000142657.20	-0.163323	2.43911e-06	1.68961			PGD	ENSG00000142657.20	-0.296159	6.07302e-19	5.48374			PGD	ENSG00000196275.13	1.41167	6.59229e-05	1.2586
	FEM1C	ENSG00000145780.7	0.413564	4.00337e-05	1.3238			AGTRAP	ENSG00000177674.15	-1.45023	1.17277e-12	3.59152			AGTRAP	ENSG00000177674.15	2.35932	5.34032e-45	13.3273			AGTRAP	ENSG00000177674.15	-1.4039	5.93991e-08	2.17531			AGTRAP	ENSG00000177674.15	-1.45248	7.42691e-11	3.04919			AGTRAP	ENSG00000087077.13	-0.864763	6.33017e-05	1.2639
	MRPL22	ENSG00000082515.17	-0.317317	3.94004e-05	1.32589			DDI2	ENSG00000197312.11	1.50277	1.10236e-15	4.50271			DDI2	ENSG00000197312.11	1.59473	4.39213e-17	4.92405			DDI2	ENSG00000197312.11	1.31394	5.30188e-11	3.09325			DDI2	ENSG00000197312.11	0.989946	4.04244e-07	1.92459			DDI2	ENSG00000168137.15	0.154545	5.64414e-05	1.2789
	KIF2A	ENSG00000068796.16	-0.227587	3.90384e-05	1.32709			RSC1A1	ENSG00000215695.1	0.900344	4.97984e-16	4.6066			RSC1A1	ENSG00000215695.1	1.57493	9.59312e-47	13.8528			RSC1A1	ENSG00000215695.1	0.720742	2.89092e-09	2.57048			RSC1A1	ENSG00000215695.1	0.745194	5.79386e-11	3.08165			RSC1A1	ENSG00000198130.15	-0.434463	4.99198e-05	1.29495
	SCAMP1	ENSG00000085365.17	-0.428947	3.08509e-05	1.35787			SPEN	ENSG00000065526.10	0.514886	9.04566e-28	8.14092			SPEN	ENSG00000065526.10	1.70228	0	90.309			SPEN	ENSG00000065526.10	0.737362	1.80233e-57	17.0817			SPEN	ENSG00000065526.10	0.208659	9.67684e-06	1.50944			SPEN	ENSG00000115091.11	-0.162608	4.81558e-05	1.29965
	FRYL	ENSG00000075539.14	0.344639	3.06544e-05	1.3587			EPHA2	ENSG00000142627.12	-1.2699	1.73298e-34	10.1631			EPHA2	ENSG00000142627.12	0.572627	3.72733e-09	2.53726			EPHA2	ENSG00000142627.12	-2.99385	5.4722e-68	20.2478			EPHA2	ENSG00000142627.12	-3.50915	1.13273e-109	32.796			EPHA2	ENSG00000136274.8	0.470729	4.78915e-05	1.30037
	ZDHHC4	ENSG00000136247.14	-0.295257	2.87426e-05	1.36712			NBPF1	ENSG00000219481.10	0.846253	1.02711e-39	11.7367			NBPF1	ENSG00000219481.10	-1.536	1.61704e-83	24.9227			NBPF1	ENSG00000219481.10	1.19176	1.25524e-76	22.8486			NBPF1	ENSG00000219481.10	0.632322	5.87283e-23	6.69224			NBPF1	ENSG00000143772.9	-1.16408	4.63472e-05	1.30466
	DYNLT1	ENSG00000146425.10	-0.231682	2.81894e-05	1.36966			MFAP2	ENSG00000117122.13	-1.52798	6.07556e-69	20.5352			MFAP2	ENSG00000117122.13	-2.27431	1.20121e-113	33.9924			MFAP2	ENSG00000117122.13	-0.68024	2.4487e-14	4.09734			MFAP2	ENSG00000117122.13	-1.04777	1.17123e-34	10.2144			MFAP2	ENSG00000081189.15	-0.234897	4.551e-05	1.30704
	ATP8A1	ENSG00000124406.16	-0.430503	2.80416e-05	1.37035			SDHB	ENSG00000117118.9	-0.288318	1.02426e-07	2.10408			SDHB	ENSG00000117118.9	1.11914	4.22444e-108	32.3229			SDHB	ENSG00000117118.9	-0.515055	1.1037e-18	5.40564			SDHB	ENSG00000117118.9	-0.304814	1.87489e-08	2.32607			SDHB	ENSG00000172354.9	-0.55238	4.53758e-05	1.30743
	ANKRD44	ENSG00000065413.19	-0.643843	2.65501e-05	1.37749			IGSF21	ENSG00000117154.11	-1.18564	8.48521e-81	24.1039			IGSF21	ENSG00000117154.11	-5.55262	0	90.309			IGSF21	ENSG00000117154.11	-1.78511	1.78612e-151	45.3797			IGSF21	ENSG00000117154.11	-0.40731	1.76684e-11	3.23692			IGSF21	ENSG00000106153.12	0.360618	4.13319e-05	1.31963
	GREB1	ENSG00000196208.13	-0.304368	2.65041e-05	1.37772			AKR7A2	ENSG00000053371.12	-0.451177	6.11213e-07	1.87054			AKR7A2	ENSG00000053371.12	1.75616	4.25036e-101	30.2149			AKR7A2	ENSG00000053371.12	-0.548788	3.70678e-08	2.23695			AKR7A2	ENSG00000053371.12	-0.634348	5.46894e-12	3.39023			AKR7A2	ENSG00000018699.12	-0.400283	3.65024e-05	1.33587
	HIVEP2	ENSG00000010818.9	-0.253324	2.23975e-05	1.39973			CAPZB	ENSG00000077549.17	-0.300304	2.29871e-10	2.90148			CAPZB	ENSG00000077549.17	-0.451043	1.67118e-22	6.55552			CAPZB	ENSG00000077549.17	-0.277788	4.75922e-09	2.50531			CAPZB	ENSG00000077549.17	-0.405361	1.01781e-18	5.41623			CAPZB	ENSG00000176720.5	0.634925	3.53415e-05	1.3401
	BRI3	ENSG00000164713.9	-0.240144	1.97029e-05	1.41649			OTUD3	ENSG00000169914.5	1.25898	3.73939e-22	6.45023			OTUD3	ENSG00000169914.5	1.51049	5.22076e-31	9.11587			OTUD3	ENSG00000169914.5	1.35497	1.28009e-23	6.89141			OTUD3	ENSG00000169914.5	1.38745	8.61819e-27	7.84622			OTUD3	ENSG00000134363.11	-0.555918	2.80962e-05	1.37009
	MALSU1	ENSG00000156928.4	-0.377882	1.86101e-05	1.42395			CAMK2N1	ENSG00000162545.5	-0.549187	7.96799e-33	9.66266			CAMK2N1	ENSG00000162545.5	-3.25595	0	90.309			CAMK2N1	ENSG00000162545.5	-0.712094	2.95213e-49	14.6089			CAMK2N1	ENSG00000162545.5	-0.714316	2.15954e-55	16.456			CAMK2N1	ENSG00000162670.10	0.356555	2.65328e-05	1.37758
	IRF4	ENSG00000137265.14	-1.60837	1.79413e-05	1.42873			RAP1GAP	ENSG00000076864.19	0.526967	4.79001e-17	4.91271			RAP1GAP	ENSG00000076864.19	-3.3286	5.75619e-289	86.7688			RAP1GAP	ENSG00000076864.19	0.729122	8.93467e-32	9.34666			RAP1GAP	ENSG00000076864.19	-0.443069	3.36705e-12	3.45364			RAP1GAP	ENSG00000157005.3	-0.434249	2.62942e-05	1.37876
	ZSCAN12	ENSG00000158691.14	0.458402	1.72062e-05	1.4342			LUZP1	ENSG00000169641.13	0.800319	2.83783e-19	5.58321			LUZP1	ENSG00000169641.13	0.648302	3.34738e-12	3.45441			LUZP1	ENSG00000169641.13	0.980272	1.23352e-25	7.49831			LUZP1	ENSG00000169641.13	-0.441021	1.13037e-05	1.48913			LUZP1	ENSG00000151914.19	1.2108	2.5174e-05	1.38445
	CCDC112	ENSG00000164221.12	-0.265362	1.65083e-05	1.43962			ID3	ENSG00000117318.8	-3.86897	5.61799e-79	23.5557			ID3	ENSG00000117318.8	-1.06264	3.43806e-09	2.54782			ID3	ENSG00000117318.8	-10.2631	1.90764e-22	6.53822			ID3	ENSG00000117318.8	-3.43424	1.884e-63	18.8821			ID3	ENSG00000163644.14	0.272352	2.51578e-05	1.38454
	NUP153	ENSG00000124789.11	0.204329	1.51439e-05	1.45089			RPL11	ENSG00000142676.14	-0.432928	3.84876e-23	6.74749			RPL11	ENSG00000142676.14	2.07169	0	90.309			RPL11	ENSG00000142676.14	-0.508787	2.18994e-32	9.53048			RPL11	ENSG00000142676.14	-0.627807	1.02347e-49	14.7474			RPL11	ENSG00000138653.9	0.67429	2.38806e-05	1.39135
	SNIP1	ENSG00000163877.10	0.43026	1.41745e-05	1.45954			ELOA	ENSG00000011007.12	0.403198	2.41401e-14	4.0992			ELOA	ENSG00000011007.12	1.01358	5.98452e-86	25.6547			ELOA	ENSG00000011007.12	0.443845	1.00433e-15	4.51489			ELOA	ENSG00000011007.12	0.260429	1.2507e-06	1.77693			ELOA	ENSG00000138777.19	-0.413362	2.24473e-05	1.39944
	NRN1	ENSG00000124785.8	0.287749	1.28355e-05	1.47251			CLIC4	ENSG00000169504.14	0.651218	2.4171e-15	4.40007			CLIC4	ENSG00000169504.14	0.645159	6.11794e-15	4.27866			CLIC4	ENSG00000169504.14	0.485005	2.45622e-08	2.29076			CLIC4	ENSG00000169504.14	0.340759	5.32334e-05	1.28655			CLIC4	ENSG00000120708.16	-0.86004	2.19741e-05	1.40222
	CASTOR2	ENSG00000274070.1	0.48972	1.24267e-05	1.47675			PDIK1L	ENSG00000175087.9	0.622841	1.54521e-10	2.95341			PDIK1L	ENSG00000175087.9	-1.05685	1.44736e-22	6.57432			PDIK1L	ENSG00000175087.9	0.617479	5.02265e-10	2.7993			PDIK1L	ENSG00000175087.9	0.618208	1.07218e-10	3.00119			PDIK1L	ENSG00000134987.11	0.888631	2.03504e-05	1.41226
	YWHAG	ENSG00000170027.6	0.181954	1.16396e-05	1.4853			SH3BGRL3	ENSG00000142669.14	-0.828464	4.03004e-26	7.64456			SH3BGRL3	ENSG00000142669.14	-2.20266	1.82577e-145	43.5706			SH3BGRL3	ENSG00000142669.14	-0.803408	7.48187e-24	6.96162			SH3BGRL3	ENSG00000142669.14	-0.40175	1.71095e-07	2.037			SH3BGRL3	ENSG00000173193.14	1.4653	1.9367e-05	1.41874
	ARID1B	ENSG00000049618.23	0.206494	7.57371e-06	1.54148			HMGN2	ENSG00000198830.10	-0.297075	7.78542e-10	2.742			HMGN2	ENSG00000198830.10	1.57207	1.02886e-271	81.5754			HMGN2	ENSG00000198830.10	-0.350975	8.31879e-13	3.63642			HMGN2	ENSG00000198830.10	-0.361017	1.87599e-14	4.13217			HMGN2	ENSG00000168016.14	0.342219	1.92147e-05	1.41977
	ABI2	ENSG00000138443.15	0.308101	7.44614e-06	1.5437			SFN	ENSG00000175793.11	-3.73292	1.10987e-40	12.0276			SFN	ENSG00000175793.11	-3.17983	5.76227e-26	7.59782			SFN	ENSG00000175793.11	-4.20078	3.80509e-25	7.35104			SFN	ENSG00000175793.11	-2.29473	8.73848e-20	5.7372			SFN	ENSG00000004864.13	0.183217	1.7857e-05	1.42935
	TMEM232	ENSG00000186952.14	1.37332	6.80605e-06	1.55545			NUDC	ENSG00000090273.13	-0.358539	1.12076e-14	4.19952			NUDC	ENSG00000090273.13	0.552196	5.40232e-36	10.6166			NUDC	ENSG00000090273.13	-0.539115	1.46658e-30	8.98084			NUDC	ENSG00000090273.13	-0.502159	1.00399e-28	8.42832			NUDC	ENSG00000145730.20	1.35528	1.76799e-05	1.43065
	PGAP1	ENSG00000197121.14	-0.708894	6.0035e-06	1.57186			FAM46B	ENSG00000158246.7	-2.11462	1.26559e-08	2.37745			FAM46B	ENSG00000158246.7	-2.86801	1.53089e-10	2.95463			FAM46B	ENSG00000158246.7	-6.5511	1.36412e-09	2.66868			FAM46B	ENSG00000158246.7	-4.83837	4.40767e-15	4.32152			FAM46B	ENSG00000165097.14	0.332334	1.67944e-05	1.43737
	LIMK1	ENSG00000106683.14	-0.237499	5.77177e-06	1.577			PPP1R8	ENSG00000117751.17	-0.290754	1.43132e-07	2.06033			PPP1R8	ENSG00000117751.17	0.36335	1.17576e-11	3.29016			PPP1R8	ENSG00000117751.17	-0.306005	1.59522e-07	2.04615			PPP1R8	ENSG00000117751.17	-0.469311	1.21194e-17	5.09238			PPP1R8	ENSG00000164442.9	-0.435993	1.6763e-05	1.43761
	PHIP	ENSG00000146247.13	0.230524	5.32318e-06	1.58758			DNAJC8	ENSG00000126698.10	-0.502564	1.94318e-29	8.64302			DNAJC8	ENSG00000126698.10	0.422742	5.12052e-23	6.71016			DNAJC8	ENSG00000126698.10	-0.590326	2.41372e-38	11.3239			DNAJC8	ENSG00000126698.10	-0.397518	8.74658e-20	5.73708			DNAJC8	ENSG00000134243.11	0.215026	1.58803e-05	1.44469
	SMIM29	ENSG00000186577.13	-0.366571	4.3835e-06	1.61297			ATP5IF1	ENSG00000130770.17	-0.682041	4.03148e-45	13.3641			ATP5IF1	ENSG00000130770.17	1.03143	6.42265e-114	34.0743			ATP5IF1	ENSG00000130770.17	-0.72823	4.04164e-46	13.6648			ATP5IF1	ENSG00000130770.17	-0.315527	4.24324e-11	3.12237			ATP5IF1	ENSG00000196591.11	0.589815	1.54837e-05	1.44799
	TMEM173	ENSG00000184584.12	-0.725931	4.07017e-06	1.62267			PTPRU	ENSG00000060656.19	-0.647496	1.78727e-43	12.8684			PTPRU	ENSG00000060656.19	-0.330343	1.98114e-12	3.52298			PTPRU	ENSG00000060656.19	-2.15418	5.42763e-300	90.0879			PTPRU	ENSG00000060656.19	-2.27868	0	90.309			PTPRU	ENSG00000175416.12	-0.299713	1.44905e-05	1.45666
	RNF182	ENSG00000180537.12	0.61065	3.70001e-06	1.63513			PUM1	ENSG00000134644.15	0.309004	5.38378e-16	4.5964			PUM1	ENSG00000134644.15	0.487315	1.40017e-37	11.0941			PUM1	ENSG00000134644.15	0.425837	2.42071e-27	8.01223			PUM1	ENSG00000134644.15	0.502617	1.71068e-41	12.272			PUM1	ENSG00000078053.16	-0.640798	1.38612e-05	1.46246
	PCDHGB6	ENSG00000253305.2	-0.255285	3.5447e-06	1.64074			ZCCHC17	ENSG00000121766.15	-0.268724	6.75341e-06	1.55647			ZCCHC17	ENSG00000121766.15	-0.930285	1.8276e-54	16.1768			ZCCHC17	ENSG00000121766.15	-0.424086	1.98457e-12	3.52275			ZCCHC17	ENSG00000121766.15	-0.358417	6.53676e-10	2.76485			ZCCHC17	ENSG00000196230.12	-1.03989	1.30312e-05	1.47054
	NDUFS6	ENSG00000145494.11	0.289881	3.13928e-06	1.65662			TINAGL1	ENSG00000142910.15	-3.95508	1.52449e-07	2.05208			TINAGL1	ENSG00000142910.15	-3.77001	3.3481e-05	1.34717			TINAGL1	ENSG00000142910.15	-4.98813	2.25359e-05	1.39892			TINAGL1	ENSG00000142910.15	-4.28653	4.79034e-06	1.60137			TINAGL1	ENSG00000152154.10	-0.360449	1.27463e-05	1.47343
	STXBP5L	ENSG00000145087.12	-0.681916	3.00996e-06	1.66212			PEF1	ENSG00000162517.12	-0.726312	9.22586e-21	6.03113			PEF1	ENSG00000162517.12	1.27549	3.15038e-70	20.9221			PEF1	ENSG00000162517.12	-0.576908	1.12851e-11	3.29552			PEF1	ENSG00000162517.12	-0.729663	2.41853e-20	5.90514			PEF1	ENSG00000121940.15	0.305394	1.22285e-05	1.47885
	TMEM184C	ENSG00000164168.7	-0.383051	2.70012e-06	1.67632			ADGRB2	ENSG00000121753.12	0.525867	4.41146e-30	8.83686			ADGRB2	ENSG00000121753.12	-1.55942	1.67943e-211	63.4495			ADGRB2	ENSG00000121753.12	1.13952	1.82222e-143	42.9688			ADGRB2	ENSG00000121753.12	-0.193367	3.76987e-05	1.33166			ADGRB2	ENSG00000189292.15	-2.24175	1.17324e-05	1.48426
	SCML4	ENSG00000146285.13	1.52454	2.57444e-06	1.68255			EIF3I	ENSG00000084623.11	-0.219569	3.26107e-07	1.95267			EIF3I	ENSG00000084623.11	2.1096	0	90.309			EIF3I	ENSG00000084623.11	-0.411559	5.8569e-21	6.09054			EIF3I	ENSG00000084623.11	-0.308949	1.70678e-13	3.8435			EIF3I	ENSG00000143494.15	0.393184	1.16295e-05	1.48541
	APBB3	ENSG00000113108.19	0.28014	2.18475e-06	1.70401			MARCKSL1	ENSG00000175130.6	-0.578245	5.93016e-56	16.625			MARCKSL1	ENSG00000175130.6	-2.1608	0	90.309			MARCKSL1	ENSG00000175130.6	-0.343763	2.30089e-21	6.21269			MARCKSL1	ENSG00000175130.6	-0.172031	2.41636e-06	1.69084			MARCKSL1	ENSG00000180992.6	-1.37902	1.04614e-05	1.49925
	RARS	ENSG00000113643.8	-0.274396	1.88059e-06	1.72361			S100PBP	ENSG00000116497.17	0.610779	3.79159e-11	3.13709			S100PBP	ENSG00000116497.17	1.78674	2.8864e-90	26.9541			S100PBP	ENSG00000116497.17	0.818207	3.26743e-17	4.96272			S100PBP	ENSG00000116497.17	1.07112	1.80367e-32	9.55585			S100PBP	ENSG00000137944.17	-0.411468	9.17498e-06	1.51641
	RCOR3	ENSG00000117625.13	0.363386	1.38847e-06	1.76327			FNDC5	ENSG00000160097.17	-1.44704	4.48091e-35	10.34			FNDC5	ENSG00000160097.17	-5.19425	2.96599e-82	24.5423			FNDC5	ENSG00000160097.17	-1.37462	2.44519e-26	7.70989			FNDC5	ENSG00000160097.17	-1.05923	6.7504e-20	5.77095			FNDC5	ENSG00000116514.16	0.208137	8.69788e-06	1.52339
	BUD23	ENSG00000071462.11	-0.2794	1.12375e-06	1.79093			HPCA	ENSG00000121905.9	2.21871	4.95237e-59	17.5516			HPCA	ENSG00000121905.9	-2.86305	2.64052e-32	9.50602			HPCA	ENSG00000121905.9	0.98048	3.27259e-11	3.15633			HPCA	ENSG00000121905.9	-0.974885	1.96364e-09	2.62105			HPCA	ENSG00000117598.11	0.508499	8.26458e-06	1.53007
	HECW2	ENSG00000138411.12	-0.634021	8.1702e-07	1.8326			RNF19B	ENSG00000116514.16	0.397583	2.76343e-17	4.98462			RNF19B	ENSG00000116514.16	-0.727643	2.29672e-44	13.1366			RNF19B	ENSG00000116514.16	0.624307	1.52112e-38	11.3843			RNF19B	ENSG00000116514.16	0.26446	2.72165e-08	2.27734			RNF19B	ENSG00000115825.9	0.57744	8.13026e-06	1.53221
	TOGARAM2	ENSG00000189350.12	-2.1103	7.8896e-07	1.83717			CSMD2	ENSG00000121904.17	2.29475	0				CSMD2	ENSG00000121904.17	-1.33623	1.85662e-58	17.3788			CSMD2	ENSG00000121904.17	3.11404	0				CSMD2	ENSG00000121904.17	2.04769	7.64687e-258	77.3998			CSMD2	ENSG00000113068.9	0.44342	7.99287e-06	1.53444
	PARK7	ENSG00000116288.12	0.225388	7.68334e-07	1.84063			KIAA0319L	ENSG00000142687.17	0.233345	8.81011e-06	1.52171			KIAA0319L	ENSG00000142687.17	-0.991509	3.73732e-73	21.8028			KIAA0319L	ENSG00000142687.17	0.269037	3.76358e-07	1.93394			KIAA0319L	ENSG00000142687.17	-0.300319	8.01344e-09	2.43719			KIAA0319L	ENSG00000158528.11	-0.285873	7.71882e-06	1.539
	AGBL4	ENSG00000186094.16	-3.17609	7.58474e-07	1.84232			PSMB2	ENSG00000126067.11	-0.274701	1.22679e-09	2.68255			PSMB2	ENSG00000126067.11	0.873462	1.33797e-93	27.9577			PSMB2	ENSG00000126067.11	-0.310267	3.14483e-11	3.16154			PSMB2	ENSG00000126067.11	-0.338853	2.46568e-14	4.09644			PSMB2	ENSG00000001629.9	-0.33205	7.5986e-06	1.54105
	SRSF3	ENSG00000112081.16	-0.183106	7.31346e-07	1.84708			AGO4	ENSG00000134698.10	1.09118	1.17898e-61	18.3413			AGO4	ENSG00000134698.10	-0.955013	1.61923e-34	10.172			AGO4	ENSG00000134698.10	1.42635	6.44065e-103	30.7626			AGO4	ENSG00000134698.10	0.590081	1.28134e-18	5.38613			AGO4	ENSG00000138785.14	-0.291178	7.53045e-06	1.54223
	SRP19	ENSG00000153037.14	-0.300251	7.14085e-07	1.85021			AGO3	ENSG00000126070.19	1.46996	2.67006e-25	7.39735			AGO3	ENSG00000126070.19	1.62098	2.45109e-31	9.21472			AGO3	ENSG00000126070.19	1.29578	3.00884e-19	5.57556			AGO3	ENSG00000126070.19	1.69046	1.81024e-34	10.1574			AGO3	ENSG00000144619.14	-0.378078	6.92458e-06	1.5532
	CENPW	ENSG00000203760.8	-0.967166	6.63846e-07	1.85974			TRAPPC3	ENSG00000054116.11	-0.468508	3.21872e-14	4.06159			TRAPPC3	ENSG00000054116.11	-0.541251	3.73477e-18	5.24627			TRAPPC3	ENSG00000054116.11	-0.573036	7.11107e-19	5.46311			TRAPPC3	ENSG00000054116.11	-0.500994	2.1191e-16	4.7183			TRAPPC3	ENSG00000161011.19	-0.411733	6.25595e-06	1.56647
	NFU1	ENSG00000169599.12	-0.277805	6.32838e-07	1.866			MRPS15	ENSG00000116898.11	-0.657829	2.46759e-32	9.51487			MRPS15	ENSG00000116898.11	1.85457	2.99887e-291	87.4562			MRPS15	ENSG00000116898.11	-0.77767	1.99256e-36	10.7469			MRPS15	ENSG00000116898.11	-0.483528	4.89512e-18	5.2109			MRPS15	ENSG00000130338.12	-0.789225	6.21095e-06	1.56742
	RNASEL	ENSG00000135828.11	-0.92774	6.01838e-07	1.87256			GRIK3	ENSG00000163873.9	2.43974	1.94976e-114	34.2301			GRIK3	ENSG00000163873.9	-4.55971	6.35853e-71	21.1313			GRIK3	ENSG00000163873.9	1.40276	2.85585e-37	11.0009			GRIK3	ENSG00000163873.9	-1.91328	6.52503e-48	14.2042			GRIK3	ENSG00000085871.8	-0.943547	5.96894e-06	1.57261
	PTPRU	ENSG00000060656.19	-0.227814	5.57258e-07	1.88262			SNIP1	ENSG00000163877.10	0.429182	2.9699e-05	1.36284			SNIP1	ENSG00000163877.10	0.464258	4.91822e-06	1.59793			SNIP1	ENSG00000163877.10	0.511573	1.17067e-06	1.78558			SNIP1	ENSG00000163877.10	0.4624	5.00226e-06	1.59571			SNIP1	ENSG00000234602.7	-3.84417	5.48584e-06	1.58365
	TINAGL1	ENSG00000142910.15	-5.83091	5.05008e-07	1.8955			UTP11	ENSG00000183520.11	-0.401207	7.80004e-12	3.34381			UTP11	ENSG00000183520.11	0.943434	3.37693e-65	19.4078			UTP11	ENSG00000183520.11	-0.770905	3.51754e-33	9.76956			UTP11	ENSG00000183520.11	-0.454057	9.9124e-15	4.21557			UTP11	ENSG00000142871.16	0.481128	5.2394e-06	1.58965
	TOMM6	ENSG00000214736.7	-0.38014	4.93336e-07	1.89855			MACF1	ENSG00000127603.25	1.18813	7.92156e-170	50.9045			MACF1	ENSG00000127603.25	-1.45312	5.5811e-237	71.1193			MACF1	ENSG00000127603.25	1.30676	1.83387e-211	63.438			MACF1	ENSG00000127603.25	0.727959	2.39289e-66	19.7539			MACF1	ENSG00000184408.9	0.452749	5.14058e-06	1.59214
	RPL26L1	ENSG00000037241.7	-0.36689	4.82533e-07	1.90145			PABPC4	ENSG00000090621.13	0.151982	3.95428e-05	1.32541			PABPC4	ENSG00000090621.13	1.25397	1.63937e-289	86.933			PABPC4	ENSG00000090621.13	0.250287	2.38585e-11	3.19765			PABPC4	ENSG00000090621.13	-0.235646	1.36744e-10	2.96939			PABPC4	ENSG00000005483.20	-1.18721	4.76378e-06	1.6021
	GRK6	ENSG00000198055.10	-0.306488	4.19901e-07	1.91962			PPIE	ENSG00000084072.16	-0.399695	6.04163e-08	2.17309			PPIE	ENSG00000084072.16	1.36001	1.98106e-88	26.4013			PPIE	ENSG00000084072.16	-0.424792	8.56972e-08	2.12739			PPIE	ENSG00000084072.16	-0.452185	9.9193e-10	2.71033			PPIE	ENSG00000112245.11	-0.136299	4.15581e-06	1.61995
	TWISTNB	ENSG00000105849.5	-0.549437	3.84899e-07	1.931			CAP1	ENSG00000131236.16	-0.34724	1.00931e-16	4.81527			CAP1	ENSG00000131236.16	-0.602481	7.03569e-47	13.8933			CAP1	ENSG00000131236.16	-0.455653	1.61072e-26	7.76446			CAP1	ENSG00000131236.16	-0.387154	3.12659e-21	6.1726			CAP1	ENSG00000031003.10	0.284523	3.75037e-06	1.63337
	PFDN6	ENSG00000204220.11	-0.40854	3.81739e-07	1.93208			SMAP2	ENSG00000084070.11	0.301602	8.58301e-12	3.33131			SMAP2	ENSG00000084070.11	-1.82442	9.72994e-279	83.6899			SMAP2	ENSG00000084070.11	0.273844	1.18912e-09	2.68662			SMAP2	ENSG00000084070.11	-0.256161	7.9808e-09	2.43773			SMAP2	ENSG00000178425.13	0.720291	3.57651e-06	1.63957
	NRCAM	ENSG00000091129.19	0.273389	3.64141e-07	1.93825			ZFP69B	ENSG00000187801.14	1.08903	3.80982e-21	6.14676			ZFP69B	ENSG00000187801.14	-0.791282	4.72272e-09	2.50632			ZFP69B	ENSG00000187801.14	1.03928	3.26796e-18	5.26373			ZFP69B	ENSG00000187801.14	0.934154	5.80026e-16	4.58666			ZFP69B	ENSG00000124496.12	-0.219227	3.33167e-06	1.64884
	USP4	ENSG00000114316.12	-0.298536	2.69459e-07	1.97762			CCDC30	ENSG00000186409.15	0.519616	2.06534e-05	1.41033			CCDC30	ENSG00000186409.15	-2.05829	1.21607e-35	10.5105			CCDC30	ENSG00000186409.15	0.875206	1.28793e-12	3.57928			CCDC30	ENSG00000186409.15	1.05428	1.9698e-19	5.63094			CCDC30	ENSG00000142910.15	-3.29405	3.17058e-06	1.65532
	PPARGC1A	ENSG00000109819.8	-0.991803	2.41982e-07	1.99168			PPIH	ENSG00000171960.10	-0.474767	2.22543e-07	2.00263			PPIH	ENSG00000171960.10	2.64612	5.52182e-230	69.0135			PPIH	ENSG00000171960.10	-0.557826	3.02416e-08	2.26356			PPIH	ENSG00000171960.10	-0.626117	1.71121e-11	3.2411			PPIH	ENSG00000182389.19	1.30576	2.72886e-06	1.67494
	PDGFA	ENSG00000197461.13	-0.844918	2.16238e-07	2.00639			SLC2A1	ENSG00000117394.21	-1.74133	1.41793e-204	61.3645			SLC2A1	ENSG00000117394.21	-1.10349	2.01129e-84	25.1952			SLC2A1	ENSG00000117394.21	-1.93468	5.17191e-209	62.7004			SLC2A1	ENSG00000117394.21	-2.70223	0	90.309			SLC2A1	ENSG00000169764.15	-0.300117	2.59833e-06	1.68134
	ALPK1	ENSG00000073331.17	1.25444	2.02092e-07	2.01523			CDC20	ENSG00000117399.13	-1.22004	3.49118e-12	3.44891			CDC20	ENSG00000117399.13	5.88177	0	90.309			CDC20	ENSG00000117399.13	-4.39845	1.90919e-14	4.12988			CDC20	ENSG00000117399.13	-2.84289	1.34549e-24	7.18592			CDC20	ENSG00000112699.10	-0.416546	2.30036e-06	1.69727
	CEP85L	ENSG00000111860.13	0.667116	1.81983e-07	2.02893			MED8	ENSG00000159479.16	-0.303933	1.902e-06	1.72213			MED8	ENSG00000159479.16	0.777814	1.47633e-37	11.0872			MED8	ENSG00000159479.16	-0.486199	4.10229e-12	3.42782			MED8	ENSG00000159479.16	-0.502694	6.99242e-15	4.26119			MED8	ENSG00000204628.11	0.234704	2.01065e-06	1.71487
	NME7	ENSG00000143156.13	-0.439954	1.62917e-07	2.0434			ATP6V0B	ENSG00000117410.13	-0.341323	4.87186e-11	3.10431			ATP6V0B	ENSG00000117410.13	-1.55582	2.35538e-192	57.6858			ATP6V0B	ENSG00000117410.13	-0.307077	2.76819e-09	2.57616			ATP6V0B	ENSG00000117410.13	-0.226726	8.52228e-06	1.52605			ATP6V0B	ENSG00000197093.10	-0.316106	2.00798e-06	1.71504
	F5	ENSG00000198734.10	-4.03089	1.56592e-07	2.04858			B4GALT2	ENSG00000117411.16	-0.483959	9.04541e-22	6.33475			B4GALT2	ENSG00000117411.16	-0.244905	1.1745e-06	1.78515			B4GALT2	ENSG00000117411.16	-0.227547	1.47306e-05	1.45451			B4GALT2	ENSG00000117411.16	-0.197353	9.15043e-05	1.21573			B4GALT2	ENSG00000162599.15	-1.1061	1.97665e-06	1.7171
	ZNF445	ENSG00000185219.16	-0.476304	1.50147e-07	2.05407			ERI3	ENSG00000117419.15	-0.265952	4.76592e-07	1.90307			ERI3	ENSG00000117419.15	-0.229243	1.53249e-05	1.44934			ERI3	ENSG00000117419.15	-0.250138	6.50844e-06	1.5613			ERI3	ENSG00000117419.15	-0.454599	3.0883e-18	5.27112			ERI3	ENSG00000196141.13	-0.23076	1.97652e-06	1.7171
	CAMK2A	ENSG00000070808.15	0.529902	1.45165e-07	2.05848			RPS8	ENSG00000142937.11	-0.221469	3.15334e-08	2.2581			RPS8	ENSG00000142937.11	2.35653	0	90.309			RPS8	ENSG00000142937.11	-0.311596	1.62997e-15	4.45158			RPS8	ENSG00000142937.11	-0.475308	6.50351e-35	10.2913			RPS8	ENSG00000157184.6	-0.477476	1.95236e-06	1.71871
	LMTK2	ENSG00000164715.5	0.361502	1.31895e-07	2.07102			EIF2B3	ENSG00000070785.16	-0.329586	5.87565e-06	1.57467			EIF2B3	ENSG00000070785.16	1.03072	9.23061e-52	15.363			EIF2B3	ENSG00000070785.16	-0.309546	9.09869e-05	1.21647			EIF2B3	ENSG00000070785.16	-0.389529	1.07904e-07	2.09727			EIF2B3	ENSG00000121989.14	0.298515	1.62783e-06	1.74248
	C3orf70	ENSG00000187068.2	-1.49089	1.25874e-07	2.07713			UROD	ENSG00000126088.13	-0.453511	1.88019e-14	4.13188			UROD	ENSG00000126088.13	0.672806	8.07994e-33	9.66083			UROD	ENSG00000126088.13	-0.597471	1.62057e-21	6.25851			UROD	ENSG00000126088.13	-0.513442	2.46148e-18	5.30078			UROD	ENSG00000186283.13	-0.393752	1.39055e-06	1.76308
	PDZD2	ENSG00000133401.15	-1.13508	1.19202e-07	2.08425			PRDX1	ENSG00000117450.13	-0.719055	5.94306e-74	22.0432			PRDX1	ENSG00000117450.13	1.72612	0	90.309			PRDX1	ENSG00000117450.13	-1.0663	1.58298e-136	40.88			PRDX1	ENSG00000117450.13	-0.58621	5.04641e-51	15.1409			PRDX1	ENSG00000213722.8	-5.67823	1.29731e-06	1.77215
	MED8	ENSG00000159479.16	0.324288	9.62107e-08	2.11226			NASP	ENSG00000132780.16	-0.420059	1.59123e-18	5.35781			NASP	ENSG00000132780.16	1.66631	0	90.309			NASP	ENSG00000132780.16	-0.331247	7.28745e-12	3.3527			NASP	ENSG00000132780.16	-0.213577	6.06733e-06	1.57047			NASP	ENSG00000131370.15	0.213155	1.13658e-06	1.78944
	DYRK3	ENSG00000143479.16	-0.492708	8.47194e-08	2.12889			LRRC41	ENSG00000132128.16	-0.230418	2.73522e-06	1.67463			LRRC41	ENSG00000132128.16	-0.933608	1.38599e-77	23.1366			LRRC41	ENSG00000132128.16	-0.216323	1.77326e-05	1.43026			LRRC41	ENSG00000132128.16	-0.351462	2.1343e-13	3.81427			LRRC41	ENSG00000183873.15	-1.34337	1.07522e-06	1.7967
	ABT1	ENSG00000146109.4	-0.398959	8.41789e-08	2.12973			CYP4X1	ENSG00000186377.7	0.678667	5.1876e-10	2.79507			CYP4X1	ENSG00000186377.7	-2.80796	8.19292e-58	17.1848			CYP4X1	ENSG00000186377.7	0.760368	1.77105e-11	3.23661			CYP4X1	ENSG00000186377.7	0.961097	2.06541e-19	5.62474			CYP4X1	ENSG00000087116.15	0.302085	1.0458e-06	1.80033
	TSC22D4	ENSG00000166925.8	-0.639024	8.03385e-08	2.13583			AGBL4	ENSG00000186094.16	1.53546	9.6851e-06	1.50933			AGBL4	ENSG00000186094.16	-2.94428	1.60007e-05	1.4437			AGBL4	ENSG00000186094.16	2.57164	4.36932e-14	4.02164			AGBL4	ENSG00000186094.16	2.19701	7.77515e-11	3.0432			AGBL4	ENSG00000146350.13	-1.4977	1.0009e-06	1.80606
	PON2	ENSG00000105854.12	-0.689449	7.75655e-08	2.14042			FAF1	ENSG00000185104.19	-0.212331	5.27646e-06	1.58873			FAF1	ENSG00000185104.19	1.37121	2.11691e-222	66.7306			FAF1	ENSG00000185104.19	-0.356188	5.29764e-13	3.69542			FAF1	ENSG00000185104.19	-0.375592	4.35157e-16	4.62423			FAF1	ENSG00000114853.13	-0.589233	8.88449e-07	1.82164
	USP49	ENSG00000164663.14	0.674916	7.32455e-08	2.14792			ZCCHC11	ENSG00000134744.13	0.453405	5.61373e-17	4.89196			ZCCHC11	ENSG00000134744.13	0.743119	3.29585e-45	13.3904			ZCCHC11	ENSG00000134744.13	0.438336	1.44108e-15	4.46768			ZCCHC11	ENSG00000134744.13	0.907505	1.05304e-68	20.4633			ZCCHC11	ENSG00000106460.18	0.43951	8.56446e-07	1.82644
	CSRNP3	ENSG00000178662.15	-1.02067	6.79718e-08	2.15768			SCP2	ENSG00000116171.17	-0.377852	1.85747e-11	3.23038			SCP2	ENSG00000116171.17	0.29174	1.48821e-07	2.05523			SCP2	ENSG00000116171.17	-0.438025	7.33156e-13	3.65294			SCP2	ENSG00000116171.17	-0.379458	2.11347e-11	3.2135			SCP2	ENSG00000274070.1	0.237816	7.12874e-07	1.85043
	CLTB	ENSG00000175416.12	-0.336795	6.29698e-08	2.16768			CPT2	ENSG00000157184.6	-0.669182	5.86818e-11	3.07999			CPT2	ENSG00000157184.6	0.573806	5.56144e-09	2.48495			CPT2	ENSG00000157184.6	-0.755916	9.95539e-11	3.01088			CPT2	ENSG00000157184.6	-0.42269	5.27684e-05	1.28769			CPT2	ENSG00000175066.15	0.662038	6.92221e-07	1.85427
	NBEAL1	ENSG00000144426.18	0.847406	6.04398e-08	2.17304			MAGOH	ENSG00000162385.10	-0.505044	6.07359e-12	3.37652			MAGOH	ENSG00000162385.10	2.079	1.86627e-215	64.6399			MAGOH	ENSG00000162385.10	-0.59071	1.44564e-12	3.56418			MAGOH	ENSG00000162385.10	-0.515332	8.71786e-12	3.32927			MAGOH	ENSG00000120137.6	0.406872	6.82165e-07	1.85618
	ZNF474	ENSG00000164185.5	-2.74529	5.21389e-08	2.19235			LRRC42	ENSG00000116212.14	-0.838952	3.6974e-26	7.65583			LRRC42	ENSG00000116212.14	0.396709	2.29166e-07	1.99879			LRRC42	ENSG00000116212.14	-0.563958	4.06054e-11	3.12813			LRRC42	ENSG00000116212.14	-0.469961	3.07737e-09	2.56231			LRRC42	ENSG00000121570.12	-1.50461	6.80707e-07	1.85646
	ZNF12	ENSG00000164631.18	0.427144	4.46455e-08	2.21264			MRPL37	ENSG00000116221.15	-0.284125	7.55357e-09	2.44492			MRPL37	ENSG00000116221.15	2.09114	0	90.309			MRPL37	ENSG00000116221.15	-0.367255	1.72471e-12	3.5411			MRPL37	ENSG00000116221.15	-0.509001	2.54355e-25	7.4037			MRPL37	ENSG00000177551.5	1.1486	6.37303e-07	1.86508
	TMEM14B	ENSG00000137210.13	-0.458282	4.22498e-08	2.21985			USP24	ENSG00000162402.13	1.11922	3.38977e-88	26.331			USP24	ENSG00000162402.13	1.09409	1.57751e-86	25.829			USP24	ENSG00000162402.13	1.20247	3.38152e-102	30.5458			USP24	ENSG00000162402.13	0.839646	8.32952e-52	15.3764			USP24	ENSG00000084093.16	-0.572599	6.27133e-07	1.86718
	ADAR	ENSG00000160710.16	0.211207	4.22443e-08	2.21986			PRKAA2	ENSG00000162409.10	1.87229	1.7817e-28	8.35333			PRKAA2	ENSG00000162409.10	3.25623	8.78379e-88	26.2066			PRKAA2	ENSG00000162409.10	1.77221	1.19371e-23	6.90054			PRKAA2	ENSG00000162409.10	1.62717	2.33028e-21	6.21103			PRKAA2	ENSG00000114790.12	-1.36375	6.18563e-07	1.86898
	ALKAL2	ENSG00000189292.15	-3.44031	3.80272e-08	2.23361			MYSM1	ENSG00000162601.9	1.99825	8.00713e-65	19.295			MYSM1	ENSG00000162601.9	2.27588	5.46748e-86	25.6665			MYSM1	ENSG00000162601.9	1.53705	8.45694e-37	10.859			MYSM1	ENSG00000162601.9	1.71419	9.09305e-49	14.4619			MYSM1	ENSG00000106628.10	0.39879	5.68304e-07	1.88006
	ACAT2	ENSG00000120437.8	-0.224152	3.26121e-08	2.2537			HOOK1	ENSG00000134709.10	1.76474	3.1234e-39	11.5913			HOOK1	ENSG00000134709.10	2.15305	8.45029e-60	17.7828			HOOK1	ENSG00000134709.10	1.31663	4.16842e-21	6.135			HOOK1	ENSG00000134709.10	1.53776	1.29255e-30	8.99735			HOOK1	ENSG00000127418.14	-0.788566	5.59948e-07	1.882
	NQO2	ENSG00000124588.19	-0.443948	3.04412e-08	2.2627			NFIA	ENSG00000162599.15	-3.34497	3.45446e-29	8.5678			NFIA	ENSG00000162599.15	1.60461	1.77641e-14	4.1393			NFIA	ENSG00000162599.15	-7.65087	6.88495e-13	3.66116			NFIA	ENSG00000162599.15	-3.55209	3.68267e-23	6.75326			NFIA	ENSG00000198734.10	-3.0913	5.24769e-07	1.89048
	USP33	ENSG00000077254.14	0.358824	2.72593e-08	2.27714			PATJ	ENSG00000132849.20	0.481379	2.88474e-07	1.9687			PATJ	ENSG00000132849.20	2.3964	5.01775e-167	50.0611			PATJ	ENSG00000132849.20	0.980526	3.23083e-25	7.37243			PATJ	ENSG00000132849.20	0.970759	8.38235e-27	7.84985			PATJ	ENSG00000164294.13	0.734894	5.10861e-07	1.89399
	PBXIP1	ENSG00000163346.16	-0.931226	2.19485e-08	2.30547			CACHD1	ENSG00000158966.14	-1.59589	3.25387e-155	46.5054			CACHD1	ENSG00000158966.14	-1.18558	3.31758e-83	24.8287			CACHD1	ENSG00000158966.14	-1.1769	6.38727e-77	22.9369			CACHD1	ENSG00000158966.14	-0.8416	1.44092e-47	14.1007			CACHD1	ENSG00000112159.11	1.68284	4.44123e-07	1.91229
	SMAD5	ENSG00000113658.17	0.665066	2.16947e-08	2.30699			PDE4B	ENSG00000184588.17	1.53681	5.41644e-88	26.2698			PDE4B	ENSG00000184588.17	-3.29613	9.18799e-97	28.91			PDE4B	ENSG00000184588.17	2.33603	2.54826e-204	61.2878			PDE4B	ENSG00000184588.17	1.16269	2.94574e-50	14.9103			PDE4B	ENSG00000076356.6	0.293534	3.56106e-07	1.94117
	PCBP1	ENSG00000169564.6	-0.173961	2.04956e-08	2.31442			SGIP1	ENSG00000118473.21	0.718764	1.69435e-34	10.1661			SGIP1	ENSG00000118473.21	-3.35888	1.4095e-202	60.7632			SGIP1	ENSG00000118473.21	0.828745	2.06654e-42	12.5484			SGIP1	ENSG00000118473.21	0.923941	1.18582e-57	17.1364			SGIP1	ENSG00000073331.17	-1.42904	3.38828e-07	1.94767
	UBE2D2	ENSG00000131508.15	-0.327274	1.94847e-08	2.32103			WLS	ENSG00000116729.13	-1.17693	2.03522e-252	75.7667			WLS	ENSG00000116729.13	-0.798414	1.71501e-114	34.2469			WLS	ENSG00000116729.13	-3.00931	0				WLS	ENSG00000116729.13	-2.01275	0	90.309			WLS	ENSG00000155115.6	-0.787989	3.11356e-07	1.95872
	FAM50B	ENSG00000145945.6	6.1144	1.45871e-08	2.35888			LRRC7	ENSG00000033122.18	0.871955	1.84238e-27	8.04792			LRRC7	ENSG00000033122.18	-3.48952	3.62336e-140	41.9759			LRRC7	ENSG00000033122.18	0.974212	2.15389e-33	9.83368			LRRC7	ENSG00000033122.18	1.38771	4.85789e-72	21.4675			LRRC7	ENSG00000008118.9	-0.70763	2.87055e-07	1.96935
	FOXO3	ENSG00000118689.14	0.684561	1.45871e-08	2.35888			USP33	ENSG00000077254.14	0.746443	1.64732e-29	8.66461			USP33	ENSG00000077254.14	0.418487	1.5887e-10	2.94978			USP33	ENSG00000077254.14	0.547052	1.77491e-16	4.74147			USP33	ENSG00000077254.14	0.551538	2.15785e-17	5.01696			USP33	ENSG00000146267.11	0.662077	2.18744e-07	2.00488
	DDX46	ENSG00000145833.15	-0.223863	1.39815e-08	2.36442			PRKACB	ENSG00000142875.19	0.697924	2.4887e-20	5.9014			PRKACB	ENSG00000142875.19	-2.79595	9.94655e-181	54.1861			PRKACB	ENSG00000142875.19	1.41324	1.50919e-83	24.9317			PRKACB	ENSG00000142875.19	0.713621	2.85198e-22	6.48565			PRKACB	ENSG00000025039.14	-0.645276	2.16761e-07	2.00607
	CD74	ENSG00000019582.14	-2.76545	1.33528e-08	2.37044			GNG5	ENSG00000174021.10	-2.20152	1.58447e-92	27.6346			GNG5	ENSG00000174021.10	3.66302	0	90.309			GNG5	ENSG00000174021.10	-4.08723	1.53328e-68	20.4142			GNG5	ENSG00000174021.10	-3.1298	5.92205e-106	31.6766			GNG5	ENSG00000118640.10	-2.16172	2.15147e-07	2.00705
	FAM81B	ENSG00000153347.9	-6.7891	1.29327e-08	2.37462			CYR61	ENSG00000142871.16	-0.919149	7.38759e-16	4.55503			CYR61	ENSG00000142871.16	2.27289	3.41652e-114	34.1568			CYR61	ENSG00000142871.16	-3.1404	2.43149e-48	14.3333			CYR61	ENSG00000142871.16	-3.15871	3.09441e-74	22.1285			CYR61	ENSG00000057019.15	0.329954	2.1266e-07	2.00857
	SEMA6A	ENSG00000092421.16	-0.287128	1.1611e-08	2.38871			PKN2	ENSG00000065243.19	0.763695	1.61511e-17	5.05484			PKN2	ENSG00000065243.19	2.04984	5.31785e-126	37.7113			PKN2	ENSG00000065243.19	0.651155	1.11611e-11	3.29697			PKN2	ENSG00000065243.19	0.791969	1.03389e-18	5.41418			PKN2	ENSG00000066583.11	0.845436	1.98531e-07	2.01755
	EMX1	ENSG00000135638.13	1.12395	1.13842e-08	2.39129			KYAT3	ENSG00000137944.17	-0.395689	4.19425e-05	1.31771			KYAT3	ENSG00000137944.17	1.19276	4.25504e-41	12.1529			KYAT3	ENSG00000137944.17	-0.475794	1.67245e-06	1.73894			KYAT3	ENSG00000137944.17	-0.533901	1.64978e-08	2.34279			KYAT3	ENSG00000170667.14	0.535689	1.97531e-07	2.01822
	SKIL	ENSG00000136603.13	0.762089	8.46653e-09	2.43			GBP1	ENSG00000117228.9	-4.20789	2.23254e-21	6.21663			GBP1	ENSG00000117228.9	-5.83602	6.94423e-10	2.75695			GBP1	ENSG00000117228.9	-5.01019	1.22949e-08	2.38123			GBP1	ENSG00000117228.9	-3.63688	4.98484e-15	4.30544			GBP1	ENSG00000128564.6	-0.470508	1.92316e-07	2.02171
	TRIM41	ENSG00000146063.19	-0.30403	8.02677e-09	2.43698			BTBD8	ENSG00000189195.12	1.55495	1.89275e-66	19.7846			BTBD8	ENSG00000189195.12	-1.49198	9.22761e-47	13.8579			BTBD8	ENSG00000189195.12	1.15111	6.51955e-37	10.893			BTBD8	ENSG00000189195.12	1.05473	3.17025e-32	9.48212			BTBD8	ENSG00000134982.16	0.544879	1.88668e-07	2.02422
	ZNF595	ENSG00000272602.5	4.27173	7.83587e-09	2.44012			FNBP1L	ENSG00000137942.16	0.424229	1.09729e-23	6.91155			FNBP1L	ENSG00000174842.16	1.65403	5.16292e-26	7.61218			FNBP1L	ENSG00000174842.16	-0.823378	4.68255e-06	1.60434			FNBP1L	ENSG00000137942.16	0.42742	2.58033e-25	7.40182			FNBP1L	ENSG00000146540.14	0.363937	1.84003e-07	2.02749
	FAM46B	ENSG00000158246.7	-2.19813	7.28005e-09	2.44974			BCAR3	ENSG00000137936.17	-1.89785	1.5025e-69	20.7178			BCAR3	ENSG00000143033.17	1.1018	2.4369e-112	33.5989			BCAR3	ENSG00000143033.17	-0.330351	4.63885e-09	2.50866			BCAR3	ENSG00000137936.17	-2.78858	1.85499e-105	31.5274			BCAR3	ENSG00000162849.15	0.860787	1.81479e-07	2.0293
	SHPRH	ENSG00000146414.15	0.471492	5.46056e-09	2.48734			PLPPR5	ENSG00000117598.11	1.61418	1.42928e-47	14.1017			PLPPR5	ENSG00000117598.11	-3.59655	1.14402e-57	17.1411			PLPPR5	ENSG00000117598.11	0.883558	7.65028e-14	3.94841			PLPPR5	ENSG00000117598.11	0.851393	6.51659e-14	3.96938			PLPPR5	ENSG00000048140.17	0.974441	1.46873e-07	2.05696
	ZNF131	ENSG00000172262.11	0.346388	4.5208e-09	2.51203			PLPPR4	ENSG00000117600.12	1.3411	6.37781e-61	18.1206			PLPPR4	ENSG00000117600.12	-3.2889	3.02408e-110	32.9686			PLPPR4	ENSG00000117600.12	1.82567	4.14223e-113	33.8306			PLPPR4	ENSG00000117600.12	1.02141	2.82735e-36	10.7012			PLPPR4	ENSG00000081721.11	-0.263993	1.27915e-07	2.07502
	HAPLN1	ENSG00000145681.10	-1.90468	4.23263e-09	2.52064			AGL	ENSG00000162688.16	0.996543	1.50705e-32	9.57934			AGL	ENSG00000162688.16	0.88809	5.09129e-26	7.614			AGL	ENSG00000162688.16	1.06018	1.73855e-35	10.4637			AGL	ENSG00000162688.16	0.984861	1.0927e-32	9.62137			AGL	ENSG00000111860.13	0.576899	1.19437e-07	2.08399
	SDF4	ENSG00000078808.16	-0.255246	4.21012e-09	2.52134			OLFM3	ENSG00000118733.16	-1.42225	6.8754e-55	16.3046			OLFM3	ENSG00000118733.16	-6.64115	5.28075e-84	25.069			OLFM3	ENSG00000118733.16	-1.92635	5.02093e-69	20.5601			OLFM3	ENSG00000118733.16	-0.647791	3.28132e-13	3.75804			OLFM3	ENSG00000197461.13	-0.420813	1.1843e-07	2.0851
	CFAP126	ENSG00000188931.3	-7.99833	3.77376e-09	2.53564			COL11A1	ENSG00000060718.21	-1.27314	8.02956e-68	20.1977			COL11A1	ENSG00000060718.21	-6.26621	2.21801e-120	36.0195			COL11A1	ENSG00000060718.21	-3.59251	2.32127e-159	47.7537			COL11A1	ENSG00000060718.21	-1.5282	1.40358e-87	26.1453			COL11A1	ENSG00000116212.14	-0.407594	1.16517e-07	2.08722
	QRSL1	ENSG00000130348.11	-0.489895	3.35536e-09	2.55101			HENMT1	ENSG00000162639.15	1.746	7.72575e-26	7.55948			HENMT1	ENSG00000162639.15	-4.32089	7.17653e-19	5.46191			HENMT1	ENSG00000162639.15	1.26921	9.04883e-13	3.62543			HENMT1	ENSG00000162639.15	1.18748	3.39822e-12	3.45244			HENMT1	ENSG00000131236.16	-0.214727	1.15488e-07	2.08839
	RRAGD	ENSG00000025039.14	0.55546	3.33528e-09	2.55179			CLCC1	ENSG00000121940.15	0.561159	6.03037e-16	4.58157			CLCC1	ENSG00000121940.15	2.0452	2.4942e-211	63.3978			CLCC1	ENSG00000121940.15	0.330968	1.60797e-05	1.44305			CLCC1	ENSG00000121940.15	0.383757	7.07964e-08	2.15236			CLCC1	ENSG00000157111.12	-2.7644	1.133e-07	2.09089
	GEMIN5	ENSG00000082516.8	0.418379	3.00153e-09	2.56558			SORT1	ENSG00000134243.11	0.807464	7.8246e-60	17.7928			SORT1	ENSG00000134243.11	-1.64876	2.49509e-170	51.0556			SORT1	ENSG00000134243.11	0.841679	7.62736e-64	19.0003			SORT1	ENSG00000134243.11	-0.446031	4.67256e-18	5.21698			SORT1	ENSG00000198563.13	-0.333052	1.11301e-07	2.09321
	POU3F2	ENSG00000184486.9	1.22802	2.65687e-09	2.58152			PSMA5	ENSG00000143106.12	-0.388103	8.20021e-19	5.44448			PSMA5	ENSG00000143106.12	1.11577	3.44913e-160	48.0029			PSMA5	ENSG00000143106.12	-0.62011	2.24128e-37	11.0326			PSMA5	ENSG00000143106.12	-0.402367	9.49409e-20	5.72636			PSMA5	ENSG00000177674.15	-1.05033	1.10881e-07	2.09371
	SEM1	ENSG00000127922.9	-0.425113	2.38513e-09	2.59563			SLC6A17	ENSG00000197106.6	1.79228	2.62346e-228	68.5087			SLC6A17	ENSG00000197106.6	-4.48458	6.58039e-233	69.8937			SLC6A17	ENSG00000197106.6	1.67652	9.75748e-198	59.3061			SLC6A17	ENSG00000197106.6	0.269791	4.89951e-06	1.59842			SLC6A17	ENSG00000119862.12	0.445186	1.06341e-07	2.09917
	RSPH9	ENSG00000172426.15	-1.15472	1.64829e-09	2.64394			ATP5PB	ENSG00000116459.10	-0.39729	1.1616e-21	6.30205			ATP5PB	ENSG00000116459.10	0.51666	1.25637e-38	11.4093			ATP5PB	ENSG00000116459.10	-0.4896	1.46658e-30	8.98084			ATP5PB	ENSG00000116459.10	-0.231141	1.74936e-08	2.33513			ATP5PB	ENSG00000188931.3	-6.23032	9.99181e-08	2.10732
	HNRNPAB	ENSG00000197451.11	-0.216425	1.31953e-09	2.67302			HIPK1	ENSG00000163349.21	1.73724	2.08612e-88	26.3945			HIPK1	ENSG00000163349.21	0.674583	1.31269e-13	3.87782			HIPK1	ENSG00000163349.21	1.6483	5.44618e-78	23.2588			HIPK1	ENSG00000163349.21	1.08953	1.8997e-35	10.4522			HIPK1	ENSG00000143437.20	0.384991	9.87212e-08	2.10889
	STAM2	ENSG00000115145.9	-0.535314	1.14047e-09	2.69209			SIKE1	ENSG00000052723.11	0.973494	6.64949e-14	3.96674			SIKE1	ENSG00000052723.11	2.49936	7.66215e-91	27.1275			SIKE1	ENSG00000052723.11	1.00179	2.50793e-13	3.79318			SIKE1	ENSG00000052723.11	1.25651	1.15855e-22	6.60342			SIKE1	ENSG00000112081.16	0.43203	9.71434e-08	2.111
	GK5	ENSG00000175066.15	0.806028	1.06969e-09	2.70046			NHLH2	ENSG00000177551.5	-1.95365	3.80164e-13	3.7388			NHLH2	ENSG00000177551.5	-2.25479	9.97532e-13	3.61268			NHLH2	ENSG00000177551.5	-4.76448	1.4957e-13	3.86076			NHLH2	ENSG00000177551.5	1.323	1.24478e-08	2.37961			NHLH2	ENSG00000175040.5	-0.292833	9.39009e-08	2.11544
	CDHR4	ENSG00000187492.8	-4.06818	1.04145e-09	2.70396			IGSF3	ENSG00000143061.17	1.26712	1.82047e-114	34.2391			IGSF3	ENSG00000143061.17	-2.16053	2.08593e-190	57.0996			IGSF3	ENSG00000143061.17	1.77499	2.55161e-230	69.1144			IGSF3	ENSG00000143061.17	0.583271	2.41097e-25	7.4107			IGSF3	ENSG00000115183.14	0.614679	9.22977e-08	2.11769
	RND3	ENSG00000115963.13	0.508319	9.05218e-10	2.72229			GDAP2	ENSG00000196505.10	0.904569	4.77851e-13	3.7089			GDAP2	ENSG00000196505.10	1.20544	1.2572e-22	6.59274			GDAP2	ENSG00000196505.10	0.569112	2.15189e-05	1.40496			GDAP2	ENSG00000196505.10	0.682835	6.01614e-08	2.17364			GDAP2	ENSG00000106105.13	0.241293	8.06362e-08	2.13535
	GABBR1	ENSG00000204681.10	-0.210433	8.68505e-10	2.7277			PHGDH	ENSG00000092621.12	-0.477934	1.08995e-24	7.21346			PHGDH	ENSG00000092621.12	2.95176	0	90.309			PHGDH	ENSG00000092621.12	-0.992999	1.44322e-79	23.7334			PHGDH	ENSG00000092621.12	-0.641163	2.34158e-42	12.532			PHGDH	ENSG00000163536.12	0.345978	7.89679e-08	2.13808
	CACNB4	ENSG00000182389.19	1.67995	8.56347e-10	2.72954			NBPF26	ENSG00000273136.6	0.741701	9.72916e-07	1.80977			NBPF26	ENSG00000273136.6	1.4978	1.68298e-24	7.15666			NBPF26	ENSG00000273136.6	0.995005	1.96251e-10	2.92215			NBPF26	ENSG00000273136.6	1.15309	5.82871e-15	4.28499			NBPF26	ENSG00000124789.11	0.324576	7.77989e-08	2.14003
	MRPS24	ENSG00000062582.13	-0.448639	7.42625e-10	2.74817			POLR3C	ENSG00000186141.8	-0.336361	8.03208e-08	2.13586			POLR3C	ENSG00000186141.8	0.304898	6.81217e-07	1.85637			POLR3C	ENSG00000186141.8	-0.330401	8.80632e-07	1.8228			POLR3C	ENSG00000186141.8	-0.322859	2.78621e-07	1.97325			POLR3C	ENSG00000175928.5	-0.243952	7.37879e-08	2.14695
	RARS2	ENSG00000146282.17	-0.305273	7.2392e-10	2.75151			RBM8A	ENSG00000265241.6	-0.321644	1.42837e-14	4.16781			RBM8A	ENSG00000265241.6	1.07697	2.68111e-164	49.24			RBM8A	ENSG00000265241.6	-0.342244	1.80076e-14	4.13752			RBM8A	ENSG00000265241.6	-0.361699	5.02336e-18	5.20752			RBM8A	ENSG00000168090.9	0.854379	6.81938e-08	2.15726
	NDUFA2	ENSG00000131495.8	-0.449662	6.97445e-10	2.75638			TXNIP	ENSG00000265972.5	-1.40811	1.82361e-160	48.0863			TXNIP	ENSG00000265972.5	-1.66167	7.74559e-197	59.0353			TXNIP	ENSG00000265972.5	-0.993952	2.22272e-75	22.4728			TXNIP	ENSG00000265972.5	1.05484	5.65201e-108	32.2848			TXNIP	ENSG00000091129.19	0.436995	6.24804e-08	2.1687
	SCP2	ENSG00000116171.17	0.331179	6.90254e-10	2.75773			PDE4DIP	ENSG00000178104.19	1.2343	1.63933e-143	42.9827			PDE4DIP	ENSG00000178104.19	-1.29883	3.42914e-128	38.3707			PDE4DIP	ENSG00000178104.19	0.956753	9.65554e-87	25.8932			PDE4DIP	ENSG00000178104.19	0.609987	7.15692e-37	10.8808			PDE4DIP	ENSG00000112624.12	0.428687	5.91559e-08	2.17585
	GPRIN3	ENSG00000185477.4	1.90335	5.38715e-10	2.79014			SV2A	ENSG00000159164.9	0.38152	5.21729e-29	8.5139			SV2A	ENSG00000159164.9	-4.25684	0	90.309			SV2A	ENSG00000159164.9	0.550989	1.1168e-60	18.0474			SV2A	ENSG00000159164.9	-0.341724	5.44741e-24	7.0031			SV2A	ENSG00000164600.6	-0.288153	5.48845e-08	2.18564
	PCDH1	ENSG00000156453.13	-0.361908	5.28111e-10	2.79274			PLEKHO1	ENSG00000023902.13	-0.517489	8.22719e-35	10.2605			PLEKHO1	ENSG00000023902.13	-2.02622	0	90.309			PLEKHO1	ENSG00000023902.13	-0.398618	3.5538e-20	5.85482			PLEKHO1	ENSG00000023902.13	-0.661404	3.37564e-57	16.9997			PLEKHO1	ENSG00000001167.14	-0.435571	5.09218e-08	2.19544
	DCP2	ENSG00000172795.15	1.19344	4.4549e-10	2.81498			MCL1	ENSG00000143384.12	0.784509	7.42129e-43	12.6822			MCL1	ENSG00000143384.12	0.595095	2.41269e-25	7.41061			MCL1	ENSG00000143384.12	0.45545	1.71207e-14	4.14412			MCL1	ENSG00000143384.12	0.250301	1.93197e-05	1.41906			MCL1	ENSG00000153404.14	-1.00744	4.64348e-08	2.2075
	CERS6	ENSG00000172292.14	-0.552433	2.57049e-10	2.88687			ARNT	ENSG00000143437.20	0.54257	5.33372e-14	3.99556			ARNT	ENSG00000143437.20	1.78705	1.89074e-146	43.8671			ARNT	ENSG00000143437.20	0.632834	2.92617e-16	4.67611			ARNT	ENSG00000143437.20	0.610833	4.86373e-17	4.91071			ARNT	ENSG00000163618.17	-0.205983	4.1527e-08	2.2221
	AP1S1	ENSG00000106367.14	-0.388732	2.55301e-10	2.88776			PSMD4	ENSG00000159352.15	-0.419869	2.19271e-25	7.4231			PSMD4	ENSG00000159352.15	0.687552	1.26309e-71	21.3426			PSMD4	ENSG00000159352.15	-0.45207	2.01685e-27	8.03609			PSMD4	ENSG00000159352.15	-0.462114	2.3491e-31	9.22028			PSMD4	ENSG00000062582.13	0.520136	3.93313e-08	2.22921
	TBCC	ENSG00000124659.6	-0.430456	2.40554e-10	2.89554			PSMB4	ENSG00000159377.10	-0.506649	1.10073e-30	9.01835			PSMB4	ENSG00000159377.10	1.26396	1.19353e-206	61.9891			PSMB4	ENSG00000159377.10	-0.498009	4.43763e-29	8.53506			PSMB4	ENSG00000159377.10	-0.306475	1.15467e-12	3.59356			PSMB4	ENSG00000157064.10	0.39236	3.57076e-08	2.24184
	TNIK	ENSG00000154310.16	-0.354842	2.37761e-10	2.89707			CGN	ENSG00000143375.14	1.20741	2.78663e-27	7.99383			CGN	ENSG00000143375.14	1.93983	1.30663e-69	20.7361			CGN	ENSG00000143375.14	1.56919	9.64223e-43	12.648			CGN	ENSG00000143375.14	1.71593	2.47084e-55	16.4384			CGN	ENSG00000150753.11	-0.163108	3.52573e-08	2.2435
	SNRPC	ENSG00000124562.9	-0.390105	1.73026e-10	2.93862			SNX27	ENSG00000143376.13	0.902456	1.22902e-32	9.606			SNX27	ENSG00000143376.13	0.37174	5.30175e-06	1.58811			SNX27	ENSG00000143376.13	0.847154	1.08234e-25	7.51541			SNX27	ENSG00000143376.13	0.589179	4.89268e-14	4.00685			SNX27	ENSG00000131508.15	-0.972824	3.39758e-08	2.24834
	NRSN1	ENSG00000152954.11	1.20667	1.6509e-10	2.94476			MRPL9	ENSG00000143436.10	-0.453642	1.33742e-11	3.27332			MRPL9	ENSG00000143436.10	0.725678	2.64279e-30	8.90385			MRPL9	ENSG00000143436.10	-0.454262	7.85404e-11	3.04188			MRPL9	ENSG00000143436.10	-0.461963	3.08919e-12	3.4649			MRPL9	ENSG00000138061.11	0.828553	2.99362e-08	2.26489
	ATOX1	ENSG00000177556.11	-0.48743	1.63811e-10	2.94578			S100A10	ENSG00000197747.8	-2.67001	0				S100A10	ENSG00000197747.8	0.259834	4.5027e-05	1.30844			S100A10	ENSG00000197747.8	-1.12164	1.0683e-61	18.3542			S100A10	ENSG00000197747.8	-2.47048	3.28689e-278	83.5308			S100A10	ENSG00000277443.2	0.710369	2.81092e-08	2.27312
	COL11A2	ENSG00000204248.10	0.562872	1.58786e-10	2.94985			S100A4	ENSG00000196154.11	-2.10317	5.04901e-13	3.7017			S100A4	ENSG00000196154.11	-2.79784	2.14314e-16	4.71682			S100A4	ENSG00000196154.11	-7.41777	2.6665e-12	3.48414			S100A4	ENSG00000196154.11	-6.37816	2.97295e-19	5.57713			S100A4	ENSG00000164542.12	-1.2831	2.47041e-08	2.29
	PARP14	ENSG00000173193.14	-6.91726	1.58273e-10	2.95027			S100A16	ENSG00000188643.10	-6.94346	4.88233e-25	7.31845			S100A16	ENSG00000188643.10	-6.41466	2.28242e-14	4.10653			S100A16	ENSG00000188643.10	-7.98506	8.57557e-14	3.93348			S100A16	ENSG00000188643.10	-8.16419	2.76565e-14	4.08143			S100A16	ENSG00000114446.4	-0.281349	2.33942e-08	2.29713
	ZDHHC11B	ENSG00000206077.10	-1.05473	1.41176e-10	2.96522			S100A13	ENSG00000189171.14	-1.53549	6.8873e-17	4.86523			S100A13	ENSG00000189171.14	2.92232	9.24089e-82	24.3938			S100A13	ENSG00000189171.14	-3.04019	4.05451e-22	6.43965			S100A13	ENSG00000189171.14	-2.11366	3.45475e-23	6.76161			S100A13	ENSG00000164877.18	0.415077	2.14252e-08	2.30862
	UQCRC1	ENSG00000010256.10	0.298329	1.34252e-10	2.97179			ILF2	ENSG00000143621.16	-0.509904	1.57241e-46	13.7882			ILF2	ENSG00000143621.16	0.591356	6.18493e-68	20.2318			ILF2	ENSG00000143621.16	-0.556976	1.04853e-53	15.9484			ILF2	ENSG00000143621.16	-0.463819	1.07262e-40	12.032			ILF2	ENSG00000159164.9	-0.188558	2.04116e-08	2.31496
	FBXL17	ENSG00000145743.15	0.541541	1.09173e-10	2.99883			HAX1	ENSG00000143575.14	-0.579268	2.13193e-23	6.82472			HAX1	ENSG00000143575.14	1.37916	1.42694e-143	43.0008			HAX1	ENSG00000143575.14	-0.635854	3.45303e-26	7.66477			HAX1	ENSG00000143575.14	-0.351768	8.09426e-10	2.73691			HAX1	ENSG00000115525.17	0.310027	1.90258e-08	2.32415
	CCDC50	ENSG00000152492.14	0.655803	1.09003e-10	2.99903			ATP8B2	ENSG00000143515.16	0.487813	7.8861e-16	4.5465			ATP8B2	ENSG00000143515.16	0.660797	2.24272e-28	8.32325			ATP8B2	ENSG00000143515.16	0.989655	2.95679e-61	18.2211			ATP8B2	ENSG00000143515.16	1.13794	2.26349e-86	25.7818			ATP8B2	ENSG00000132849.20	0.514379	1.82993e-08	2.32924
	FYTTD1	ENSG00000122068.12	-0.386164	9.0527e-11	3.02331			ADAR	ENSG00000160710.16	0.50943	2.15105e-38	11.339			ADAR	ENSG00000160710.16	-0.459682	5.27709e-30	8.81344			ADAR	ENSG00000160710.16	0.698018	6.03793e-72	21.4391			ADAR	ENSG00000160710.16	-0.203914	3.32271e-07	1.95023			ADAR	ENSG00000163346.16	-0.935359	1.77844e-08	2.33297
	TAF7	ENSG00000178913.7	-0.262248	8.16516e-11	3.0368			PBXIP1	ENSG00000163346.16	-1.86558	3.20738e-26	7.67441			PBXIP1	ENSG00000163346.16	-0.954725	2.71316e-08	2.27775			PBXIP1	ENSG00000163346.16	-2.53327	1.97903e-34	10.1458			PBXIP1	ENSG00000163346.16	-1.48286	8.72853e-18	5.13529			PBXIP1	ENSG00000171551.11	-0.442948	1.63755e-08	2.34376
	ADAM22	ENSG00000008277.14	0.57089	8.09078e-11	3.038			FLAD1	ENSG00000160688.18	-0.607283	5.41888e-22	6.40173			FLAD1	ENSG00000160688.18	0.638882	2.50393e-26	7.70678			FLAD1	ENSG00000160688.18	-0.706584	2.31273e-25	7.41614			FLAD1	ENSG00000160688.18	-0.264545	2.83854e-05	1.36875			FLAD1	ENSG00000132436.11	-0.744485	1.51821e-08	2.35365
	GNB2	ENSG00000172354.9	-0.274162	4.13714e-11	3.12568			KRTCAP2	ENSG00000163463.11	-0.598431	7.29428e-19	5.45979			KRTCAP2	ENSG00000163463.11	1.91402	2.04617e-210	63.1227			KRTCAP2	ENSG00000163463.11	-0.512899	4.02587e-13	3.73131			KRTCAP2	ENSG00000163463.11	-0.318725	2.01475e-06	1.7146			KRTCAP2	ENSG00000197283.16	-0.468701	1.42647e-08	2.3618
	ZFP69B	ENSG00000187801.14	-0.851155	3.32903e-11	3.1541			MUC1	ENSG00000185499.16	-1.38369	9.42573e-33	9.64069			MUC1	ENSG00000185499.16	-2.83693	4.98256e-77	22.9694			MUC1	ENSG00000185499.16	0.486147	1.72077e-05	1.43419			MUC1	ENSG00000185499.16	-0.607161	9.37011e-08	2.11572			MUC1	ENSG00000146247.13	-0.519081	1.27265e-08	2.37672
	LGALSL	ENSG00000119862.12	0.559407	2.22263e-11	3.20691			THBS3	ENSG00000169231.13	-0.607473	1.43854e-36	10.7895			THBS3	ENSG00000169231.13	-1.50676	1.49802e-157	47.2089			THBS3	ENSG00000169231.13	0.842798	1.43573e-72	21.6269			THBS3	ENSG00000169231.13	-0.238849	8.82477e-07	1.82252			THBS3	ENSG00000118432.12	0.551003	1.25647e-08	2.37839
	SLC25A13	ENSG00000004864.13	0.481289	1.75278e-11	3.23796			MTX1	ENSG00000173171.14	-0.736965	7.55881e-10	2.74586			MTX1	ENSG00000173171.14	1.50706	2.68128e-43	12.8153			MTX1	ENSG00000173171.14	-0.574665	1.09429e-05	1.49337			MTX1	ENSG00000173171.14	-0.621577	2.78637e-07	1.97324			MTX1	ENSG00000065911.11	0.311851	1.25206e-08	2.37885
	ITPKB	ENSG00000143772.9	-1.97497	1.26618e-11	3.28048			LMNA	ENSG00000160789.19	-1.22973	2.20665e-105	31.5047			LMNA	ENSG00000160789.19	-0.956461	3.81312e-60	17.8868			LMNA	ENSG00000160789.19	-0.887046	6.06825e-49	14.5147			LMNA	ENSG00000160789.19	-0.408024	1.28286e-13	3.88082			LMNA	ENSG00000163636.10	-0.28692	1.2102e-08	2.3833
	C7orf50	ENSG00000146540.14	-0.520952	1.04519e-11	3.30555			GLMP	ENSG00000198715.12	-1.12337	5.29074e-27	7.91001			GLMP	ENSG00000198715.12	1.01618	3.94489e-26	7.64736			GLMP	ENSG00000198715.12	-2.0212	1.49501e-49	14.6979			GLMP	ENSG00000198715.12	-1.51433	3.28196e-42	12.4879			GLMP	ENSG00000114948.12	0.296229	1.17359e-08	2.38731
	KLHL24	ENSG00000114796.15	-1.02875	1.04128e-11	3.30604			CCT3	ENSG00000163468.14	-0.141356	8.30367e-05	1.22842			CCT3	ENSG00000163468.14	1.52905	0	90.309			CCT3	ENSG00000163468.14	-0.409088	6.50809e-31	9.08706			CCT3	ENSG00000163468.14	-0.567369	1.2574e-61	18.3329			CCT3	ENSG00000133401.15	1.08444	1.07223e-08	2.39912
	FAM126B	ENSG00000155744.9	-0.797159	8.52273e-12	3.33223			GPATCH4	ENSG00000160818.16	-1.03734	2.2509e-29	8.6238			GPATCH4	ENSG00000160818.16	2.79889	4.71753e-262	78.6671			GPATCH4	ENSG00000160818.16	-1.4021	6.66642e-37	10.8901			GPATCH4	ENSG00000160818.16	-0.704994	3.17108e-14	4.06354			GPATCH4	ENSG00000172037.13	-0.443885	1.04356e-08	2.40267
	MOB1B	ENSG00000173542.8	1.27364	6.83941e-12	3.36099			CRABP2	ENSG00000143320.8	-0.444758	3.44486e-13	3.75169			CRABP2	ENSG00000143320.8	-0.246305	6.96632e-05	1.25138			CRABP2	ENSG00000143320.8	-2.14525	3.51403e-159	47.6995			CRABP2	ENSG00000143320.8	-1.82494	1.83458e-163	48.9886			CRABP2	ENSG00000196505.10	0.705521	9.86505e-09	2.41002
	PTP4A1	ENSG00000112245.11	0.364836	6.45221e-12	3.36861			MRPL24	ENSG00000143314.12	-0.65676	3.11532e-24	7.07616			MRPL24	ENSG00000143314.12	2.15034	5.77655e-299	89.7787			MRPL24	ENSG00000143314.12	-0.634815	1.0738e-17	5.1082			MRPL24	ENSG00000143314.12	-0.481461	4.07969e-13	3.72957			MRPL24	ENSG00000175745.12	1.21072	8.76557e-09	2.42546
	FIS1	ENSG00000214253.8	-0.339962	5.66998e-12	3.38551			ETV3	ENSG00000117036.11	0.835274	8.92371e-16	4.53034			ETV3	ENSG00000117036.11	0.623554	9.62166e-09	2.41328			ETV3	ENSG00000117036.11	0.909332	1.37165e-16	4.77517			ETV3	ENSG00000117036.11	0.707239	2.49051e-11	3.19204			ETV3	ENSG00000244405.7	-0.548927	8.54413e-09	2.42881
	VWC2	ENSG00000188730.4	1.99012	4.90438e-12	3.40447			TAGLN2	ENSG00000158710.14	-3.16915	0				TAGLN2	ENSG00000158710.14	2.05364	6.03471e-297	89.1709			TAGLN2	ENSG00000158710.14	-5.08467	4.42463e-162	48.5724			TAGLN2	ENSG00000158710.14	-3.58459	9.82162e-304	91.2144			TAGLN2	ENSG00000142657.20	-0.190449	8.54055e-09	2.42886
	IK	ENSG00000113141.17	-0.338021	4.49009e-12	3.41601			IGSF9	ENSG00000085552.16	-0.254215	6.58782e-05	1.25868			IGSF9	ENSG00000085552.16	-4.7229	7.74965e-290	87.031			IGSF9	ENSG00000085552.16	-0.316171	1.62552e-06	1.74266			IGSF9	ENSG00000085552.16	-0.342178	4.42387e-08	2.21383			IGSF9	ENSG00000162408.10	0.589087	8.338e-09	2.432
	ID3	ENSG00000117318.8	-1.22322	4.18517e-12	3.42521			IGSF8	ENSG00000162729.13	-0.537888	3.06451e-20	5.87419			IGSF8	ENSG00000162729.13	-0.741582	5.09798e-36	10.6241			IGSF8	ENSG00000162729.13	-0.557207	3.03766e-20	5.87534			IGSF8	ENSG00000162729.13	-0.685976	1.03496e-32	9.62847			IGSF8	ENSG00000019582.14	-0.410385	6.97615e-09	2.45532
	COX7C	ENSG00000127184.12	-0.341281	4.09053e-12	3.4282			SDHC	ENSG00000143252.14	-0.508535	3.15833e-15	4.3651			SDHC	ENSG00000143252.14	0.726495	3.98506e-32	9.45221			SDHC	ENSG00000143252.14	-0.401855	7.78755e-09	2.44093			SDHC	ENSG00000143252.14	-0.32081	7.86548e-07	1.83757			SDHC	ENSG00000196367.13	-0.28276	6.89036e-09	2.45693
	DDAH2	ENSG00000213722.8	-0.416378	3.96024e-12	3.43243			CFAP126	ENSG00000188931.3	-4.66946	4.95525e-06	1.59694			CFAP126	ENSG00000188931.3	-7.4546	4.0526e-08	2.22529			CFAP126	ENSG00000188931.3	-7.15758	2.48251e-07	1.98834			CFAP126	ENSG00000188931.3	-6.07572	9.74466e-07	1.80956			CFAP126	ENSG00000145016.15	0.371785	6.77585e-09	2.45912
	PTPN4	ENSG00000088179.8	0.668222	3.60328e-12	3.44478			DUSP12	ENSG00000081721.11	-0.430111	5.19375e-17	4.90213			DUSP12	ENSG00000081721.11	-1.09961	2.18896e-88	26.3882			DUSP12	ENSG00000081721.11	-0.483319	7.33493e-19	5.45906			DUSP12	ENSG00000081721.11	-0.350112	7.41829e-12	3.35037			DUSP12	ENSG00000175110.11	-0.339434	5.18628e-09	2.49408
	NBPF26	ENSG00000273136.6	1.02075	3.22559e-12	3.45925			UHMK1	ENSG00000152332.15	2.0347	4.37133e-29	8.53703			UHMK1	ENSG00000152332.15	2.9581	7.09888e-62	18.4076			UHMK1	ENSG00000152332.15	1.85525	1.8794e-22	6.54017			UHMK1	ENSG00000152332.15	1.26456	2.50338e-11	3.19136			UHMK1	ENSG00000157087.18	-0.584723	5.06175e-09	2.49725
	ZNF736	ENSG00000234444.9	-7.48978	3.07048e-12	3.4657			SFT2D2	ENSG00000213064.9	1.7366	6.82951e-06	1.555			SFT2D2	ENSG00000213064.9	2.42079	1.85772e-10	2.92933			SFT2D2	ENSG00000213064.9	2.55976	4.52597e-11	3.11394			SFT2D2	ENSG00000213064.9	1.90153	1.05471e-06	1.79922			SFT2D2	ENSG00000162885.12	0.760137	5.02932e-09	2.49809
	TMEM106B	ENSG00000106460.18	1.07738	2.83519e-12	3.47612			NME7	ENSG00000143156.13	-0.850792	7.20899e-23	6.66544			NME7	ENSG00000143156.13	-0.607864	4.24216e-12	3.42344			NME7	ENSG00000143156.13	-0.936887	1.19371e-23	6.90054			NME7	ENSG00000143156.13	-0.490156	1.08857e-08	2.39714			NME7	ENSG00000143375.14	0.664882	4.59394e-09	2.50993
	HES4	ENSG00000188290.10	0.485054	2.5098e-12	3.49206			SLC19A2	ENSG00000117479.13	1.19445	1.3827e-28	8.38648			SLC19A2	ENSG00000117479.13	1.45802	1.77878e-41	12.2669			SLC19A2	ENSG00000117479.13	0.856498	1.93084e-13	3.82737			SLC19A2	ENSG00000117479.13	0.575627	3.62161e-07	1.93896			SLC19A2	ENSG00000079841.18	-0.536464	4.5114e-09	2.5123
	NHP2	ENSG00000145912.8	-0.430914	2.39376e-12	3.49825			F5	ENSG00000198734.10	-4.42055	8.45084e-10	2.73128			F5	ENSG00000198734.10	-5.73615	3.09889e-07	1.95934			F5	ENSG00000198734.10	-3.20738	4.88499e-05	1.29778			F5	ENSG00000198734.10	-2.68031	2.03151e-05	1.41249			F5	ENSG00000196975.15	-1.07803	4.47622e-09	2.51333
	GTF3C6	ENSG00000155115.6	-0.402578	2.25814e-12	3.50587			DNM3	ENSG00000197959.13	1.84891	8.28391e-109	32.5359			DNM3	ENSG00000197959.13	-2.49219	2.86529e-101	30.2664			DNM3	ENSG00000197959.13	1.54799	1.97114e-76	22.7896			DNM3	ENSG00000197959.13	0.603779	1.45481e-12	3.56335			DNM3	ENSG00000163508.12	-0.459088	3.56994e-09	2.5429
	MAN2A1	ENSG00000112893.9	-0.829065	1.76131e-12	3.53836			PRDX6	ENSG00000117592.8	-0.667331	7.63996e-44	12.9795			PRDX6	ENSG00000117592.8	2.9106	0	90.309			PRDX6	ENSG00000117592.8	-0.75311	6.28043e-44	13.0051			PRDX6	ENSG00000117592.8	-0.803284	3.22003e-59	17.6079			PRDX6	ENSG00000173545.4	-0.327901	3.49528e-09	2.54567
	ZNF300	ENSG00000145908.12	0.443607	1.66729e-12	3.54553			RC3H1	ENSG00000135870.11	1.66666	3.90492e-40	11.8631			RC3H1	ENSG00000135870.11	0.850424	1.72844e-10	2.93876			RC3H1	ENSG00000135870.11	1.63236	3.3883e-36	10.6775			RC3H1	ENSG00000135870.11	1.38526	8.79415e-28	8.14461			RC3H1	ENSG00000115252.18	-1.03181	2.92624e-09	2.5689
	ERI3	ENSG00000117419.15	-0.363221	1.60892e-12	3.55019			CACYBP	ENSG00000116161.17	-0.518001	5.68306e-33	9.70684			CACYBP	ENSG00000116161.17	1.64753	0	90.309			CACYBP	ENSG00000116161.17	-0.737657	3.39606e-56	16.6978			CACYBP	ENSG00000116161.17	-0.241566	2.30588e-08	2.29902			CACYBP	ENSG00000189367.14	-0.436885	2.5474e-09	2.58702
	CCSER1	ENSG00000184305.15	-0.835996	1.42512e-12	3.56605			BRINP2	ENSG00000198797.6	-3.48954	0				BRINP2	ENSG00000198797.6	-7.32723	0	90.309			BRINP2	ENSG00000198797.6	-3.15183	0				BRINP2	ENSG00000198797.6	-2.57314	0	90.309			BRINP2	ENSG00000162639.15	1.00611	2.33163e-09	2.59859
	F13A1	ENSG00000124491.15	-7.1096	1.29555e-12	3.57851			RASAL2	ENSG00000075391.16	0.651165	9.3598e-28	8.13646			RASAL2	ENSG00000075391.16	-2.35742	1.44744e-196	58.9535			RASAL2	ENSG00000075391.16	1.03817	4.31136e-69	20.58			RASAL2	ENSG00000075391.16	0.708136	6.3248e-34	9.99388			RASAL2	ENSG00000156453.13	0.263612	2.26856e-09	2.60218
	MXD1	ENSG00000059728.10	-1.32279	1.15669e-12	3.59333			RALGPS2	ENSG00000116191.17	1.42114	2.11307e-37	11.0403			RALGPS2	ENSG00000116191.17	0.773598	6.6935e-11	3.06278			RALGPS2	ENSG00000116191.17	1.38149	2.46026e-32	9.51526			RALGPS2	ENSG00000116191.17	1.5595	5.24117e-45	13.3298			RALGPS2	ENSG00000113300.11	-0.20921	1.90115e-09	2.62528
	NR2C2	ENSG00000177463.15	0.640641	1.12306e-12	3.59719			TOR3A	ENSG00000186283.13	-0.639975	1.53958e-14	4.15801			TOR3A	ENSG00000186283.13	1.02051	5.40966e-39	11.5195			TOR3A	ENSG00000186283.13	-0.683098	2.73207e-13	3.78199			TOR3A	ENSG00000186283.13	-0.494536	5.25213e-09	2.49243			TOR3A	ENSG00000163681.14	0.457147	1.86264e-09	2.62795
	PAPOLG	ENSG00000115421.12	0.699145	1.12089e-12	3.59744			ABL2	ENSG00000143322.19	1.12531	2.69379e-35	10.4065			ABL2	ENSG00000143322.19	1.45065	3.39147e-58	17.3001			ABL2	ENSG00000143322.19	1.32927	1.29863e-46	13.8132			ABL2	ENSG00000143322.19	0.685327	1.55869e-13	3.85536			ABL2	ENSG00000135930.13	-0.310648	1.71351e-09	2.63886
	HEG1	ENSG00000173706.13	0.991071	8.44254e-13	3.63449			CEP350	ENSG00000135837.15	1.63215	3.03228e-104	31.1621			CEP350	ENSG00000135837.15	1.55056	1.28936e-95	28.5646			CEP350	ENSG00000135837.15	1.45719	1.24399e-81	24.3549			CEP350	ENSG00000135837.15	1.22857	9.9051e-61	18.063			CEP350	ENSG00000117228.9	1.4944	1.64055e-09	2.64455
	PSMG3	ENSG00000157778.8	-0.523917	6.74072e-13	3.66392			XPR1	ENSG00000143324.13	2.30341	1.37107e-187	56.2514			XPR1	ENSG00000143324.13	-1.92549	3.3246e-109	32.6552			XPR1	ENSG00000143324.13	2.18869	5.38302e-173	51.8581			XPR1	ENSG00000143324.13	0.525789	6.56272e-11	3.06536			XPR1	ENSG00000186094.16	2.02259	1.45986e-09	2.65981
	EIF4E2	ENSG00000135930.13	0.363526	5.0704e-13	3.70115			CACNA1E	ENSG00000198216.11	0.596078	1.0319e-26	7.82267			CACNA1E	ENSG00000198216.11	-4.25646	0	90.309			CACNA1E	ENSG00000198216.11	1.2769	6.27275e-122	36.4856			CACNA1E	ENSG00000198216.11	0.636654	1.52765e-31	9.27653			CACNA1E	ENSG00000142687.17	-0.308106	1.41392e-09	2.66399
	KCNT2	ENSG00000162687.17	1.19327	4.06327e-13	3.7301			RNASEL	ENSG00000135828.11	-0.809844	1.36569e-05	1.4644			RNASEL	ENSG00000135828.11	-2.23229	6.56993e-22	6.37655			RNASEL	ENSG00000135828.11	-1.27886	2.7917e-09	2.57505			RNASEL	ENSG00000135828.11	-2.44398	3.19704e-28	8.2769			RNASEL	ENSG00000068745.14	-0.254857	1.28224e-09	2.67677
	SPOCK1	ENSG00000152377.13	0.588566	4.04107e-13	3.73082			RGS8	ENSG00000135824.12	-1.16814	3.12741e-19	5.5705			RGS8	ENSG00000135824.12	-8.59716	9.39565e-21	6.02875			RGS8	ENSG00000135824.12	-0.893442	2.93924e-10	2.86935			RGS8	ENSG00000135824.12	-1.98393	1.18631e-43	12.922			RGS8	ENSG00000175161.13	0.641197	1.2382e-09	2.68134
	MAN1A1	ENSG00000111885.6	1.03365	3.76788e-13	3.73997			LAMC1	ENSG00000135862.5	-0.672855	9.78065e-25	7.22762			LAMC1	ENSG00000135862.5	1.94255	1.9299e-231	69.452			LAMC1	ENSG00000135862.5	-1.57306	5.31148e-89	26.5734			LAMC1	ENSG00000135862.5	-1.07412	3.01829e-57	17.0143			LAMC1	ENSG00000265972.5	0.297466	1.16065e-09	2.68979
	KCNQ5	ENSG00000185760.15	1.62773	3.48747e-13	3.75008			LAMC2	ENSG00000058085.14	-2.61635	2.54176e-124	37.2058			LAMC2	ENSG00000058085.14	-4.29904	1.17904e-102	30.6835			LAMC2	ENSG00000058085.14	-2.39581	8.5223e-69	20.4909			LAMC2	ENSG00000058085.14	-4.83738	1.93786e-126	37.8433			LAMC2	ENSG00000007402.11	0.402606	8.84474e-10	2.72532
	INPP5D	ENSG00000168918.13	-2.22224	3.262e-13	3.75882			NMNAT2	ENSG00000157064.10	0.756519	1.85911e-25	7.44468			NMNAT2	ENSG00000157064.10	-5.22206	5.26624e-256	76.8465			NMNAT2	ENSG00000157064.10	0.788429	4.5568e-28	8.23056			NMNAT2	ENSG00000157064.10	-0.324851	1.15768e-05	1.48601			NMNAT2	ENSG00000173171.14	-0.718658	8.19906e-10	2.73523
	RNF144A	ENSG00000151692.14	-0.940713	3.16645e-13	3.7627			RGL1	ENSG00000143344.15	0.605737	5.30094e-10	2.79225			RGL1	ENSG00000143344.15	-3.00606	1.63613e-70	21.0077			RGL1	ENSG00000143344.15	0.622697	1.43793e-09	2.66179			RGL1	ENSG00000143344.15	0.665249	7.72454e-12	3.34508			RGL1	ENSG00000006377.10	-0.516029	7.60242e-10	2.74511
	LCORL	ENSG00000178177.15	0.736784	2.81921e-13	3.77789			BRINP3	ENSG00000162670.10	-1.70734	7.48418e-77	22.9162			BRINP3	ENSG00000162670.10	-3.71752	5.75658e-158	47.3339			BRINP3	ENSG00000162670.10	-0.588842	3.09137e-10	2.86275			BRINP3	ENSG00000162670.10	0.791285	2.93821e-21	6.18072			BRINP3	ENSG00000196411.9	0.762249	7.59652e-10	2.74521
	TMEM14C	ENSG00000111843.13	-0.551844	2.3388e-13	3.80231			KCNT2	ENSG00000162687.17	0.696179	5.95459e-05	1.2719			KCNT2	ENSG00000162687.17	0.99143	5.97827e-09	2.4755			KCNT2	ENSG00000162687.17	0.944233	1.0447e-07	2.10149			KCNT2	ENSG00000162687.17	1.39001	4.64572e-17	4.91671			KCNT2	ENSG00000109775.10	-0.438014	7.52594e-10	2.74643
	GRPEL2	ENSG00000164284.14	0.912183	2.00302e-13	3.82257			ZBTB41	ENSG00000177888.7	1.96291	1.6195e-31	9.2689			ZBTB41	ENSG00000177888.7	1.05842	1.55535e-09	2.65152			ZBTB41	ENSG00000177888.7	2.15434	4.70296e-37	10.9357			ZBTB41	ENSG00000177888.7	2.40757	1.30418e-48	14.4147			ZBTB41	ENSG00000183323.12	1.73952	7.303e-10	2.75036
	SNX27	ENSG00000143376.13	0.570706	1.45815e-13	3.86408			LHX9	ENSG00000143355.15	-2.4825	3.54552e-202	60.6426			LHX9	ENSG00000143355.15	-6.31364	2.5942e-136	40.8155			LHX9	ENSG00000143355.15	-4.72671	5.06017e-163	48.8559			LHX9	ENSG00000143355.15	2.01732	4.98611e-197	59.0929			LHX9	ENSG00000112306.7	1.28088	6.60645e-10	2.76346
	C5orf42	ENSG00000197603.13	-0.526613	1.26448e-13	3.88271			NEK7	ENSG00000151414.14	-1.11246	4.59583e-06	1.60679			NEK7	ENSG00000151414.14	1.97612	1.43658e-21	6.27427			NEK7	ENSG00000151414.14	-3.05304	8.67961e-11	3.02881			NEK7	ENSG00000151414.14	1.51882	4.85422e-13	3.70685			NEK7	ENSG00000145945.6	-1.1789	6.26049e-10	2.7705
	CXXC4	ENSG00000168772.10	-1.89259	1.09734e-13	3.90125			CAMSAP2	ENSG00000118200.14	1.03467	1.41404e-57	17.1134			CAMSAP2	ENSG00000118200.14	-0.613344	1.26997e-20	5.98935			CAMSAP2	ENSG00000118200.14	0.778853	7.86548e-34	9.96538			CAMSAP2	ENSG00000118200.14	0.782608	6.64345e-35	10.2885			CAMSAP2	ENSG00000137285.9	-0.872101	5.82049e-10	2.78002
	PSMC2	ENSG00000161057.11	-0.329955	1.09414e-13	3.90163			KIF21B	ENSG00000116852.14	0.944858	6.86857e-100	29.8511			KIF21B	ENSG00000116852.14	-5.15144	0	90.309			KIF21B	ENSG00000116852.14	1.31469	9.40364e-200	59.913			KIF21B	ENSG00000116852.14	-0.300371	2.5183e-11	3.19058			KIF21B	ENSG00000173744.17	0.470347	5.58779e-10	2.78536
	YEATS2	ENSG00000163872.15	0.358758	8.77959e-14	3.93041			CSRP1	ENSG00000159176.13	3.344	1.36763e-124	37.2868			CSRP1	ENSG00000159176.13	-2.68412	1.26302e-19	5.68904			CSRP1	ENSG00000159176.13	2.73982	3.91859e-79	23.6028			CSRP1	ENSG00000159176.13	2.38544	5.29163e-62	18.446			CSRP1	ENSG00000143850.14	0.459034	5.39615e-10	2.78992
	GMDS	ENSG00000112699.10	-0.792698	8.2235e-14	3.93896			NAV1	ENSG00000134369.15	1.58601	6.41596e-89	26.5487			NAV1	ENSG00000134369.15	-3.95506	0	90.309			NAV1	ENSG00000134369.15	1.74001	4.92083e-110	32.905			NAV1	ENSG00000134369.15	0.52392	6.02858e-11	3.07646			NAV1	ENSG00000164221.12	-6.05623	5.07234e-10	2.79801
	INTS12	ENSG00000138785.14	0.468528	8.1292e-14	3.94047			SHISA4	ENSG00000198892.6	-0.589628	4.86345e-08	2.20145			SHISA4	ENSG00000198892.6	-4.06769	4.31687e-81	24.1922			SHISA4	ENSG00000198892.6	-0.502314	2.18008e-05	1.40326			SHISA4	ENSG00000198892.6	-0.616571	1.86259e-08	2.32693			SHISA4	ENSG00000153560.11	0.339923	4.59727e-10	2.81087
	MCIDAS	ENSG00000234602.7	3.18847	8.12473e-14	3.94054			LGR6	ENSG00000133067.17	-4.76525	3.3851e-58	17.3003			LGR6	ENSG00000133067.17	-4.83059	8.71346e-35	10.253			LGR6	ENSG00000133067.17	-5.86261	2.67254e-23	6.79517			LGR6	ENSG00000133067.17	-3.46136	2.15257e-39	11.6399			LGR6	ENSG00000105854.12	0.368324	4.58944e-10	2.81109
	PFDN1	ENSG00000113068.9	-0.465534	7.57757e-14	3.94966			KDM5B	ENSG00000117139.17	0.279114	1.71211e-16	4.74618			KDM5B	ENSG00000117139.17	-1.95991	0	90.309			KDM5B	ENSG00000117139.17	0.400294	4.38877e-32	9.4396			KDM5B	ENSG00000117139.17	0.259856	5.5778e-15	4.29074			KDM5B	ENSG00000136243.16	-0.687463	4.40412e-10	2.81648
	FLVCR1	ENSG00000162769.12	0.757815	7.07451e-14	3.95864			ADORA1	ENSG00000163485.16	-0.538605	7.39082e-09	2.44777			ADORA1	ENSG00000163485.16	-5.96985	3.99072e-108	32.3303			ADORA1	ENSG00000163485.16	-0.506119	2.12682e-07	2.00855			ADORA1	ENSG00000163485.16	-1.10917	3.38716e-32	9.47346			ADORA1	ENSG00000143156.13	-0.521619	4.18911e-10	2.82302
	ZBTB41	ENSG00000177888.7	1.26886	5.58144e-14	3.98963			ZBED6	ENSG00000257315.2	1.99005	4.7458e-32	9.42937			ZBED6	ENSG00000257315.2	2.29142	7.35563e-42	12.3824			ZBED6	ENSG00000257315.2	2.24882	1.0001e-38	11.4391			ZBED6	ENSG00000257315.2	2.29844	8.5074e-43	12.6644			ZBED6	ENSG00000146281.5	-0.565326	3.95831e-10	2.83043
	C4orf50	ENSG00000181215.15	-7.17405	5.19458e-14	3.99902			ETNK2	ENSG00000143845.14	-0.442675	1.68498e-07	2.039			ETNK2	ENSG00000143845.14	-1.69561	8.90162e-77	22.8935			ETNK2	ENSG00000143845.14	0.468367	1.52293e-08	2.35325			ETNK2	ENSG00000143845.14	-0.901702	3.5659e-27	7.96159			ETNK2	ENSG00000162687.17	1.03516	3.88805e-10	2.83277
	DCAF17	ENSG00000115827.13	0.91236	3.45384e-14	4.05237			PLEKHA6	ENSG00000143850.14	-0.444637	1.59332e-08	2.34734			PLEKHA6	ENSG00000143850.14	-3.55143	1.45182e-185	55.6418			PLEKHA6	ENSG00000143850.14	0.849869	1.91118e-29	8.64519			PLEKHA6	ENSG00000143850.14	1.27628	1.19511e-69	20.7478			PLEKHA6	ENSG00000121578.12	-0.542682	3.50645e-10	2.84628
	COX5B	ENSG00000135940.6	-0.429297	2.66135e-14	4.08645			PPP1R15B	ENSG00000158615.8	0.668751	4.42427e-35	10.3416			PPP1R15B	ENSG00000158615.8	2.32243	0	90.309			PPP1R15B	ENSG00000158615.8	0.630847	4.30247e-28	8.23807			PPP1R15B	ENSG00000158615.8	0.38369	5.35316e-12	3.39303			PPP1R15B	ENSG00000144283.21	0.356375	2.98119e-10	2.86749
	SESTD1	ENSG00000187231.13	-0.470329	2.62043e-14	4.08848			MDM4	ENSG00000198625.12	1.52207	1.99533e-32	9.54265			MDM4	ENSG00000198625.12	2.26678	9.10508e-74	21.9874			MDM4	ENSG00000198625.12	1.65156	4.21965e-37	10.9499			MDM4	ENSG00000198625.12	1.2727	2.93563e-23	6.7829			MDM4	ENSG00000143933.16	-0.283377	2.76807e-10	2.87719
	ABHD18	ENSG00000164074.15	1.05325	2.35785e-14	4.10228			LRRN2	ENSG00000170382.11	-0.988387	2.17804e-33	9.83222			LRRN2	ENSG00000170382.11	-5.03632	2.08181e-266	79.9781			LRRN2	ENSG00000170382.11	-0.651214	3.80546e-15	4.34073			LRRN2	ENSG00000170382.11	-0.718516	2.54126e-19	5.59764			LRRN2	ENSG00000186063.12	0.700519	2.72025e-10	2.87947
	RICTOR	ENSG00000164327.12	0.858892	2.26989e-14	4.10725			RBBP5	ENSG00000117222.13	0.810891	8.08877e-23	6.65039			RBBP5	ENSG00000117222.13	0.905677	7.37127e-27	7.86665			RBBP5	ENSG00000117222.13	0.742059	5.9913e-17	4.88345			RBBP5	ENSG00000117222.13	0.723335	5.92525e-18	5.18593			RBBP5	ENSG00000183520.11	-0.360442	2.6177e-10	2.88449
	FAXC	ENSG00000146267.11	0.539661	1.86796e-14	4.13273			NUCKS1	ENSG00000069275.12	-0.460363	7.88791e-20	5.75059			NUCKS1	ENSG00000069275.12	2.10641	0	90.309			NUCKS1	ENSG00000069275.12	-0.504465	1.98539e-23	6.83403			NUCKS1	ENSG00000069275.12	-0.547771	6.11409e-29	8.49316			NUCKS1	ENSG00000164284.14	-7.08265	2.59313e-10	2.88573
	CAP1	ENSG00000131236.16	-0.309863	1.69522e-14	4.14542			DYRK3	ENSG00000143479.16	-0.416432	8.14827e-06	1.53192			DYRK3	ENSG00000143479.16	-0.555624	8.17461e-09	2.43459			DYRK3	ENSG00000143479.16	-0.957769	6.45477e-20	5.7768			DYRK3	ENSG00000143479.16	-0.535814	1.13047e-08	2.39221			DYRK3	ENSG00000143252.14	-0.398478	2.38178e-10	2.89684
	IGFBP3	ENSG00000146674.14	-1.6444	1.61614e-14	4.15166			YOD1	ENSG00000180667.10	1.8453	1.08777e-30	9.0199			YOD1	ENSG00000180667.10	3.37775	2.59903e-105	31.4833			YOD1	ENSG00000180667.10	1.71711	1.75158e-24	7.15144			YOD1	ENSG00000180667.10	1.59576	1.01544e-22	6.62066			YOD1	ENSG00000164853.8	0.446967	2.08624e-10	2.91416
	PHF3	ENSG00000118482.11	0.425081	1.4468e-14	4.16613			CD55	ENSG00000196352.15	-0.877815	1.21387e-19	5.69423			CD55	ENSG00000196352.15	2.96257	5.18782e-272	81.6649			CD55	ENSG00000196352.15	-2.69425	1.56773e-61	18.304			CD55	ENSG00000196352.15	-2.30984	3.38273e-78	23.321			CD55	ENSG00000138780.14	0.952746	2.06951e-10	2.91521
	VCAN	ENSG00000038427.15	-0.844337	1.0108e-14	4.21302			PLXNA2	ENSG00000076356.6	1.7504	9.55927e-212	63.5232			PLXNA2	ENSG00000076356.6	-1.3039	2.13137e-85	25.4886			PLXNA2	ENSG00000076356.6	2.35629	0				PLXNA2	ENSG00000076356.6	-0.375856	4.66812e-10	2.80887			PLXNA2	ENSG00000186409.15	0.742346	2.05376e-10	2.91621
	TRAPPC3	ENSG00000054116.11	-0.465573	9.5574e-15	4.22034			CAMK1G	ENSG00000008118.9	-1.4298	4.91487e-23	6.71552			CAMK1G	ENSG00000008118.9	-3.47139	6.71354e-62	18.4149			CAMK1G	ENSG00000008118.9	-0.886743	5.80569e-09	2.47933			CAMK1G	ENSG00000008118.9	-0.590484	3.11523e-05	1.35659			CAMK1G	ENSG00000161057.11	-1.76505	1.61396e-10	2.94772
	GRM4	ENSG00000124493.13	1.54821	7.35946e-15	4.2545			SYT14	ENSG00000143469.18	1.40996	3.55229e-22	6.45694			SYT14	ENSG00000143469.18	-2.9084	3.2529e-33	9.77978			SYT14	ENSG00000143469.18	1.13075	5.65116e-14	3.988			SYT14	ENSG00000143469.18	1.31726	5.73238e-20	5.79232			SYT14	ENSG00000117036.11	0.664809	1.27567e-10	2.97847
	GBP1	ENSG00000117228.9	-4.20902	6.34106e-15	4.27398			RCOR3	ENSG00000117625.13	0.583854	2.70518e-14	4.08432			RCOR3	ENSG00000117625.13	0.786042	1.59408e-25	7.46479			RCOR3	ENSG00000117625.13	0.516615	5.8472e-11	3.08046			RCOR3	ENSG00000117625.13	0.754093	5.5239e-24	7.00128			RCOR3	ENSG00000239389.7	1.98532	1.26429e-10	2.97964
	CTNNB1	ENSG00000168036.17	0.230232	6.29197e-15	4.27499			NEK2	ENSG00000117650.12	-1.90492	5.40263e-11	3.09079			NEK2	ENSG00000117650.12	5.33992	1.73212e-155	46.5878			NEK2	ENSG00000117650.12	-6.3385	3.21243e-09	2.5567			NEK2	ENSG00000117650.12	-4.08051	8.798e-12	3.32807			NEK2	ENSG00000186377.7	0.685197	1.159e-10	2.99101
	NHLH2	ENSG00000177551.5	-2.29531	5.56675e-15	4.291			LPGAT1	ENSG00000123684.12	1.48966	7.00586e-37	10.8836			LPGAT1	ENSG00000123684.12	0.497419	4.49824e-05	1.30856			LPGAT1	ENSG00000123684.12	1.48488	2.27884e-36	10.7294			LPGAT1	ENSG00000123684.12	1.08123	2.26935e-20	5.91346			LPGAT1	ENSG00000198830.10	-0.299408	1.10292e-10	2.99749
	ATP5IF1	ENSG00000130770.17	0.358365	5.28299e-15	4.29784			FLVCR1	ENSG00000162769.12	0.565086	5.9324e-08	2.17547			FLVCR1	ENSG00000162769.12	0.9609	9.27403e-21	6.03045			FLVCR1	ENSG00000162769.12	0.843018	3.40868e-15	4.35513			FLVCR1	ENSG00000162769.12	1.0899	2.46872e-27	8.00966			FLVCR1	ENSG00000010810.17	-0.598735	1.04348e-10	3.00474
	ODC1	ENSG00000115758.12	0.219639	4.04502e-15	4.33275			VASH2	ENSG00000143494.15	0.491512	9.68623e-08	2.11138			VASH2	ENSG00000143494.15	-2.72925	3.43806e-104	31.1457			VASH2	ENSG00000143494.15	0.788018	6.15669e-18	5.18092			VASH2	ENSG00000143494.15	0.509065	1.76008e-08	2.33433			VASH2	ENSG00000162385.10	-0.4678	1.00039e-10	3.01025
	TM4SF18	ENSG00000163762.6	-8.29264	3.66428e-15	4.34567			ANGEL2	ENSG00000174606.13	0.799207	7.88339e-12	3.34242			ANGEL2	ENSG00000174606.13	1.7448	2.3274e-54	16.1452			ANGEL2	ENSG00000174606.13	0.581721	3.39894e-06	1.64623			ANGEL2	ENSG00000174606.13	0.803116	5.30314e-12	3.39425			ANGEL2	ENSG00000163877.10	0.634813	8.55892e-11	3.03064
	FOSL2	ENSG00000075426.11	-0.928754	3.30389e-15	4.35921			KCTD3	ENSG00000136636.12	0.590821	2.6375e-29	8.60308			KCTD3	ENSG00000136636.12	1.1435	2.17054e-107	32.1089			KCTD3	ENSG00000136636.12	0.26013	7.8601e-06	1.53663			KCTD3	ENSG00000136636.12	0.624009	1.18326e-32	9.61096			KCTD3	ENSG00000117650.12	-1.96293	8.29479e-11	3.03474
	PDIK1L	ENSG00000175087.9	-0.796457	2.97269e-15	4.37302			TGFB2	ENSG00000092969.11	0.945151	7.01125e-13	3.65878			TGFB2	ENSG00000092969.11	-2.51801	4.48032e-35	10.34			TGFB2	ENSG00000092969.11	-1.86479	4.74052e-22	6.41922			TGFB2	ENSG00000092969.11	-1.80073	3.91447e-28	8.25043			TGFB2	ENSG00000135824.12	-0.818365	7.69714e-11	3.04452
	SF3B5	ENSG00000169976.6	-0.510302	2.94467e-15	4.37426			MARK1	ENSG00000116141.15	0.615934	2.27717e-38	11.3316			MARK1	ENSG00000116141.15	-1.52172	2.25512e-160	48.0585			MARK1	ENSG00000116141.15	0.390417	3.45523e-15	4.35335			MARK1	ENSG00000116141.15	0.399304	4.11181e-17	4.93267			MARK1	ENSG00000186577.13	-2.54867	6.2158e-11	3.07246
	LRRC42	ENSG00000116212.14	0.588192	1.64054e-15	4.45073			MIA3	ENSG00000154305.16	0.76529	3.66174e-80	23.9127			MIA3	ENSG00000154305.16	0.888783	8.31615e-108	32.2343			MIA3	ENSG00000154305.16	0.591721	3.59063e-45	13.3792			MIA3	ENSG00000154305.16	0.275836	2.49719e-11	3.19168			MIA3	ENSG00000172765.17	0.536678	4.78396e-11	3.10669
	COX7A2	ENSG00000112695.11	-0.397916	1.62687e-15	4.45183			AIDA	ENSG00000186063.12	-1.78477	1.75069e-44	13.1721			AIDA	ENSG00000186063.12	1.28841	2.3475e-31	9.22037			AIDA	ENSG00000186063.12	-0.677324	4.41396e-07	1.9131			AIDA	ENSG00000186063.12	0.483201	2.9137e-05	1.36534			AIDA	ENSG00000160796.16	-0.45522	4.45619e-11	3.11597
	SLC4A7	ENSG00000033867.16	0.641162	1.44763e-15	4.46709			CAPN2	ENSG00000162909.17	-0.877116	2.5889e-97	29.0755			CAPN2	ENSG00000162909.17	0.483309	4.87697e-33	9.72684			CAPN2	ENSG00000162909.17	-0.691631	4.96963e-52	15.4439			CAPN2	ENSG00000162909.17	-0.86095	2.43146e-91	27.2776			CAPN2	ENSG00000122642.10	-0.270109	4.30663e-11	3.12044
	CNTN3	ENSG00000113805.8	-2.02277	1.26321e-15	4.4849			FBXO28	ENSG00000143756.11	0.550289	1.09106e-08	2.39685			FBXO28	ENSG00000143756.11	1.01078	3.62387e-26	7.65845			FBXO28	ENSG00000143756.11	0.640852	3.74181e-10	2.83779			FBXO28	ENSG00000143756.11	0.394148	7.31183e-05	1.24505			FBXO28	ENSG00000169908.11	-1.22888	4.12925e-11	3.12593
	PCDHA11	ENSG00000249158.6	2.01877	1.04307e-15	4.50994			WDR26	ENSG00000162923.15	0.761894	2.36535e-53	15.842			WDR26	ENSG00000162923.15	1.37849	9.74955e-179	53.5867			WDR26	ENSG00000162923.15	0.438864	4.89587e-17	4.90985			WDR26	ENSG00000162923.15	0.508715	1.17754e-24	7.20335			WDR26	ENSG00000151414.14	1.37067	3.85563e-11	3.1349
	MRPL14	ENSG00000180992.6	-0.651292	1.0331e-15	4.51119			LBR	ENSG00000143815.14	0.41367	4.47825e-12	3.41636			LBR	ENSG00000143815.14	1.60249	2.29975e-174	52.2703			LBR	ENSG00000143815.14	0.430979	8.17648e-12	3.33765			LBR	ENSG00000143815.14	0.449902	4.20982e-14	4.0265			LBR	ENSG00000070808.15	0.365978	3.69678e-11	3.1404
	CLOCK	ENSG00000134852.14	1.17374	9.6534e-16	4.52006			H3F3A	ENSG00000163041.9	-0.904088	3.14543e-102	30.5552			H3F3A	ENSG00000163041.9	0.275228	1.45575e-11	3.26224			H3F3A	ENSG00000163041.9	-0.694408	2.7294e-56	16.7264			H3F3A	ENSG00000163041.9	-0.290592	2.1261e-12	3.51375			H3F3A	ENSG00000174021.10	-0.622751	3.65501e-11	3.14188
	SMIM13	ENSG00000224531.5	0.799944	9.27886e-16	4.52523			PARP1	ENSG00000143799.12	-0.146483	8.76358e-05	1.22137			PARP1	ENSG00000143799.12	2.76423	0	90.309			PARP1	ENSG00000143799.12	-0.267242	2.46947e-12	3.49417			PARP1	ENSG00000143799.12	-0.526546	1.02955e-47	14.1446			PARP1	ENSG00000164074.15	0.924842	2.64213e-11	3.18431
	DPPA4	ENSG00000121570.12	-3.67518	8.59388e-16	4.53526			ITPKB	ENSG00000143772.9	-2.79185	1.69683e-19	5.65044			ITPKB	ENSG00000143772.9	-2.60488	2.22416e-16	4.71197			ITPKB	ENSG00000143772.9	-4.70662	9.15875e-24	6.93518			ITPKB	ENSG00000143772.9	-4.46795	1.69886e-32	9.56368			ITPKB	ENSG00000171621.13	-0.846201	2.01723e-11	3.21959
	SOS1	ENSG00000115904.12	0.514445	8.16795e-16	4.54191			CDC42BPA	ENSG00000143776.18	1.00417	1.39872e-60	18.0179			CDC42BPA	ENSG00000143776.18	0.314453	6.69584e-07	1.85862			CDC42BPA	ENSG00000143776.18	0.930158	1.06761e-50	15.0429			CDC42BPA	ENSG00000143776.18	0.789768	6.83436e-39	11.4889			CDC42BPA	ENSG00000105880.6	1.05131	1.93705e-11	3.22489
	ZNF197	ENSG00000186448.14	-0.592758	7.61855e-16	4.55101			ARF1	ENSG00000143761.15	-0.22004	2.61311e-09	2.58369			ARF1	ENSG00000143761.15	1.49836	0	90.309			ARF1	ENSG00000143761.15	-0.242311	9.49297e-11	3.0171			ARF1	ENSG00000143761.15	-0.288417	1.07529e-15	4.50596			ARF1	ENSG00000106605.10	1.65176	1.84113e-11	3.23153
	MDH1	ENSG00000014641.17	-0.259471	5.48376e-16	4.594			GUK1	ENSG00000143774.16	-0.455807	4.29102e-19	5.52915			GUK1	ENSG00000143774.16	0.345162	1.72027e-12	3.54144			GUK1	ENSG00000143774.16	-0.345067	1.89056e-11	3.22807			GUK1	ENSG00000143774.16	-0.242106	1.43693e-06	1.75879			GUK1	ENSG00000166925.8	-0.317885	1.84113e-11	3.23153
	LNPEP	ENSG00000113441.15	1.47209	3.5857e-16	4.64954			OBSCN	ENSG00000154358.20	1.31386	3.60942e-102	30.5373			OBSCN	ENSG00000154358.20	-0.556423	4.2938e-17	4.92701			OBSCN	ENSG00000154358.20	1.87562	3.1757e-215	64.5704			OBSCN	ENSG00000154358.20	0.993842	5.60911e-61	18.1374			OBSCN	ENSG00000152822.13	-0.32834	1.77771e-11	3.23611
	ZNF669	ENSG00000188295.14	-1.02016	3.14683e-16	4.66661			EXOC8	ENSG00000116903.7	0.83629	2.86539e-19	5.58194			EXOC8	ENSG00000116903.7	2.069	4.56376e-119	35.6241			EXOC8	ENSG00000116903.7	0.774246	2.28791e-15	4.40725			EXOC8	ENSG00000116903.7	0.637334	1.30972e-11	3.27606			EXOC8	ENSG00000136535.14	0.363753	1.60257e-11	3.24967
	CHML	ENSG00000203668.2	0.827891	2.08816e-16	4.72022			B3GALNT2	ENSG00000162885.12	1.21604	9.58496e-21	6.02614			B3GALNT2	ENSG00000183780.12	-2.86951	6.75607e-19	5.46981			B3GALNT2	ENSG00000183780.12	1.63731	2.50877e-14	4.09417			B3GALNT2	ENSG00000162885.12	0.68027	3.88934e-07	1.92964			B3GALNT2	ENSG00000084754.11	-0.261718	1.496e-11	3.25867
	CANX	ENSG00000127022.14	0.264414	1.96067e-16	4.72846			MTR	ENSG00000116984.12	1.55956	1.47683e-44	13.1943			MTR	ENSG00000116984.12	4.10517	0	90.309			MTR	ENSG00000116984.12	1.63671	5.55991e-44	13.021			MTR	ENSG00000116984.12	2.04928	1.0686e-76	22.8696			MTR	ENSG00000144278.14	0.663201	1.30589e-11	3.27644
	CNST	ENSG00000162852.13	-0.722658	1.87506e-16	4.73429			FH	ENSG00000091483.6	-0.216007	1.50061e-05	1.45209			FH	ENSG00000091483.6	0.504949	2.62375e-26	7.70067			FH	ENSG00000091483.6	-0.543247	3.99394e-25	7.34471			FH	ENSG00000091483.6	-0.226452	4.5597e-06	1.60782			FH	ENSG00000091483.6	-0.325155	1.13778e-11	3.29445
	AURKAIP1	ENSG00000175756.13	0.547502	1.59358e-16	4.75556			CHML	ENSG00000203668.2	1.98325	4.27564e-87	25.9997			CHML	ENSG00000203668.2	0.704605	1.16586e-11	3.29127			CHML	ENSG00000203668.2	0.862251	3.54776e-16	4.65093			CHML	ENSG00000203668.2	0.947393	1.06759e-20	6.01205			CHML	ENSG00000179348.11	-3.36448	9.70256e-12	3.31528
	POPDC3	ENSG00000132429.9	-1.48057	1.47653e-16	4.76553			CEP170	ENSG00000143702.15	0.956959	1.56447e-63	18.9064			CEP170	ENSG00000143702.15	-0.599883	3.84986e-23	6.74745			CEP170	ENSG00000143702.15	0.937115	5.51146e-61	18.1397			CEP170	ENSG00000143702.15	0.837936	4.13512e-51	15.1669			CEP170	ENSG00000187492.8	-5.22484	6.97943e-12	3.35834
	SP4	ENSG00000105866.14	0.895166	1.46363e-16	4.76668			DESI2	ENSG00000121644.18	0.681578	1.49481e-07	2.05465			DESI2	ENSG00000121644.18	2.24935	2.12925e-75	22.4784			DESI2	ENSG00000121644.18	0.576916	4.99136e-05	1.29497			DESI2	ENSG00000121644.18	0.603442	5.46208e-06	1.58421			DESI2	ENSG00000117399.13	-1.22852	6.80947e-12	3.36157
	B4GALT4	ENSG00000121578.12	0.678461	1.23811e-16	4.78856			KIF26B	ENSG00000162849.15	-0.77103	1.69355e-05	1.43627			KIF26B	ENSG00000162849.15	-3.94394	1.37841e-44	13.2034			KIF26B	ENSG00000162849.15	1.39812	3.89038e-17	4.9399			KIF26B	ENSG00000162849.15	-0.712669	5.98483e-05	1.27123			KIF26B	ENSG00000117751.17	-0.366813	6.59341e-12	3.36578
	DDX39B	ENSG00000198563.13	-0.271517	1.16242e-16	4.7968			CNST	ENSG00000162852.13	0.726272	2.23537e-19	5.61441			CNST	ENSG00000162852.13	-0.800963	1.18709e-17	5.09509			CNST	ENSG00000162852.13	0.397037	6.65267e-06	1.55843			CNST	ENSG00000162852.13	0.626854	1.07635e-14	4.2048			CNST	ENSG00000109466.13	0.543552	6.48064e-12	3.36804
	HDAC2	ENSG00000196591.11	0.302836	1.09387e-16	4.80475			AHCTF1	ENSG00000153207.15	0.663745	5.9683e-29	8.49632			AHCTF1	ENSG00000153207.15	1.99798	1.96671e-274	82.3938			AHCTF1	ENSG00000153207.15	0.363028	5.46078e-09	2.48733			AHCTF1	ENSG00000153207.15	0.589727	7.97956e-24	6.9532			AHCTF1	ENSG00000091127.13	-1.68645	4.71179e-12	3.40971
	CCZ1	ENSG00000122674.11	-0.73284	1.03021e-16	4.81259			ZNF669	ENSG00000188295.14	0.789798	6.03232e-11	3.07638			ZNF669	ENSG00000188295.14	-0.776686	1.33841e-09	2.67116			ZNF669	ENSG00000188295.14	0.842168	2.82692e-12	3.4765			ZNF669	ENSG00000188295.14	1.29525	3.46328e-29	8.56747			ZNF669	ENSG00000205356.9	-0.32872	4.18662e-12	3.42516
	SYNE1	ENSG00000131018.22	0.498613	9.50716e-17	4.82309			ALKAL2	ENSG00000189292.15	-3.04704	3.09091e-08	2.26071			ALKAL2	ENSG00000189292.15	-3.57168	4.17076e-07	1.92051			ALKAL2	ENSG00000189292.15	-5.65051	5.63877e-07	1.88108			ALKAL2	ENSG00000189292.15	-3.48116	4.78992e-08	2.20344			ALKAL2	ENSG00000163923.9	5.23456	2.54427e-12	3.49027
	F12	ENSG00000131187.9	1.22552	5.40699e-17	4.89687			PXDN	ENSG00000130508.10	0.401979	7.03478e-14	3.95937			PXDN	ENSG00000130508.10	-1.74396	3.47817e-182	54.6245			PXDN	ENSG00000130508.10	0.553981	2.56481e-25	7.40261			PXDN	ENSG00000130508.10	0.584797	1.43911e-29	8.68228			PXDN	ENSG00000144827.8	0.471303	2.18191e-12	3.51036
		ENSG00000285976.1	0.604341	4.85493e-17	4.91095			MYT1L	ENSG00000186487.19	0.502672	7.94139e-24	6.95382			MYT1L	ENSG00000186487.19	-4.41926	0	90.309			MYT1L	ENSG00000186487.19	0.954759	2.6535e-83	24.8579			MYT1L	ENSG00000186487.19	0.746183	1.21672e-53	15.9289			MYT1L	ENSG00000187068.2	1.54479	2.08086e-12	3.51656
	GOPC	ENSG00000047932.13	1.00904	3.53129e-17	4.95257			RPS7	ENSG00000171863.14	-0.270809	6.32245e-17	4.87642			RPS7	ENSG00000171863.14	2.73634	0	90.309			RPS7	ENSG00000171863.14	-0.401571	3.51009e-35	10.3719			RPS7	ENSG00000171863.14	-0.47954	1.22517e-52	15.627			RPS7	ENSG00000174738.12	0.947285	2.03783e-12	3.51929
	ATAD2B	ENSG00000119778.14	0.918962	2.43184e-17	5.00133			SOX11	ENSG00000176887.6	1.06275	8.68107e-35	10.2535			SOX11	ENSG00000176887.6	-3.69076	4.07328e-206	61.8286			SOX11	ENSG00000176887.6	1.23939	1.53599e-48	14.3933			SOX11	ENSG00000176887.6	1.34632	2.6092e-58	17.3344			SOX11	ENSG00000138735.15	2.48717	1.31351e-12	3.57671
	TOMM7	ENSG00000196683.10	-0.495258	2.33066e-17	5.00689			RNF144A	ENSG00000151692.14	0.649341	2.34028e-08	2.29708			RNF144A	ENSG00000151692.14	-1.53666	1.25715e-24	7.1948			RNF144A	ENSG00000151692.14	1.02976	3.52212e-18	5.25394			RNF144A	ENSG00000151692.14	0.569721	1.25442e-06	1.77655			RNF144A	ENSG00000131495.8	0.453769	1.24549e-12	3.58366
	TRRAP	ENSG00000196367.13	0.438334	2.17656e-17	5.01583			ID2	ENSG00000115738.9	-2.3361	0				ID2	ENSG00000115738.9	-2.50333	0	90.309			ID2	ENSG00000115738.9	-4.9637	0				ID2	ENSG00000115738.9	-2.2141	0	90.309			ID2	ENSG00000164483.16	0.785053	1.12223e-12	3.59728
	SFT2D2	ENSG00000213064.9	3.12118	1.78358e-17	5.04186			ASAP2	ENSG00000151693.10	1.0254	4.14781e-52	15.4676			ASAP2	ENSG00000151693.10	-0.881305	2.11939e-32	9.53476			ASAP2	ENSG00000151693.10	1.24376	6.21609e-77	22.9404			ASAP2	ENSG00000151693.10	0.63237	4.74452e-21	6.11808			ASAP2	ENSG00000055813.5	0.567736	8.43453e-13	3.63462
	WNT5A	ENSG00000114251.14	1.57515	1.67284e-17	5.05024			IAH1	ENSG00000134330.18	3.51758	1.05934e-95	28.5903			IAH1	ENSG00000134330.18	5.52588	5.31877e-242	72.6308			IAH1	ENSG00000134330.18	3.46419	1.17232e-89	26.7709			IAH1	ENSG00000134330.18	2.90922	2.92182e-64	19.1257			IAH1	ENSG00000053371.12	-0.638497	5.93245e-13	3.68062
	AFDN	ENSG00000130396.20	0.323129	1.65087e-17	5.05197			ADAM17	ENSG00000151694.13	0.487945	3.87175e-14	4.03744			ADAM17	ENSG00000151694.13	0.677189	1.89547e-25	7.44215			ADAM17	ENSG00000151694.13	0.310702	1.03512e-05	1.50064			ADAM17	ENSG00000151694.13	0.504985	5.31524e-15	4.29705			ADAM17	ENSG00000146285.13	-0.265029	5.60384e-13	3.68807
	CSRP1	ENSG00000159176.13	-1.85608	1.49209e-17	5.06519			YWHAQ	ENSG00000134308.13	-0.433009	5.26155e-64	19.0488			YWHAQ	ENSG00000134308.13	-1.86157	0	90.309			YWHAQ	ENSG00000134308.13	-0.185466	7.27374e-13	3.65397			YWHAQ	ENSG00000134308.13	-0.208873	8.82416e-17	4.83283			YWHAQ	ENSG00000005108.15	-0.373744	5.00752e-13	3.70278
	MOXD1	ENSG00000079931.14	2.36108	1.48854e-17	5.0655			ODC1	ENSG00000115758.12	-0.308415	7.36739e-26	7.56569			ODC1	ENSG00000115756.12	-0.53371	1.43743e-09	2.66183			ODC1	ENSG00000115756.12	1.08139	4.13195e-41	12.1567			ODC1	ENSG00000115758.12	-0.775484	1.28642e-160	48.1319			ODC1	ENSG00000170448.11	0.546769	4.85863e-13	3.70673
	SCN5A	ENSG00000183873.15	1.92554	1.29358e-17	5.08386			ROCK2	ENSG00000134318.13	1.19179	1.00974e-71	21.3719			ROCK2	ENSG00000134318.13	1.18283	1.28476e-67	20.1363			ROCK2	ENSG00000134318.13	1.04277	2.1238e-49	14.652			ROCK2	ENSG00000134318.13	1.35305	4.36307e-93	27.8032			ROCK2	ENSG00000214736.7	-0.525957	4.71004e-13	3.71079
	ZNF660	ENSG00000144792.9	-4.09058	1.11391e-17	5.10341			GREB1	ENSG00000196208.13	1.86887	4.34999e-185	55.4983			GREB1	ENSG00000196208.13	-0.54699	2.48703e-12	3.49325			GREB1	ENSG00000196208.13	2.04619	7.3618e-216	64.7615			GREB1	ENSG00000196208.13	1.71798	3.02893e-158	47.4179			GREB1	ENSG00000134121.9	-0.427987	3.8878e-13	3.73587
	ELMOD2	ENSG00000179387.9	1.12158	1.07829e-17	5.10766			LPIN1	ENSG00000134324.11	0.809295	8.56405e-32	9.3522			LPIN1	ENSG00000134324.11	-0.609588	4.11479e-15	4.33051			LPIN1	ENSG00000134324.11	0.828001	3.10409e-31	9.18384			LPIN1	ENSG00000134324.11	0.631918	6.37188e-20	5.77849			LPIN1	ENSG00000197903.7	-0.557021	3.18919e-13	3.76177
	CEP170	ENSG00000143702.15	-0.501545	6.75325e-18	5.16883			TRIB2	ENSG00000071575.11	0.426157	7.17763e-22	6.36498			TRIB2	ENSG00000071575.11	-3.47296	0	90.309			TRIB2	ENSG00000071575.11	0.410732	8.96607e-20	5.73384			TRIB2	ENSG00000071575.11	0.311355	1.39636e-12	3.56871			TRIB2	ENSG00000145824.12	0.462408	3.16973e-13	3.76257
	ZBTB47	ENSG00000114853.13	-1.06221	6.67271e-18	5.1704			FAM84A	ENSG00000162981.13	1.81461	1.88558e-71	21.2902			FAM84A	ENSG00000162981.13	-4.44729	2.25478e-60	17.9555			FAM84A	ENSG00000162981.13	2.16448	1.40944e-101	30.3592			FAM84A	ENSG00000162981.13	0.923318	6.05693e-19	5.48409			FAM84A	ENSG00000164258.11	-0.461737	3.1217e-13	3.76456
	CARF	ENSG00000138380.17	-1.30173	6.50666e-18	5.17369			ATAD2B	ENSG00000119778.14	1.4499	1.82219e-40	11.9628			ATAD2B	ENSG00000119778.14	0.528812	3.74375e-06	1.6336			ATAD2B	ENSG00000119778.14	1.46789	2.49641e-40	11.9216			ATAD2B	ENSG00000119778.14	1.2539	4.20545e-31	9.14414			ATAD2B	ENSG00000164182.10	-0.626186	2.73532e-13	3.78184
	RUNDC3B	ENSG00000105784.15	0.710367	6.46838e-18	5.17447			SF3B6	ENSG00000115128.6	-0.515523	4.03004e-26	7.64456			SF3B6	ENSG00000115128.6	2.76934	0	90.309			SF3B6	ENSG00000115128.6	-0.766464	9.4005e-46	13.5544			SF3B6	ENSG00000115128.6	-0.205111	3.21426e-05	1.3525			SF3B6	ENSG00000214595.11	0.894821	2.15795e-13	3.81283
	TMED9	ENSG00000184840.11	-0.486022	5.11961e-18	5.20504			DNMT3A	ENSG00000119772.16	0.41857	2.43086e-11	3.1952			DNMT3A	ENSG00000119772.16	-2.26374	6.556e-170	50.9293			DNMT3A	ENSG00000119772.16	0.787663	1.23409e-36	10.8096			DNMT3A	ENSG00000119772.16	0.400055	1.03925e-10	3.00527			DNMT3A	ENSG00000163389.11	0.949155	1.88699e-13	3.83037
	EPHA2	ENSG00000142627.12	0.807859	4.40998e-18	5.22455			ASXL2	ENSG00000143970.16	0.810203	3.33783e-10	2.85272			ASXL2	ENSG00000143970.16	0.819741	2.83502e-10	2.87407			ASXL2	ENSG00000143970.16	0.82289	1.01217e-09	2.70769			ASXL2	ENSG00000143970.16	0.911628	9.62962e-13	3.61729			ASXL2	ENSG00000096433.10	1.38342	1.74898e-13	3.8403
	CPNE5	ENSG00000124772.11	-1.03381	4.20573e-18	5.23074			HADHA	ENSG00000084754.11	-0.633071	2.27467e-56	16.7502			HADHA	ENSG00000084754.11	0.418456	2.99049e-27	7.9846			HADHA	ENSG00000084754.11	-0.394363	3.55017e-21	6.15599			HADHA	ENSG00000084754.11	-0.376705	1.6318e-21	6.25761			HADHA	ENSG00000144746.6	-0.269417	1.73476e-13	3.84137
	PLCXD3	ENSG00000182836.9	-3.61129	3.68443e-18	5.24805			FOSL2	ENSG00000075426.11	2.55032	6.83973e-152	45.5052			FOSL2	ENSG00000075426.11	-0.763053	6.11795e-10	2.77351			FOSL2	ENSG00000075426.11	2.6833	9.54846e-167	49.977			FOSL2	ENSG00000075426.11	-1.13286	1.26728e-20	5.98963			FOSL2	ENSG00000131187.9	-0.435716	1.66062e-13	3.84708
	CITED2	ENSG00000164442.9	0.477288	3.66809e-18	5.24863			TOGARAM2	ENSG00000189350.12	-3.57741	1.32158e-13	3.87694			TOGARAM2	ENSG00000189350.12	-2.00078	9.45606e-06	1.51246			TOGARAM2	ENSG00000189350.12	-3.57693	1.05798e-07	2.09984			TOGARAM2	ENSG00000189350.12	-2.00033	3.21809e-06	1.65338			TOGARAM2	ENSG00000116171.17	-0.405626	1.46373e-13	3.86358
	SAMD3	ENSG00000164483.16	-0.483216	3.4345e-18	5.25723			SPAST	ENSG00000021574.12	0.676773	1.89152e-24	7.14139			SPAST	ENSG00000021574.12	-2.09963	2.39357e-150	45.0404			SPAST	ENSG00000021574.12	0.389573	1.15107e-08	2.38985			SPAST	ENSG00000021574.12	0.526231	8.01492e-16	4.54438			SPAST	ENSG00000113658.17	-0.398217	1.39658e-13	3.86972
	TBC1D32	ENSG00000146350.13	1.6825	3.34024e-18	5.26087			BIRC6	ENSG00000115760.14	1.03171	8.59118e-82	24.4033			BIRC6	ENSG00000115760.14	0.59565	7.84603e-29	8.46055			BIRC6	ENSG00000115760.14	0.947348	3.72707e-70	20.9001			BIRC6	ENSG00000115760.14	0.707922	9.73421e-41	12.0447			BIRC6	ENSG00000189043.9	-1.76255	1.32501e-13	3.8766
	ZNF655	ENSG00000197343.10	0.736079	3.34024e-18	5.26087			TTC27	ENSG00000018699.12	-0.543225	3.89039e-08	2.23063			TTC27	ENSG00000018699.12	1.30868	1.27226e-46	13.8159			TTC27	ENSG00000018699.12	-0.467446	1.82676e-05	1.42638			TTC27	ENSG00000018699.12	-0.522823	2.00503e-07	2.01626			TTC27	ENSG00000084070.11	-0.321392	1.12902e-13	3.89752
	MRPL36	ENSG00000171421.12	0.624654	2.93313e-18	5.27786			RASGRP3	ENSG00000152689.17	0.862559	5.55225e-08	2.18413			RASGRP3	ENSG00000152689.17	-1.45491	7.20831e-13	3.65516			RASGRP3	ENSG00000152689.17	2.46692	7.38287e-60	17.8004			RASGRP3	ENSG00000152689.17	0.779729	1.02657e-06	1.80275			RASGRP3	ENSG00000162517.12	-0.563715	1.027e-13	3.90991
	SEC24A	ENSG00000113615.12	0.621284	2.88758e-18	5.27991			STRN	ENSG00000115808.11	1.15287	8.69291e-26	7.54406			STRN	ENSG00000115808.11	0.830698	2.59392e-13	3.78878			STRN	ENSG00000115808.11	1.12361	1.12529e-22	6.60723			STRN	ENSG00000115808.11	0.771886	6.39557e-12	3.36977			STRN	ENSG00000137210.13	0.577122	9.30086e-14	3.92287
	KCND2	ENSG00000184408.9	0.867149	2.70932e-18	5.28824			PRKD3	ENSG00000115825.9	-1.96078	3.96478e-35	10.356			PRKD3	ENSG00000115825.9	3.53668	1.23615e-194	58.3721			PRKD3	ENSG00000115825.9	-2.40742	9.23086e-24	6.93415			PRKD3	ENSG00000115825.9	-1.02193	3.52991e-11	3.14644			PRKD3	ENSG00000213064.9	2.7698	7.85648e-14	3.94493
	RFC2	ENSG00000049541.10	-0.614567	1.82711e-18	5.33974			CYP1B1	ENSG00000138061.11	-1.98474	8.4471e-32	9.35399			CYP1B1	ENSG00000138061.11	-1.31709	1.65428e-14	4.14861			CYP1B1	ENSG00000138061.11	-5.11792	2.3824e-36	10.7236			CYP1B1	ENSG00000138061.11	-4.06882	2.16039e-62	18.5632			CYP1B1	ENSG00000197081.13	-0.600739	7.72956e-14	3.94706
	GRM1	ENSG00000152822.13	0.857239	1.65243e-18	5.35288			SRSF7	ENSG00000115875.18	-0.516657	6.34478e-30	8.78935			SRSF7	ENSG00000115875.18	1.66987	0	90.309			SRSF7	ENSG00000115875.18	-0.557352	7.96621e-32	9.36166			SRSF7	ENSG00000115875.18	-0.220438	1.08972e-06	1.79495			SRSF7	ENSG00000105849.5	1.94392	7.13877e-14	3.95745
	ADAM17	ENSG00000151694.13	0.55823	1.44509e-18	5.37041			SOS1	ENSG00000115904.12	0.571969	1.19463e-18	5.39529			SOS1	ENSG00000115904.12	0.532779	5.22989e-16	4.60019			SOS1	ENSG00000115904.12	0.436653	2.14289e-10	2.91066			SOS1	ENSG00000115904.12	0.763098	3.95607e-33	9.7542			SOS1	ENSG00000006128.11	-0.316447	6.51933e-14	3.96932
	HIST1H2BK	ENSG00000197903.7	-0.973848	1.36055e-18	5.37829			TMEM178A	ENSG00000152154.10	-1.25477	6.41578e-48	14.2064			TMEM178A	ENSG00000152154.10	-3.01491	1.45427e-135	40.5901			TMEM178A	ENSG00000152154.10	-1.62787	8.82719e-58	17.175			TMEM178A	ENSG00000152154.10	0.378178	3.99205e-06	1.6252			TMEM178A	ENSG00000049618.23	-0.4463	5.70613e-14	3.98674
	FIGNL1	ENSG00000132436.11	0.945598	1.15943e-18	5.3992			SLC8A1	ENSG00000183023.18	0.775525	1.34568e-13	3.87457			SLC8A1	ENSG00000183023.18	-2.44792	1.45955e-62	18.6144			SLC8A1	ENSG00000183023.18	0.903983	1.53692e-17	5.06132			SLC8A1	ENSG00000183023.18	0.51599	9.77045e-07	1.80922			SLC8A1	ENSG00000189350.12	-4.15416	4.989e-14	4.0043
	RASA2	ENSG00000155903.11	1.07053	7.9099e-19	5.44919			ZFP36L2	ENSG00000152518.7	-2.15011	2.32809e-46	13.7369			ZFP36L2	ENSG00000152518.7	1.88353	3.06554e-54	16.1092			ZFP36L2	ENSG00000152518.7	-3.67756	3.38425e-38	11.2798			ZFP36L2	ENSG00000152518.7	-3.75481	7.89898e-60	17.7916			ZFP36L2	ENSG00000157445.14	0.459852	4.64097e-14	4.01375
	FAM13B	ENSG00000031003.10	0.544737	7.85343e-19	5.45013			PREPL	ENSG00000138078.15	0.715528	3.21676e-33	9.78124			PREPL	ENSG00000138078.15	-1.34564	1.15144e-101	30.3856			PREPL	ENSG00000138078.15	0.627702	2.37926e-26	7.71346			PREPL	ENSG00000138078.15	0.493428	3.60289e-17	4.94994			PREPL	ENSG00000233276.4	-0.496206	4.32323e-14	4.02302
	ZCCHC11	ENSG00000134744.13	0.463453	7.5118e-19	5.45594			SIX3	ENSG00000138083.4	1.88374	3.576e-75	22.4107			SIX3	ENSG00000138083.4	-2.33043	4.74431e-60	17.8583			SIX3	ENSG00000138083.4	1.53958	3.83794e-50	14.8757			SIX3	ENSG00000138083.4	-1.23267	2.42663e-26	7.71088			SIX3	ENSG00000196290.14	-0.608715	3.71843e-14	4.04272
	DCUN1D4	ENSG00000109184.14	0.814269	6.93842e-19	5.46633			CALM2	ENSG00000143933.16	-0.726364	4.72774e-56	16.6546			CALM2	ENSG00000143933.16	-1.48531	1.08916e-233	70.1288			CALM2	ENSG00000143933.16	-1.04768	2.75407e-117	35.0881			CALM2	ENSG00000143933.16	-0.469843	1.26792e-25	7.49472			CALM2	ENSG00000112200.16	0.524298	3.67791e-14	4.04416
	MAD1L1	ENSG00000002822.15	-0.674453	6.09337e-19	5.4833			NRXN1	ENSG00000179915.22	0.849001	3.89562e-44	13.0675			NRXN1	ENSG00000179915.22	-5.36368	0	90.309			NRXN1	ENSG00000179915.22	1.12253	3.48607e-79	23.6181			NRXN1	ENSG00000179915.22	0.546162	8.84611e-20	5.7356			NRXN1	ENSG00000184486.9	-0.809675	3.57751e-14	4.04778
	TM4SF1	ENSG00000169908.11	-9.26551	5.57357e-19	5.49496			PSME4	ENSG00000068878.14	0.818566	1.85951e-43	12.8632			PSME4	ENSG00000068878.14	1.04778	4.14231e-73	21.7894			PSME4	ENSG00000068878.14	0.655236	1.2913e-27	8.09439			PSME4	ENSG00000068878.14	0.317243	1.2088e-07	2.08242			PSME4	ENSG00000273136.6	1.10127	3.2797e-14	4.05914
	COMMD1	ENSG00000173163.10	-0.851497	5.25943e-19	5.50255			EML6	ENSG00000214595.11	1.29484	9.29811e-26	7.53526			EML6	ENSG00000214595.11	0.601054	2.64201e-06	1.67916			EML6	ENSG00000214595.11	1.32356	5.17253e-26	7.61193			EML6	ENSG00000214595.11	1.27338	1.43576e-25	7.47846			EML6	ENSG00000114315.3	-1.15683	3.22277e-14	4.06143
	SYNGAP1	ENSG00000197283.16	-0.446131	5.03441e-19	5.50826			EFEMP1	ENSG00000115380.19	-1.5783	1.75044e-09	2.63608			EFEMP1	ENSG00000115380.19	2.45566	1.7982e-30	8.95419			EFEMP1	ENSG00000115380.19	-1.32072	3.31911e-05	1.34831			EFEMP1	ENSG00000115380.19	2.10826	1.44573e-22	6.57447			EFEMP1	ENSG00000092969.11	0.972834	3.10158e-14	4.06644
	LPIN1	ENSG00000134324.11	-0.662293	4.1198e-19	5.53447			CCDC85A	ENSG00000055813.5	-0.573407	1.52521e-11	3.25614			CCDC85A	ENSG00000055813.5	-4.85452	7.35127e-131	39.1741			CCDC85A	ENSG00000055813.5	0.531089	2.94509e-10	2.86909			CCDC85A	ENSG00000055813.5	0.856289	3.91977e-27	7.94922			CCDC85A	ENSG00000124588.19	8.07083	3.09722e-14	4.06662
	ATP5MF	ENSG00000241468.7	-0.548519	2.94763e-19	5.57824			PAPOLG	ENSG00000115421.12	0.492304	1.12499e-06	1.79078			PAPOLG	ENSG00000115421.12	0.59863	4.73928e-09	2.50586			PAPOLG	ENSG00000115421.12	0.470218	1.50546e-05	1.45167			PAPOLG	ENSG00000115421.12	1.24575	3.61732e-38	11.271			PAPOLG	ENSG00000158246.7	-3.02791	2.26506e-14	4.10753
	ZNF354C	ENSG00000177932.6	1.78635	2.93807e-19	5.57867			KIAA1841	ENSG00000162929.13	0.414525	5.15144e-06	1.59187			KIAA1841	ENSG00000162929.13	-0.724454	7.35138e-14	3.95362			KIAA1841	ENSG00000162929.13	0.53263	7.48792e-09	2.44606			KIAA1841	ENSG00000162929.13	1.05053	2.44116e-34	10.1183			KIAA1841	ENSG00000146674.14	-0.582621	2.15564e-14	4.114
	ZNF852	ENSG00000178917.16	1.55336	2.80394e-19	5.58478			USP34	ENSG00000115464.14	0.654698	1.26507e-30	9.00016			USP34	ENSG00000115464.14	-0.385333	1.16481e-11	3.29138			USP34	ENSG00000115464.14	0.537404	1.47068e-21	6.2712			USP34	ENSG00000115464.14	0.556825	1.48291e-23	6.87218			USP34	ENSG00000067560.10	-0.259166	1.96247e-14	4.12628
	CAMK1	ENSG00000134072.10	0.624489	2.70461e-19	5.58949			CCT4	ENSG00000115484.14	-0.199235	4.63419e-09	2.50879			CCT4	ENSG00000115484.14	1.8564	0	90.309			CCT4	ENSG00000115484.14	-0.507964	4.63417e-48	14.249			CCT4	ENSG00000115484.14	-0.412889	1.17477e-35	10.515			CCT4	ENSG00000164663.14	0.711906	1.43201e-14	4.16748
	KIAA0895	ENSG00000164542.12	0.730435	2.576e-19	5.59586			COMMD1	ENSG00000173163.10	-0.830746	2.99383e-18	5.27518			COMMD1	ENSG00000173163.10	-0.607382	6.43527e-10	2.7669			COMMD1	ENSG00000173163.10	-0.607118	3.89194e-09	2.53161			COMMD1	ENSG00000173163.10	-0.43767	4.63101e-06	1.60579			COMMD1	ENSG00000071462.11	0.656089	1.37752e-14	4.17255
	HEBP2	ENSG00000051620.10	-0.922012	2.55613e-19	5.59688			MDH1	ENSG00000014641.17	-0.223975	1.74384e-11	3.23863			MDH1	ENSG00000014641.17	-0.192926	4.14949e-09	2.52324			MDH1	ENSG00000014641.17	-0.293858	3.32375e-18	5.26151			MDH1	ENSG00000014641.17	-0.318446	9.31758e-23	6.6319			MDH1	ENSG00000124491.15	-1.34621	1.32362e-14	4.17777
	RNF19B	ENSG00000116514.16	-0.436488	2.33609e-19	5.60864			UGP2	ENSG00000169764.15	-0.56226	1.49565e-17	5.06488			UGP2	ENSG00000169764.15	-0.536076	2.29392e-16	4.70793			UGP2	ENSG00000169764.15	-0.741197	7.1243e-28	8.17214			UGP2	ENSG00000169764.15	-0.401851	5.28128e-10	2.79273			UGP2	ENSG00000170775.2	0.407083	1.22508e-14	4.18788
	NFIA	ENSG00000162599.15	1.84654	1.90024e-19	5.63564			LGALSL	ENSG00000119862.12	0.817673	1.31632e-22	6.58673			LGALSL	ENSG00000119862.12	0.75397	7.74355e-19	5.45197			LGALSL	ENSG00000119862.12	0.700258	2.24752e-15	4.40958			LGALSL	ENSG00000119862.12	0.341809	9.1769e-05	1.21535			LGALSL	ENSG00000180537.12	0.517392	1.14652e-14	4.19654
	KIAA1841	ENSG00000162929.13	-0.843438	1.60708e-19	5.65755			ACTR2	ENSG00000138071.13	0.372812	1.77754e-17	5.04231			ACTR2	ENSG00000138071.13	0.391507	8.71019e-20	5.73762			ACTR2	ENSG00000138071.13	0.337319	2.57676e-14	4.09067			ACTR2	ENSG00000138071.13	0.189422	1.55707e-05	1.44726			ACTR2	ENSG00000060971.17	-0.488812	1.14443e-14	4.19678
	TSPAN17	ENSG00000048140.17	-0.595665	1.31414e-19	5.68386			MEIS1	ENSG00000143995.19	-1.07972	9.61068e-62	18.368			MEIS1	ENSG00000143995.19	-3.33044	0	90.309			MEIS1	ENSG00000143995.19	-2.92541	6.31515e-261	78.3279			MEIS1	ENSG00000143995.19	-1.05118	2.08935e-60	17.9655			MEIS1	ENSG00000184584.12	1.04694	1.06718e-14	4.20592
	PRELID1	ENSG00000169230.9	-0.457264	1.22284e-19	5.69327			CNRIP1	ENSG00000119865.8	-1.05939	2.33812e-56	16.7466			CNRIP1	ENSG00000119865.8	-3.54108	6.9764e-265	79.519			CNRIP1	ENSG00000119865.8	-0.754549	1.3682e-26	7.7858			CNRIP1	ENSG00000119865.8	-0.346528	1.49356e-07	2.05476			CNRIP1	ENSG00000109339.21	-0.313719	9.64475e-15	4.21915
	POGLUT1	ENSG00000163389.11	1.16526	1.16157e-19	5.69999			NFU1	ENSG00000169599.12	-0.373944	4.35748e-11	3.1189			NFU1	ENSG00000169599.12	-0.235849	4.53746e-05	1.30743			NFU1	ENSG00000169599.12	-0.711365	2.09671e-30	8.93411			NFU1	ENSG00000169599.12	-0.324028	1.22459e-08	2.38175			NFU1	ENSG00000008018.8	0.440904	7.23967e-15	4.25665
	PCDH10	ENSG00000138650.8	-0.444884	6.65285e-20	5.77285			ANXA4	ENSG00000196975.15	-2.21643	6.17026e-28	8.19093			ANXA4	ENSG00000196975.15	1.49961	3.54997e-19	5.55394			ANXA4	ENSG00000196975.15	-1.53933	1.02354e-11	3.30829			ANXA4	ENSG00000196975.15	-1.93292	2.72726e-20	5.88943			ANXA4	ENSG00000198315.10	-1.17684	7.11731e-15	4.25888
	PSMB1	ENSG00000008018.8	-0.437524	5.87719e-20	5.78906			GMCL1	ENSG00000087338.4	0.59175	1.32051e-05	1.4688			GMCL1	ENSG00000087338.4	2.59562	1.05324e-94	28.29			GMCL1	ENSG00000087338.4	0.861426	1.49157e-09	2.657			GMCL1	ENSG00000087338.4	1.15338	2.12386e-18	5.32007			GMCL1	ENSG00000189171.14	-1.4167	6.21846e-15	4.27653
	HIBCH	ENSG00000198130.15	0.922093	5.69983e-20	5.79306			MXD1	ENSG00000059728.10	1.78489	4.9078e-30	8.82292			MXD1	ENSG00000059728.10	-1.48718	3.14963e-13	3.7634			MXD1	ENSG00000059728.10	1.58979	2.45576e-23	6.80623			MXD1	ENSG00000059728.10	0.824161	3.49157e-07	1.94374			MXD1	ENSG00000131023.12	0.81757	5.69869e-15	4.28794
	SOX4	ENSG00000124766.6	0.543831	2.82489e-20	5.88484			PCBP1	ENSG00000169564.6	-0.226931	2.24792e-12	3.50646			PCBP1	ENSG00000169564.6	0.231373	1.06254e-13	3.90546			PCBP1	ENSG00000169564.6	-0.229281	1.74651e-12	3.53946			PCBP1	ENSG00000169564.6	-0.191655	1.35527e-09	2.66953			PCBP1	ENSG00000213676.12	0.697692	5.42786e-15	4.2943
	S100A16	ENSG00000188643.10	-5.90839	2.64178e-20	5.8936			TIA1	ENSG00000116001.15	0.269375	1.14119e-07	2.08994			TIA1	ENSG00000116001.15	-0.683839	1.56067e-37	11.0799			TIA1	ENSG00000116001.15	0.338584	6.14496e-11	3.07396			TIA1	ENSG00000116001.15	1.1755	2.76168e-135	40.5062			TIA1	ENSG00000146587.17	-1.14128	5.08561e-15	4.30282
	N4BP2	ENSG00000078177.13	1.23134	1.57563e-20	5.96116			SNRPG	ENSG00000143977.13	-0.69131	2.27373e-22	6.51527			SNRPG	ENSG00000143977.13	2.28591	2.20534e-275	82.6799			SNRPG	ENSG00000143977.13	-0.892993	7.5691e-31	9.06731			SNRPG	ENSG00000143977.13	-0.378946	8.64888e-08	2.12619			SNRPG	ENSG00000151693.10	0.520956	5.03817e-15	4.30404
	DPYSL3	ENSG00000113657.12	-0.243986	1.54113e-20	5.96405			DYSF	ENSG00000135636.13	-2.38982	2.90226e-50	14.9122			DYSF	ENSG00000135636.13	-2.21632	6.05748e-34	9.99953			DYSF	ENSG00000135636.13	-2.56083	3.85401e-34	10.0586			DYSF	ENSG00000135636.13	-2.77664	3.12236e-51	15.2037			DYSF	ENSG00000213719.8	-4.0363	4.7163e-15	4.31268
	THSD7A	ENSG00000005108.15	0.980632	1.37531e-20	5.97894			EMX1	ENSG00000135638.13	-4.9717	1.76108e-28	8.35485			EMX1	ENSG00000135638.13	1.39446	2.43588e-12	3.49597			EMX1	ENSG00000135638.13	-3.906	2.15157e-13	3.81322			EMX1	ENSG00000135638.13	2.44609	9.71617e-38	11.1419			EMX1	ENSG00000186141.8	-0.477737	4.34747e-15	4.32332
	ATF6B	ENSG00000213676.12	-0.553745	1.15443e-20	6.00183			CCT7	ENSG00000135624.15	-0.392309	5.10187e-26	7.61373			CCT7	ENSG00000135624.15	1.0685	1.18557e-204	61.3879			CCT7	ENSG00000135624.15	-0.429951	7.62372e-31	9.06637			CCT7	ENSG00000135624.15	-0.546634	1.01465e-51	15.3506			CCT7	ENSG00000114554.11	0.40239	2.96714e-15	4.37326
	SPATS2L	ENSG00000196141.13	-0.461123	8.64749e-21	6.0396			MTHFD2	ENSG00000065911.11	-0.346801	1.74915e-09	2.63617			MTHFD2	ENSG00000065911.11	2.20895	0	90.309			MTHFD2	ENSG00000065911.11	-0.551149	7.96021e-19	5.44836			MTHFD2	ENSG00000065911.11	-0.287631	6.45584e-07	1.86339			MTHFD2	ENSG00000164631.18	-2.13417	2.95315e-15	4.37388
	LAMB2	ENSG00000172037.13	0.693405	7.83995e-21	6.05241			DCTN1	ENSG00000204843.12	0.15314	6.19519e-05	1.26672			DCTN1	ENSG00000204843.12	-1.88407	0	90.309			DCTN1	ENSG00000204843.12	0.205978	3.20951e-08	2.25579			DCTN1	ENSG00000204843.12	-0.409248	4.39643e-29	8.53628			DCTN1	ENSG00000114026.21	-0.704288	2.71658e-15	4.3848
	BIRC6	ENSG00000115760.14	0.49517	6.94698e-21	6.06822			WBP1	ENSG00000239779.6	-0.887728	1.36177e-53	15.9142			WBP1	ENSG00000239779.6	-0.645616	1.1823e-28	8.40695			WBP1	ENSG00000239779.6	-0.630242	7.65252e-26	7.56073			WBP1	ENSG00000239779.6	-0.43897	8.80383e-15	4.23108			WBP1	ENSG00000164815.10	1.28591	2.33202e-15	4.40475
	RASA4B	ENSG00000170667.14	1.3827	6.93514e-21	6.06845			AUP1	ENSG00000115307.16	-0.330842	1.00611e-17	5.11671			AUP1	ENSG00000115307.16	0.943405	2.39146e-147	44.1374			AUP1	ENSG00000115307.16	-0.270034	2.10656e-11	3.21392			AUP1	ENSG00000115307.16	-0.179848	3.06143e-06	1.6599			AUP1	ENSG00000113141.17	0.588793	2.16827e-15	4.41427
	MARCKS	ENSG00000277443.2	0.380755	6.75424e-21	6.0719			LRRTM4	ENSG00000176204.13	0.896465	2.93838e-19	5.57866			LRRTM4	ENSG00000176204.13	-3.07113	7.53663e-67	19.905			LRRTM4	ENSG00000176204.13	1.1808	3.68439e-31	9.16144			LRRTM4	ENSG00000176204.13	0.661282	6.4007e-11	3.06863			LRRTM4	ENSG00000131018.22	-3.71526	1.9737e-15	4.42656
	NIF3L1	ENSG00000196290.14	0.715726	6.63975e-21	6.07414			TMSB10	ENSG00000034510.5	-1.14735	1.22665e-114	34.2907			TMSB10	ENSG00000034510.5	-1.91277	0	90.309			TMSB10	ENSG00000034510.5	-0.768394	8.9855e-54	15.9686			TMSB10	ENSG00000034510.5	-0.456141	7.73313e-20	5.75318			TMSB10	ENSG00000160818.16	-0.712914	1.56501e-15	4.45689
	GLRX	ENSG00000173221.13	-1.08767	6.36064e-21	6.07975			VAMP8	ENSG00000118640.10	-2.33072	2.0973e-08	2.31141			VAMP8	ENSG00000118640.10	4.06578	1.75238e-47	14.0751			VAMP8	ENSG00000118640.10	-2.77787	4.40527e-05	1.31129			VAMP8	ENSG00000118640.10	-1.8053	3.62547e-05	1.33676			VAMP8	ENSG00000231500.6	-1.39262	1.45289e-15	4.46661
	VHL	ENSG00000134086.7	0.832158	3.46055e-21	6.15933			ST3GAL5	ENSG00000115525.17	0.979977	4.56718e-72	21.4756			ST3GAL5	ENSG00000115525.17	-2.29338	6.81315e-191	57.2459			ST3GAL5	ENSG00000115525.17	0.799326	2.32143e-45	13.4362			ST3GAL5	ENSG00000115525.17	0.361461	1.22907e-10	2.98333			ST3GAL5	ENSG00000169641.13	0.705885	1.34481e-15	4.47672
	RC3H1	ENSG00000135870.11	1.2109	1.04262e-21	6.31617			IMMT	ENSG00000132305.20	-0.200524	5.3933e-07	1.8869			IMMT	ENSG00000132305.20	0.995222	2.21325e-155	46.5558			IMMT	ENSG00000132305.20	-0.169148	5.5956e-05	1.28003			IMMT	ENSG00000132305.20	-0.256997	7.56341e-11	3.04681			IMMT	ENSG00000146063.19	-0.930283	1.24945e-15	4.48633
	PLCH1	ENSG00000114805.17	1.23566	8.18161e-22	6.34787			RMND5A	ENSG00000153561.12	1.1364	2.8806e-31	9.19361			RMND5A	ENSG00000153561.12	1.08494	2.21341e-28	8.32497			RMND5A	ENSG00000153561.12	0.534479	4.82666e-07	1.90141			RMND5A	ENSG00000153561.12	0.856768	2.59668e-18	5.29379			RMND5A	ENSG00000112335.14	-2.18147	1.21387e-15	4.49011
	RIMS1	ENSG00000079841.18	0.632753	6.92365e-22	6.36969			EIF2AK3	ENSG00000172071.11	0.957007	5.49151e-75	22.3546			EIF2AK3	ENSG00000172071.11	-0.847951	1.26626e-48	14.4186			EIF2AK3	ENSG00000172071.11	0.344496	4.82459e-10	2.80456			EIF2AK3	ENSG00000172071.11	-0.31853	6.27336e-09	2.4692			EIF2AK3	ENSG00000114021.11	-0.77982	1.09752e-15	4.50328
	MRPL20	ENSG00000242485.5	0.656585	6.13568e-22	6.38549			COX5B	ENSG00000135940.6	-0.734523	3.03812e-36	10.6918			COX5B	ENSG00000135940.6	0.442567	2.35918e-15	4.40324			COX5B	ENSG00000135940.6	-0.715338	1.17512e-32	9.61186			COX5B	ENSG00000135940.6	-0.31917	2.84363e-08	2.27161			COX5B	ENSG00000137265.14	1.53635	1.08763e-15	4.50447
	CNGA3	ENSG00000144191.11	-9.98961	5.13354e-22	6.4088			CNGA3	ENSG00000144191.11	-4.25299	7.93472e-112	33.4446			CNGA3	ENSG00000144191.11	-9.45083	1.0889e-20	6.00947			CNGA3	ENSG00000144191.11	-4.13796	6.10487e-58	17.2232			CNGA3	ENSG00000144191.11	-2.26397	3.78898e-48	14.2753			CNGA3	ENSG00000143799.12	-0.284771	1.05526e-15	4.50842
	HENMT1	ENSG00000162639.15	-4.91731	4.58979e-22	6.42344			EIF5B	ENSG00000158417.10	-0.577158	5.30571e-34	10.0169			EIF5B	ENSG00000158417.10	1.2783	7.49436e-181	54.2231			EIF5B	ENSG00000158417.10	-0.962098	7.0389e-90	26.8376			EIF5B	ENSG00000158417.10	-0.260388	2.29856e-08	2.29943			EIF5B	ENSG00000127922.9	-1.0827	1.03296e-15	4.51121
	UROD	ENSG00000126088.13	0.538849	3.19961e-22	6.47061			MRPS9	ENSG00000135972.8	-0.859673	4.0126e-36	10.6554			MRPS9	ENSG00000135972.8	1.80419	4.11999e-184	55.2044			MRPS9	ENSG00000135972.8	-0.724377	2.586e-22	6.49845			MRPS9	ENSG00000135972.8	-0.441393	1.04521e-10	3.00452			MRPS9	ENSG00000050748.17	-0.452185	9.88489e-16	4.51696
	MICALL2	ENSG00000164877.18	-0.994122	1.79701e-22	6.54603			RANBP2	ENSG00000153201.15	1.03059	5.60479e-67	19.9437			RANBP2	ENSG00000153201.15	0.898963	1.16398e-53	15.9347			RANBP2	ENSG00000153201.15	0.582463	2.04747e-22	6.52897			RANBP2	ENSG00000153201.15	0.49725	4.37441e-17	4.92457			RANBP2	ENSG00000157778.8	0.638749	9.78824e-16	4.51825
	ASAP2	ENSG00000151693.10	-0.686156	1.78197e-22	6.54713			POLR1B	ENSG00000125630.15	0.497297	8.87934e-12	3.32687			POLR1B	ENSG00000125630.15	2.2382	1.16796e-235	70.7218			POLR1B	ENSG00000125630.15	0.333245	2.40946e-05	1.39018			POLR1B	ENSG00000125630.15	0.350057	2.34547e-06	1.69473			POLR1B	ENSG00000164176.12	-1.08882	8.41523e-16	4.53801
	KDM1B	ENSG00000165097.14	0.784229	1.65923e-22	6.55646			ACTR3	ENSG00000115091.11	-0.395157	5.09752e-22	6.40972			ACTR3	ENSG00000115091.11	-0.694797	1.82555e-63	18.8862			ACTR3	ENSG00000115091.11	-0.592755	6.77364e-45	13.2962			ACTR3	ENSG00000115091.11	-0.24631	1.0591e-09	2.70176			ACTR3	ENSG00000114796.15	1.07975	8.37712e-16	4.5386
	PPP1R7	ENSG00000115685.14	-0.5289	9.43003e-23	6.63033			STEAP3	ENSG00000115107.19	-2.78197	5.15029e-28	8.21456			STEAP3	ENSG00000115107.19	1.9173	9.91634e-27	7.82788			STEAP3	ENSG00000115107.19	-4.6625	1.49329e-13	3.86097			STEAP3	ENSG00000115107.19	-4.62385	3.28693e-22	6.46709			STEAP3	ENSG00000145423.4	-1.42967	8.36325e-16	4.53882
	RPL39L	ENSG00000163923.9	7.22004	8.01653e-23	6.65156			DBI	ENSG00000155368.16	-0.809847	8.00876e-41	12.0702			DBI	ENSG00000155368.16	0.797499	2.8875e-44	13.1067			DBI	ENSG00000155368.16	-1.16204	1.50906e-67	20.1152			DBI	ENSG00000155368.16	-0.358297	2.29637e-09	2.60059			DBI	ENSG00000068001.13	-0.521311	7.65388e-16	4.55041
	KYAT3	ENSG00000137944.17	0.871193	6.97116e-23	6.66983			PTPN4	ENSG00000088179.8	1.11163	6.29233e-31	9.09146			PTPN4	ENSG00000088179.8	0.759625	1.09904e-14	4.20207			PTPN4	ENSG00000088179.8	0.641606	4.36166e-10	2.81775			PTPN4	ENSG00000088179.8	0.821573	1.84508e-17	5.03743			PTPN4	ENSG00000121766.15	-0.459486	6.15236e-16	4.57895
	PLEKHG4B	ENSG00000153404.14	-2.02833	5.82735e-23	6.69326			CLASP1	ENSG00000074054.18	0.82917	1.61065e-82	24.6221			CLASP1	ENSG00000074054.18	-1.3804	1.43517e-165	49.6227			CLASP1	ENSG00000074054.18	0.992654	6.49354e-117	34.9759			CLASP1	ENSG00000074054.18	0.395628	6.35884e-20	5.77876			CLASP1	ENSG00000124493.13	-0.515441	6.12577e-16	4.57952
	BICRAL	ENSG00000112624.12	0.870291	5.45043e-23	6.702			BIN1	ENSG00000136717.14	0.416105	4.05785e-20	5.83748			BIN1	ENSG00000136717.14	-1.54274	1.46726e-202	60.7579			BIN1	ENSG00000136717.14	0.449414	5.94791e-23	6.69058			BIN1	ENSG00000136717.14	-0.42547	1.14121e-20	6.00333			BIN1	ENSG00000124659.6	-0.335837	5.96582e-16	4.58298
	PTPRK	ENSG00000152894.14	0.980507	5.03673e-23	6.71232			MAP3K2	ENSG00000169967.16	1.91297	2.95073e-51	15.2111			MAP3K2	ENSG00000169967.16	1.06388	7.55686e-15	4.25104			MAP3K2	ENSG00000169967.16	2.08068	2.09024e-56	16.7613			MAP3K2	ENSG00000169967.16	1.70914	5.16644e-40	11.8265			MAP3K2	ENSG00000177556.11	-1.30425	5.19342e-16	4.60111
	TMEM171	ENSG00000157111.12	3.14494	4.35925e-23	6.73121			UGGT1	ENSG00000136731.12	1.37374	1.68397e-53	15.8865			UGGT1	ENSG00000136731.12	0.581954	5.62428e-11	3.08554			UGGT1	ENSG00000136731.12	1.01135	5.36738e-30	8.81122			UGGT1	ENSG00000136731.12	0.542019	1.45555e-09	2.66019			UGGT1	ENSG00000109536.11	-0.595721	3.44867e-16	4.65463
	DNAJB14	ENSG00000164031.16	1.39714	2.54528e-23	6.80155			LYPD1	ENSG00000150551.10	1.65018	3.1867e-37	10.9866			LYPD1	ENSG00000150551.10	-1.54484	9.08769e-23	6.63517			LYPD1	ENSG00000150551.10	2.10294	1.37512e-61	18.3212			LYPD1	ENSG00000150551.10	0.940312	4.54353e-13	3.71549			LYPD1	ENSG00000188191.14	0.802885	3.04536e-16	4.67089
	ETV3	ENSG00000117036.11	1.0185	2.46888e-23	6.80554			MGAT5	ENSG00000152127.8	0.586523	1.82757e-18	5.33971			MGAT5	ENSG00000152127.8	-1.61712	5.74053e-106	31.6807			MGAT5	ENSG00000152127.8	0.710297	6.9876e-27	7.87364			MGAT5	ENSG00000152127.8	-0.575366	1.65242e-17	5.05185			MGAT5	ENSG00000171960.10	-0.735884	2.98468e-16	4.67352
	GRIA1	ENSG00000155511.17	0.557476	2.17027e-23	6.82239			TMEM163	ENSG00000152128.13	-2.33559	1.90729e-210	63.1319			TMEM163	ENSG00000152128.13	-5.05635	1.94677e-211	63.4302			TMEM163	ENSG00000152128.13	-4.47281	3.54133e-189	56.7294			TMEM163	ENSG00000152128.13	-0.897963	5.79388e-38	11.2095			TMEM163	ENSG00000115145.9	0.661505	2.77713e-16	4.68294
	OPA1	ENSG00000198836.9	0.571994	2.03785e-23	6.83062			ACVR2A	ENSG00000121989.14	-0.437652	1.94263e-11	3.22452			ACVR2A	ENSG00000121989.14	-2.43215	2.74595e-178	53.4513			ACVR2A	ENSG00000121989.14	0.452985	3.56929e-12	3.44602			ACVR2A	ENSG00000121989.14	0.442913	1.46738e-12	3.56223			ACVR2A	ENSG00000164535.14	-0.810182	2.73222e-16	4.68508
	PAK2	ENSG00000180370.10	-0.697282	1.84995e-23	6.84327			RND3	ENSG00000115963.13	0.453925	1.1081e-07	2.09379			RND3	ENSG00000115963.13	0.673967	1.42827e-15	4.46885			RND3	ENSG00000115963.13	0.939818	2.53438e-28	8.30726			RND3	ENSG00000115963.13	-0.420389	2.69875e-06	1.67639			RND3	ENSG00000152894.14	-0.561532	1.99891e-16	4.72593
	FLAD1	ENSG00000160688.18	0.591133	1.29277e-23	6.89012			RIF1	ENSG00000080345.17	1.48266	1.14484e-66	19.8503			RIF1	ENSG00000080345.17	2.64223	1.38081e-222	66.7865			RIF1	ENSG00000080345.17	1.04353	3.15784e-31	9.1816			RIF1	ENSG00000080345.17	1.32489	1.7989e-54	16.1789			RIF1	ENSG00000143479.16	0.708479	1.88719e-16	4.73345
	ABCF1	ENSG00000204574.12	-0.433473	1.27269e-23	6.89217			CACNB4	ENSG00000182389.19	1.77096	1.48877e-10	2.95827			CACNB4	ENSG00000182389.19	1.89223	8.8213e-12	3.32773			CACNB4	ENSG00000182389.19	1.73275	2.06895e-09	2.61422			CACNB4	ENSG00000182389.19	2.05503	6.8448e-14	3.96295			CACNB4	ENSG00000118785.13	-0.469166	1.67742e-16	4.74886
	S100A4	ENSG00000196154.11	-3.58327	9.18453e-24	6.93481			STAM2	ENSG00000115145.9	0.926799	1.06594e-29	8.72152			STAM2	ENSG00000115145.9	-0.652752	2.79799e-12	3.47785			STAM2	ENSG00000115145.9	0.435073	1.05504e-06	1.79918			STAM2	ENSG00000115145.9	0.477704	1.27961e-08	2.37601			STAM2	ENSG00000183023.18	0.834421	1.64386e-16	4.7515
	B4GALT2	ENSG00000117411.16	-0.4968	6.18718e-24	6.98646			GALNT13	ENSG00000144278.14	1.55763	3.99e-59	17.5799			GALNT13	ENSG00000144278.14	1.31685	3.7926e-41	12.168			GALNT13	ENSG00000144278.14	1.3904	5.21767e-44	13.0293			GALNT13	ENSG00000144278.14	0.638906	2.40554e-10	2.89554			GALNT13	ENSG00000114631.10	-0.29767	1.383e-16	4.77409
	WWC1	ENSG00000113645.14	-1.11756	3.84797e-24	7.04855			GPD2	ENSG00000115159.15	1.12447	6.6137e-19	5.47259			GPD2	ENSG00000115159.15	0.941235	4.65184e-13	3.71241			GPD2	ENSG00000115159.15	0.584386	3.33897e-05	1.34753			GPD2	ENSG00000115159.15	0.634619	1.42462e-06	1.75991			GPD2	ENSG00000185760.15	-0.39051	1.29571e-16	4.78261
	PSD2	ENSG00000146005.3	0.464849	3.30432e-24	7.06846			PKP4	ENSG00000144283.21	1.23448	3.71404e-108	32.3397			PKP4	ENSG00000144283.21	1.25717	6.92727e-113	33.7634			PKP4	ENSG00000144283.21	1.08145	7.02458e-80	23.8275			PKP4	ENSG00000144283.21	0.565328	2.35248e-23	6.81185			PKP4	ENSG00000122068.12	0.470871	1.24234e-16	4.78811
	COL3A1	ENSG00000168542.14	-1.4625	2.94614e-24	7.08346			TANC1	ENSG00000115183.14	-2.12247	1.80562e-50	14.9742			TANC1	ENSG00000115183.14	2.03907	1.15142e-75	22.5588			TANC1	ENSG00000115183.14	-2.85177	1.01179e-35	10.5345			TANC1	ENSG00000115183.14	-1.04947	8.96497e-15	4.2287			TANC1	ENSG00000115159.15	1.03553	9.9745e-17	4.81681
	GDAP2	ENSG00000196505.10	1.22568	2.52976e-24	7.10338			PSMD14	ENSG00000115233.11	-1.75564	9.51124e-242	72.5548			PSMD14	ENSG00000115233.11	-0.713456	1.53527e-44	13.1893			PSMD14	ENSG00000115233.11	-2.1098	0				PSMD14	ENSG00000115233.11	-0.883901	1.50469e-68	20.4166			PSMD14	ENSG00000116001.15	0.402952	9.27981e-17	4.82625
	FH	ENSG00000091483.6	0.478362	9.51228e-25	7.23126			TBR1	ENSG00000136535.14	-3.09965	0				TBR1	ENSG00000136535.14	-9.5019	9.13035e-194	58.1107			TBR1	ENSG00000136535.14	-4.26928	0				TBR1	ENSG00000136535.14	0.451231	8.31308e-17	4.84063			TBR1	ENSG00000113742.12	0.824278	7.69031e-17	4.85081
	ZBTB38	ENSG00000177311.11	-0.837548	8.02115e-25	7.25355			KCNH7	ENSG00000184611.11	1.45864	9.31226e-26	7.53507			KCNH7	ENSG00000184611.11	-3.69268	7.49795e-31	9.06855			KCNH7	ENSG00000184611.11	1.3379	2.80074e-20	5.88596			KCNH7	ENSG00000184611.11	1.96765	1.40328e-47	14.1041			KCNH7	ENSG00000138795.9	0.690316	7.42606e-17	4.85539
	KMT2E	ENSG00000005483.20	0.321454	7.81146e-25	7.25701			SCN2A	ENSG00000136531.15	0.453924	3.24015e-12	3.45866			SCN2A	ENSG00000136531.15	-4.13543	0	90.309			SCN2A	ENSG00000136531.15	0.752594	3.44193e-32	9.47137			SCN2A	ENSG00000136531.15	0.983935	8.82191e-57	16.8741			SCN2A	ENSG00000106367.14	0.448096	7.3505e-17	4.85672
	AGO3	ENSG00000126070.19	1.41781	7.53215e-25	7.26177			CSRNP3	ENSG00000178662.15	3.42781	9.34828e-119	35.5304			CSRNP3	ENSG00000178662.15	-1.41792	8.04323e-11	3.03877			CSRNP3	ENSG00000178662.15	3.3516	8.54035e-113	33.736			CSRNP3	ENSG00000178662.15	2.6136	3.27897e-69	20.6158			CSRNP3	ENSG00000162998.4	0.930574	7.21805e-17	4.8591
	AUP1	ENSG00000115307.16	0.376867	7.53215e-25	7.26177			TTC21B	ENSG00000123607.14	0.593961	8.23442e-09	2.43364			TTC21B	ENSG00000123607.14	1.06972	1.85528e-26	7.74598			TTC21B	ENSG00000123607.14	0.517167	1.89506e-06	1.72261			TTC21B	ENSG00000123607.14	0.860728	1.07289e-17	5.10831			TTC21B	ENSG00000178917.16	1.44763	5.88577e-17	4.88578
	UGGT1	ENSG00000136731.12	0.89643	6.56722e-25	7.27969			CERS6	ENSG00000172292.14	1.44692	5.41157e-68	20.2493			CERS6	ENSG00000172292.14	-1.23871	9.82562e-38	11.1404			CERS6	ENSG00000172292.14	1.27972	4.32171e-53	15.7632			CERS6	ENSG00000172292.14	0.349303	0.32	0.148965			CERS6	ENSG00000152954.11	0.861241	5.7483e-17	4.88887
	RPL37	ENSG00000145592.13	0.970596	5.79398e-25	7.29607			SP5	ENSG00000204335.3	-3.44948	6.2648e-29	8.48998			SP5	ENSG00000204335.3	-5.24098	2.38198e-24	7.11125			SP5	ENSG00000204335.3	-6.28411	6.09331e-16	4.58022			SP5	ENSG00000204335.3	-5.99985	3.05067e-27	7.98199			SP5	ENSG00000115875.18	-0.368402	5.23742e-17	4.90103
	CLVS2	ENSG00000146352.12	1.51229	5.24823e-25	7.309			GAD1	ENSG00000128683.13	1.23972	1.05815e-154	46.3512			GAD1	ENSG00000128683.13	-1.53743	1.74149e-156	46.8882			GAD1	ENSG00000128683.13	1.42739	1.07983e-204	61.4001			GAD1	ENSG00000128683.13	-0.575279	1.61846e-30	8.96795			GAD1	ENSG00000265241.6	-0.342546	3.65588e-17	4.94803
	PHTF2	ENSG00000006576.16	0.979433	4.80081e-25	7.32065			DCAF17	ENSG00000115827.13	1.38314	2.69606e-31	9.20227			DCAF17	ENSG00000115827.13	0.81747	6.19162e-11	3.07297			DCAF17	ENSG00000115827.13	1.05109	1.32148e-16	4.78004			DCAF17	ENSG00000115827.13	1.2584	6.24043e-26	7.5874			DCAF17	ENSG00000117411.16	-0.411436	3.2095e-17	4.96506
	TIAM2	ENSG00000146426.18	1.2806	3.5982e-25	7.35835			DYNC1I2	ENSG00000077380.15	-0.364273	3.65911e-30	8.86131			DYNC1I2	ENSG00000077380.15	-1.39138	0	90.309			DYNC1I2	ENSG00000077380.15	-0.334067	7.68012e-25	7.25923			DYNC1I2	ENSG00000077380.15	-0.281298	2.39586e-19	5.60534			DYNC1I2	ENSG00000204525.16	-0.528284	2.92017e-17	4.97741
	WDR36	ENSG00000134987.11	1.07592	3.02091e-25	7.38121			DLX2	ENSG00000115844.10	1.79183	8.00675e-38	11.1672			DLX2	ENSG00000115844.10	2.0456	8.48566e-51	15.073			DLX2	ENSG00000115844.10	1.5544	4.08058e-28	8.24499			DLX2	ENSG00000115844.10	-1.02241	1.55194e-10	2.95284			DLX2	ENSG00000084072.16	-0.61067	2.00112e-17	5.02682
	FHDC1	ENSG00000137460.8	-1.63964	2.94474e-25	7.38455			CIR1	ENSG00000138433.15	-0.675057	1.16992e-23	6.90317			CIR1	ENSG00000138433.15	0.255195	8.82318e-05	1.22049			CIR1	ENSG00000138433.15	-0.862883	3.0128e-35	10.3919			CIR1	ENSG00000138433.15	-0.494064	6.99056e-14	3.9602			CIR1	ENSG00000151694.13	0.534808	1.82494e-17	5.03887
	TUBB2B	ENSG00000137285.9	-0.330826	2.87308e-25	7.38777			ATF2	ENSG00000115966.16	0.63083	1.05215e-20	6.01395			ATF2	ENSG00000115966.16	-1.02959	1.79351e-45	13.47			ATF2	ENSG00000115966.16	0.460548	2.23148e-11	3.20639			ATF2	ENSG00000115966.16	0.640445	2.78931e-22	6.48855			ATF2	ENSG00000118733.16	-0.737951	1.63729e-17	5.05305
	POLD2	ENSG00000106628.10	-0.581719	2.72917e-25	7.39449			ATP5MC3	ENSG00000154518.9	-0.415011	6.00979e-19	5.48511			ATP5MC3	ENSG00000154518.9	1.0231	1.61749e-120	36.0607			ATP5MC3	ENSG00000154518.9	-0.62299	5.79311e-39	11.5105			ATP5MC3	ENSG00000154518.9	-0.190454	3.90361e-05	1.3271			ATP5MC3	ENSG00000126070.19	1.18427	1.3237e-17	5.08085
	FBXO30	ENSG00000118496.4	1.07416	2.63243e-25	7.39921			AGPS	ENSG00000018510.14	0.819233	2.6619e-23	6.79569			AGPS	ENSG00000018510.14	1.39476	9.40438e-68	20.177			AGPS	ENSG00000018510.14	0.419231	2.0115e-06	1.71481			AGPS	ENSG00000018510.14	0.595047	5.7254e-13	3.68527			AGPS	ENSG00000142627.12	-0.855263	1.27846e-17	5.08539
	LUZP1	ENSG00000169641.13	0.918606	2.62565e-25	7.39955			SESTD1	ENSG00000187231.13	1.06399	1.08663e-74	22.2654			SESTD1	ENSG00000187231.13	-0.659124	9.48644e-24	6.93058			SESTD1	ENSG00000187231.13	0.9382	1.4661e-55	16.5066			SESTD1	ENSG00000187231.13	0.473823	1.34574e-15	4.47663			SESTD1	ENSG00000198055.10	-0.561551	1.22643e-17	5.09083
	AGFG1	ENSG00000173744.17	0.779356	2.12386e-25	7.42727			PDE1A	ENSG00000115252.18	-3.29242	7.95739e-60	17.7906			PDE1A	ENSG00000115252.18	-3.53012	2.12539e-48	14.3509			PDE1A	ENSG00000115252.18	-2.92408	2.0265e-36	10.7447			PDE1A	ENSG00000115252.18	-1.36225	3.6796e-14	4.0441			PDE1A	ENSG00000124733.4	0.571518	1.19629e-17	5.09408
	KPNA1	ENSG00000114030.12	0.705599	1.5732e-25	7.46651			FRZB	ENSG00000162998.4	-1.16419	7.65393e-21	6.05555			FRZB	ENSG00000162998.4	-2.49985	3.12847e-50	14.9024			FRZB	ENSG00000162998.4	-1.68566	1.56678e-27	8.06911			FRZB	ENSG00000162998.4	0.907227	1.37365e-15	4.47395			FRZB	ENSG00000152127.8	0.552405	1.08824e-17	5.10645
	KIAA0319L	ENSG00000142687.17	-0.536917	1.52972e-25	7.47018			ZNF804A	ENSG00000170396.7	0.298496	5.38901e-06	1.58597			ZNF804A	ENSG00000170396.7	-6.01247	6.77546e-181	54.2363			ZNF804A	ENSG00000170396.7	-1.10601	4.9315e-51	15.1439			ZNF804A	ENSG00000170396.7	0.614763	1.02562e-22	6.61935			ZNF804A	ENSG00000249158.6	1.62163	9.93029e-18	5.11842
	LPGAT1	ENSG00000123684.12	1.20381	1.12723e-25	7.51009			FAM171B	ENSG00000144369.12	2.04166	7.52091e-178	53.3196			FAM171B	ENSG00000144369.12	-0.951894	3.00759e-31	9.18797			FAM171B	ENSG00000144369.12	1.08812	2.01732e-49	14.6587			FAM171B	ENSG00000144369.12	1.64831	1.75997e-120	36.0497			FAM171B	ENSG00000138433.15	-0.555952	9.25603e-18	5.12762
	LATS1	ENSG00000131023.12	0.890422	1.05054e-25	7.5193			COL3A1	ENSG00000168542.14	0.672107	3.72856e-06	1.63413			COL3A1	ENSG00000168542.14	-0.978059	1.56189e-11	3.25304			COL3A1	ENSG00000168542.14	-1.25473	8.39504e-17	4.83935			COL3A1	ENSG00000168542.14	-1.15291	1.588e-15	4.45499			COL3A1	ENSG00000164091.11	0.308285	8.51348e-18	5.13855
	ACAA1	ENSG00000060971.17	-0.673971	8.22616e-26	7.55128			COL5A2	ENSG00000204262.12	-0.885164	2.50942e-28	8.30856			COL5A2	ENSG00000204262.12	-3.32471	5.43152e-128	38.3106			COL5A2	ENSG00000204262.12	-2.01267	2.04436e-73	21.8817			COL5A2	ENSG00000204262.12	-1.14624	1.5051e-41	12.2888			COL5A2	ENSG00000169860.6	3.68238	7.35453e-18	5.15768
	OGG1	ENSG00000114026.21	-0.964504	3.1005e-26	7.67884			HIBCH	ENSG00000198130.15	-0.551696	5.2524e-07	1.89036			HIBCH	ENSG00000198130.15	0.801315	9.31752e-15	4.22366			HIBCH	ENSG00000198130.15	-0.835976	4.64983e-12	3.41144			HIBCH	ENSG00000198130.15	-0.547961	6.89709e-07	1.85475			HIBCH	ENSG00000197451.11	0.623671	6.68452e-18	5.17017
	MAPK9	ENSG00000050748.17	0.590574	2.7671e-26	7.69372			TMEFF2	ENSG00000144339.11	-2.73479	0				TMEFF2	ENSG00000144339.11	-7.80459	4.88714e-249	74.749			TMEFF2	ENSG00000144339.11	-2.10201	2.62181e-254	76.3356			TMEFF2	ENSG00000144339.11	-1.17157	5.87923e-106	31.6776			TMEFF2	ENSG00000151388.10	1.11832	5.97783e-18	5.18478
	PPP1R8	ENSG00000117751.17	0.548496	2.75842e-26	7.69413			HECW2	ENSG00000138411.12	1.50041	4.0787e-37	10.9543			HECW2	ENSG00000138411.12	-1.20927	4.27631e-17	4.92754			HECW2	ENSG00000138411.12	1.72946	8.39552e-49	14.4723			HECW2	ENSG00000138411.12	1.18491	5.70848e-24	6.99698			HECW2	ENSG00000163482.11	-0.510628	5.69666e-18	5.19108
	ICE1	ENSG00000164151.11	0.641741	2.33261e-26	7.71605			PGAP1	ENSG00000197121.14	2.15048	5.68742e-46	13.6201			PGAP1	ENSG00000197121.14	-0.786135	1.17573e-06	1.78502			PGAP1	ENSG00000197121.14	1.75364	1.67963e-31	9.26413			PGAP1	ENSG00000197121.14	1.31392	2.44986e-18	5.3014			PGAP1	ENSG00000173706.13	1.17863	5.5482e-18	5.19453
	CREB1	ENSG00000118260.14	1.10576	2.30271e-26	7.71773			ANKRD44	ENSG00000065413.19	1.58427	5.17056e-32	9.41816			ANKRD44	ENSG00000065413.19	-0.944394	2.14268e-08	2.30861			ANKRD44	ENSG00000065413.19	1.53333	1.95524e-28	8.34118			ANKRD44	ENSG00000065413.19	1.93753	7.67597e-49	14.484			ANKRD44	ENSG00000115844.10	-1.34752	4.91213e-18	5.21045
	ANXA4	ENSG00000196975.15	1.74177	2.19405e-26	7.72405			PLCL1	ENSG00000115896.15	-1.53316	3.81857e-55	16.3815			PLCL1	ENSG00000115896.15	-4.96483	7.00855e-98	29.2464			PLCL1	ENSG00000115896.15	-2.5154	2.2752e-75	22.4698			PLCL1	ENSG00000115896.15	0.777145	1.684e-18	5.3504			PLCL1	ENSG00000143977.13	-0.597391	4.48757e-18	5.22227
	SLC26A6	ENSG00000225697.12	0.962603	1.94109e-26	7.74007			SPATS2L	ENSG00000196141.13	-2.02939	0				SPATS2L	ENSG00000196141.13	-0.683141	6.79062e-39	11.4897			SPATS2L	ENSG00000196141.13	-1.39973	4.26055e-122	36.5362			SPATS2L	ENSG00000196141.13	-0.799211	3.51459e-56	16.6934			SPATS2L	ENSG00000198625.12	1.10102	4.2154e-18	5.23044
	DBI	ENSG00000155368.16	0.60136	1.91641e-26	7.74174			NIF3L1	ENSG00000196290.14	-0.598932	2.91854e-13	3.77336			NIF3L1	ENSG00000196290.14	0.958029	2.43637e-35	10.4196			NIF3L1	ENSG00000196290.14	-0.560577	5.48516e-10	2.78778			NIF3L1	ENSG00000196290.14	-0.56874	8.4174e-12	3.33385			NIF3L1	ENSG00000137414.5	-0.714775	3.50096e-18	5.25472
	ISOC1	ENSG00000066583.11	0.824673	8.12832e-27	7.85387			FAM126B	ENSG00000155744.9	1.01923	7.55417e-22	6.3583			FAM126B	ENSG00000155744.9	-1.23778	2.09999e-21	6.22463			FAM126B	ENSG00000155744.9	1.11682	8.37805e-25	7.24786			FAM126B	ENSG00000155744.9	0.780274	2.66255e-13	3.78536			FAM126B	ENSG00000259956.1	-0.325306	2.8142e-18	5.28327
	GABRG1	ENSG00000163285.7	-6.52385	6.95989e-27	7.87416			ICA1L	ENSG00000163596.16	1.08396	1.2962e-43	12.9104			ICA1L	ENSG00000163596.16	-1.94356	1.96556e-65	19.4786			ICA1L	ENSG00000163596.16	1.11624	9.81745e-43	12.6457			ICA1L	ENSG00000163596.16	1.61692	1.17181e-99	29.7812			ICA1L	ENSG00000123607.14	0.860719	2.75694e-18	5.28596
	UGP2	ENSG00000169764.15	-0.68622	6.86158e-27	7.87602			CARF	ENSG00000138380.17	1.38746	6.08397e-30	8.79484			CARF	ENSG00000138380.17	-1.62573	4.38867e-21	6.12827			CARF	ENSG00000138380.17	1.32405	2.87382e-25	7.38774			CARF	ENSG00000138380.17	1.68929	8.53568e-45	13.266			CARF	ENSG00000152689.17	1.32366	2.54614e-18	5.29636
	DDI2	ENSG00000197312.11	1.96616	5.46784e-27	7.90571			NBEAL1	ENSG00000144426.18	2.14085	2.98466e-46	13.7044			NBEAL1	ENSG00000144426.18	1.1443	4.61421e-13	3.71348			NBEAL1	ENSG00000144426.18	1.94407	3.39887e-36	10.6771			NBEAL1	ENSG00000144426.18	1.84341	1.87781e-34	10.1526			NBEAL1	ENSG00000214253.8	-1.03164	2.02154e-18	5.32652
	ZNF451	ENSG00000112200.16	1.04135	5.34626e-27	7.90865			ABI2	ENSG00000138443.15	1.37154	3.38422e-88	26.3313			ABI2	ENSG00000138443.15	0.339383	1.19991e-06	1.78235			ABI2	ENSG00000138443.15	1.43913	1.15133e-99	29.7835			ABI2	ENSG00000138443.15	0.61482	3.96889e-19	5.53935			ABI2	ENSG00000117625.13	0.64852	1.74274e-18	5.34592
	MCM3	ENSG00000112118.18	-0.802785	5.33988e-27	7.9088			ZDBF2	ENSG00000204186.8	2.41447	7.35195e-81	24.1226			ZDBF2	ENSG00000204186.8	1.87731	8.36734e-51	15.0748			ZDBF2	ENSG00000204186.8	1.9665	1.5549e-54	16.1979			ZDBF2	ENSG00000204186.8	1.89196	1.14186e-51	15.3352			ZDBF2	ENSG00000116459.10	-0.351784	1.54969e-18	5.36127
	ZNF608	ENSG00000168916.15	0.505324	3.85533e-27	7.95139			ADAM23	ENSG00000114948.12	0.550897	7.75887e-26	7.55892			ADAM23	ENSG00000114948.12	-1.53988	5.33995e-129	38.6139			ADAM23	ENSG00000114948.12	1.4187	9.81354e-169	50.5755			ADAM23	ENSG00000114948.12	0.371147	1.85059e-12	3.53189			ADAM23	ENSG00000113657.12	0.473446	1.21773e-18	5.39279
	GOLGB1	ENSG00000173230.15	0.466359	3.21248e-27	7.97524			CREB1	ENSG00000118260.14	1.03714	4.05418e-23	6.74069			CREB1	ENSG00000118263.14	-2.87352	8.19353e-138	41.2672			CREB1	ENSG00000118263.14	0.474014	1.91525e-08	2.32328			CREB1	ENSG00000118260.14	1.10108	1.20306e-25	7.50158			CREB1	ENSG00000115963.13	0.719406	1.1926e-18	5.39551
	USP34	ENSG00000115464.14	-0.607312	2.10982e-27	8.0302			PIKFYVE	ENSG00000115020.16	1.673	1.15342e-75	22.5586			PIKFYVE	ENSG00000115020.16	0.727589	6.24711e-15	4.27593			PIKFYVE	ENSG00000115020.16	1.36988	5.02303e-50	14.8405			PIKFYVE	ENSG00000115020.16	1.5209	5.46528e-65	19.3449			PIKFYVE	ENSG00000173163.10	-0.821482	1.19231e-18	5.39554
	HPCA	ENSG00000121905.9	-1.99674	1.71047e-27	8.05764			MAP2	ENSG00000078018.19	0.579552	2.15388e-16	4.71617			MAP2	ENSG00000078018.19	-5.5978	0	90.309			MAP2	ENSG00000078018.19	0.636964	8.48808e-20	5.741			MAP2	ENSG00000078018.19	0.841417	1.24054e-33	9.90581			MAP2	ENSG00000136636.12	0.458399	1.01211e-18	5.41697
	COPS6	ENSG00000168090.9	-0.566507	1.32641e-27	8.09088			UNC80	ENSG00000144406.18	0.963744	5.05738e-22	6.41076			UNC80	ENSG00000144406.18	-3.71806	1.2319e-81	24.3562			UNC80	ENSG00000144406.18	0.92986	1.04634e-19	5.71365			UNC80	ENSG00000144406.18	1.51392	1.20344e-55	16.5324			UNC80	ENSG00000162929.13	0.758596	1.00764e-18	5.41754
	PDLIM7	ENSG00000196923.13	-0.671552	1.11266e-27	8.11385			ATIC	ENSG00000138363.14	0.909229	1.48698e-50	14.9996			ATIC	ENSG00000138363.14	3.47166	0	90.309			ATIC	ENSG00000138363.14	0.521262	9.09109e-15	4.22688			ATIC	ENSG00000138363.14	0.902848	2.43305e-49	14.6342			ATIC	ENSG00000008952.16	-0.390105	6.88562e-19	5.46732
	CAMSAP2	ENSG00000118200.14	-0.705414	1.07019e-27	8.11894			FN1	ENSG00000115414.18	-2.14452	1.98295e-126	37.8403			FN1	ENSG00000115414.18	-1.68743	5.19221e-84	25.0712			FN1	ENSG00000115414.18	-3.21287	2.01398e-252	75.768			FN1	ENSG00000115414.18	-2.10224	8.29267e-130	38.8573			FN1	ENSG00000224531.5	-1.49655	6.86993e-19	5.46762
	FAM171B	ENSG00000144369.12	-0.848846	7.74721e-28	8.16118			RPL37A	ENSG00000197756.9	-0.537154	2.94359e-30	8.88975			RPL37A	ENSG00000197756.9	1.53426	7.73233e-257	77.0973			RPL37A	ENSG00000197756.9	-0.616337	1.19379e-40	12.018			RPL37A	ENSG00000197756.9	-0.640136	1.97391e-44	13.1564			RPL37A	ENSG00000010818.9	-2.71797	5.73375e-19	5.49126
	SEMA5A	ENSG00000112902.11	-3.69337	6.80939e-28	8.17805			ARPC2	ENSG00000163466.15	-0.417546	1.04944e-32	9.62665			ARPC2	ENSG00000163466.15	-0.748816	6.67339e-101	30.1559			ARPC2	ENSG00000163466.15	-0.493845	5.20798e-44	13.0296			ARPC2	ENSG00000163466.15	-0.355265	3.02553e-25	7.38101			ARPC2	ENSG00000168918.13	-2.72245	5.1038e-19	5.50647
	RRP9	ENSG00000114767.6	0.788308	5.12923e-28	8.21509			AAMP	ENSG00000127837.9	-0.256953	1.18697e-10	2.98789			AAMP	ENSG00000127837.9	1.54714	0	90.309			AAMP	ENSG00000127837.9	-0.206915	1.31546e-06	1.77033			AAMP	ENSG00000127837.9	-0.283354	1.29555e-12	3.57851			AAMP	ENSG00000115966.16	0.583027	4.36184e-19	5.52701
	GAL3ST4	ENSG00000197093.10	0.614703	4.34535e-28	8.23678			USP37	ENSG00000135913.10	1.46834	2.06355e-38	11.3444			USP37	ENSG00000135913.10	1.33975	1.6615e-30	8.96452			USP37	ENSG00000135913.10	1.26027	2.0356e-25	7.43282			USP37	ENSG00000135913.10	1.24407	3.8436e-27	7.95179			USP37	ENSG00000127022.14	0.526553	3.28184e-19	5.5642
	MEA1	ENSG00000124733.4	-0.592287	2.58928e-28	8.30446			STK36	ENSG00000163482.11	0.292947	9.68298e-07	1.81039			STK36	ENSG00000163482.11	-1.2999	6.3951e-82	24.4419			STK36	ENSG00000163482.11	0.435563	8.14978e-13	3.63911			STK36	ENSG00000163482.11	0.487813	3.96705e-17	4.93735			STK36	ENSG00000177311.11	1.07826	3.05084e-19	5.57375
	ARHGEF26	ENSG00000114790.12	2.46356	2.25257e-28	8.32267			ZFAND2B	ENSG00000158552.12	-0.330406	1.05653e-05	1.49796			ZFAND2B	ENSG00000158552.12	-0.530912	2.98602e-12	3.46934			ZFAND2B	ENSG00000158552.12	-0.331129	2.78826e-05	1.37109			ZFAND2B	ENSG00000158552.12	-0.468959	2.76065e-10	2.87754			ZFAND2B	ENSG00000151304.5	-2.91356	2.85637e-19	5.58236
	KLHL2	ENSG00000109466.13	-0.939524	1.87648e-28	8.34655			PTPRN	ENSG00000054356.13	0.326161	6.62522e-16	4.56927			PTPRN	ENSG00000115657.13	0.627898	1.2722e-14	4.18295			PTPRN	ENSG00000115657.13	0.35072	5.50786e-05	1.28209			PTPRN	ENSG00000054356.13	-0.786234	9.04724e-87	25.9017			PTPRN	ENSG00000112118.18	1.51146	2.67487e-19	5.59094
	CCDC125	ENSG00000183323.12	3.02128	1.68968e-28	8.36026			EPHA4	ENSG00000116106.11	2.38809	2.23948e-84	25.1811			EPHA4	ENSG00000198925.11	-0.460283	1.15899e-08	2.38895			EPHA4	ENSG00000198925.11	0.566209	1.93388e-13	3.82717			EPHA4	ENSG00000116106.11	1.66757	1.14954e-40	12.023			EPHA4	ENSG00000145349.16	0.511437	2.66654e-19	5.59135
	ATP6AP1L	ENSG00000205464.12	-2.01268	1.37932e-28	8.3868			AGFG1	ENSG00000173744.17	0.347939	1.14942e-05	1.48694			AGFG1	ENSG00000173744.17	0.364988	3.54403e-06	1.64076			AGFG1	ENSG00000173744.17	0.459888	1.34615e-08	2.36938			AGFG1	ENSG00000173744.17	0.402279	2.48316e-07	1.9883			AGFG1	ENSG00000155511.17	-0.563479	2.30739e-19	5.61026
	TMEM151B	ENSG00000178233.17	-0.719382	1.36971e-28	8.38771			TRIP12	ENSG00000153827.13	0.303484	8.63333e-11	3.02951			TRIP12	ENSG00000153827.13	0.292581	2.07876e-10	2.91463			TRIP12	ENSG00000153827.13	0.217356	6.16538e-06	1.56838			TRIP12	ENSG00000153827.13	0.441459	1.65843e-22	6.55652			TRIP12	ENSG00000151692.14	1.00291	2.22461e-19	5.61504
	LRRC41	ENSG00000132128.16	-0.526031	1.18401e-28	8.40676			ECEL1	ENSG00000171551.11	-0.384621	2.35243e-06	1.69434			ECEL1	ENSG00000171551.11	-1.78516	3.0019e-85	25.4438			ECEL1	ENSG00000171551.11	0.599173	3.47107e-14	4.05172			ECEL1	ENSG00000171551.11	-0.406486	4.35028e-07	1.915			ECEL1	ENSG00000158691.14	-0.412016	2.08242e-19	5.62367
	EIF5B	ENSG00000158417.10	0.501132	5.18693e-29	8.51466			EIF4E2	ENSG00000135930.13	-0.285453	7.37072e-08	2.14709			EIF4E2	ENSG00000135930.13	0.87589	3.45216e-68	20.3081			EIF4E2	ENSG00000135930.13	-0.294405	2.30997e-07	1.99775			EIF4E2	ENSG00000135930.13	-0.492369	2.08762e-20	5.92438			EIF4E2	ENSG00000163762.6	-2.77564	1.80828e-19	5.64213
	TTC21B	ENSG00000123607.14	1.09889	4.31957e-29	8.53858			INPP5D	ENSG00000168918.13	-4.91887	1.88877e-28	8.3457			INPP5D	ENSG00000168918.13	-2.63586	9.17085e-14	3.92471			INPP5D	ENSG00000168918.13	-7.57941	1.62093e-12	3.54921			INPP5D	ENSG00000168918.13	-3.62222	2.46347e-20	5.90273			INPP5D	ENSG00000075785.12	-0.335359	1.19647e-19	5.69612
	DBN1	ENSG00000113758.13	-0.375022	2.59658e-29	8.60512			PPP1R7	ENSG00000115685.14	-0.368191	3.76221e-11	3.1381			PPP1R7	ENSG00000115685.14	-0.337027	9.47554e-10	2.71631			PPP1R7	ENSG00000115685.14	-0.511617	3.16438e-19	5.56897			PPP1R7	ENSG00000115685.14	-0.285932	1.82542e-07	2.02853			PPP1R7	ENSG00000186952.14	-0.605636	8.65607e-20	5.73844
	S100A10	ENSG00000197747.8	-0.717545	2.00406e-29	8.63899			BOK	ENSG00000176720.5	1.09107	9.88922e-13	3.61382			BOK	ENSG00000176720.5	-4.88187	3.32905e-26	7.66955			BOK	ENSG00000176720.5	1.06073	2.36891e-11	3.19858			BOK	ENSG00000176720.5	0.662649	2.48198e-05	1.3863			BOK	ENSG00000168772.10	1.67189	8.64712e-20	5.73857
	DLX6	ENSG00000006377.10	2.11424	1.74345e-29	8.6572			THAP4	ENSG00000176946.11	-0.393531	6.71153e-13	3.66449			THAP4	ENSG00000176946.11	1.09509	6.51681e-101	30.159			THAP4	ENSG00000176946.11	-0.242684	2.86047e-05	1.36775			THAP4	ENSG00000176946.11	-0.314389	8.46059e-09	2.43009			THAP4	ENSG00000251493.4	-1.98615	8.31688e-20	5.74366
	GARS	ENSG00000106105.13	-0.363881	1.73704e-29	8.65768			CHL1	ENSG00000134121.9	-0.525554	1.07545e-17	5.108			CHL1	ENSG00000134121.9	-5.64798	0	90.309			CHL1	ENSG00000134121.9	0.915401	1.45479e-55	16.5076			CHL1	ENSG00000134121.9	-0.874796	1.23607e-48	14.4217			CHL1	ENSG00000176946.11	-0.48455	7.39303e-20	5.75906
	RASGRP3	ENSG00000152689.17	-2.57429	9.54699e-30	8.73593			CNTN4	ENSG00000144619.14	-1.63827	6.47806e-76	22.634			CNTN4	ENSG00000144619.14	-7.20943	1.74426e-98	29.4282			CNTN4	ENSG00000144619.14	-3.84771	7.92507e-161	48.1952			CNTN4	ENSG00000144619.14	-0.379053	1.02016e-05	1.50254			CNTN4	ENSG00000206077.10	-1.50295	4.66977e-20	5.81912
	PM20D2	ENSG00000146281.5	1.79551	6.67624e-30	8.78269			LRRN1	ENSG00000175928.5	-0.989065	1.51696e-98	29.4465			LRRN1	ENSG00000175928.5	-7.30633	0	90.309			LRRN1	ENSG00000175928.5	-1.99226	0				LRRN1	ENSG00000175928.5	-0.676304	8.06669e-50	14.7786			LRRN1	ENSG00000039319.16	0.917046	4.53403e-20	5.82298
	FAM8A1	ENSG00000137414.5	0.985225	4.4994e-30	8.83428			SRGAP3	ENSG00000196220.15	0.724794	7.34372e-21	6.06096			SRGAP3	ENSG00000196220.15	-3.54293	5.89815e-190	56.9637			SRGAP3	ENSG00000196220.15	1.15805	9.2276e-53	15.6641			SRGAP3	ENSG00000196220.15	0.569418	7.85242e-14	3.945			SRGAP3	ENSG00000163520.13	-1.3766	4.30247e-20	5.82983
	TULP4	ENSG00000130338.12	1.0019	4.37726e-30	8.83788			SETD5	ENSG00000168137.15	0.217777	3.06039e-08	2.26201			SETD5	ENSG00000168137.15	1.01701	8.54691e-164	49.0884			SETD5	ENSG00000168137.15	0.370301	5.46953e-21	6.09948			SETD5	ENSG00000168137.15	0.271749	1.41123e-12	3.56733			SETD5	ENSG00000115380.19	1.9706	3.10734e-20	5.87238
	ASNS	ENSG00000070669.16	-0.48136	3.40912e-30	8.87056			OGG1	ENSG00000114026.21	-0.749049	5.01941e-16	4.60556			OGG1	ENSG00000114026.21	-0.932313	4.79743e-23	6.71869			OGG1	ENSG00000114026.21	-0.525717	4.13561e-08	2.22264			OGG1	ENSG00000114026.21	-0.372048	4.88208e-05	1.29786			OGG1	ENSG00000158966.14	-0.521267	2.76271e-20	5.88774
	SP5	ENSG00000204335.3	-5.31283	3.23863e-30	8.87727			CAMK1	ENSG00000134072.10	-0.559241	5.98189e-14	3.98057			CAMK1	ENSG00000134072.10	0.793681	1.97485e-29	8.64091			CAMK1	ENSG00000134072.10	-0.80648	2.02808e-23	6.83125			CAMK1	ENSG00000134072.10	-1.14076	2.49773e-50	14.9318			CAMK1	ENSG00000079931.14	-3.12532	2.5757e-20	5.89691
	BLVRA	ENSG00000106605.10	-0.777186	2.75262e-30	8.89852			TADA3	ENSG00000171148.13	-0.54082	4.62479e-23	6.72348			TADA3	ENSG00000171148.13	-1.0907	5.07222e-84	25.0742			TADA3	ENSG00000171148.13	-0.508346	1.05608e-19	5.71244			TADA3	ENSG00000171148.13	-0.607412	9.55082e-30	8.73588			TADA3	ENSG00000204843.12	-0.33531	2.4602e-20	5.90291
	CGA	ENSG00000135346.8	-12.0205	1.65086e-30	8.96536			BRK1	ENSG00000254999.3	-0.35102	3.5929e-12	3.44515			BRK1	ENSG00000254999.3	-0.689342	4.08029e-41	12.1584			BRK1	ENSG00000254999.3	-0.591883	2.50599e-29	8.60977			BRK1	ENSG00000254999.3	-0.340903	7.40241e-12	3.35065			BRK1	ENSG00000080224.17	1.51958	2.33648e-20	5.90965
	CGGBP1	ENSG00000163320.10	0.868233	1.59895e-30	8.96954			VHL	ENSG00000134086.7	0.722878	4.43459e-15	4.32073			VHL	ENSG00000134086.7	0.879035	4.65917e-23	6.72251			VHL	ENSG00000134086.7	0.73073	1.00563e-15	4.51472			VHL	ENSG00000134086.7	0.399851	1.30366e-05	1.47048			VHL	ENSG00000163634.11	-0.549144	2.07915e-20	5.92491
	PIKFYVE	ENSG00000115020.16	1.03723	9.34575e-31	9.03975			SEC13	ENSG00000157020.17	-0.589942	1.04584e-46	13.8415			SEC13	ENSG00000157020.17	1.53148	0	90.309			SEC13	ENSG00000157020.17	-0.42149	2.35518e-22	6.51067			SEC13	ENSG00000157020.17	-0.562291	6.13302e-43	12.7072			SEC13	ENSG00000072682.18	-0.331724	1.75505e-20	5.94706
	NPM1	ENSG00000181163.13	-0.37286	7.62416e-31	9.06636			ATP2B2	ENSG00000157087.18	1.50261	1.27643e-57	17.1268			ATP2B2	ENSG00000157087.18	-4.07065	4.87482e-83	24.7784			ATP2B2	ENSG00000157087.18	2.1619	5.03995e-121	36.2132			ATP2B2	ENSG00000157087.18	-0.602076	7.39627e-09	2.44767			ATP2B2	ENSG00000158417.10	-0.424663	1.39571e-20	5.97701
	GPR37	ENSG00000170775.2	-1.21226	6.27643e-31	9.09179			RPL32	ENSG00000144713.12	-0.447796	5.94566e-27	7.89475			RPL32	ENSG00000144713.12	2.22561	0	90.309			RPL32	ENSG00000144713.12	-0.42385	4.83418e-25	7.31975			RPL32	ENSG00000144713.12	-0.511026	1.4078e-36	10.7924			RPL32	ENSG00000162409.10	1.57108	1.23263e-20	5.99326
	CXCL14	ENSG00000145824.12	-5.41091	5.36502e-31	9.11231			FBLN2	ENSG00000163520.13	-3.35879	1.17394e-81	24.3625			FBLN2	ENSG00000163520.13	-2.30773	7.08766e-40	11.7852			FBLN2	ENSG00000163520.13	-3.68495	7.79759e-55	16.2881			FBLN2	ENSG00000163520.13	-3.73055	9.91601e-78	23.1804			FBLN2	ENSG00000085365.17	0.928669	9.35131e-21	6.02937
	PDE5A	ENSG00000138735.15	3.94696	4.50282e-31	9.13521			LSM3	ENSG00000170860.3	-0.551224	1.94196e-18	5.33177			LSM3	ENSG00000170860.3	1.23212	6.51414e-98	29.2559			LSM3	ENSG00000170860.3	-0.887827	5.58756e-38	11.2142			LSM3	ENSG00000170860.3	-0.506662	7.05937e-16	4.56098			LSM3	ENSG00000254999.3	-0.456179	6.91891e-21	6.06875
	HACD2	ENSG00000206527.9	1.5371	4.4855e-31	9.13572			FGD5	ENSG00000154783.11	-1.47565	3.81438e-54	16.0806			FGD5	ENSG00000154783.11	-6.8609	1.60605e-84	25.2246			FGD5	ENSG00000154783.11	-4.33217	1.66832e-124	37.2608			FGD5	ENSG00000154783.11	-1.77013	1.45263e-72	21.6253			FGD5	ENSG00000145592.13	0.880733	6.73651e-21	6.07225
	NUDC	ENSG00000090273.13	0.505733	3.74424e-31	9.15933			NR2C2	ENSG00000177463.15	1.2118	1.29763e-41	12.3082			NR2C2	ENSG00000177463.15	0.842749	3.06694e-20	5.87409			NR2C2	ENSG00000177463.15	1.28391	5.03474e-45	13.335			NR2C2	ENSG00000177463.15	0.546694	3.13571e-09	2.55986			NR2C2	ENSG00000204574.12	2.50737	6.50844e-21	6.07675
	PCLO	ENSG00000186472.19	0.903124	3.4158e-31	9.17133			SH3BP5	ENSG00000131370.15	0.344769	1.38746e-14	4.17161			SH3BP5	ENSG00000131370.15	-1.91149	1.35411e-288	86.657			SH3BP5	ENSG00000131370.15	0.350255	1.20806e-14	4.18971			SH3BP5	ENSG00000131370.15	0.306245	3.61589e-12	3.44432			SH3BP5	ENSG00000142669.14	-0.706156	6.37423e-21	6.07947
	RALGPS2	ENSG00000116191.17	1.29764	1.74451e-31	9.25918			ANKRD28	ENSG00000206560.11	1.2417	4.09242e-75	22.393			ANKRD28	ENSG00000206560.11	0.284093	8.00653e-05	1.23319			ANKRD28	ENSG00000206560.11	1.15086	5.8488e-62	18.4329			ANKRD28	ENSG00000206560.11	0.593876	7.86291e-18	5.14894			ANKRD28	ENSG00000109756.9	0.516794	5.35475e-21	6.10226
	CPEB4	ENSG00000113742.12	0.958831	1.57915e-31	9.2722			RFTN1	ENSG00000131378.13	-2.22643	2.3569e-298	89.5949			RFTN1	ENSG00000131378.13	-3.98898	0	90.309			RFTN1	ENSG00000131378.13	-1.73538	4.34517e-144	43.1563			RFTN1	ENSG00000131378.13	0.674354	1.65373e-38	11.3734			RFTN1	ENSG00000126698.10	-0.404825	4.36582e-21	6.12895
	PPP2R5D	ENSG00000112640.14	-0.522922	1.04485e-31	9.32619			NR1D2	ENSG00000174738.12	1.36063	8.34275e-24	6.94738			NR1D2	ENSG00000174738.12	1.54231	2.77659e-30	8.89739			NR1D2	ENSG00000174738.12	1.03814	4.34662e-13	3.72129			NR1D2	ENSG00000174738.12	-0.663204	2.10236e-05	1.40801			NR1D2	ENSG00000087338.4	1.21383	3.90163e-21	6.14365
	HACE1	ENSG00000085382.11	1.0563	7.40844e-32	9.37115			SLC4A7	ENSG00000033867.16	0.807933	3.50123e-23	6.75986			SLC4A7	ENSG00000033867.16	1.09414	4.15675e-42	12.457			SLC4A7	ENSG00000033867.16	0.526896	1.03808e-09	2.70438			SLC4A7	ENSG00000033867.16	0.946525	2.54928e-32	9.51062			SLC4A7	ENSG00000135272.10	1.67347	3.15242e-21	6.17152
	AKAP9	ENSG00000127914.16	0.544569	4.39249e-32	9.43948			EOMES	ENSG00000163508.12	-4.19423	0				EOMES	ENSG00000163508.12	-4.73745	1.05047e-197	59.2965			EOMES	ENSG00000163508.12	-8.3445	1.28352e-50	15.0189			EOMES	ENSG00000163508.12	-0.315001	8.41634e-05	1.22666			EOMES	ENSG00000206527.9	1.26109	3.12684e-21	6.17259
	TGFB2	ENSG00000092969.11	-1.98204	3.61549e-32	9.46493			CRTAP	ENSG00000170275.14	-0.485013	2.19057e-10	2.90778			CRTAP	ENSG00000170275.14	2.01272	4.93358e-185	55.4819			CRTAP	ENSG00000170275.14	-1.29869	1.40819e-46	13.8026			CRTAP	ENSG00000170275.14	-1.63759	1.59004e-84	25.2259			CRTAP	ENSG00000115808.11	1.02367	3.04017e-21	6.17626
	HMGA1	ENSG00000137309.19	-0.585951	3.60414e-32	9.46535			UBP1	ENSG00000153560.11	0.345982	6.24217e-10	2.77088			UBP1	ENSG00000153560.11	0.447027	1.85296e-15	4.43481			UBP1	ENSG00000153560.11	0.278519	3.15386e-06	1.65601			UBP1	ENSG00000153560.11	0.477152	4.7691e-18	5.21431			UBP1	ENSG00000155368.16	-0.553588	2.94168e-21	6.18057
	STRN	ENSG00000115808.11	1.27634	2.46669e-32	9.51492			TRANK1	ENSG00000168016.14	1.14003	6.18493e-49	14.5123			TRANK1	ENSG00000170248.14	1.82057	0	90.309			TRANK1	ENSG00000170248.14	-0.271011	5.83874e-07	1.87653			TRANK1	ENSG00000168016.14	0.789605	1.42012e-23	6.87784			TRANK1	ENSG00000018510.14	0.761077	2.37724e-21	6.20842
	ZBED6	ENSG00000257315.2	1.98765	2.24854e-32	9.52703			EPM2AIP1	ENSG00000178567.7	0.502497	2.11388e-09	2.61141			EPM2AIP1	ENSG00000178567.7	-4.30638	2.48392e-193	57.9798			EPM2AIP1	ENSG00000178567.7	0.552906	3.62953e-11	3.1428			EPM2AIP1	ENSG00000178567.7	0.732506	1.12244e-19	5.70447			EPM2AIP1	ENSG00000115107.19	-2.25158	2.36315e-21	6.2092
	UFSP2	ENSG00000109775.10	-0.874479	1.6242e-32	9.56955			ACAA1	ENSG00000060971.17	-0.542571	1.34383e-16	4.77784			ACAA1	ENSG00000093167.17	0.803637	3.92524e-41	12.1635			ACAA1	ENSG00000093167.17	0.293295	6.14934e-06	1.56872			ACAA1	ENSG00000060971.17	-0.287038	1.04963e-05	1.49882			ACAA1	ENSG00000059728.10	1.46208	2.14916e-21	6.22161
	TRIP6	ENSG00000087077.13	-1.40575	1.39259e-32	9.58967			ACVR2B	ENSG00000114739.13	2.37816	5.71504e-42	12.4154			ACVR2B	ENSG00000114739.13	2.55171	4.04667e-48	14.2667			ACVR2B	ENSG00000114739.13	2.60399	1.29879e-48	14.4153			ACVR2B	ENSG00000114739.13	1.35989	9.87264e-14	3.91507			ACVR2B	ENSG00000134324.11	0.644045	1.97607e-21	6.23258
	EDIL3	ENSG00000164176.12	1.07958	9.89402e-33	9.63435			SCN5A	ENSG00000183873.15	1.05671	9.00812e-06	1.51881			SCN5A	ENSG00000183873.15	1.41528	1.86745e-09	2.62762			SCN5A	ENSG00000183873.15	1.80665	2.67215e-14	4.08592			SCN5A	ENSG00000183873.15	-2.11589	3.33396e-10	2.85287			SCN5A	ENSG00000143515.16	0.555549	1.95906e-21	6.23372
	LYPD1	ENSG00000150551.10	-1.83316	3.46245e-33	9.77162			RPL14	ENSG00000188846.13	-0.302378	1.39593e-18	5.37493			RPL14	ENSG00000114745.13	-0.536567	2.59109e-12	3.48789			RPL14	ENSG00000114745.13	0.307163	4.94839e-05	1.2961			RPL14	ENSG00000188846.13	-0.234534	2.83991e-12	3.4759			RPL14	ENSG00000145743.15	-0.340281	1.90038e-21	6.23769
	HLA-C	ENSG00000204525.16	3.06922	2.80692e-33	9.79906			CTNNB1	ENSG00000168036.17	-0.893206	1.0372e-181	54.4817			CTNNB1	ENSG00000168036.17	-0.498367	3.69521e-58	17.2889			CTNNB1	ENSG00000168036.17	-0.769373	7.96538e-126	37.6585			CTNNB1	ENSG00000168036.17	0.304608	1.37077e-24	7.18349			CTNNB1	ENSG00000037241.7	-5.127	1.83928e-21	6.24196
	ZKSCAN8	ENSG00000198315.10	1.38334	2.71083e-33	9.80361			ZBTB47	ENSG00000114853.13	-0.634747	3.10819e-07	1.95895			ZBTB47	ENSG00000114853.13	-1.55112	1.03798e-30	9.02603			ZBTB47	ENSG00000114853.13	-0.513527	8.13791e-05	1.23106			ZBTB47	ENSG00000114853.13	-0.791975	1.39453e-10	2.96682			ZBTB47	ENSG00000114251.14	1.75512	1.31832e-21	6.2855
	EFEMP1	ENSG00000115380.19	2.53938	2.18223e-33	9.83197			ZNF445	ENSG00000185219.16	0.838646	4.3549e-21	6.12928			ZNF445	ENSG00000185219.16	-0.501931	9.46414e-08	2.11441			ZNF445	ENSG00000185219.16	1.2362	2.38703e-45	13.4326			ZNF445	ENSG00000185219.16	0.69999	1.35235e-15	4.47599			ZNF445	ENSG00000198892.6	-1.02603	1.31225e-21	6.2861
	COL25A1	ENSG00000188517.15	2.33009	1.58013e-33	9.87418			ZNF852	ENSG00000178917.16	1.11223	4.98283e-10	2.80034			ZNF852	ENSG00000178917.16	1.44134	5.71451e-16	4.58861			ZNF852	ENSG00000178917.16	1.13155	1.8734e-09	2.6272			ZNF852	ENSG00000178917.16	1.47585	5.06202e-17	4.90549			ZNF852	ENSG00000138769.10	0.890013	1.2576e-21	6.29167
	ZNHIT1	ENSG00000106400.11	-0.801001	9.83621e-34	9.93615			ZNF660	ENSG00000144792.9	1.46084	1.21722e-12	3.58666			ZNF660	ENSG00000144792.9	-4.78524	1.85958e-12	3.53126			ZNF660	ENSG00000144792.9	1.10834	5.16685e-07	1.89251			ZNF660	ENSG00000144792.9	1.46669	9.92737e-13	3.61331			ZNF660	ENSG00000115128.6	-0.454694	1.23251e-21	6.2943
	XRN1	ENSG00000114127.10	1.62223	8.03184e-34	9.96264			ZNF197	ENSG00000186448.14	0.946398	8.08792e-41	12.0689			ZNF197	ENSG00000186448.14	-0.448986	3.30187e-09	2.55311			ZNF197	ENSG00000186448.14	0.831673	4.76939e-31	9.12769			ZNF197	ENSG00000186448.14	0.771849	2.00137e-28	8.33813			ZNF197	ENSG00000174840.8	1.17762	1.03533e-21	6.31709
	MGST2	ENSG00000085871.8	2.21017	5.0687e-34	10.0228			TMEM158	ENSG00000249992.1	-2.20545	3.19391e-58	17.3079			TMEM158	ENSG00000249992.1	-1.89537	4.84519e-42	12.437			TMEM158	ENSG00000249992.1	-1.73032	6.1549e-34	9.99744			TMEM158	ENSG00000249992.1	-1.59571	2.2993e-33	9.82514			TMEM158	ENSG00000134308.13	-0.236879	1.02158e-21	6.31884
	EPHA4	ENSG00000116106.11	1.51816	3.69629e-34	10.0641			NBEAL2	ENSG00000160796.16	-0.730016	1.02836e-24	7.22106			NBEAL2	ENSG00000160796.16	1.64528	1.83652e-140	42.0647			NBEAL2	ENSG00000160796.16	-0.509545	2.82804e-11	3.17542			NBEAL2	ENSG00000160796.16	0.62701	1.03832e-20	6.01568			NBEAL2	ENSG00000169914.5	1.23063	7.1596e-22	6.36531
	BCAR3	ENSG00000137936.17	-1.28864	2.77048e-34	10.1018			UQCRC1	ENSG00000010256.10	-0.36284	1.51109e-13	3.85942			UQCRC1	ENSG00000010256.10	0.48683	1.897e-25	7.44204			UQCRC1	ENSG00000010256.10	-0.31639	1.49445e-10	2.95778			UQCRC1	ENSG00000010256.10	-0.339092	1.43203e-12	3.56541			UQCRC1	ENSG00000159479.16	-0.602037	6.01889e-22	6.388
	ANKRD28	ENSG00000206560.11	0.823831	2.17888e-34	10.1332			SLC26A6	ENSG00000225697.12	-0.621356	2.99894e-10	2.86672			SLC26A6	ENSG00000225697.12	1.46391	8.03964e-59	17.4883			SLC26A6	ENSG00000225697.12	-0.775793	1.97566e-12	3.52334			SLC26A6	ENSG00000225697.12	-0.395817	7.5652e-05	1.2406			SLC26A6	ENSG00000022355.16	-0.578942	5.7376e-22	6.39426
	ACTR3	ENSG00000115091.11	-0.48645	2.11971e-34	10.1368			CELSR3	ENSG00000008300.16	0.907212	1.45259e-62	18.6151			CELSR3	ENSG00000008300.16	-1.68414	9.86278e-179	53.5851			CELSR3	ENSG00000008300.16	1.36597	6.07667e-147	44.0155			CELSR3	ENSG00000008300.16	0.945302	1.3939e-71	21.3297			CELSR3	ENSG00000160097.17	-1.08454	5.58985e-22	6.39767
	PANK3	ENSG00000120137.6	0.869351	1.83003e-34	10.156			IP6K2	ENSG00000068745.14	-0.358111	1.96498e-16	4.72817			IP6K2	ENSG00000068745.14	-1.05453	7.10844e-128	38.2754			IP6K2	ENSG00000068745.14	-0.359505	1.98262e-16	4.727			IP6K2	ENSG00000068745.14	-0.309532	3.20081e-13	3.76129			IP6K2	ENSG00000144406.18	0.936173	5.40357e-22	6.4021
	GABRA1	ENSG00000022355.16	2.7456	1.69061e-34	10.1664			LAMB2	ENSG00000172037.13	-1.67066	2.60921e-89	26.6663			LAMB2	ENSG00000172037.13	0.843607	3.39698e-29	8.56999			LAMB2	ENSG00000172037.13	-3.18143	4.93058e-126	37.7212			LAMB2	ENSG00000172037.13	-3.18005	4.30708e-185	55.4996			LAMB2	ENSG00000143436.10	-0.625858	4.59826e-22	6.4232
	SKP1	ENSG00000113558.18	-0.558659	1.63547e-34	10.1707			USP4	ENSG00000114316.12	0.315077	6.52383e-08	2.16305			USP4	ENSG00000114316.12	-0.278414	3.65973e-06	1.63656			USP4	ENSG00000114316.12	0.626617	3.58539e-27	7.96088			USP4	ENSG00000114316.12	0.886366	7.46883e-58	17.1969			USP4	ENSG00000171421.12	-0.735876	2.99198e-22	6.47938
	GLMP	ENSG00000198715.12	1.15468	6.54746e-35	10.2904			GPX1	ENSG00000233276.4	-0.717524	7.81309e-26	7.55801			GPX1	ENSG00000233276.4	1.34345	1.4782e-99	29.7509			GPX1	ENSG00000233276.4	-0.964338	1.13051e-41	12.3262			GPX1	ENSG00000233276.4	-0.36174	7.34723e-08	2.14751			GPX1	ENSG00000173542.8	1.76864	2.7045e-22	6.49259
	QDPR	ENSG00000151552.11	-0.821144	5.80073e-35	10.3062			RHOA	ENSG00000067560.10	-0.658483	3.01693e-79	23.637			RHOA	ENSG00000067560.10	0.967699	1.85844e-188	56.5126			RHOA	ENSG00000067560.10	-0.592547	6.39387e-57	16.9162			RHOA	ENSG00000067560.10	-0.492025	1.31448e-45	13.5106			RHOA	ENSG00000078808.16	-0.419475	1.92898e-22	6.53677
	SFN	ENSG00000175793.11	-3.81625	5.23086e-35	10.3197			CDHR4	ENSG00000187492.8	-4.68175	8.49387e-13	3.6337			CDHR4	ENSG00000187492.8	-4.10284	3.28786e-08	2.25263			CDHR4	ENSG00000187492.8	-6.68568	4.7003e-09	2.50694			CDHR4	ENSG00000187492.8	-3.79051	3.20113e-09	2.55716			CDHR4	ENSG00000008277.14	0.688344	1.59469e-22	6.56165
	SRPK1	ENSG00000096063.15	0.672135	4.29269e-35	10.3456			CAMKV	ENSG00000164076.16	0.963527	1.33092e-104	31.2697			CAMKV	ENSG00000164076.16	-3.29827	0	90.309			CAMKV	ENSG00000164076.16	0.770791	5.03618e-67	19.9577			CAMKV	ENSG00000164076.16	-0.401831	1.22711e-18	5.39178			CAMKV	ENSG00000177034.15	1.97135	1.49687e-22	6.56992
	PCDHB15	ENSG00000113248.5	1.25227	3.85915e-35	10.3595			HYAL2	ENSG00000068001.13	-0.60157	2.21103e-19	5.61584			HYAL2	ENSG00000068001.13	-1.09139	6.06985e-54	16.0199			HYAL2	ENSG00000068001.13	-0.37335	9.9722e-08	2.10757			HYAL2	ENSG00000068001.13	-0.498142	5.7012e-14	3.98685			HYAL2	ENSG00000088179.8	0.923304	1.29389e-22	6.58898
	ATP13A3	ENSG00000133657.15	0.94773	2.61341e-35	10.4105			CACNA2D2	ENSG00000007402.11	1.17118	2.38386e-71	21.2596			CACNA2D2	ENSG00000007402.11	-2.20601	9.36426e-141	42.1528			CACNA2D2	ENSG00000007402.11	1.35761	6.99564e-96	28.6446			CACNA2D2	ENSG00000007402.11	0.493469	1.10996e-13	3.89975			CACNA2D2	ENSG00000119865.8	-0.630296	1.18189e-22	6.60081
	BMP2K	ENSG00000138756.17	1.34096	1.53845e-35	10.4797			RBM15B	ENSG00000259956.1	-0.510515	4.69208e-40	11.8391			RBM15B	ENSG00000259956.1	-1.02981	1.38382e-141	42.4028			RBM15B	ENSG00000259956.1	-0.228477	1.30644e-08	2.37329			RBM15B	ENSG00000259956.1	-0.42198	1.60254e-28	8.36719			RBM15B	ENSG00000070785.16	-0.699067	1.10854e-22	6.60919
	PHC3	ENSG00000173889.15	1.53839	1.32304e-35	10.4995			GRM2	ENSG00000164082.14	-2.07548	5.32699e-157	47.043			GRM2	ENSG00000164082.14	-5.12464	3.75304e-277	83.2124			GRM2	ENSG00000164082.14	-1.02266	1.87999e-39	11.6576			GRM2	ENSG00000164082.14	-1.08817	6.64409e-49	14.5029			GRM2	ENSG00000143756.11	0.906558	1.06085e-22	6.61494
	SYT14	ENSG00000143469.18	-2.52549	9.40088e-36	10.5441			RRP9	ENSG00000114767.6	-0.334046	1.80163e-05	1.42819			RRP9	ENSG00000114767.6	0.910311	1.1689e-35	10.5156			RRP9	ENSG00000114767.6	-0.420428	5.19092e-07	1.8919			RRP9	ENSG00000114767.6	-0.629669	8.66287e-16	4.53422			RRP9	ENSG00000113615.12	1.17675	9.57455e-23	6.62834
	CAPZB	ENSG00000077549.17	-0.566354	9.34011e-36	10.545			PCBP4	ENSG00000090097.21	-1.20129	4.0965e-127	38.0465			PCBP4	ENSG00000090097.21	-3.30937	0	90.309			PCBP4	ENSG00000090097.21	-0.644013	4.34438e-39	11.5481			PCBP4	ENSG00000090097.21	-0.363486	8.74679e-14	3.9309			PCBP4	ENSG00000120437.8	-1.07061	9.0006e-23	6.63643
	MED12L	ENSG00000144893.12	1.4521	7.39299e-36	10.5755			RPL29	ENSG00000162244.11	-0.363164	1.69409e-16	4.74756			RPL29	ENSG00000162244.11	2.94649	0	90.309			RPL29	ENSG00000162244.11	-0.575808	2.7475e-40	11.9091			RPL29	ENSG00000162244.11	-0.551001	2.78263e-38	11.3053			RPL29	ENSG00000142875.19	0.716507	6.73422e-23	6.67435
	DYSF	ENSG00000135636.13	-2.05876	6.50443e-36	10.5923			WDR82	ENSG00000164091.11	0.243386	7.49183e-11	3.04805			WDR82	ENSG00000164091.11	-1.55622	3.67199e-290	87.1286			WDR82	ENSG00000164091.11	0.326974	6.78751e-18	5.16817			WDR82	ENSG00000164091.11	-0.164438	1.4407e-05	1.45741			WDR82	ENSG00000197312.11	1.81054	4.33949e-23	6.7318
	NDST4	ENSG00000138653.9	-3.79036	6.135e-36	10.5999			NEK4	ENSG00000114904.12	0.559139	6.69286e-17	4.86898			NEK4	ENSG00000114904.12	1.32128	1.19909e-91	27.37			NEK4	ENSG00000114904.12	0.616708	1.16416e-18	5.39867			NEK4	ENSG00000114904.12	0.819688	7.77225e-36	10.569			NEK4	ENSG00000170860.3	-0.607871	3.14801e-23	6.77377
	ZFYVE16	ENSG00000039319.16	1.24036	5.12375e-36	10.6235			TKT	ENSG00000163931.15	-0.177469	1.53336e-05	1.44927			TKT	ENSG00000163931.15	1.71657	0	90.309			TKT	ENSG00000163931.15	-0.240956	3.35529e-09	2.55101			TKT	ENSG00000163931.15	-0.491458	6.57927e-36	10.5908			TKT	ENSG00000006576.16	-0.771723	2.11139e-23	6.82599
	NBPF1	ENSG00000219481.10	-0.870355	4.10209e-36	10.6525			CACNA1D	ENSG00000157388.16	1.35899	5.61952e-31	9.10625			CACNA1D	ENSG00000157388.16	-1.8993	1.06015e-30	9.02326			CACNA1D	ENSG00000157388.16	1.72902	9.0176e-49	14.463			CACNA1D	ENSG00000157388.16	1.60029	6.19952e-44	13.0068			CACNA1D	ENSG00000136731.12	0.872656	1.79758e-23	6.84702
	SDHC	ENSG00000143252.14	0.756146	2.50034e-36	10.7173			CACNA2D3	ENSG00000157445.14	1.89029	1.96199e-225	67.6436			CACNA2D3	ENSG00000157445.14	-1.18865	7.91985e-55	16.2861			CACNA2D3	ENSG00000157445.14	2.21454	0				CACNA2D3	ENSG00000157445.14	0.563901	9.75952e-20	5.72275			CACNA2D3	ENSG00000152818.18	-0.576102	1.6e-23	6.86224
	NEK7	ENSG00000151414.14	2.52421	2.37504e-36	10.724			WNT5A	ENSG00000114251.14	-2.76546	1.07502e-26	7.81732			WNT5A	ENSG00000114251.14	1.01902	1.63639e-07	2.04282			WNT5A	ENSG00000114251.14	-3.66485	3.54455e-15	4.35002			WNT5A	ENSG00000114251.14	-1.9221	2.61202e-14	4.0889			WNT5A	ENSG00000175166.16	-0.321599	1.58631e-23	6.86337
	CEP97	ENSG00000182504.10	1.27231	2.32558e-36	10.7267			IL17RD	ENSG00000144730.17	0.636988	2.12112e-13	3.81508			IL17RD	ENSG00000144730.17	-2.53963	7.95755e-92	27.4236			IL17RD	ENSG00000144730.17	1.26277	2.56397e-49	14.6274			IL17RD	ENSG00000144730.17	0.560426	8.58346e-11	3.03027			IL17RD	ENSG00000109819.8	1.62262	1.55673e-23	6.86583
	FRG1	ENSG00000109536.11	-0.941855	1.9375e-36	10.7506			APPL1	ENSG00000157500.11	1.16352	1.89414e-46	13.7639			APPL1	ENSG00000157500.11	1.68132	5.31168e-99	29.5837			APPL1	ENSG00000157500.11	0.580102	2.74119e-11	3.1795			APPL1	ENSG00000157500.11	0.542475	7.39939e-11	3.04968			APPL1	ENSG00000168291.12	-0.545101	1.51575e-23	6.86932
	DNAJC8	ENSG00000126698.10	0.530516	1.30801e-36	10.802			PDE12	ENSG00000174840.8	0.613409	2.78922e-06	1.67208			PDE12	ENSG00000174840.8	1.60692	4.77814e-39	11.5357			PDE12	ENSG00000174840.8	0.742961	1.25046e-08	2.37902			PDE12	ENSG00000174840.8	0.713967	1.97611e-08	2.31919			PDE12	ENSG00000096063.15	1.12433	1.43673e-23	6.87632
	RBAK	ENSG00000146587.17	1.28691	1.06048e-36	10.8294			SLMAP	ENSG00000163681.14	0.704837	2.60988e-20	5.89518			SLMAP	ENSG00000163681.14	1.62186	3.0051e-106	31.7653			SLMAP	ENSG00000163681.14	0.351775	3.16475e-05	1.35453			SLMAP	ENSG00000163681.14	0.83561	2.55866e-28	8.30602			SLMAP	ENSG00000180667.10	1.60137	1.07699e-23	6.91399
	RGS7BP	ENSG00000186479.4	-2.81345	6.86898e-37	10.8862			PDHB	ENSG00000168291.12	-0.453889	6.06673e-16	4.58079			PDHB	ENSG00000168291.12	1.07294	3.32486e-92	27.5377			PDHB	ENSG00000168291.12	-0.686655	4.08407e-30	8.84694			PDHB	ENSG00000168291.12	-0.436154	5.73008e-15	4.28722			PDHB	ENSG00000126067.11	-0.436843	9.53246e-24	6.92995
	MTX1	ENSG00000173171.14	1.37472	3.70147e-37	10.967			FEZF2	ENSG00000153266.12	-5.97902	0				FEZF2	ENSG00000168306.12	-2.34388	7.87751e-05	1.23531			FEZF2	ENSG00000168306.12	-5.91784	1.79501e-07	2.03073			FEZF2	ENSG00000153266.12	-2.15749	1.20938e-159	47.8389			FEZF2	ENSG00000181163.13	-0.788902	8.59888e-24	6.94342
	BOK	ENSG00000176720.5	-3.30956	3.42608e-37	10.9771			CADPS	ENSG00000163618.17	0.456473	1.2558e-33	9.90421			CADPS	ENSG00000163618.17	-5.67156	0	90.309			CADPS	ENSG00000163618.17	0.298853	9.25958e-15	4.22448			CADPS	ENSG00000163618.17	-0.168078	1.30358e-05	1.47049			CADPS	ENSG00000143845.14	-0.821827	6.45337e-24	6.98095
	TIA1	ENSG00000116001.15	-0.652088	2.90623e-37	10.9986			SYNPR	ENSG00000163630.10	-0.515462	6.18749e-16	4.57821			SYNPR	ENSG00000163630.10	-8.43561	8.64434e-82	24.4025			SYNPR	ENSG00000163630.10	-2.7098	7.54182e-201	60.2429			SYNPR	ENSG00000163630.10	-1.0834	9.32603e-63	18.673			SYNPR	ENSG00000121644.18	1.25629	3.11566e-24	7.07615
	NACAD	ENSG00000136274.8	-0.507944	2.06347e-37	11.0434			THOC7	ENSG00000163634.11	-0.599131	8.50252e-23	6.64387			THOC7	ENSG00000163634.11	1.2518	1.51252e-107	32.1561			THOC7	ENSG00000163634.11	-1.00218	3.26006e-49	14.596			THOC7	ENSG00000163634.11	-0.382049	3.58921e-10	2.84323			THOC7	ENSG00000145901.15	-0.843836	2.68375e-24	7.09566
	OTUD3	ENSG00000169914.5	1.62331	1.91467e-37	11.0532			PSMD6	ENSG00000163636.10	-0.428207	1.77307e-16	4.74161			PSMD6	ENSG00000163636.10	1.01758	1.81115e-96	28.8212			PSMD6	ENSG00000163636.10	-0.57198	4.02388e-26	7.64476			PSMD6	ENSG00000163636.10	-0.315225	8.42714e-10	2.73164			PSMD6	ENSG00000116254.17	0.413804	2.42114e-24	7.10912
	RPS12	ENSG00000112306.7	-0.67713	1.13398e-37	11.1217			MAGI1	ENSG00000151276.23	0.465403	2.76788e-17	4.98441			MAGI1	ENSG00000151276.23	-1.41838	2.13417e-113	33.9173			MAGI1	ENSG00000151276.23	0.56126	5.58559e-24	6.99983			MAGI1	ENSG00000151276.23	0.949138	1.53084e-72	21.6185			MAGI1	ENSG00000117592.8	-0.478626	2.24891e-24	7.11877
	ADAMTS2	ENSG00000087116.15	-1.70912	2.28366e-38	11.3312			TMF1	ENSG00000144747.16	1.20569	1.55908e-62	18.6058			TMF1	ENSG00000144747.16	2.0804	5.72468e-194	58.1717			TMF1	ENSG00000144747.16	0.819495	1.92417e-27	8.04224			TMF1	ENSG00000144747.16	0.959266	1.41571e-40	11.9958			TMF1	ENSG00000114030.12	0.687427	1.91207e-24	7.13998
	KCNH7	ENSG00000184611.11	-3.22641	2.24955e-38	11.3331			ARL6IP5	ENSG00000144746.6	-0.525896	1.32117e-44	13.2089			ARL6IP5	ENSG00000144746.6	-1.14189	1.08044e-167	50.2619			ARL6IP5	ENSG00000144746.6	-0.566436	3.80167e-44	13.0707			ARL6IP5	ENSG00000144746.6	-0.217895	7.38751e-09	2.44783			ARL6IP5	ENSG00000052723.11	1.28826	1.24504e-24	7.19607
	VGF	ENSG00000128564.6	-0.620728	2.02647e-38	11.3468			CNTN3	ENSG00000113805.8	2.09382	8.44436e-29	8.45095			CNTN3	ENSG00000113805.8	-1.76008	2.2799e-11	3.20359			CNTN3	ENSG00000113805.8	3.12232	5.2362e-65	19.3505			CNTN3	ENSG00000113805.8	2.40963	2.78175e-39	11.6064			CNTN3	ENSG00000024048.10	-0.58973	1.08291e-24	7.21431
	LTV1	ENSG00000135521.8	-0.900554	1.32998e-38	11.4019			ROBO2	ENSG00000185008.17	1.54756	1.27442e-152	45.7249			ROBO2	ENSG00000185008.17	-3.29892	0	90.309			ROBO2	ENSG00000185008.17	1.09229	1.32392e-77	23.1426			ROBO2	ENSG00000185008.17	0.922802	9.0962e-57	16.8701			ROBO2	ENSG00000077254.14	0.65801	8.46169e-25	7.24656
	P2RY1	ENSG00000169860.6	5.46163	6.90527e-39	11.4876			ROBO1	ENSG00000169855.19	2.54532	0				ROBO1	ENSG00000169855.19	1.8161	3.63233e-243	72.9817			ROBO1	ENSG00000169855.19	3.12371	0				ROBO1	ENSG00000169855.19	2.66772	0	90.309			ROBO1	ENSG00000151012.13	2.75732	6.91134e-25	7.27302
	AIDA	ENSG00000186063.12	1.41034	6.7365e-39	11.4908			CADM2	ENSG00000175161.13	-0.503099	9.8335e-06	1.50735			CADM2	ENSG00000175161.13	-3.82023	1.1579e-91	27.3746			CADM2	ENSG00000175161.13	-1.22589	4.20127e-22	6.435			CADM2	ENSG00000175161.13	0.783646	1.69041e-13	3.84476			CADM2	ENSG00000121905.9	-1.69017	6.29662e-25	7.28519
	ACVR2B	ENSG00000114739.13	2.26988	5.58937e-39	11.5152			CGGBP1	ENSG00000163320.10	0.586058	8.40588e-14	3.93609			CGGBP1	ENSG00000163320.10	0.934189	9.27483e-34	9.94383			CGGBP1	ENSG00000163320.10	0.587604	5.01964e-13	3.70247			CGGBP1	ENSG00000163320.10	0.515111	4.69593e-11	3.10912			CGGBP1	ENSG00000163714.17	0.573782	5.76104e-25	7.29682
	PEG10	ENSG00000242265.5	0.870121	2.71584e-39	11.6096			EPHA3	ENSG00000044524.10	-1.00962	4.51668e-53	15.7575			EPHA3	ENSG00000044524.10	-2.82358	6.18822e-231	69.2996			EPHA3	ENSG00000044524.10	-1.20979	2.31559e-62	18.5541			EPHA3	ENSG00000044524.10	1.1042	3.3979e-74	22.1163			EPHA3	ENSG00000114805.17	1.31563	5.55557e-25	7.30156
	PHF10	ENSG00000130024.14	0.922876	2.59296e-39	11.6156			EPHA6	ENSG00000080224.17	3.22236	6.77185e-88	26.2406			EPHA6	ENSG00000080224.17	2.12141	4.28705e-38	11.2488			EPHA6	ENSG00000080224.17	0.837634	5.10884e-06	1.59295			EPHA6	ENSG00000080224.17	1.21803	6.93701e-13	3.66017			EPHA6	ENSG00000162981.13	1.04793	4.65365e-25	7.32472
	AGO4	ENSG00000134698.10	-0.96604	2.54165e-39	11.6182			DCBLD2	ENSG00000057019.15	0.394962	1.84249e-09	2.62938			DCBLD2	ENSG00000057019.15	-1.7693	1.08431e-124	37.3171			DCBLD2	ENSG00000057019.15	0.957187	4.33626e-51	15.1607			DCBLD2	ENSG00000057019.15	-0.469639	1.1037e-12	3.59946			DCBLD2	ENSG00000111843.13	-1.61154	4.62927e-25	7.32541
	PPA2	ENSG00000138777.19	1.21263	1.62774e-39	11.6765			NIT2	ENSG00000114021.11	-0.853746	8.77794e-18	5.13455			NIT2	ENSG00000114021.11	1.53511	1.8645e-64	19.1845			NIT2	ENSG00000114021.11	-1.33713	1.08027e-29	8.71978			NIT2	ENSG00000114021.11	-0.641119	1.75933e-10	2.93644			NIT2	ENSG00000163463.11	-0.67771	3.70672e-25	7.35447
	VAMP8	ENSG00000118640.10	3.69729	9.68679e-40	11.7443			ZBTB11	ENSG00000066422.4	0.867823	4.43531e-34	10.0403			ZBTB11	ENSG00000066422.4	1.18834	1.4842e-63	18.9133			ZBTB11	ENSG00000066422.4	0.701226	6.30362e-21	6.08093			ZBTB11	ENSG00000066422.4	0.834959	3.91596e-32	9.4545			ZBTB11	ENSG00000115685.14	-0.554521	3.51666e-25	7.36135
	NOL9	ENSG00000162408.10	1.31698	4.94172e-40	11.8323			RPL24	ENSG00000114391.12	-0.621814	7.61647e-46	13.5819			RPL24	ENSG00000114391.12	2.36687	0	90.309			RPL24	ENSG00000114391.12	-0.505039	1.10464e-31	9.31892			RPL24	ENSG00000114391.12	-0.379217	6.53566e-19	5.47414			RPL24	ENSG00000054116.11	-0.619504	3.21051e-25	7.37326
	KCNIP4	ENSG00000185774.15	-3.38994	4.10904e-40	11.8564			CEP97	ENSG00000182504.10	1.11642	1.24106e-27	8.09958			CEP97	ENSG00000182504.10	1.15912	1.15173e-28	8.41037			CEP97	ENSG00000182504.10	1.22201	2.78145e-30	8.89716			CEP97	ENSG00000182504.10	1.35497	1.20919e-40	12.0164			CEP97	ENSG00000143761.15	-0.366495	3.12967e-25	7.37659
	NDUFA4	ENSG00000189043.9	-0.522993	2.52543e-40	11.9201			ALCAM	ENSG00000170017.12	1.07848	2.5291e-36	10.7158			ALCAM	ENSG00000170017.12	1.90892	2.06069e-112	33.6208			ALCAM	ENSG00000170017.12	2.0586	9.74895e-128	38.2341			ALCAM	ENSG00000170017.12	1.58661	9.93828e-79	23.4811			ALCAM	ENSG00000117479.13	1.1048	2.55559e-25	7.40308
	DOCK4	ENSG00000128512.20	1.0681	2.36915e-40	11.9284			IFT57	ENSG00000114446.4	-0.315298	1.11393e-09	2.69516			IFT57	ENSG00000114446.4	1.27438	7.96779e-154	46.0873			IFT57	ENSG00000114446.4	-0.740792	4.49727e-39	11.5436			IFT57	ENSG00000114446.4	-0.236378	5.41975e-06	1.58523			IFT57	ENSG00000204248.10	0.517071	2.36485e-25	7.41322
	CCZ1B	ENSG00000146574.15	1.37894	1.45483e-40	11.9922			DPPA4	ENSG00000121570.12	-1.31973	1.4495e-05	1.45662			DPPA4	ENSG00000121570.12	-5.11157	2.15914e-11	3.2107			DPPA4	ENSG00000121570.12	-5.21252	4.26134e-09	2.51976			DPPA4	ENSG00000121570.12	-5.04349	1.96236e-14	4.12629			DPPA4	ENSG00000196220.15	0.775028	2.27137e-25	7.4185
	HIPK1	ENSG00000163349.21	1.1566	1.24413e-40	12.0126			ABHD10	ENSG00000144827.8	0.601897	5.37594e-19	5.49968			ABHD10	ENSG00000144827.8	0.902065	5.91964e-40	11.8087			ABHD10	ENSG00000144827.8	0.307467	5.05122e-05	1.29341			ABHD10	ENSG00000144827.8	0.530632	1.08562e-14	4.20368			ABHD10	ENSG00000188846.13	-0.343707	1.87155e-25	7.44381
	TCERG1	ENSG00000113649.11	0.542588	9.38947e-41	12.0494			ATP6V1A	ENSG00000114573.9	0.81075	9.00119e-64	18.9786			ATP6V1A	ENSG00000114573.9	-1.49788	2.62048e-178	53.4574			ATP6V1A	ENSG00000114573.9	0.657113	1.0974e-42	12.6311			ATP6V1A	ENSG00000114573.9	0.427495	2.73275e-19	5.58814			ATP6V1A	ENSG00000106278.11	1.0468	1.82315e-25	7.44723
	GABRB2	ENSG00000145864.12	1.49251	6.1886e-41	12.1039			B4GALT4	ENSG00000121578.12	-0.369672	2.7795e-05	1.3715			B4GALT4	ENSG00000172020.12	-5.14409	0	90.309			B4GALT4	ENSG00000172020.12	-0.424687	1.44531e-23	6.87554			B4GALT4	ENSG00000121578.12	-0.571994	2.23708e-10	2.90504			B4GALT4	ENSG00000135828.11	-2.06053	1.54517e-25	7.46886
	EPHA6	ENSG00000080224.17	2.16687	5.70899e-41	12.1145			POGLUT1	ENSG00000163389.11	0.566131	2.94758e-05	1.36383			POGLUT1	ENSG00000185565.11	-3.76592	4.38925e-97	29.0065			POGLUT1	ENSG00000185565.11	1.79008	5.02954e-83	24.7743			POGLUT1	ENSG00000163389.11	1.05984	5.59637e-16	4.59134			POGLUT1	ENSG00000144893.12	1.21433	1.54243e-25	7.46909
	NIT2	ENSG00000114021.11	1.20677	4.83893e-41	12.1361			GSK3B	ENSG00000082701.15	1.11837	8.67031e-61	18.0805			GSK3B	ENSG00000082701.15	-1.08039	3.38661e-46	13.6879			GSK3B	ENSG00000082701.15	1.12094	2.64227e-61	18.2358			GSK3B	ENSG00000082701.15	0.338236	1.10402e-06	1.79324			GSK3B	ENSG00000170275.14	-0.787507	1.33816e-25	7.48767
	FRAS1	ENSG00000138759.18	1.1284	3.9602e-41	12.1623			LRRC58	ENSG00000163428.3	1.41194	4.88878e-12	3.40489			LRRC58	ENSG00000163428.3	2.96766	1.50517e-51	15.2991			LRRC58	ENSG00000163428.3	1.25626	1.51919e-08	2.35357			LRRC58	ENSG00000163428.3	1.14413	6.74705e-08	2.15865			LRRC58	ENSG00000152518.7	-1.47323	1.09103e-25	7.51436
	EIF3B	ENSG00000106263.17	-0.51835	3.53393e-41	12.1772			FSTL1	ENSG00000163430.11	-0.791194	2.1397e-22	6.52321			FSTL1	ENSG00000163430.11	0.557513	1.41237e-12	3.56722			FSTL1	ENSG00000163430.11	-3.16183	9.15865e-85	25.298			FSTL1	ENSG00000163430.11	-2.45305	4.27722e-110	32.9233			FSTL1	ENSG00000143344.15	0.980193	9.0902e-26	7.53822
	ATF2	ENSG00000115966.16	-0.934074	2.58377e-41	12.2181			STXBP5L	ENSG00000145087.12	1.35349	4.41366e-25	7.33165			STXBP5L	ENSG00000145087.12	-1.11832	6.61542e-12	3.36535			STXBP5L	ENSG00000145087.12	0.932252	1.89948e-11	3.22745			STXBP5L	ENSG00000145087.12	1.09707	6.73669e-17	4.86812			STXBP5L	ENSG00000242485.5	-0.741167	8.74549e-26	7.54327
	HSPB1	ENSG00000106211.8	-1.49339	1.22403e-41	12.3158			GOLGB1	ENSG00000173230.15	0.645603	2.71219e-48	14.319			GOLGB1	ENSG00000173230.15	0.663046	4.17674e-52	15.4667			GOLGB1	ENSG00000173230.15	0.436348	5.00779e-22	6.41205			GOLGB1	ENSG00000173230.15	0.518721	8.65986e-33	9.65177			GOLGB1	ENSG00000164099.3	2.73784	8.71542e-26	7.54372
	PREPL	ENSG00000138078.15	-0.80502	9.39747e-42	12.3504			KPNA1	ENSG00000114030.12	0.742868	9.51853e-27	7.83323			KPNA1	ENSG00000114030.12	0.581885	6.30945e-17	4.87669			KPNA1	ENSG00000114030.12	0.566014	2.96215e-15	4.37348			KPNA1	ENSG00000114030.12	0.529271	1.96663e-14	4.126			KPNA1	ENSG00000173221.13	1.92141	8.51147e-26	7.54682
	NDUFAF2	ENSG00000164182.10	1.0874	9.06138e-42	12.3551			PARP14	ENSG00000173193.14	-2.56107	8.28902e-09	2.43277			PARP14	ENSG00000173193.14	-5.01143	2.60366e-07	1.98211			PARP14	ENSG00000173193.14	-4.72182	3.07665e-06	1.65925			PARP14	ENSG00000173193.14	-3.32185	1.16222e-08	2.38859			PARP14	ENSG00000033122.18	0.820591	6.33233e-26	7.58549
	FSTL1	ENSG00000163430.11	1.00127	8.7102e-42	12.3603			HACD2	ENSG00000206527.9	1.28276	4.50221e-21	6.12493			HACD2	ENSG00000206527.9	0.709948	6.17154e-07	1.86928			HACD2	ENSG00000206527.9	0.779564	1.2944e-07	2.07347			HACD2	ENSG00000206527.9	0.619507	1.32865e-05	1.468			HACD2	ENSG00000002822.15	0.751107	4.75419e-26	7.62296
	DLX5	ENSG00000105880.6	2.22933	7.11375e-42	12.3868			KALRN	ENSG00000160145.15	1.73237	5.9481e-98	29.2678			KALRN	ENSG00000160145.15	-3.0352	2.81803e-144	43.2129			KALRN	ENSG00000160145.15	2.02754	1.57513e-138	41.4827			KALRN	ENSG00000160145.15	1.3301	2.22433e-60	17.9573			KALRN	ENSG00000163873.9	-1.24798	3.64481e-26	7.6577
	ABHD10	ENSG00000144827.8	0.897999	6.70053e-42	12.3946			ITGB5	ENSG00000082781.11	-2.94853	6.23524e-83	24.7462			ITGB5	ENSG00000082781.11	1.81738	6.54524e-65	19.3213			ITGB5	ENSG00000082781.11	-4.57118	2.24856e-38	11.3332			ITGB5	ENSG00000082781.11	-2.41687	3.19002e-53	15.8029			ITGB5	ENSG00000164032.11	-0.423131	3.27622e-26	7.67164
	XPR1	ENSG00000143324.13	-1.10093	6.55455e-42	12.3975			HEG1	ENSG00000173706.13	0.69747	1.07488e-06	1.79674			HEG1	ENSG00000173706.13	0.673467	4.00706e-06	1.62471			HEG1	ENSG00000173706.13	-1.75508	2.26009e-16	4.70988			HEG1	ENSG00000173706.13	-1.17904	2.1261e-12	3.51375			HEG1	ENSG00000144792.9	2.09763	2.83079e-26	7.69074
	CACHD1	ENSG00000158966.14	-0.782788	3.92776e-42	12.4644			PLXNA1	ENSG00000114554.11	0.628504	3.16255e-33	9.78346			PLXNA1	ENSG00000114554.11	-1.64846	8.32713e-195	58.4238			PLXNA1	ENSG00000114554.11	1.02363	5.09652e-90	26.8798			PLXNA1	ENSG00000114554.11	0.210493	6.48635e-05	1.26071			PLXNA1	ENSG00000156508.17	-11.1201	2.06348e-26	7.73208
	APC	ENSG00000134982.16	0.773081	3.70233e-42	12.4721			PODXL2	ENSG00000114631.10	-0.349527	1.01665e-20	6.01844			PODXL2	ENSG00000114631.10	-1.77221	0	90.309			PODXL2	ENSG00000114631.10	0.154817	3.94973e-05	1.32557			PODXL2	ENSG00000114631.10	-0.219192	2.45844e-09	2.59167			PODXL2	ENSG00000116852.14	0.467479	1.86395e-26	7.74537
	CPT2	ENSG00000157184.6	1.26277	1.64915e-42	12.5779			GATA2	ENSG00000179348.11	-3.86986	2.61161e-13	3.78789			GATA2	ENSG00000179348.11	4.30314	4.72925e-67	19.9659			GATA2	ENSG00000179348.11	-3.97301	7.32778e-06	1.5458			GATA2	ENSG00000179348.11	-3.82325	6.2651e-09	2.46937			GATA2	ENSG00000109685.17	0.448499	1.7911e-26	7.75058
	CEP120	ENSG00000168944.15	0.871581	9.38466e-43	12.6516			RAB7A	ENSG00000075785.12	-0.239743	5.51082e-10	2.78717			RAB7A	ENSG00000075785.12	-1.17117	4.52403e-191	57.2994			RAB7A	ENSG00000075785.12	-0.333346	1.41639e-17	5.072			RAB7A	ENSG00000075785.12	-0.319484	1.97731e-17	5.02838			RAB7A	ENSG00000163285.7	1.42134	1.6115e-26	7.7644
	FGFRL1	ENSG00000127418.14	1.9333	8.22465e-43	12.6688			TMCC1	ENSG00000172765.17	0.705705	2.30822e-17	5.00815			TMCC1	ENSG00000172765.17	-1.5467	3.30236e-52	15.4974			TMCC1	ENSG00000172765.17	1.10474	2.80817e-40	11.9062			TMCC1	ENSG00000172765.17	0.38155	6.67491e-06	1.558			TMCC1	ENSG00000092820.17	0.480252	1.28986e-26	7.7935
	ACTB	ENSG00000075624.14	-0.377844	5.83402e-43	12.7137			TRH	ENSG00000170893.3	-0.845936	1.63286e-23	6.85959			TRH	ENSG00000170893.3	-6.30687	3.13375e-129	38.6835			TRH	ENSG00000170893.3	-1.6684	2.83306e-67	20.0329			TRH	ENSG00000170893.3	1.01206	6.81843e-38	11.1882			TRH	ENSG00000145416.13	1.13245	7.73196e-27	7.86041
	GSK3B	ENSG00000082701.15	-0.991719	2.81585e-43	12.8089			EPHB1	ENSG00000154928.17	0.678706	1.27746e-23	6.89168			EPHB1	ENSG00000154928.17	-3.44987	7.8513e-242	72.5799			EPHB1	ENSG00000154928.17	1.20619	2.99292e-74	22.1329			EPHB1	ENSG00000154928.17	0.509161	2.60545e-14	4.08923			EPHB1	ENSG00000105866.14	-11.1791	6.68742e-27	7.87938
	UTP11	ENSG00000183520.11	0.753847	2.4071e-43	12.8294			MRPS22	ENSG00000175110.11	-0.415332	2.33074e-12	3.50173			MRPS22	ENSG00000175110.11	1.24132	3.64868e-111	33.2451			MRPS22	ENSG00000175110.11	-0.484676	1.57188e-13	3.85426			MRPS22	ENSG00000175110.11	-0.475917	2.95395e-15	4.37384			MRPS22	ENSG00000196923.13	2.1602	4.66858e-27	7.92637
	LGR6	ENSG00000133067.17	-4.89083	1.83834e-43	12.8647			SLC25A36	ENSG00000114120.12	1.0441	1.6263e-54	16.192			SLC25A36	ENSG00000114120.12	1.4129	8.55617e-97	28.9193			SLC25A36	ENSG00000114120.12	0.99644	3.61112e-44	13.0775			SLC25A36	ENSG00000114120.12	1.17533	1.05137e-68	20.4635			SLC25A36	ENSG00000183654.8	-1.80106	3.72516e-27	7.95588
	TMCC1	ENSG00000172765.17	-1.27685	1.80482e-43	12.8671			ZBTB38	ENSG00000177311.11	0.462499	1.43465e-09	2.66209			ZBTB38	ENSG00000177311.11	-1.43133	7.73794e-54	15.9881			ZBTB38	ENSG00000177311.11	0.502538	3.03119e-10	2.86532			ZBTB38	ENSG00000177311.11	0.805299	1.82732e-27	8.049			ZBTB38	ENSG00000112695.11	-0.571009	3.04654e-27	7.98217
	HES1	ENSG00000114315.3	1.85124	1.4742e-43	12.8935			RASA2	ENSG00000155903.11	0.586876	3.80232e-06	1.63157			RASA2	ENSG00000155903.11	1.79404	1.18109e-50	15.0297			RASA2	ENSG00000155903.11	0.688347	1.86799e-07	2.02552			RASA2	ENSG00000155903.11	1.77361	2.75359e-50	14.9191			RASA2	ENSG00000169564.6	-0.334565	2.7398e-27	7.99604
	STEAP3	ENSG00000115107.19	2.41443	7.19109e-44	12.9874			GK5	ENSG00000175066.15	0.609658	1.01591e-05	1.50309			GK5	ENSG00000175066.15	1.26363	1.28719e-21	6.28862			GK5	ENSG00000175066.15	0.794032	1.52597e-08	2.35299			GK5	ENSG00000175066.15	0.871357	8.2893e-11	3.03483			GK5	ENSG00000134852.14	1.55308	2.15884e-27	8.0272
	MAP3K2	ENSG00000169967.16	1.77774	4.49242e-44	13.0489			XRN1	ENSG00000114127.10	1.70927	2.69379e-35	10.4065			XRN1	ENSG00000114127.10	1.65109	4.27431e-34	10.0451			XRN1	ENSG00000114127.10	1.67311	6.36101e-34	9.99313			XRN1	ENSG00000114127.10	1.75283	1.08745e-38	11.4282			XRN1	ENSG00000205464.12	-1.86246	1.87282e-27	8.04578
	CIR1	ENSG00000138433.15	-0.919168	2.78251e-44	13.1115			U2SURP	ENSG00000163714.17	0.57866	1.16603e-23	6.90361			U2SURP	ENSG00000163714.17	1.9004	2.49432e-265	79.6535			U2SURP	ENSG00000163714.17	0.30091	3.24674e-07	1.95325			U2SURP	ENSG00000163714.17	0.35074	8.13683e-10	2.73623			U2SURP	ENSG00000162909.17	-0.439314	1.85978e-27	8.04669
	2022-03-11	ENSG00000183654.8	-6.76302	1.88102e-44	13.1627			CHST2	ENSG00000175040.5	-1.15245	2.21785e-90	26.9886			CHST2	ENSG00000175040.5	-3.95243	0	90.309			CHST2	ENSG00000175040.5	-3.18033	0				CHST2	ENSG00000175040.5	-0.530463	1.57156e-21	6.26253			CHST2	ENSG00000146005.3	0.645536	1.64502e-27	8.06274
	UBR2	ENSG00000024048.10	0.988201	3.46673e-45	13.3838			ZIC1	ENSG00000152977.9	1.41604	1.26418e-72	21.6435			ZIC1	ENSG00000152977.9	-2.13667	2.26583e-58	17.3528			ZIC1	ENSG00000152977.9	2.50364	5.85177e-225	67.5008			ZIC1	ENSG00000152977.9	4.77923	0	90.309			ZIC1	ENSG00000116497.17	0.966983	1.63365e-27	8.06364
	ABL2	ENSG00000143322.19	1.25669	2.56781e-45	13.4231			TM4SF18	ENSG00000163762.6	-4.25308	1.30369e-27	8.09314			TM4SF18	ENSG00000163762.6	-7.74891	2.05296e-13	3.81935			TM4SF18	ENSG00000163762.6	-7.45189	3.5928e-12	3.44516			TM4SF18	ENSG00000163762.6	-8.35237	6.70302e-15	4.26672			TM4SF18	ENSG00000130508.10	0.558621	1.19049e-27	8.10501
	FEZF2	ENSG00000153266.12	-10.2954	2.36385e-45	13.4339			TM4SF1	ENSG00000169908.11	-5.43092	1.1891e-48	14.4268			TM4SF1	ENSG00000169908.11	-7.37108	2.0864e-15	4.4193			TM4SF1	ENSG00000169908.11	-8.42476	1.514e-15	4.46123			TM4SF1	ENSG00000169908.11	-7.38195	4.3863e-18	5.22525			TM4SF1	ENSG00000169255.14	0.818327	8.65528e-28	8.14669
	KLHDC3	ENSG00000124702.17	-0.56322	2.05048e-45	13.4525			MED12L	ENSG00000144893.12	2.09681	1.41551e-74	22.2308			MED12L	ENSG00000196428.12	0.300776	9.55864e-06	1.51105			MED12L	ENSG00000196428.12	0.365244	2.17468e-07	2.00564			MED12L	ENSG00000144893.12	0.89131	2.09697e-13	3.81658			MED12L	ENSG00000143106.12	-0.469597	7.78513e-28	8.16054
	KRTCAP2	ENSG00000163463.11	0.884694	1.72426e-45	13.4751			GPR87	ENSG00000138271.5	-4.9164	9.04599e-07	1.81929			GPR87	ENSG00000138271.5	-5.14164	4.76264e-06	1.60213			GPR87	ENSG00000138271.5	-4.84462	2.65374e-05	1.37756			GPR87	ENSG00000138271.5	-4.33182	6.73808e-05	1.25574			GPR87	ENSG00000132128.16	-0.513741	6.40591e-28	8.18603
	SLC2A1	ENSG00000117394.21	-0.768789	7.70516e-46	13.5804			P2RY1	ENSG00000169860.6	3.40005	3.75696e-15	4.34241			P2RY1	ENSG00000169860.6	5.4563	1.36702e-38	11.3983			P2RY1	ENSG00000169860.6	3.36376	2.59656e-14	4.08967			P2RY1	ENSG00000169860.6	3.21114	1.85599e-13	3.83254			P2RY1	ENSG00000225697.12	-1.08028	5.97605e-28	8.19512
	IGF2R	ENSG00000197081.13	-0.599209	3.95713e-46	13.6676			ARHGEF26	ENSG00000114790.12	-3.42533	1.63009e-20	5.95672			ARHGEF26	ENSG00000114790.12	1.97147	9.20598e-18	5.12833			ARHGEF26	ENSG00000114790.12	-3.92395	1.3558e-09	2.66948			ARHGEF26	ENSG00000114790.12	-4.19154	1.13904e-14	4.1974			ARHGEF26	ENSG00000124275.14	0.830115	5.19092e-28	8.21353
	ASXL2	ENSG00000143970.16	1.73898	3.39533e-46	13.6876			PLCH1	ENSG00000114805.17	1.10791	2.70031e-17	4.98764			PLCH1	ENSG00000114805.17	1.20869	6.48443e-20	5.7762			PLCH1	ENSG00000114805.17	2.29391	1.00537e-71	21.3724			PLCH1	ENSG00000114805.17	1.29057	2.93134e-23	6.78309			PLCH1	ENSG00000170396.7	0.677565	4.02449e-28	8.2468
	ANKIB1	ENSG00000001629.9	0.903514	2.92488e-46	13.7071			B3GALNT1	ENSG00000169255.14	1.29536	2.35758e-66	19.7559			B3GALNT1	ENSG00000169255.14	-5.31549	3.80614e-91	27.219			B3GALNT1	ENSG00000169255.14	0.795272	3.59342e-23	6.75647			B3GALNT1	ENSG00000169255.14	0.397092	5.46468e-07	1.88518			B3GALNT1	ENSG00000186479.4	1.5642	2.89328e-28	8.28995
	CACNA1D	ENSG00000157388.16	-2.33976	1.94454e-46	13.7604			SERPINI1	ENSG00000163536.12	1.40608	4.23142e-110	32.9247			SERPINI1	ENSG00000163536.12	-1.71427	4.64746e-96	28.698			SERPINI1	ENSG00000163536.12	1.43878	5.10702e-113	33.8032			SERPINI1	ENSG00000163536.12	0.509167	4.24922e-15	4.32631			SERPINI1	ENSG00000127837.9	-0.428376	2.61946e-28	8.30295
	ADAMTS12	ENSG00000151388.10	-4.46112	1.00535e-46	13.8467			SEC62	ENSG00000008952.16	-0.539574	3.53592e-32	9.46784			SEC62	ENSG00000008952.16	-0.395921	8.32291e-19	5.44254			SEC62	ENSG00000008952.16	-0.705082	3.95402e-53	15.7749			SEC62	ENSG00000008952.16	-0.284948	1.91935e-10	2.92506			SEC62	ENSG00000188290.10	-0.78383	2.50754e-28	8.30865
	PRKAR2B	ENSG00000005249.12	0.614022	4.00778e-47	13.9669			PHC3	ENSG00000173889.15	1.65088	8.14591e-39	11.4659			PHC3	ENSG00000173889.15	1.69273	8.06962e-42	12.3703			PHC3	ENSG00000173889.15	1.51985	1.81585e-32	9.55497			PHC3	ENSG00000173889.15	1.41442	1.49551e-29	8.67725			PHC3	ENSG00000109184.14	0.994854	2.39149e-28	8.31485
	THOC7	ENSG00000163634.11	0.819047	2.12554e-47	14.0498			PRKCI	ENSG00000163558.12	0.903177	6.21962e-22	6.38371			PRKCI	ENSG00000163558.12	0.857373	6.78708e-20	5.77024			PRKCI	ENSG00000163558.12	0.947453	4.71155e-23	6.72105			PRKCI	ENSG00000163558.12	1.19458	4.33446e-39	11.5484			PRKCI	ENSG00000082781.11	1.17719	2.31451e-28	8.31913
	PPM1K	ENSG00000163644.14	-0.998988	1.5475e-47	14.0913			SKIL	ENSG00000136603.13	1.96307	1.97856e-52	15.5644			SKIL	ENSG00000136603.13	0.69387	4.20711e-07	1.91937			SKIL	ENSG00000136603.13	1.71884	8.78404e-39	11.4561			SKIL	ENSG00000136603.13	1.75539	8.09183e-43	12.6709			SKIL	ENSG00000117122.13	-0.915379	2.02757e-28	8.33643
	DLX2	ENSG00000115844.10	1.95506	1.49873e-47	14.0955			SLC7A14	ENSG00000013293.5	1.13982	1.03009e-25	7.52187			SLC7A14	ENSG00000013293.5	-3.90031	3.76911e-45	13.3729			SLC7A14	ENSG00000013293.5	1.19519	1.55831e-25	7.46776			SLC7A14	ENSG00000013293.5	0.948256	1.18089e-17	5.09577			SLC7A14	ENSG00000153037.14	-0.819958	1.70438e-28	8.35913
	RPS14	ENSG00000164587.12	-0.642647	1.20768e-47	14.1237			TNIK	ENSG00000154310.16	1.23651	4.92969e-127	38.0223			TNIK	ENSG00000154310.16	-0.736201	1.68638e-33	9.86567			TNIK	ENSG00000154310.16	1.51016	9.00519e-184	55.1022			TNIK	ENSG00000154310.16	0.983915	7.80989e-81	24.1147			TNIK	ENSG00000219481.10	0.695261	1.62249e-28	8.36557
	S100A13	ENSG00000189171.14	2.22207	8.5174e-48	14.1694			ATP11B	ENSG00000058063.15	1.21044	1.12989e-32	9.61699			ATP11B	ENSG00000058063.15	2.10434	3.86083e-99	29.6254			ATP11B	ENSG00000058063.15	1.11928	2.64528e-25	7.39857			ATP11B	ENSG00000058063.15	0.883235	2.31212e-17	5.00793			ATP11B	ENSG00000179387.9	1.43012	1.61903e-28	8.36585
	RACK1	ENSG00000204628.11	-0.497943	1.60358e-48	14.3877			MCF2L2	ENSG00000053524.12	1.41472	9.25129e-46	13.5565			MCF2L2	ENSG00000053524.12	-1.87086	2.10469e-40	11.9439			MCF2L2	ENSG00000053524.12	2.3457	4.49622e-127	38.0343			MCF2L2	ENSG00000053524.12	1.15012	9.87021e-31	9.03261			MCF2L2	ENSG00000112893.9	0.637531	1.49259e-28	8.37648
	HYAL2	ENSG00000068001.13	-0.987355	3.79726e-49	14.576			KLHL24	ENSG00000114796.15	0.730264	2.20258e-07	2.00398			KLHL24	ENSG00000114796.15	-1.0283	1.23455e-10	2.98275			KLHL24	ENSG00000114796.15	1.05692	6.19021e-14	3.97609			KLHL24	ENSG00000114796.15	0.761234	4.22151e-08	2.21996			KLHL24	ENSG00000122674.11	1.22471	1.20332e-28	8.40464
	ZFAND2B	ENSG00000158552.12	-1.11934	3.44042e-49	14.5889			YEATS2	ENSG00000163872.15	0.458569	1.15157e-21	6.30318			YEATS2	ENSG00000163872.15	0.452722	5.37216e-20	5.8008			YEATS2	ENSG00000163872.15	0.644778	8.80152e-38	11.1548			YEATS2	ENSG00000163872.15	0.987605	6.36075e-100	29.8611			YEATS2	ENSG00000185477.4	3.28102	8.9662e-29	8.44311
	UBA6	ENSG00000033178.12	1.81078	2.55564e-49	14.6278			AP2M1	ENSG00000161203.13	-0.374859	2.72309e-28	8.29787			AP2M1	ENSG00000161203.13	-1.58486	0	90.309			AP2M1	ENSG00000161203.13	-0.309119	4.62596e-20	5.82035			AP2M1	ENSG00000161203.13	-0.466515	1.42166e-45	13.5004			AP2M1	ENSG00000121753.12	-0.506802	7.5086e-29	8.4663
	PUM1	ENSG00000134644.15	0.544473	2.4293e-49	14.6344			PSMD2	ENSG00000175166.16	-0.280204	6.86237e-17	4.86571			PSMD2	ENSG00000175166.16	-1.18509	3.3014e-266	79.9178			PSMD2	ENSG00000175166.16	-0.210735	4.05656e-10	2.82723			PSMD2	ENSG00000175166.16	-0.437138	3.38518e-41	12.1828			PSMD2	ENSG00000136193.16	-0.660844	6.8483e-29	8.47833
	ITPR3	ENSG00000096433.10	-3.57879	2.0124e-49	14.659			C3orf70	ENSG00000187068.2	1.52857	1.08822e-11	3.30028			C3orf70	ENSG00000187068.2	-1.69884	8.42233e-08	2.12966			C3orf70	ENSG00000187068.2	1.72051	5.73538e-14	3.98607			C3orf70	ENSG00000187068.2	0.932241	6.15724e-05	1.26752			C3orf70	ENSG00000204335.3	-3.39526	5.51973e-29	8.50653
	PGD	ENSG00000142657.20	-0.48849	9.29571e-50	14.76			ETV5	ENSG00000244405.7	-0.555679	1.08017e-08	2.39816			ETV5	ENSG00000244405.7	-2.80441	3.32505e-83	24.8284			ETV5	ENSG00000244405.7	-1.0715	5.05857e-21	6.1097			ETV5	ENSG00000244405.7	-2.35555	2.50784e-85	25.4673			ETV5	ENSG00000175087.9	1.03282	5.34815e-29	8.51066
	RAB3C	ENSG00000152932.7	-2.01628	7.99102e-50	14.7798			RPL39L	ENSG00000163923.9	5.42444	4.55034e-13	3.7153			RPL39L	ENSG00000163923.9	7.39379	7.79052e-24	6.95633			RPL39L	ENSG00000163923.9	5.29874	2.29852e-12	3.50355			RPL39L	ENSG00000163923.9	5.21247	4.78023e-12	3.40783			RPL39L	ENSG00000185104.19	-0.50329	5.2972e-29	8.51191
	PRSS12	ENSG00000164099.3	3.80356	5.85515e-50	14.8204			SST	ENSG00000157005.3	2.45582	6.68799e-155	46.4112			SST	ENSG00000157005.3	-0.868372	1.36056e-13	3.87314			SST	ENSG00000157005.3	3.48932	0				SST	ENSG00000157005.3	-1.05586	1.11262e-20	6.00665			SST	ENSG00000163320.10	0.841684	5.25653e-29	8.51292
	CCDC30	ENSG00000186409.15	-2.40399	1.88111e-50	14.9689			CCDC50	ENSG00000152492.14	0.843115	1.62309e-16	4.75316			CCDC50	ENSG00000152492.14	0.794584	1.84864e-14	4.13409			CCDC50	ENSG00000152492.14	0.827547	1.00861e-14	4.2133			CCDC50	ENSG00000152492.14	0.628668	1.31934e-09	2.67304			CCDC50	ENSG00000116141.15	0.517973	4.62079e-29	8.52977
	ZBTB11	ENSG00000066422.4	1.03941	1.37793e-50	15.0096			OPA1	ENSG00000198836.9	0.993416	5.39633e-65	19.3466			OPA1	ENSG00000198836.9	0.355878	2.0231e-09	2.61715			OPA1	ENSG00000198836.9	0.730576	6.50226e-35	10.2913			OPA1	ENSG00000198836.9	0.657776	4.97641e-30	8.82111			OPA1	ENSG00000241468.7	-0.778597	3.7674e-29	8.55646
	ARHGEF28	ENSG00000214944.9	-2.69112	5.94125e-51	15.1196			HES1	ENSG00000114315.3	-1.6726	1.00591e-25	7.52498			HES1	ENSG00000114315.3	3.54579	1.51603e-160	48.1104			HES1	ENSG00000114315.3	-6.12898	8.4789e-20	5.74114			HES1	ENSG00000114315.3	-3.47408	3.36188e-49	14.592			HES1	ENSG00000196683.10	-5.69495	3.29454e-29	8.574
	CDC20B	ENSG00000164287.12	-5.12313	4.2861e-51	15.1623			ATP13A3	ENSG00000133657.15	1.22866	9.69209e-56	16.5607			ATP13A3	ENSG00000133657.15	0.960731	5.49115e-35	10.3134			ATP13A3	ENSG00000133657.15	0.630725	8.98028e-15	4.22848			ATP13A3	ENSG00000133657.15	0.843457	1.51991e-27	8.07308			ATP13A3	ENSG00000272602.5	8.23609	2.55585e-29	8.60719
	PPP1R9A	ENSG00000158528.11	1.35028	3.33548e-51	15.195			ACAP2	ENSG00000114331.13	1.67184	5.10582e-50	14.8384			ACAP2	ENSG00000114331.13	1.60612	6.44992e-45	13.3026			ACAP2	ENSG00000114331.13	1.5185	3.68001e-38	11.2688			ACAP2	ENSG00000114331.13	1.42289	4.67491e-36	10.6355			ACAP2	ENSG00000135862.5	0.684736	2.28914e-29	8.6216
	KIAA0408	ENSG00000189367.14	0.671465	3.20665e-51	15.2002			PAK2	ENSG00000180370.10	0.898072	1.12639e-38	11.4236			PAK2	ENSG00000180370.10	-1.35594	1.402e-72	21.63			PAK2	ENSG00000180370.10	0.832561	7.72226e-34	9.96778			PAK2	ENSG00000180370.10	0.408071	3.35457e-09	2.55104			PAK2	ENSG00000138668.18	-0.443849	2.14306e-29	8.63022
	AMPH	ENSG00000078053.16	0.651218	1.89765e-51	15.2688			RUBCN	ENSG00000145016.15	0.711752	1.10312e-27	8.11498			RUBCN	ENSG00000145016.15	-1.91998	5.77434e-137	41.0119			RUBCN	ENSG00000145016.15	0.819678	1.5762e-36	10.7776			RUBCN	ENSG00000145016.15	0.324604	7.37099e-07	1.84606			RUBCN	ENSG00000184305.15	1.13745	2.11573e-29	8.6319
	SLC19A2	ENSG00000117479.13	1.58923	1.10655e-51	15.3393			FYTTD1	ENSG00000122068.12	0.659902	7.85809e-30	8.76138			FYTTD1	ENSG00000122068.12	-0.74242	1.30279e-31	9.29735			FYTTD1	ENSG00000122068.12	0.510472	1.884e-17	5.0347			FYTTD1	ENSG00000122068.12	0.289908	9.19865e-07	1.8171			FYTTD1	ENSG00000114767.6	-0.860635	1.97239e-29	8.64107
	ATP8B2	ENSG00000143515.16	0.876399	9.9989e-52	15.3525			RPL35A	ENSG00000182899.16	-0.520739	1.11022e-36	10.8234			RPL35A	ENSG00000182899.16	1.16081	4.541e-196	58.8041			RPL35A	ENSG00000182899.16	-0.484713	1.21899e-32	9.60707			RPL35A	ENSG00000182899.16	-0.584539	1.39183e-48	14.4062			RPL35A	ENSG00000130396.20	1.20372	1.65308e-29	8.66416
	RGS8	ENSG00000135824.12	-6.55087	8.0838e-52	15.3803			ZNF595	ENSG00000272602.5	7.53646	1.18403e-24	7.20264			ZNF595	ENSG00000272602.5	4.52577	1.03431e-09	2.70486			ZNF595	ENSG00000272602.5	7.17478	2.24103e-22	6.51716			ZNF595	ENSG00000272602.5	7.85992	1.36646e-26	7.78596			ZNF595	ENSG00000187801.14	1.26215	1.44667e-29	8.68159
	MFSD10	ENSG00000109736.14	-1.06739	4.68699e-52	15.4516			FGFRL1	ENSG00000127418.14	-1.99748	6.49114e-31	9.0874			FGFRL1	ENSG00000168993.14	-1.95322	7.67091e-42	12.3769			FGFRL1	ENSG00000168993.14	0.751361	6.48157e-11	3.06699			FGFRL1	ENSG00000127418.14	-0.818998	6.67343e-07	1.85906			FGFRL1	ENSG00000154518.9	-0.507414	1.20012e-29	8.70602
	TRIP12	ENSG00000153827.13	0.672626	4.19822e-52	15.466			NSD2	ENSG00000109685.17	0.707835	4.31111e-61	18.1718			NSD2	ENSG00000109685.17	0.907758	1.63653e-101	30.3396			NSD2	ENSG00000109685.17	0.973498	1.62172e-113	33.9532			NSD2	ENSG00000109685.17	0.240576	4.06711e-08	2.22483			NSD2	ENSG00000130024.14	-0.313024	1.03783e-29	8.72501
	RANBP2	ENSG00000153201.15	0.878198	3.59004e-52	15.4865			MFSD10	ENSG00000109736.14	-0.775942	1.0211e-26	7.82405			MFSD10	ENSG00000109736.14	-0.455744	1.16321e-10	2.99054			MFSD10	ENSG00000109736.14	-0.305259	2.98e-05	1.3624			MFSD10	ENSG00000109736.14	-0.391778	3.39346e-08	2.2485			MFSD10	ENSG00000242265.5	-0.612879	1.02057e-29	8.72721
	CNOT6L	ENSG00000138767.13	2.21178	2.45943e-52	15.5359			HTT	ENSG00000197386.12	0.982814	2.86971e-93	27.858			HTT	ENSG00000197386.12	1.29039	7.85524e-165	49.4005			HTT	ENSG00000197386.12	1.1053	2.16927e-116	34.8182			HTT	ENSG00000197386.12	0.322404	4.84879e-11	3.10493			HTT	ENSG00000033178.12	1.40403	9.13946e-30	8.74163
	KIT	ENSG00000157404.15	2.45645	2.13415e-52	15.5545			C4orf50	ENSG00000181215.15	1.82058	5.16433e-28	8.2142			C4orf50	ENSG00000181215.15	-5.77143	4.35325e-15	4.32315			C4orf50	ENSG00000181215.15	1.93558	1.84332e-30	8.95095			C4orf50	ENSG00000181215.15	1.20736	1.07689e-12	3.60268			C4orf50	ENSG00000163872.15	0.531033	8.41119e-30	8.75249
	ICA1L	ENSG00000163596.16	-1.47055	2.05269e-52	15.5595			PPP2R2C	ENSG00000074211.13	0.829466	1.64571e-52	15.5884			PPP2R2C	ENSG00000074211.13	-2.17972	5.95452e-197	59.0697			PPP2R2C	ENSG00000074211.13	1.06941	1.81345e-85	25.5097			PPP2R2C	ENSG00000074211.13	0.577435	1.76795e-26	7.75228			PPP2R2C	ENSG00000163428.3	2.23402	8.35741e-30	8.75333
	POLR3C	ENSG00000186141.8	0.882899	1.87477e-52	15.5714			QDPR	ENSG00000151552.11	-0.677895	4.11305e-24	7.03984			QDPR	ENSG00000170871.11	-1.85656	2.57404e-202	60.6845			QDPR	ENSG00000170871.11	0.6726	1.07276e-36	10.8279			QDPR	ENSG00000151552.11	-0.551259	1.13515e-16	4.79991			QDPR	ENSG00000119772.16	0.678	7.66065e-30	8.76471
	PPIE	ENSG00000084072.16	1.03443	1.22289e-52	15.6273			LCORL	ENSG00000178177.15	0.702528	1.10239e-11	3.29859			LCORL	ENSG00000178177.15	1.31599	3.44126e-39	11.5786			LCORL	ENSG00000178177.15	1.19702	4.92746e-31	9.12343			LCORL	ENSG00000178177.15	0.935173	2.41473e-20	5.90535			LCORL	ENSG00000254122.2	-0.413403	6.14863e-30	8.79345
	TNIP1	ENSG00000145901.15	-1.34495	1.16963e-52	15.6331			KCNIP4	ENSG00000185774.15	1.4859	5.10499e-24	7.01159			KCNIP4	ENSG00000185774.15	-4.37218	1.12303e-30	9.01573			KCNIP4	ENSG00000185774.15	0.896202	1.07568e-08	2.3987			KCNIP4	ENSG00000185774.15	1.34965	2.509e-20	5.90034			KCNIP4	ENSG00000143314.12	-0.73351	4.48689e-30	8.83464
	RPS18	ENSG00000231500.6	-0.642848	2.44574e-53	15.8377			PPARGC1A	ENSG00000109819.8	2.38095	5.38641e-48	14.2293			PPARGC1A	ENSG00000109819.8	-0.942007	3.59081e-06	1.63905			PPARGC1A	ENSG00000109819.8	3.44877	1.03077e-103	31.0021			PPARGC1A	ENSG00000109819.8	1.03278	1.08504e-09	2.6986			PPARGC1A	ENSG00000075391.16	0.657396	4.29366e-30	8.8404
	MTX3	ENSG00000177034.15	3.03521	1.82123e-53	15.8762			N4BP2	ENSG00000078177.13	2.59416	1.25799e-85	25.5575			N4BP2	ENSG00000078177.13	0.634105	5.6808e-06	1.57908			N4BP2	ENSG00000078177.13	2.22103	4.9403e-63	18.756			N4BP2	ENSG00000078177.13	1.91174	5.58758e-48	14.2245			N4BP2	ENSG00000113805.8	2.09201	3.70024e-30	8.85985
	KIF26B	ENSG00000162849.15	-3.80686	7.05316e-54	16.0002			TMEM33	ENSG00000109133.12	1.07168	4.03047e-18	5.23631			TMEM33	ENSG00000109133.12	2.06109	1.52071e-67	20.1142			TMEM33	ENSG00000109133.12	0.566554	2.17809e-05	1.40338			TMEM33	ENSG00000109133.12	0.706002	1.7059e-08	2.33841			TMEM33	ENSG00000162852.13	0.892404	3.56786e-30	8.86461
	FBLN2	ENSG00000163520.13	-2.63769	4.77267e-54	16.0513			ATP8A1	ENSG00000124406.16	1.863	1.18527e-81	24.3612			ATP8A1	ENSG00000124406.16	-0.732497	1.61972e-11	3.24828			ATP8A1	ENSG00000124406.16	0.967592	5.57252e-22	6.39808			ATP8A1	ENSG00000124406.16	1.5492	6.88467e-59	17.5085			ATP8A1	ENSG00000115896.15	0.987132	3.22459e-30	8.87783
	CNOT6	ENSG00000113300.11	1.06795	4.17628e-54	16.0687			GABRG1	ENSG00000163285.7	-3.39474	2.97361e-62	18.5214			GABRG1	ENSG00000163285.7	-6.07106	1.61241e-23	6.86123			GABRG1	ENSG00000163285.7	-1.86451	1.31229e-19	5.68404			GABRG1	ENSG00000163285.7	1.07836	4.53888e-15	4.31769			GABRG1	ENSG00000206560.11	0.766199	3.12033e-30	8.88213
	DCBLD2	ENSG00000057019.15	-1.03276	3.99028e-54	16.0747			GABRA2	ENSG00000151834.15	1.05079	5.24634e-31	9.11523			GABRA2	ENSG00000151834.15	-2.55058	7.08953e-71	21.1171			GABRA2	ENSG00000151834.15	1.29023	1.80215e-44	13.1683			GABRA2	ENSG00000151834.15	2.41368	1.08061e-172	51.767			GABRA2	ENSG00000198715.12	-1.17938	3.05128e-30	8.88506
	CDC42BPA	ENSG00000143776.18	0.92752	2.01448e-54	16.1641			GABRA4	ENSG00000109158.10	-1.64472	3.84179e-49	14.5745			GABRA4	ENSG00000109158.10	-6.48088	9.58161e-67	19.8736			GABRA4	ENSG00000109158.10	-3.04273	3.90223e-81	24.2054			GABRA4	ENSG00000109158.10	-1.56147	2.03438e-43	12.8514			GABRA4	ENSG00000049541.10	-0.683168	3.04275e-30	8.88542
	MCF2L2	ENSG00000053524.12	-2.08176	1.41265e-54	16.2105			NFXL1	ENSG00000170448.11	0.6985	3.18869e-20	5.869			NFXL1	ENSG00000170448.11	1.66511	6.06148e-112	33.4798			NFXL1	ENSG00000170448.11	0.577794	3.39014e-12	3.45275			NFXL1	ENSG00000170448.11	0.751516	9.02272e-23	6.6361			NFXL1	ENSG00000175756.13	-0.783538	2.21303e-30	8.92705
	PDE12	ENSG00000174840.8	1.88283	1.32558e-54	16.2188			FRYL	ENSG00000075539.14	1.0253	9.44797e-36	10.5435			FRYL	ENSG00000075539.14	0.609641	2.68822e-13	3.78411			FRYL	ENSG00000075539.14	1.0441	3.82109e-36	10.6618			FRYL	ENSG00000075539.14	1.15413	6.88218e-47	13.8962			FRYL	ENSG00000151276.23	0.605525	1.91861e-30	8.94571
	ANGEL2	ENSG00000174606.13	1.72099	1.17486e-54	16.2346			DCUN1D4	ENSG00000109184.14	0.661253	1.61428e-12	3.54975			DCUN1D4	ENSG00000109180.14	-0.747633	6.9316e-48	14.1963			DCUN1D4	ENSG00000109180.14	-0.480981	3.07711e-20	5.87365			DCUN1D4	ENSG00000109184.14	0.707975	4.04366e-14	4.03176			DCUN1D4	ENSG00000188730.4	0.514324	1.16294e-30	9.01116
	CDH9	ENSG00000113100.9	-7.35147	3.98455e-55	16.3759			KIT	ENSG00000157404.15	1.99275	1.86636e-33	9.85241			KIT	ENSG00000157404.15	2.21289	5.25545e-41	12.1253			KIT	ENSG00000157404.15	1.26813	1.41731e-12	3.56676			KIT	ENSG00000157404.15	1.18783	4.46745e-12	3.41667			KIT	ENSG00000181215.15	1.87173	9.17386e-31	9.04217
	JMY	ENSG00000152409.8	2.53068	2.27239e-55	16.4493			CLOCK	ENSG00000134852.14	1.44957	4.95516e-23	6.71446			CLOCK	ENSG00000134852.14	0.88043	8.74723e-09	2.42574			CLOCK	ENSG00000134852.14	0.936846	3.34811e-09	2.55129			CLOCK	ENSG00000134852.14	1.21316	2.35916e-16	4.70427			CLOCK	ENSG00000135521.8	0.528454	8.83264e-31	9.04713
	NDUFS4	ENSG00000164258.11	-1.02273	1.79293e-55	16.4803			REST	ENSG00000084093.16	-1.88209	8.52354e-49	14.4703			REST	ENSG00000084093.16	2.56644	2.29068e-141	42.3369			REST	ENSG00000084093.16	-2.49065	1.23366e-37	11.1107			REST	ENSG00000084093.16	-2.54745	1.48668e-56	16.8058			REST	ENSG00000175793.11	-2.93834	8.60652e-31	9.05052
	MRPL9	ENSG00000143436.10	0.977811	3.26566e-56	16.703			UBA6	ENSG00000033178.12	0.923058	1.34018e-12	3.57408			UBA6	ENSG00000033178.12	1.78845	2.07295e-47	14.0531			UBA6	ENSG00000033178.12	0.650814	7.64106e-07	1.84135			UBA6	ENSG00000033178.12	1.55292	9.39545e-36	10.5442			UBA6	ENSG00000135972.8	-0.771217	8.47914e-31	9.05247
	GPX1	ENSG00000233276.4	0.999127	2.8405e-56	16.7212			MOB1B	ENSG00000173542.8	1.34454	1.1461e-12	3.59453			MOB1B	ENSG00000173542.8	1.03148	9.01196e-08	2.12081			MOB1B	ENSG00000173542.8	0.965999	1.73639e-06	1.73404			MOB1B	ENSG00000173542.8	1.37277	2.70584e-13	3.78325			MOB1B	ENSG00000116288.12	-0.531882	5.58468e-31	9.10706
	ATP6V1A	ENSG00000114573.9	-0.768966	2.06169e-56	16.7631			CDKL2	ENSG00000138769.10	0.846299	1.14126e-18	5.40127			CDKL2	ENSG00000138769.10	-2.05649	2.29741e-55	16.4479			CDKL2	ENSG00000138769.10	0.432425	3.08696e-05	1.35779			CDKL2	ENSG00000138769.10	0.617289	1.66263e-10	2.94383			CDKL2	ENSG00000164031.16	1.60699	4.96554e-31	9.12242
	SLC7A14	ENSG00000013293.5	-4.25695	1.45591e-56	16.8086			CNOT6L	ENSG00000138767.13	1.81621	2.63378e-34	10.1084			CNOT6L	ENSG00000138767.13	1.61747	1.34736e-26	7.7878			CNOT6L	ENSG00000138767.13	1.52832	1.61438e-22	6.56004			CNOT6L	ENSG00000138767.13	1.41762	6.83534e-21	6.07034			CNOT6L	ENSG00000184838.14	-0.753682	4.28754e-31	9.14162
	USP37	ENSG00000135913.10	1.78078	2.3166e-57	17.0489			FRAS1	ENSG00000138759.18	0.811344	1.00323e-20	6.02018			FRAS1	ENSG00000138759.18	1.25047	1.53315e-48	14.3936			FRAS1	ENSG00000138759.18	1.69735	2.31349e-88	26.381			FRAS1	ENSG00000138759.18	1.08892	1.15731e-37	11.119			FRAS1	ENSG00000188643.10	-4.03084	3.50697e-31	9.16789
	SFRP2	ENSG00000145423.4	-4.27533	1.85297e-57	17.0781			BMP2K	ENSG00000138756.17	0.742904	3.41997e-11	3.15057			BMP2K	ENSG00000138756.17	1.39316	1.05779e-36	10.8297			BMP2K	ENSG00000138756.17	0.863218	2.53954e-13	3.79155			BMP2K	ENSG00000138756.17	0.983427	7.79831e-19	5.45105			BMP2K	ENSG00000118260.14	1.19104	3.5066e-31	9.1679
	GATA2	ENSG00000179348.11	3.99149	2.98468e-58	17.3168			HNRNPD	ENSG00000138668.18	-0.420103	1.47894e-24	7.17356			HNRNPD	ENSG00000138668.18	1.25632	5.84429e-233	69.9092			HNRNPD	ENSG00000138668.18	-0.610378	4.79265e-50	14.8466			HNRNPD	ENSG00000138668.18	-0.208362	2.4909e-07	1.98789			HNRNPD	ENSG00000118473.21	0.668067	3.19072e-31	9.18024
	MTRR	ENSG00000124275.14	1.21282	1.05233e-58	17.4531			MAPK10	ENSG00000109339.21	-0.298269	6.44981e-13	3.66969			MAPK10	ENSG00000109339.21	-4.94215	0	90.309			MAPK10	ENSG00000109339.21	-0.541358	1.68308e-32	9.5649			MAPK10	ENSG00000109339.21	-0.200089	1.91578e-06	1.72119			MAPK10	ENSG00000169599.12	-0.64548	2.63496e-31	9.20526
	RBBP5	ENSG00000117222.13	1.30826	9.25541e-60	17.7709			SPP1	ENSG00000118785.13	-3.99452	0				SPP1	ENSG00000118785.13	-10.631	1.52287e-71	21.3181			SPP1	ENSG00000118785.13	-6.4686	0				SPP1	ENSG00000118785.13	1.25691	2.63151e-114	34.1909			SPP1	ENSG00000172262.11	0.666284	2.03736e-31	9.23889
	GALNT13	ENSG00000144278.14	1.54752	7.42572e-60	17.7997			PPM1K	ENSG00000163644.14	0.826091	7.9749e-38	11.1677			PPM1K	ENSG00000163644.14	-0.942946	5.11359e-39	11.5268			PPM1K	ENSG00000163644.14	1.16912	1.34604e-74	22.2374			PPM1K	ENSG00000163644.14	0.377809	6.76704e-09	2.4593			PPM1K	ENSG00000118482.11	-0.625631	1.85498e-31	9.25115
	AGTRAP	ENSG00000177674.15	2.67999	4.80585e-60	17.8566			GPRIN3	ENSG00000185477.4	4.03714	5.05019e-43	12.7326			GPRIN3	ENSG00000185477.4	2.44265	1.29951e-15	4.4812			GPRIN3	ENSG00000185477.4	4.31286	2.41482e-48	14.3342			GPRIN3	ENSG00000185477.4	3.00508	1.16876e-23	6.9033			GPRIN3	ENSG00000116903.7	1.05167	1.83058e-31	9.25288
	PCDHA4	ENSG00000204967.10	1.12568	3.91431e-60	17.8834			CCSER1	ENSG00000184305.15	1.11637	2.45197e-27	8.01055			CCSER1	ENSG00000145335.15	-3.34228	0	90.309			CCSER1	ENSG00000145335.15	-0.907154	1.17181e-57	17.138			CCSER1	ENSG00000184305.15	0.812622	1.05627e-14	4.20726			CCSER1	ENSG00000170382.11	-0.92029	1.79529e-31	9.25543
	SLC8A1	ENSG00000183023.18	-2.07809	3.39441e-60	17.902			DNAJB14	ENSG00000164031.16	1.35836	1.76186e-21	6.24759			DNAJB14	ENSG00000164031.16	1.3993	2.13305e-22	6.52362			DNAJB14	ENSG00000164031.16	0.933649	1.24724e-09	2.68039			DNAJB14	ENSG00000164031.16	1.16295	6.34719e-16	4.57488			DNAJB14	ENSG00000189195.12	1.03308	1.65711e-31	9.2659
	GPD2	ENSG00000115159.15	1.98478	2.94052e-60	17.9208			H2AFZ	ENSG00000164032.11	-0.856941	1.6939e-94	28.2279			H2AFZ	ENSG00000164032.11	1.93147	0	90.309			H2AFZ	ENSG00000164032.11	-0.857995	2.54943e-85	25.4652			H2AFZ	ENSG00000164032.11	-0.199017	1.29323e-06	1.77256			H2AFZ	ENSG00000122585.7	-0.478093	1.08394e-31	9.32139
	ZNF622	ENSG00000173545.4	-0.93884	2.39695e-60	17.9475			CXXC4	ENSG00000168772.10	1.96617	4.00333e-26	7.64543			CXXC4	ENSG00000168772.10	-1.41141	3.21932e-08	2.25539			CXXC4	ENSG00000168772.10	3.24741	8.22061e-72	21.3987			CXXC4	ENSG00000168772.10	2.06017	3.79428e-29	8.55553			CXXC4	ENSG00000150551.10	1.47588	9.9389e-32	9.33273
	DOPEY1	ENSG00000083097.14	1.07548	2.34642e-60	17.9503			PPA2	ENSG00000138777.19	-0.445968	1.07185e-05	1.49608			PPA2	ENSG00000138777.19	0.90342	8.11168e-22	6.34899			PPA2	ENSG00000138777.19	-0.728398	3.92404e-12	3.43363			PPA2	ENSG00000138777.19	-0.437518	1.12053e-05	1.49027			PPA2	ENSG00000196154.11	-5.11972	9.11666e-32	9.34402
	TMEM158	ENSG00000249992.1	-2.25677	8.35209e-61	18.0853			INTS12	ENSG00000138785.14	-0.68943	4.26142e-25	7.33624			INTS12	ENSG00000138785.14	0.592118	1.82787e-20	5.94175			INTS12	ENSG00000138785.14	-0.399821	2.12255e-08	2.30985			INTS12	ENSG00000138785.14	-0.347202	2.00729e-07	2.01612			INTS12	ENSG00000138756.17	1.2593	8.63001e-32	9.35119
	CDKL2	ENSG00000138769.10	-1.95994	5.29281e-61	18.145			GSTCD	ENSG00000138780.14	1.06535	1.69767e-12	3.54317			GSTCD	ENSG00000138780.14	1.60203	1.15384e-26	7.80807			GSTCD	ENSG00000138780.14	1.00874	4.75505e-10	2.80646			GSTCD	ENSG00000138780.14	1.08543	1.08811e-12	3.60132			GSTCD	ENSG00000143815.14	0.673403	8.12953e-32	9.359
	CLCN3	ENSG00000109572.13	-0.870786	1.57959e-61	18.3031			LEF1	ENSG00000138795.9	-2.65706	2.17931e-131	39.3331			LEF1	ENSG00000138795.9	1.48747	5.97924e-73	21.7414			LEF1	ENSG00000138795.9	-4.44893	3.92506e-71	21.1944			LEF1	ENSG00000138795.9	0.469971	5.49618e-08	2.18546			LEF1	ENSG00000135636.13	-1.76669	7.53451e-32	9.36894
	PDE1A	ENSG00000115252.18	-3.99501	3.70209e-62	18.4927			RPL34	ENSG00000109475.16	-0.591705	4.25674e-48	14.2601			RPL34	ENSG00000109475.16	1.84183	0	90.309			RPL34	ENSG00000109475.16	-0.549249	1.93553e-41	12.2559			RPL34	ENSG00000109475.16	-0.556241	4.66544e-45	13.345			RPL34	ENSG00000187634.11	-0.932667	6.71826e-32	9.38393
	CGN	ENSG00000143375.14	1.80632	2.39691e-62	18.5496			COL25A1	ENSG00000188517.15	4.22544	6.56078e-111	33.1684			COL25A1	ENSG00000188517.15	2.13155	5.38455e-27	7.90771			COL25A1	ENSG00000188517.15	4.21265	1.41714e-109	32.7667			COL25A1	ENSG00000188517.15	2.19772	3.38745e-29	8.57036			COL25A1	ENSG00000154928.17	0.767637	4.79916e-32	9.42791
	DST	ENSG00000151914.19	0.818471	7.35342e-63	18.7041			ALPK1	ENSG00000073331.17	-1.98841	1.66036e-11	3.24504			ALPK1	ENSG00000073331.17	1.16946	2.37836e-06	1.69291			ALPK1	ENSG00000073331.17	-2.5836	1.87356e-09	2.62719			ALPK1	ENSG00000073331.17	-1.44287	1.41156e-06	1.76112			ALPK1	ENSG00000175130.6	-0.421249	2.24367e-32	9.52731
	RAC1	ENSG00000136238.17	-0.651947	2.46598e-63	18.8469			ANK2	ENSG00000145362.17	0.909472	8.05584e-52	15.3808			ANK2	ENSG00000145362.17	-3.70173	0	90.309			ANK2	ENSG00000145362.17	1.16644	7.0432e-87	25.9344			ANK2	ENSG00000145362.17	0.722992	4.32016e-34	10.0437			ANK2	ENSG00000114904.12	0.766713	1.79736e-32	9.55631
	MEF2C	ENSG00000081189.15	1.48382	1.13873e-63	18.9479			CAMK2D	ENSG00000145349.16	1.6315	4.63364e-180	53.9849			CAMK2D	ENSG00000145349.16	-1.79986	6.39287e-150	44.912			CAMK2D	ENSG00000145349.16	-0.280355	1.04134e-05	1.49985			CAMK2D	ENSG00000145349.16	0.684534	5.17797e-33	9.71901			CAMK2D	ENSG00000124562.9	0.630352	1.66638e-32	9.5662
	ARFGEF3	ENSG00000112379.8	1.53911	6.40673e-64	19.0231			NDST4	ENSG00000138653.9	-1.14681	7.88007e-11	3.04145			NDST4	ENSG00000138653.9	-4.17862	1.2907e-27	8.09445			NDST4	ENSG00000138653.9	-1.58082	1.97938e-12	3.5231			NDST4	ENSG00000138653.9	0.884501	3.72284e-08	2.23639			NDST4	ENSG00000106397.11	0.991441	1.52186e-32	9.57806
	PRKCI	ENSG00000163558.12	1.51331	6.33486e-64	19.0246			PRSS12	ENSG00000164099.3	1.25519	5.91039e-06	1.5739			PRSS12	ENSG00000164099.3	4.28658	7.12056e-63	18.7083			PRSS12	ENSG00000164099.3	3.04176	3.72228e-30	8.85907			PRSS12	ENSG00000164099.3	2.42077	1.00713e-19	5.71864			PRSS12	ENSG00000176204.13	1.14738	1.44917e-32	9.58446
	CACNA2D3	ENSG00000157445.14	-1.20551	3.54237e-64	19.1006			SEC24D	ENSG00000150961.14	0.950562	1.87435e-43	12.8622			SEC24D	ENSG00000150961.14	2.5044	0	90.309			SEC24D	ENSG00000150961.14	0.45359	3.85292e-09	2.53293			SEC24D	ENSG00000150961.14	-0.393809	3.41057e-07	1.94681			SEC24D	ENSG00000204967.10	1.93181	1.42303e-32	9.58684
	CYR61	ENSG00000142871.16	1.6945	3.16915e-64	19.1151			PDE5A	ENSG00000138735.15	4.61819	1.75219e-41	12.2689			PDE5A	ENSG00000138735.15	4.38931	5.77034e-38	11.21			PDE5A	ENSG00000138735.15	3.39784	6.30501e-22	6.38193			PDE5A	ENSG00000138735.15	2.15999	2.28273e-09	2.60136			PDE5A	ENSG00000117410.13	-0.589272	1.37328e-32	9.59149
	ARPC2	ENSG00000163466.15	-0.575707	2.34013e-64	19.1548			KIAA1109	ENSG00000138688.15	1.18792	1.79012e-114	34.2413			KIAA1109	ENSG00000138688.15	-0.702483	2.63903e-39	11.6133			KIAA1109	ENSG00000138688.15	1.25662	3.315e-132	39.5793			KIAA1109	ENSG00000138688.15	0.661641	1.37945e-37	11.0961			KIAA1109	ENSG00000178104.19	0.567693	1.03836e-32	9.62804
	MDM4	ENSG00000198625.12	2.10161	7.55592e-65	19.3026			HSPA4L	ENSG00000164070.11	1.11942	3.5979e-25	7.35836			HSPA4L	ENSG00000164070.11	3.39034	2.12483e-243	73.0518			HSPA4L	ENSG00000164070.11	1.03944	4.32163e-20	5.82925			HSPA4L	ENSG00000164070.11	1.30057	3.59262e-34	10.0678			HSPA4L	ENSG00000092421.16	-3.74518	6.7183e-33	9.68496
	RMND5A	ENSG00000153561.12	1.60328	6.56759e-65	19.3209			ABHD18	ENSG00000164074.15	0.988115	4.4488e-12	3.41722			ABHD18	ENSG00000164074.15	1.27349	7.29259e-20	5.76085			ABHD18	ENSG00000164074.15	0.775915	1.74304e-07	2.03457			ABHD18	ENSG00000164074.15	1.05404	5.65654e-14	3.98788			ABHD18	ENSG00000138380.17	1.43044	6.27577e-33	9.69387
	SCRN1	ENSG00000136193.16	-0.841599	5.72288e-65	19.3389			PCDH10	ENSG00000138650.8	0.423161	3.63776e-19	5.55074			PCDH10	ENSG00000138650.8	-0.423309	8.03007e-17	4.84516			PCDH10	ENSG00000138650.8	0.718687	7.49682e-51	15.0892			PCDH10	ENSG00000138650.8	1.12433	5.57449e-137	41.0165			PCDH10	ENSG00000156928.4	-2.85155	5.99527e-33	9.69985
	SORT1	ENSG00000134243.11	-0.889547	3.6e-65	19.3995			SLC7A11	ENSG00000151012.13	1.41377	5.57373e-07	1.8826			SLC7A11	ENSG00000151012.13	4.22894	4.14551e-58	17.2738			SLC7A11	ENSG00000151012.13	1.39484	3.81426e-06	1.63116			SLC7A11	ENSG00000151012.13	1.22196	2.68702e-05	1.37593			SLC7A11	ENSG00000188295.14	1.3689	4.6021e-33	9.73442
	THAP4	ENSG00000176946.11	0.867813	2.41752e-65	19.4515			MGST2	ENSG00000085871.8	-1.74499	3.64478e-15	4.34637			MGST2	ENSG00000085871.8	2.74541	1.58221e-51	15.2925			MGST2	ENSG00000085871.8	-2.15344	5.39529e-13	3.69303			MGST2	ENSG00000085871.8	-1.40639	7.42406e-10	2.74821			MGST2	ENSG00000145494.11	-0.760041	4.2527e-33	9.74474
	ZFP36L2	ENSG00000152518.7	2.03687	1.85483e-65	19.4862			ELMOD2	ENSG00000179387.9	1.54738	1.05501e-31	9.32493			ELMOD2	ENSG00000179387.9	0.946779	2.72509e-12	3.4813			ELMOD2	ENSG00000179387.9	1.17412	1.2761e-17	5.08564			ELMOD2	ENSG00000179387.9	0.92637	5.31312e-12	3.39401			ELMOD2	ENSG00000163041.9	-0.485075	4.235e-33	9.74529
	OBSCN	ENSG00000154358.20	-1.13104	9.46405e-66	19.5742			TBC1D9	ENSG00000109436.7	0.323153	6.43035e-13	3.67009			TBC1D9	ENSG00000109436.7	-1.8481	3.96829e-268	80.4958			TBC1D9	ENSG00000109436.7	0.284348	6.44493e-10	2.7667			TBC1D9	ENSG00000109436.7	0.29493	2.6396e-11	3.18443			TBC1D9	ENSG00000215695.1	1.28996	3.54403e-33	9.76857
	NR1D2	ENSG00000174738.12	2.2197	8.84181e-66	19.583			OTUD4	ENSG00000164164.16	0.868594	8.13048e-18	5.14457			OTUD4	ENSG00000164164.16	1.57372	4.61576e-58	17.2598			OTUD4	ENSG00000164164.16	0.817975	5.64869e-15	4.28909			OTUD4	ENSG00000164164.16	1.18411	2.49737e-33	9.81434			OTUD4	ENSG00000113569.15	1.0006	3.09979e-33	9.78608
	PRR16	ENSG00000184838.14	-3.00375	4.62479e-66	19.6678			TMEM184C	ENSG00000164168.7	0.506836	1.24296e-10	2.98187			TMEM184C	ENSG00000164168.7	-0.566381	6.31948e-11	3.0703			TMEM184C	ENSG00000164168.7	0.483132	5.4248e-09	2.4882			TMEM184C	ENSG00000164168.7	0.540807	4.78952e-12	3.40757			TMEM184C	ENSG00000146574.15	-0.53104	2.15124e-33	9.83384
	ETV5	ENSG00000244405.7	-1.94422	2.41234e-66	19.7529			RPS3A	ENSG00000145425.9	-0.212198	1.69971e-07	2.03786			RPS3A	ENSG00000145425.9	1.9803	0	90.309			RPS3A	ENSG00000145425.9	-0.297572	5.92673e-14	3.98178			RPS3A	ENSG00000145425.9	-0.578652	5.37011e-50	14.8318			RPS3A	ENSG00000117318.8	-2.17712	2.0976e-33	9.83714
	PCDHA13	ENSG00000239389.7	-5.08643	1.29098e-66	19.8346			FHDC1	ENSG00000137460.8	1.66202	2.8007e-41	12.2076			FHDC1	ENSG00000137460.8	-2.13781	8.32496e-30	8.75384			FHDC1	ENSG00000137460.8	2.2237	3.91309e-73	21.7968			FHDC1	ENSG00000137460.8	1.05832	4.10288e-17	4.93295			FHDC1	ENSG00000138363.14	0.729604	1.49247e-33	9.88164
	TMEM33	ENSG00000109133.12	2.03228	2.12597e-67	20.0704			TRIM2	ENSG00000109654.14	1.34812	3.61894e-50	14.8834			TRIM2	ENSG00000109654.14	-2.50588	9.56358e-129	38.5377			TRIM2	ENSG00000109654.14	1.48602	9.21252e-63	18.6746			TRIM2	ENSG00000109654.14	1.29478	2.27176e-48	14.3422			TRIM2	ENSG00000145087.12	1.53477	1.28305e-33	9.90141
	EEF1A1	ENSG00000156508.17	-0.502904	4.53809e-68	20.2723			RNF175	ENSG00000145428.14	-0.398222	2.45168e-05	1.38791			RNF175	ENSG00000145428.14	-4.64086	4.38985e-137	41.0477			RNF175	ENSG00000145428.14	-0.567668	8.75351e-09	2.42564			RNF175	ENSG00000145428.14	-0.655439	1.98309e-12	3.52285			RNF175	ENSG00000188517.15	2.32717	1.129e-33	9.91813
	RGL1	ENSG00000143344.15	-2.27562	3.80553e-68	20.2953			SFRP2	ENSG00000145423.4	-3.57034	1.02823e-62	18.6602			SFRP2	ENSG00000145423.4	-6.80191	3.6301e-28	8.26029			SFRP2	ENSG00000145423.4	-6.45848	5.17088e-25	7.31095			SFRP2	ENSG00000145423.4	-3.47538	3.90637e-52	15.4754			SFRP2	ENSG00000124766.6	0.959832	1.12349e-33	9.91877
	SPSB1	ENSG00000171621.13	-2.66588	2.61033e-68	20.3446			GRIA2	ENSG00000120251.19	0.325987	1.6334e-08	2.34409			GRIA2	ENSG00000120251.19	-3.91115	0	90.309			GRIA2	ENSG00000120251.19	0.860216	1.6507e-54	16.1901			GRIA2	ENSG00000120251.19	1.53941	5.58848e-179	53.6594			GRIA2	ENSG00000153561.12	1.15133	1.11232e-33	9.92007
	S100PBP	ENSG00000116497.17	1.53311	2.22287e-68	20.3656			FNIP2	ENSG00000052795.12	2.00704	7.74556e-194	58.1322			FNIP2	ENSG00000052795.12	-2.70927	8.31423e-187	56.0157			FNIP2	ENSG00000052795.12	1.79121	3.69998e-157	47.0907			FNIP2	ENSG00000052795.12	0.629994	3.83992e-20	5.8447			FNIP2	ENSG00000154358.20	0.730631	7.67923e-34	9.96851
	SLC7A11	ENSG00000151012.13	4.56604	1.43817e-68	20.4225			RAPGEF2	ENSG00000109756.9	1.2097	1.32324e-104	31.2705			RAPGEF2	ENSG00000109756.9	-1.70276	8.44385e-155	46.3807			RAPGEF2	ENSG00000109756.9	1.35478	2.19936e-134	40.235			RAPGEF2	ENSG00000109756.9	0.278893	9.46922e-07	1.81331			RAPGEF2	ENSG00000117154.11	-0.722026	7.40219e-34	9.97332
	PSMD14	ENSG00000115233.11	-0.879937	7.797e-69	20.5026			2022-03-01	ENSG00000145416.13	0.880768	1.08993e-15	4.50419			2022-03-01	ENSG00000145416.13	-4.91512	3.92388e-61	18.1841			2022-03-01	ENSG00000145416.13	1.02901	2.33615e-20	5.90967			2022-03-01	ENSG00000145416.13	1.12965	4.97885e-26	7.61692			2022-03-01	ENSG00000134709.10	1.60753	3.16123e-34	10.0845
	MCL1	ENSG00000143384.12	0.968153	7.14459e-69	20.514			KLHL2	ENSG00000109466.13	1.00978	2.8797e-36	10.6988			KLHL2	ENSG00000109466.13	-1.23972	6.80714e-42	12.3925			KLHL2	ENSG00000109466.13	0.518002	5.71675e-10	2.78238			KLHL2	ENSG00000109466.13	0.866292	5.29997e-28	8.21081			KLHL2	ENSG00000197386.12	0.577609	2.22042e-34	10.1307
	PEF1	ENSG00000162517.12	1.24527	2.56632e-69	20.6479			CLCN3	ENSG00000109572.13	0.670345	5.97722e-39	11.5064			CLCN3	ENSG00000109572.13	-1.50826	1.42356e-150	45.1083			CLCN3	ENSG00000109572.13	0.228144	2.23018e-05	1.40029			CLCN3	ENSG00000109572.13	0.44815	9.89968e-19	5.41986			CLCN3	ENSG00000021574.12	0.780433	1.85552e-34	10.1542
	FBXO28	ENSG00000143756.11	1.60213	6.5349e-70	20.8267			SPCS3	ENSG00000129128.12	1.20317	5.26948e-30	8.81363			SPCS3	ENSG00000129128.12	2.00668	9.93876e-83	24.6853			SPCS3	ENSG00000129128.12	0.766515	5.64346e-11	3.08509			SPCS3	ENSG00000129128.12	0.808201	1.58691e-13	3.85302			SPCS3	ENSG00000155744.9	1.25623	1.58787e-34	10.1746
	LRRC58	ENSG00000163428.3	3.40697	5.28642e-70	20.8544			TENM3	ENSG00000218336.8	-0.719786	9.10712e-32	9.34416			TENM3	ENSG00000038002.8	1.65532	7.24669e-25	7.26682			TENM3	ENSG00000038002.8	-1.21315	3.95445e-08	2.2285			TENM3	ENSG00000218336.8	0.832773	1.27271e-47	14.1169			TENM3	ENSG00000085382.11	-0.733596	1.35681e-34	10.1951
	CRABP2	ENSG00000143320.8	-1.11149	2.23057e-70	20.9672			UFSP2	ENSG00000109775.10	-0.375024	3.34709e-07	1.94927			UFSP2	ENSG00000109775.10	-1.06453	6.01355e-42	12.4087			UFSP2	ENSG00000109775.10	-0.686523	4.10293e-18	5.23398			UFSP2	ENSG00000109775.10	-0.378813	2.33746e-07	1.99621			UFSP2	ENSG00000143621.16	-0.420617	1.21056e-34	10.21
	EPHB4	ENSG00000196411.9	-2.99481	2.18758e-70	20.9698			FAT1	ENSG00000083857.13	0.659457	5.33107e-40	11.8224			FAT1	ENSG00000083857.13	-1.96416	0	90.309			FAT1	ENSG00000083857.13	-0.716828	3.50587e-46	13.6834			FAT1	ENSG00000083857.13	-0.380302	2.13738e-14	4.11512			FAT1	ENSG00000172071.11	0.628865	1.08274e-34	10.2246
	UBP1	ENSG00000153560.11	0.943298	2.00277e-70	20.9813			FRG1	ENSG00000109536.11	-0.814599	6.19648e-27	7.88935			FRG1	ENSG00000109536.11	-0.796354	3.4101e-25	7.36537			FRG1	ENSG00000109536.11	-0.80417	4.16895e-24	7.03807			FRG1	ENSG00000109536.11	-0.539673	4.77093e-13	3.70911			FRG1	ENSG00000185499.16	-1.39843	1.00278e-34	10.2347
	PLPPR5	ENSG00000117598.11	-3.27949	1.62966e-70	21.0083			PLEKHG4B	ENSG00000153404.14	-2.07835	1.67915e-25	7.45799			PLEKHG4B	ENSG00000153404.14	-1.77692	6.72713e-17	4.86831			PLEKHG4B	ENSG00000153404.14	-1.78906	2.58316e-15	4.39138			PLEKHG4B	ENSG00000153404.14	-2.09135	1.04555e-23	6.91787			PLEKHG4B	ENSG00000129128.12	1.27962	8.98462e-35	10.249
	RSC1A1	ENSG00000215695.1	1.88432	1.28244e-70	21.0396			ZDHHC11B	ENSG00000206077.10	1.62321	1.05262e-29	8.72316			ZDHHC11B	ENSG00000206077.10	-0.916277	9.98661e-08	2.10739			ZDHHC11B	ENSG00000206077.10	1.96743	3.68502e-43	12.7738			ZDHHC11B	ENSG00000206077.10	-1.03382	5.19229e-10	2.79496			ZDHHC11B	ENSG00000074211.13	0.654985	6.75495e-35	10.2863
	TTC27	ENSG00000018699.12	1.57931	1.09489e-70	21.0602			MRPL36	ENSG00000171421.12	-0.655636	1.22804e-17	5.09065			MRPL36	ENSG00000171421.12	0.762878	1.74704e-25	7.45281			MRPL36	ENSG00000171421.12	-0.761243	3.16202e-18	5.26804			MRPL36	ENSG00000171421.12	-0.650471	1.36406e-16	4.77589			MRPL36	ENSG00000143469.18	1.73165	5.55548e-35	10.3119
	LMNA	ENSG00000160789.19	-0.999059	5.03319e-71	21.1619			NDUFS6	ENSG00000145494.11	-0.713152	1.47232e-27	8.07724			NDUFS6	ENSG00000145494.11	0.632269	3.01244e-24	7.08055			NDUFS6	ENSG00000145494.11	-0.714408	1.36207e-25	7.48535			NDUFS6	ENSG00000145494.11	-0.345228	9.69458e-08	2.11127			NDUFS6	ENSG00000117222.13	0.994787	4.32767e-35	10.3445
	SQSTM1	ENSG00000161011.19	-0.651758	3.43733e-71	21.2117			ICE1	ENSG00000164151.11	0.420228	3.42301e-11	3.15046			ICE1	ENSG00000164151.11	0.27007	1.80009e-05	1.4283			ICE1	ENSG00000164151.11	0.476299	7.82113e-14	3.94552			ICE1	ENSG00000164151.11	0.493588	1.23174e-15	4.4882			ICE1	ENSG00000134644.15	0.454117	3.7964e-35	10.3616
	PCDHGA10	ENSG00000253846.2	2.86905	8.70113e-72	21.3913			MTRR	ENSG00000124275.14	0.561444	8.57626e-13	3.63244			MTRR	ENSG00000124275.14	0.934062	5.64703e-33	9.70767			MTRR	ENSG00000124275.14	0.607145	2.41154e-13	3.79831			MTRR	ENSG00000124275.14	0.753631	2.57953e-22	6.49877			MTRR	ENSG00000034510.5	-0.615055	2.41532e-35	10.4208
	EIF2B3	ENSG00000070785.16	1.18827	6.97545e-72	21.4202			SEMA5A	ENSG00000112902.11	2.06507	2.7737e-24	7.09135			SEMA5A	ENSG00000112902.11	-4.87037	1.20269e-20	5.99647			SEMA5A	ENSG00000112902.11	2.09316	2.67768e-25	7.39698			SEMA5A	ENSG00000112902.11	1.99115	1.48291e-23	6.87218			SEMA5A	ENSG00000092621.12	-0.566405	1.70564e-35	10.4662
	CLIC4	ENSG00000169504.14	1.40132	5.36626e-72	21.4545			CCT5	ENSG00000150753.11	-0.366254	2.21515e-33	9.83001			CCT5	ENSG00000150753.11	1.13911	0	90.309			CCT5	ENSG00000150753.11	-0.444315	4.6232e-46	13.6472			CCT5	ENSG00000150753.11	-0.242172	5.70238e-16	4.58888			CCT5	ENSG00000112379.8	1.08007	1.31762e-35	10.5
	ZDBF2	ENSG00000204186.8	2.22664	1.00963e-72	21.6729			TRIO	ENSG00000038382.19	0.551307	1.46056e-48	14.3999			TRIO	ENSG00000038382.19	-2.1523	0	90.309			TRIO	ENSG00000038382.19	0.853713	9.44534e-120	35.83			TRIO	ENSG00000038382.19	0.291279	4.77543e-15	4.31105			TRIO	ENSG00000169504.14	0.981614	1.31327e-35	10.5004
	PCDHGB4	ENSG00000253953.2	2.96869	9.87091e-73	21.6759			2022-03-11	ENSG00000183654.8	-2.34257	2.52098e-40	11.9203			2022-03-11	ENSG00000183654.8	-7.04029	1.02047e-30	9.02825			2022-03-11	ENSG00000183654.8	-2.52381	9.98326e-34	9.93421			2022-03-11	ENSG00000183654.8	-1.12267	1.65385e-11	3.24556			2022-03-11	ENSG00000151552.11	-0.813406	1.19399e-35	10.5129
	AKR7A2	ENSG00000053371.12	1.47598	4.496e-73	21.7787			ZNF622	ENSG00000173545.4	-0.274033	2.07206e-06	1.71093			ZNF622	ENSG00000173545.4	-1.1462	2.84978e-79	23.6445			ZNF622	ENSG00000173545.4	-0.362927	1.34252e-09	2.67076			ZNF622	ENSG00000173545.4	-0.43358	2.08671e-14	4.11825			ZNF622	ENSG00000178177.15	1.22809	9.64576e-36	10.5408
	UHMK1	ENSG00000152332.15	3.18371	1.35903e-73	21.9351			CDH10	ENSG00000040731.10	-1.60853	9.10778e-135	40.3502			CDH10	ENSG00000040731.10	-5.9705	1.17509e-207	62.2921			CDH10	ENSG00000040731.10	-2.2078	2.07876e-163	48.9722			CDH10	ENSG00000040731.10	0.251311	4.60761e-05	1.30542			CDH10	ENSG00000117419.15	-0.6378	9.17905e-36	10.5472
	PDHB	ENSG00000168291.12	0.944894	8.75783e-74	21.9925			CDH9	ENSG00000113100.9	-2.47092	1.15851e-82	24.6652			CDH9	ENSG00000113100.9	-4.90411	1.39313e-83	24.9421			CDH9	ENSG00000113100.9	-2.23939	8.16231e-51	15.078			CDH9	ENSG00000113100.9	1.30457	2.10349e-33	9.83678			CDH9	ENSG00000145428.14	-1.1528	7.00558e-36	10.5826
	AGL	ENSG00000162688.16	1.46574	8.13822e-74	22.0021			PDZD2	ENSG00000133401.15	1.38422	8.9658e-13	3.62663			PDZD2	ENSG00000133401.15	-1.3667	4.54229e-09	2.51141			PDZD2	ENSG00000133401.15	1.26929	1.0069e-10	3.0094			PDZD2	ENSG00000133401.15	0.910546	2.94364e-06	1.66503			PDZD2	ENSG00000115827.13	1.45722	6.49357e-36	10.5925
	CTGF	ENSG00000118523.5	-2.26495	4.32797e-74	22.0847			ADAMTS12	ENSG00000151388.10	-2.11068	3.23436e-39	11.5867			ADAMTS12	ENSG00000150712.10	-0.352554	5.75512e-06	1.57738			ADAMTS12	ENSG00000150712.10	0.499869	3.1892e-11	3.15971			ADAMTS12	ENSG00000151388.10	-3.18532	2.41012e-47	14.0334			ADAMTS12	ENSG00000160688.18	-0.77279	4.19023e-36	10.6498
	TOR3A	ENSG00000186283.13	1.37384	4.19981e-74	22.0886			C5orf42	ENSG00000197603.13	1.23134	1.08875e-70	21.061			C5orf42	ENSG00000197603.13	-0.38115	1.77113e-07	2.03248			C5orf42	ENSG00000197603.13	1.01884	7.14121e-49	14.4935			C5orf42	ENSG00000197603.13	1.02383	2.30995e-51	15.2431			C5orf42	ENSG00000197343.10	-0.663565	3.86364e-36	10.6604
	SUN1	ENSG00000164828.17	0.766404	4.08181e-74	22.0923			NUP155	ENSG00000113569.15	0.996702	3.35436e-31	9.17371			NUP155	ENSG00000113569.15	3.00522	5.09197e-302	90.6983			NUP155	ENSG00000113569.15	0.870591	5.92426e-23	6.6911			NUP155	ENSG00000113569.15	0.484922	2.9622e-08	2.26627			NUP155	ENSG00000132780.16	-0.576701	3.81696e-36	10.662
	ATP5PB	ENSG00000116459.10	0.709266	2.5037e-74	22.1562			RICTOR	ENSG00000164327.12	1.14892	1.21273e-24	7.1995			RICTOR	ENSG00000164327.12	0.84796	2.75531e-13	3.78089			RICTOR	ENSG00000164327.12	1.30408	1.84719e-29	8.64964			RICTOR	ENSG00000164327.12	1.67027	1.2745e-52	15.6218			RICTOR	ENSG00000084623.11	-0.517687	2.13214e-36	10.7381
	TADA3	ENSG00000171148.13	-0.983115	2.50234e-74	22.1563			RPL37	ENSG00000145592.13	0.89765	1.21944e-20	5.99466			RPL37	ENSG00000145592.13	1.49057	1.41265e-56	16.8125			RPL37	ENSG00000145592.13	1.07832	4.61141e-28	8.22901			RPL37	ENSG00000145592.13	0.874392	6.1555e-20	5.78301			RPL37	ENSG00000146426.18	-0.65007	1.33456e-36	10.7993
	PSMB2	ENSG00000126067.11	0.767626	1.32786e-74	22.2391			PLCXD3	ENSG00000182836.9	2.6599	5.69568e-47	13.921			PLCXD3	ENSG00000182836.9	-2.89818	7.34966e-14	3.95365			PLCXD3	ENSG00000182836.9	2.18398	5.88845e-30	8.79911			PLCXD3	ENSG00000182836.9	2.1753	2.10651e-31	9.23453			PLCXD3	ENSG00000068796.16	0.676133	8.5792e-37	10.8571
	RBM15B	ENSG00000259956.1	-0.698682	9.25093e-75	22.2864			ZNF131	ENSG00000172262.11	0.276195	4.74516e-06	1.60261			ZNF131	ENSG00000172262.11	0.375043	8.0231e-10	2.73807			ZNF131	ENSG00000172262.11	0.418764	3.64537e-11	3.14223			ZNF131	ENSG00000172262.11	0.31471	1.93016e-07	2.02124			ZNF131	ENSG00000065243.19	1.09757	7.02248e-37	10.8833
	FKBP9	ENSG00000122642.10	-1.76062	5.6844e-75	22.3501			FST	ENSG00000134363.11	-4.49532	7.35845e-120	35.8627			FST	ENSG00000134363.11	-4.33743	1.84584e-71	21.293			FST	ENSG00000134363.11	-5.89084	5.49037e-44	13.0227			FST	ENSG00000134363.11	-3.40133	5.7924e-82	24.4548			FST	ENSG00000117118.9	-0.672867	4.79324e-37	10.9332
	STK36	ENSG00000163482.11	-1.15924	2.81071e-75	22.4421			NDUFS4	ENSG00000164258.11	-0.648875	4.95516e-23	6.71446			NDUFS4	ENSG00000164258.11	-0.738873	1.0925e-28	8.41727			NDUFS4	ENSG00000164258.11	-0.710692	3.25036e-25	7.37164			NDUFS4	ENSG00000164258.11	-0.368476	1.31985e-08	2.37196			NDUFS4	ENSG00000158552.12	-0.931703	3.77783e-37	10.9643
	BRK1	ENSG00000254999.3	-0.923708	9.93749e-76	22.5781			CDC20B	ENSG00000164287.12	-7.64621	1.24994e-41	12.3131			CDC20B	ENSG00000164287.12	-5.48665	7.58551e-37	10.8732			CDC20B	ENSG00000164287.12	-9.13496	4.11533e-18	5.23359			CDC20B	ENSG00000164287.12	-7.68682	1.9437e-24	7.13783			CDC20B	ENSG00000135638.13	2.40736	3.65987e-37	10.9685
	ITGB5	ENSG00000082781.11	1.92789	7.29898e-76	22.6184			GPX8	ENSG00000164294.13	-2.08664	2.19053e-30	8.92838			GPX8	ENSG00000164294.13	2.74283	2.07226e-87	26.0944			GPX8	ENSG00000164294.13	-4.8021	4.2508e-19	5.53038			GPX8	ENSG00000164294.13	-3.95719	2.16818e-35	10.4349			GPX8	ENSG00000113441.15	-2.04771	3.16629e-37	10.9874
	ACTR2	ENSG00000138071.13	0.768095	5.0181e-76	22.6674			MCIDAS	ENSG00000234602.7	-3.09428	5.39342e-06	1.58587			MCIDAS	ENSG00000234602.7	2.63296	1.66843e-09	2.64235			MCIDAS	ENSG00000234602.7	-4.79616	2.88454e-05	1.36665			MCIDAS	ENSG00000234602.7	-5.69664	6.34692e-07	1.86561			MCIDAS	ENSG00000143376.13	0.950711	2.72265e-37	11.0072
	CYP4X1	ENSG00000186377.7	-3.18224	5.4299e-77	22.9581			RAB3C	ENSG00000152932.7	1.98356	3.78807e-86	25.7145			RAB3C	ENSG00000152932.7	-1.62565	6.05867e-32	9.39744			RAB3C	ENSG00000152932.7	1.80596	2.36647e-69	20.6585			RAB3C	ENSG00000152932.7	1.21467	1.29427e-32	9.59924			RAB3C	ENSG00000113100.9	1.36969	2.35342e-37	11.0262
	ETNK2	ENSG00000143845.14	-1.60384	5.35022e-77	22.96			NDUFAF2	ENSG00000164182.10	-0.348011	8.09155e-05	1.23181			NDUFAF2	ENSG00000164182.10	1.58278	3.03107e-86	25.7436			NDUFAF2	ENSG00000164182.10	-0.819248	4.26183e-17	4.92798			NDUFAF2	ENSG00000164182.10	-0.363316	4.08953e-05	1.32102			NDUFAF2	ENSG00000168944.15	-2.23771	1.92466e-37	11.0525
	2022-03-01	ENSG00000145416.13	-5.08127	2.51098e-77	23.0589			KIF2A	ENSG00000068796.16	0.605399	1.00597e-27	8.12703			KIF2A	ENSG00000068796.16	-0.650529	1.68134e-29	8.66194			KIF2A	ENSG00000068796.16	0.303196	1.08598e-07	2.09643			KIF2A	ENSG00000068796.16	0.350893	1.87235e-10	2.9283			KIF2A	ENSG00000115484.14	-0.416315	1.90129e-37	11.0541
	FRZB	ENSG00000162998.4	-3.55216	8.80261e-78	23.196			RGS7BP	ENSG00000186479.4	1.68522	3.67102e-31	9.16191			RGS7BP	ENSG00000186479.4	-4.32724	1.37181e-31	9.2906			RGS7BP	ENSG00000186479.4	1.30598	3.83634e-18	5.24276			RGS7BP	ENSG00000186479.4	0.999642	1.31837e-11	3.2752			RGS7BP	ENSG00000178567.7	1.01499	1.27017e-37	11.1068
	IFT57	ENSG00000114446.4	0.89749	3.89761e-78	23.3025			CCDC125	ENSG00000183323.12	1.84161	1.20882e-10	2.98551			CCDC125	ENSG00000183323.12	2.51231	2.67422e-19	5.59097			CCDC125	ENSG00000183323.12	1.33239	1.61381e-05	1.44258			CCDC125	ENSG00000183323.12	1.65322	1.08379e-08	2.39772			CCDC125	ENSG00000170893.3	1.00153	9.98113e-38	11.1384
	LRRTM4	ENSG00000176204.13	-2.80874	3.6487e-78	23.3111			CARTPT	ENSG00000164326.4	-4.66425	3.67561e-264	79.3017			CARTPT	ENSG00000164326.4	-7.10528	3.34992e-81	24.2254			CARTPT	ENSG00000164326.4	-5.35785	1.14922e-110	33.0951			CARTPT	ENSG00000164326.4	-1.96796	2.10517e-88	26.3933			CARTPT	ENSG00000180370.10	0.858348	7.41096e-38	11.1773
	PSMD6	ENSG00000163636.10	0.904442	2.60429e-78	23.3552			TMEM171	ENSG00000157111.12	-4.64633	1.46788e-09	2.65909			TMEM171	ENSG00000157111.12	4.36241	1.13661e-43	12.9275			TMEM171	ENSG00000157111.12	-4.66881	1.94717e-05	1.41803			TMEM171	ENSG00000157111.12	-3.62476	1.19048e-06	1.78338			TMEM171	ENSG00000132305.20	-0.496192	5.71473e-38	11.2113
	GSTCD	ENSG00000138780.14	2.66293	1.8724e-78	23.3983			FOXD1	ENSG00000251493.4	-2.32792	4.7494e-25	7.32206			FOXD1	ENSG00000251493.4	4.04441	1.15336e-149	44.8348			FOXD1	ENSG00000251493.4	-4.14701	2.80378e-14	4.07964			FOXD1	ENSG00000251493.4	-3.53746	6.27866e-24	6.98454			FOXD1	ENSG00000160789.19	-0.696166	4.83598e-38	11.2331
	GPRIN1	ENSG00000169258.6	-0.64005	1.78921e-78	23.4043			BTF3	ENSG00000145741.15	-0.621922	1.46999e-81	24.3331			BTF3	ENSG00000145741.15	1.73983	0	90.309			BTF3	ENSG00000145741.15	-0.662231	9.77628e-88	26.1926			BTF3	ENSG00000145741.15	-0.453071	3.71875e-46	13.6757			BTF3	ENSG00000164587.12	-1.23767	4.20711e-38	11.2513
	ATP5MC3	ENSG00000154518.9	0.819797	3.78258e-79	23.6074			ARHGEF28	ENSG00000214944.9	-4.17084	3.13711e-93	27.8463			ARHGEF28	ENSG00000214944.9	-2.64397	1.24588e-43	12.9155			ARHGEF28	ENSG00000214944.9	-4.76817	4.56138e-49	14.5521			ARHGEF28	ENSG00000214944.9	-2.54527	4.62368e-47	13.9482			ARHGEF28	ENSG00000109736.14	-0.900687	3.41438e-38	11.2786
	ACAP2	ENSG00000114331.13	2.07473	2.22455e-79	23.6768			SCAMP1	ENSG00000085365.17	0.932733	1.39583e-19	5.67597			SCAMP1	ENSG00000085365.17	-0.80599	4.8204e-14	4.00879			SCAMP1	ENSG00000085365.17	0.88053	6.60098e-18	5.17181			SCAMP1	ENSG00000085365.17	0.707231	2.92784e-12	3.47192			SCAMP1	ENSG00000174606.13	1.43735	2.78803e-38	11.3051
	SIKE1	ENSG00000052723.11	2.31519	1.22613e-79	23.7547			JMY	ENSG00000152409.8	2.29477	1.55643e-44	13.1875			JMY	ENSG00000152409.8	2.24111	9.59833e-42	12.3476			JMY	ENSG00000152409.8	2.0385	7.67509e-33	9.66755			JMY	ENSG00000152409.8	1.03187	3.56299e-09	2.54316			JMY	ENSG00000163466.15	-0.436974	2.17381e-38	11.3376
	GPX8	ENSG00000164294.13	2.59291	1.07213e-79	23.7723			MTX3	ENSG00000177034.15	1.52012	2.78144e-13	3.77965			MTX3	ENSG00000177034.15	2.77351	1.72406e-43	12.8731			MTX3	ENSG00000177034.15	1.87111	1.29247e-18	5.385			MTX3	ENSG00000177034.15	1.99355	1.9082e-22	6.53818			MTX3	ENSG00000146352.12	-0.692389	2.08681e-38	11.343
	CAMK1G	ENSG00000008118.9	-4.5068	4.37337e-80	23.8895			ZFYVE16	ENSG00000039319.16	0.717852	6.18186e-12	3.37421			ZFYVE16	ENSG00000039319.16	1.07726	1.83996e-26	7.74706			ZFYVE16	ENSG00000039319.16	0.439069	5.70996e-05	1.27738			ZFYVE16	ENSG00000039319.16	1.30845	2.71584e-39	11.6096			ZFYVE16	ENSG00000069275.12	-0.628525	1.85407e-38	11.3584
	MYSM1	ENSG00000162601.9	2.17142	3.76067e-80	23.9092			RPS23	ENSG00000186468.12	-0.315998	6.02762e-21	6.08678			RPS23	ENSG00000186468.12	1.8477	0	90.309			RPS23	ENSG00000186468.12	-0.922383	1.32113e-17	5.0811			RPS23	ENSG00000186468.12	-0.596269	4.398e-75	22.3836			RPS23	ENSG00000157404.15	2.10539	1.77797e-38	11.3639
	SIX3	ENSG00000138083.4	-2.60739	2.33506e-80	23.9715			ATP6AP1L	ENSG00000205464.12	-1.36715	1.04233e-15	4.51003			ATP6AP1L	ENSG00000205464.12	-1.44782	1.30106e-15	4.48104			ATP6AP1L	ENSG00000205464.12	-0.789453	1.33709e-54	16.2176			ATP6AP1L	ENSG00000205464.12	-0.786641	2.90301e-06	1.66685			ATP6AP1L	ENSG00000109133.12	1.53672	1.6232e-38	11.3758
	LSM3	ENSG00000170860.3	1.10635	3.01818e-81	24.239			VCAN	ENSG00000038427.15	0.528806	2.9085e-06	1.6666			VCAN	ENSG00000038427.15	-0.793991	5.34669e-13	3.69421			VCAN	ENSG00000038427.15	-0.429816	9.92566e-09	2.40922			VCAN	ENSG00000038427.15	1.63458	1.5856e-51	15.2923			VCAN	ENSG00000116161.17	-0.547111	1.46766e-38	11.389
	SST	ENSG00000157005.3	-3.19737	2.93209e-81	24.2428			HAPLN1	ENSG00000145681.10	2.44485	3.58557e-25	7.35881			HAPLN1	ENSG00000145681.10	-3.37608	6.00913e-15	4.281			HAPLN1	ENSG00000145681.10	-1.11984	6.34603e-05	1.26357			HAPLN1	ENSG00000145681.10	-4.91669	8.17896e-11	3.03658			HAPLN1	ENSG00000143384.12	0.720415	1.46114e-38	11.3896
	FAM84A	ENSG00000162981.13	-3.74515	7.99557e-82	24.4127			EDIL3	ENSG00000164176.12	1.50635	1.17693e-64	19.2446			EDIL3	ENSG00000164176.12	-2.80623	5.58172e-115	34.3936			EDIL3	ENSG00000164176.12	-1.37163	1.24092e-42	12.615			EDIL3	ENSG00000164176.12	-3.41093	1.0387e-109	32.8073			EDIL3	ENSG00000033867.16	1.02491	6.9169e-39	11.4873
	ZCCHC17	ENSG00000121766.15	-1.12048	7.09638e-82	24.4283			COX7C	ENSG00000127184.12	-0.644524	1.81903e-40	11.963			COX7C	ENSG00000127184.12	0.595007	3.56406e-36	10.6709			COX7C	ENSG00000127184.12	-0.645165	1.43587e-37	11.0908			COX7C	ENSG00000127184.12	1.45835	1.2387e-210	63.1883			COX7C	ENSG00000163485.16	-1.19536	6.18854e-39	11.5019
	ZIC1	ENSG00000152977.9	-2.46574	6.03324e-82	24.4495			MEF2C	ENSG00000081189.15	1.36247	8.65794e-55	16.2745			MEF2C	ENSG00000081189.15	-0.623446	3.00654e-10	2.86639			MEF2C	ENSG00000081189.15	2.13511	2.82092e-130	38.9983			MEF2C	ENSG00000081189.15	-1.01271	1.74324e-20	5.94794			MEF2C	ENSG00000177463.15	1.14726	3.10744e-39	11.5919
	RPL10A	ENSG00000198755.10	-0.771102	1.62996e-82	24.6206			NR2F1	ENSG00000175745.12	-2.34339	7.48895e-279	83.7241			NR2F1	ENSG00000175745.12	-1.69646	1.25911e-150	45.1244			NR2F1	ENSG00000175745.12	-4.58716	0				NR2F1	ENSG00000175745.12	-1.30994	1.6913e-88	26.4219			NR2F1	ENSG00000169258.6	-0.69991	1.65843e-39	11.674
	RPL37A	ENSG00000197756.9	0.864501	1.29531e-82	24.6506			FAM81B	ENSG00000153347.9	-4.53542	1.83309e-09	2.63004			FAM81B	ENSG00000153347.9	-6.06916	2.84047e-08	2.27176			FAM81B	ENSG00000153347.9	-7.29398	4.16119e-10	2.8239			FAM81B	ENSG00000153347.9	-6.19649	6.93129e-08	2.15513			FAM81B	ENSG00000143575.14	-0.739331	1.56594e-39	11.6815
	MDN1	ENSG00000112159.11	0.934436	5.61145e-84	25.061			GLRX	ENSG00000173221.13	-1.05745	3.56028e-21	6.15562			GLRX	ENSG00000173221.13	-1.1241	1.55914e-22	6.5646			GLRX	ENSG00000173221.13	-1.77011	2.17397e-50	14.95			GLRX	ENSG00000173221.13	-0.736014	3.15091e-10	2.86026			GLRX	ENSG00000182836.9	2.41355	1.23039e-39	11.7131
	REST	ENSG00000084093.16	1.97922	9.91514e-85	25.2876			LNPEP	ENSG00000113441.15	2.27262	1.19917e-39	11.7164			LNPEP	ENSG00000113441.15	1.39743	5.41681e-15	4.29457			LNPEP	ENSG00000113441.15	1.812	1.18014e-24	7.20307			LNPEP	ENSG00000113441.15	1.0009	1.17304e-07	2.08635			LNPEP	ENSG00000184611.11	1.78019	1.01829e-39	11.7378
	EIF2AK3	ENSG00000172071.11	-1.10002	7.2068e-85	25.3293			PAM	ENSG00000145730.20	0.720784	1.18246e-126	37.9079			PAM	ENSG00000145730.20	-1.45786	0	90.309			PAM	ENSG00000145730.20	-0.271329	4.20049e-17	4.92988			PAM	ENSG00000145730.20	-1.57911	0	90.309			PAM	ENSG00000138411.12	1.51459	6.90891e-40	11.7885
	LAMB1	ENSG00000091136.13	-1.01656	4.24056e-85	25.3987			FBXL17	ENSG00000145743.15	0.652902	1.048e-15	4.50932			FBXL17	ENSG00000145743.15	-1.35778	4.23934e-46	13.6585			FBXL17	ENSG00000145743.15	0.814372	8.9534e-23	6.63711			FBXL17	ENSG00000145743.15	-2.17983	8.4845e-78	23.2008			FBXL17	ENSG00000011007.12	0.670761	6.14854e-40	11.8038
	IL17RD	ENSG00000144730.17	-2.07298	1.81618e-85	25.5095			MAN2A1	ENSG00000112893.9	0.776001	5.26924e-14	3.99715			MAN2A1	ENSG00000112893.9	1.49522	7.34643e-50	14.7908			MAN2A1	ENSG00000112893.9	-0.525151	3.03899e-06	1.66086			MAN2A1	ENSG00000112893.9	1.57727	1.44691e-53	15.9063			MAN2A1	ENSG00000168916.15	-0.53508	5.99056e-40	11.8072
	PRKAR1B	ENSG00000188191.14	1.34926	7.98703e-86	25.6169			TMEM232	ENSG00000186952.14	1.60067	7.13916e-08	2.15127			TMEM232	ENSG00000186952.14	-1.86179	1.39102e-06	1.76303			TMEM232	ENSG00000186952.14	1.3096	2.35767e-05	1.39302			TMEM232	ENSG00000186952.14	-2.7263	4.53694e-08	2.21053			TMEM232	ENSG00000008300.16	0.699286	5.79595e-40	11.8115
	DNM3	ENSG00000197959.13	-1.96591	3.89888e-86	25.7107			WDR36	ENSG00000134987.11	1.72832	1.59423e-67	20.108			WDR36	ENSG00000134987.11	2.53069	8.2274e-147	43.9759			WDR36	ENSG00000134987.11	1.17001	9.88082e-30	8.73144			WDR36	ENSG00000134987.11	2.32417	7.66245e-120	35.8574			WDR36	ENSG00000123684.12	1.50787	5.19507e-40	11.8258
	CAMK2D	ENSG00000145349.16	-1.22319	4.58821e-87	25.9904			APC	ENSG00000134982.16	1.24536	6.82665e-109	32.5611			APC	ENSG00000134982.16	-1.99231	2.00294e-245	73.6615			APC	ENSG00000134982.16	0.632967	2.56067e-27	8.00488			APC	ENSG00000134982.16	-2.41026	0	90.309			APC	ENSG00000051620.10	-0.539628	5.10832e-40	11.828
	OTUD4	ENSG00000164164.16	1.89054	3.92974e-87	26.0107			SRP19	ENSG00000153037.14	-0.247881	2.4152e-05	1.38987			SRP19	ENSG00000153037.14	0.616566	3.83802e-28	8.25301			SRP19	ENSG00000153037.14	-0.378926	2.11884e-10	2.91213			SRP19	ENSG00000153037.14	1.07804	4.26621e-82	24.4948			SRP19	ENSG00000152409.8	2.15865	2.87676e-40	11.9031
	PSMD4	ENSG00000159352.15	0.749901	6.71272e-88	26.2417			DCP2	ENSG00000172795.15	1.76165	4.17117e-22	6.43594			DCP2	ENSG00000172795.15	3.17184	4.6062e-72	21.4745			DCP2	ENSG00000172795.15	1.07606	1.50799e-08	2.35454			DCP2	ENSG00000172795.15	3.13265	7.53703e-69	20.507			DCP2	ENSG00000173889.15	1.63898	2.06622e-40	11.9463
	FN1	ENSG00000115414.18	-1.7099	1.43845e-88	26.4431			CCDC112	ENSG00000164221.12	-0.354276	4.21392e-09	2.52122			CCDC112	ENSG00000164221.12	-2.27319	2.14706e-274	82.3823			CCDC112	ENSG00000164221.12	-0.656797	7.58008e-26	7.56197			CCDC112	ENSG00000164221.12	-1.10338	2.37238e-70	20.9592			CCDC112	ENSG00000162769.12	1.30814	1.81903e-40	11.963
	FST	ENSG00000134363.11	-4.03395	8.70136e-89	26.5088			FEM1C	ENSG00000145780.7	1.24627	1.17956e-40	12.0196			FEM1C	ENSG00000145780.7	0.824348	6.30623e-18	5.17779			FEM1C	ENSG00000145780.7	1.00786	1.51418e-25	7.47151			FEM1C	ENSG00000145780.7	0.695604	2.23217e-12	3.50738			FEM1C	ENSG00000164168.7	0.997661	1.52837e-40	11.9857
	MRPS22	ENSG00000175110.11	1.09272	2.98596e-89	26.6487			SEMA6A	ENSG00000092421.16	0.376094	7.19441e-15	4.25747			SEMA6A	ENSG00000092421.16	-1.87863	6.12964e-269	80.74			SEMA6A	ENSG00000092421.16	-0.634983	1.4474e-35	10.4877			SEMA6A	ENSG00000092421.16	-1.94261	1.8177e-255	76.6845			SEMA6A	ENSG00000133067.17	-3.13513	1.3911e-40	11.998
	MGAT5	ENSG00000152127.8	-1.39528	8.25036e-90	26.8168			PRR16	ENSG00000184838.14	-2.62214	4.93319e-63	18.7562			PRR16	ENSG00000184838.14	-3.19051	7.25761e-70	20.813			PRR16	ENSG00000184838.14	-1.88983	2.22506e-36	10.7325			PRR16	ENSG00000184838.14	-3.01216	4.35249e-56	16.6654			PRR16	ENSG00000117600.12	1.06793	1.06915e-40	12.0325
	SETD5	ENSG00000168137.15	0.743226	6.8198e-90	26.8417			ZNF474	ENSG00000164185.5	-2.01088	3.50868e-06	1.64208			ZNF474	ENSG00000164185.5	-2.9785	8.49523e-09	2.42956			ZNF474	ENSG00000164185.5	-3.77764	1.01363e-12	3.61059			ZNF474	ENSG00000151304.5	1.45784	6.99725e-22	6.36831			ZNF474	ENSG00000143970.16	1.62951	1.03574e-40	12.0366
	HOOK1	ENSG00000134709.10	2.60029	4.28739e-90	26.9024			CEP120	ENSG00000168944.15	0.656236	2.52729e-25	7.40454			CEP120	ENSG00000168944.15	0.541628	3.74966e-17	4.94472			CEP120	ENSG00000168944.15	0.751649	8.92325e-32	9.34682			CEP120	ENSG00000168944.15	0.408057	1.33742e-09	2.67126			CEP120	ENSG00000163558.12	1.20818	6.5016e-41	12.0975
	EXOC8	ENSG00000116903.7	1.7839	2.46739e-90	26.9746			ZNF608	ENSG00000168916.15	0.242338	2.86854e-07	1.96944			ZNF608	ENSG00000168916.15	-2.69053	0	90.309			ZNF608	ENSG00000168916.15	0.730883	4.33077e-53	15.763			ZNF608	ENSG00000168916.15	-3.00879	0	90.309			ZNF608	ENSG00000076864.19	-0.84012	5.26191e-41	12.1251
	DUSP12	ENSG00000081721.11	-1.05713	1.33118e-90	27.0553			ISOC1	ENSG00000066583.11	0.520005	1.27847e-11	3.27921			ISOC1	ENSG00000066583.11	1.66338	6.31575e-113	33.7754			ISOC1	ENSG00000066583.11	-0.482965	4.0478e-09	2.52648			ISOC1	ENSG00000138829.11	2.61852	1.1179e-194	58.3852			ISOC1	ENSG00000077549.17	-0.608057	3.56146e-41	12.1762
	IGSF8	ENSG00000162729.13	-1.18522	5.11721e-91	27.1803			HINT1	ENSG00000169567.11	-0.454961	1.96347e-32	9.54475			HINT1	ENSG00000169567.11	0.350482	1.80483e-20	5.9434			HINT1	ENSG00000169567.11	-0.520328	6.43068e-39	11.4969			HINT1	ENSG00000066583.11	1.83096	4.40543e-133	39.8431			HINT1	ENSG00000185774.15	1.90919	2.3918e-41	12.2282
	MIA3	ENSG00000154305.16	0.802855	9.94346e-92	27.3945			SKP1	ENSG00000113558.18	-0.583056	3.24327e-38	11.2853			SKP1	ENSG00000113558.18	-1.6687	3.01428e-279	83.8431			SKP1	ENSG00000113558.18	-0.757281	1.73234e-58	17.3879			SKP1	ENSG00000113558.18	-1.8931	0	90.309			SKP1	ENSG00000053524.12	1.31833	1.58388e-41	12.2821
	SLC25A36	ENSG00000114120.12	1.34679	5.98955e-92	27.4607			SEC24A	ENSG00000113615.12	1.46601	1.73288e-106	31.8373			SEC24A	ENSG00000113615.12	1.01802	1.52293e-49	14.6955			SEC24A	ENSG00000113615.12	1.4681	1.87191e-103	30.9241			SEC24A	ENSG00000113615.12	1.12935	4.81896e-58	17.2542			SEC24A	ENSG00000114331.13	1.5025	1.57554e-41	12.2828
	NBEAL2	ENSG00000160796.16	1.32118	2.18628e-92	27.5925			DDX46	ENSG00000145833.15	-0.338263	1.19452e-18	5.3953			DDX46	ENSG00000145833.15	0.764618	1.13245e-94	28.2806			DDX46	ENSG00000145833.15	-0.218752	4.15626e-08	2.22199			DDX46	ENSG00000145833.15	1.16941	6.65947e-217	65.0756			DDX46	ENSG00000113649.11	0.632736	1.12061e-41	12.3273
	GRIK3	ENSG00000163873.9	-3.69089	1.21069e-92	27.6698			CXCL14	ENSG00000145824.12	-2.82698	3.17934e-27	7.97659			CXCL14	ENSG00000145824.12	-8.65234	1.87824e-16	4.73407			CXCL14	ENSG00000145824.12	-3.05773	1.00865e-29	8.72874			CXCL14	ENSG00000145824.12	-5.98068	2.90047e-21	6.18241			CXCL14	ENSG00000152332.15	2.4127	7.02932e-42	12.3883
	TENM3	ENSG00000218336.8	-1.27631	1.02136e-92	27.692			TGFBI	ENSG00000120708.16	0.749966	2.61294e-27	8.00224			TGFBI	ENSG00000120708.16	-4.63401	1.4307e-189	56.8478			TGFBI	ENSG00000120708.16	-3.13963	1.34496e-240	72.2085			TGFBI	ENSG00000120708.16	-5.27505	1.27238e-127	38.1993			TGFBI	ENSG00000159377.10	-0.575387	4.4794e-42	12.4472
	SPAST	ENSG00000021574.12	-1.44643	8.44475e-93	27.7169			SMAD5	ENSG00000113658.17	1.85463	1.46858e-64	19.2157			SMAD5	ENSG00000113658.17	2.56509	6.00186e-125	37.3945			SMAD5	ENSG00000113658.17	1.18435	1.5767e-25	7.46622			SMAD5	ENSG00000113658.17	2.27203	3.29023e-94	28.1411			SMAD5	ENSG00000113645.14	-3.34387	3.5705e-42	12.4769
	TANC1	ENSG00000115183.14	2.22221	2.51832e-93	27.875			SPOCK1	ENSG00000152377.13	0.793146	7.06915e-24	6.96903			SPOCK1	ENSG00000152377.13	-3.74838	1.87397e-160	48.0827			SPOCK1	ENSG00000152377.13	1.32071	8.55393e-62	18.3832			SPOCK1	ENSG00000152377.13	-4.09039	6.70133e-126	37.6811			SPOCK1	ENSG00000160710.16	0.516321	3.17013e-42	12.4924
	ELOA	ENSG00000011007.12	1.03375	1.37684e-93	27.954			FAM13B	ENSG00000031003.10	0.840255	2.18312e-44	13.1432			FAM13B	ENSG00000031003.10	-1.94995	8.39226e-178	53.3052			FAM13B	ENSG00000031003.10	0.883761	7.50938e-46	13.5838			FAM13B	ENSG00000031003.10	-2.06264	2.20357e-173	51.9749			FAM13B	ENSG00000068878.14	0.781585	2.62975e-42	12.5169
	WLS	ENSG00000116729.13	-0.694746	1.88488e-94	28.214			CTNNA1	ENSG00000044115.20	-0.216181	9.83135e-07	1.8084			CTNNA1	ENSG00000044115.20	1.22269	4.95991e-190	56.9863			CTNNA1	ENSG00000044115.20	-1.55427	3.41109e-238	71.4847			CTNNA1	ENSG00000044115.20	1.16174	2.98869e-165	49.5268			CTNNA1	ENSG00000109158.10	-1.47709	2.58739e-42	12.519
	GMCL1	ENSG00000087338.4	2.56073	1.71724e-94	28.2261			TMEM173	ENSG00000184584.12	-0.944446	8.87346e-10	2.7249			TMEM173	ENSG00000184584.12	-3.6938	1.17028e-71	21.3526			TMEM173	ENSG00000184584.12	-2.24857	2.16799e-41	12.2411			TMEM173	ENSG00000184584.12	-4.15878	5.21191e-62	18.448			TMEM173	ENSG00000153827.13	0.6043	2.34586e-42	12.5318
	RPL35A	ENSG00000182899.16	0.801448	9.6501e-95	28.3015			UBE2D2	ENSG00000131508.15	-0.260924	5.7015e-06	1.5786			UBE2D2	ENSG00000131508.15	-0.519637	1.08819e-19	5.70852			UBE2D2	ENSG00000131508.15	-0.247229	3.89655e-05	1.32734			UBE2D2	ENSG00000131508.15	-0.3601	7.2413e-10	2.75147			UBE2D2	ENSG00000152492.14	1.33614	2.26664e-42	12.5363
	PDE4DIP	ENSG00000178104.19	-1.05364	1.36101e-95	28.5576			PSD2	ENSG00000146005.3	0.324949	7.71081e-13	3.64635			PSD2	ENSG00000146005.3	-5.06612	0	90.309			PSD2	ENSG00000146005.3	0.475778	4.36266e-25	7.33317			PSD2	ENSG00000146005.3	-4.75668	0	90.309			PSD2	ENSG00000157020.17	-0.545675	1.89283e-42	12.5598
	BTBD8	ENSG00000189195.12	-2.23034	5.71038e-98	29.2732			PFDN1	ENSG00000113068.9	-0.454498	8.43492e-14	3.93564			PFDN1	ENSG00000113068.9	-0.585548	1.96617e-21	6.23324			PFDN1	ENSG00000113068.9	-0.743503	4.91857e-32	9.4247			PFDN1	ENSG00000113068.9	-0.409341	9.11192e-11	3.02246			PFDN1	ENSG00000157500.11	1.08641	1.2303e-42	12.6162
	GABRA4	ENSG00000109158.10	-6.12537	1.62208e-98	29.4377			APBB3	ENSG00000113108.19	-0.311131	1.3332e-07	2.06961			APBB3	ENSG00000113108.19	-1.42836	1.95699e-108	32.4235			APBB3	ENSG00000113108.19	0.359689	1.21649e-09	2.68365			APBB3	ENSG00000113108.19	-1.01708	1.7495e-54	16.1825			APBB3	ENSG00000253953.2	0.970071	1.09981e-42	12.6308
	PRKAA2	ENSG00000162409.10	3.41293	1.56207e-98	29.4426			NDUFA2	ENSG00000131495.8	-0.902565	2.74173e-36	10.7052			NDUFA2	ENSG00000131495.8	0.334552	1.55867e-06	1.74816			NDUFA2	ENSG00000131495.8	-0.742311	6.81367e-24	6.97385			NDUFA2	ENSG00000131495.8	1.17496	6.92037e-66	19.6151			NDUFA2	ENSG00000186468.12	-0.442175	1.02222e-42	12.6404
	TUBB	ENSG00000196230.12	-0.55286	7.00615e-99	29.5475			IK	ENSG00000113141.17	-0.447425	1.18995e-20	5.99786			IK	ENSG00000113141.17	-0.280257	5.28013e-09	2.49173			IK	ENSG00000113141.17	-0.40726	4.22575e-16	4.62806			IK	ENSG00000113141.17	-0.237753	1.15175e-06	1.78771			IK	ENSG00000083857.13	0.665419	1.01775e-42	12.641
	LEF1	ENSG00000138795.9	1.69796	1.43267e-99	29.755			PCDHA4	ENSG00000204967.10	1.74191	4.72562e-149	44.6504			PCDHA4	ENSG00000204967.10	-4.78465	8.59568e-187	56.0114			PCDHA4	ENSG00000204967.10	0.970157	2.26074e-43	12.8376			PCDHA4	ENSG00000204967.10	-6.3457	1.15836e-93	27.9766			PCDHA4	ENSG00000124785.8	-1.52909	8.63088e-43	12.6625
	FNDC5	ENSG00000160097.17	-5.51087	3.1093e-100	29.9547			PCDHA11	ENSG00000249158.6	2.18846	1.31285e-18	5.38295			PCDHA11	ENSG00000249158.6	-2.25936	8.99699e-13	3.62618			PCDHA11	ENSG00000249158.6	2.90369	1.34448e-30	8.9922			PCDHA11	ENSG00000249158.6	-4.06719	3.85738e-16	4.63999			PCDHA11	ENSG00000116221.15	-0.657523	6.41321e-43	12.7013
	RAB7A	ENSG00000075785.12	-0.805596	1.1038e-101	30.3911			PCDHA13	ENSG00000239389.7	-4.78901	1.0892e-91	27.3826			PCDHA13	ENSG00000239389.7	-8.34668	3.28946e-23	6.76802			PCDHA13	ENSG00000239389.7	-4.95516	4.90293e-98	29.2931			PCDHA13	ENSG00000239389.7	-9.73299	5.38758e-21	6.10146			PCDHA13	ENSG00000109572.13	0.681053	5.56222e-43	12.7199
	HADHA	ENSG00000084754.11	0.800172	8.99343e-102	30.4179			PCDHB15	ENSG00000113248.5	1.36281	5.21022e-43	12.7285			PCDHB15	ENSG00000113248.5	-3.55512	4.91022e-71	21.1651			PCDHB15	ENSG00000113248.5	1.14111	3.09855e-29	8.58202			PCDHB15	ENSG00000113211.5	-2.98194	2.24372e-21	6.21598			PCDHB15	ENSG00000137942.16	0.557239	5.08468e-43	12.7317
	CEP350	ENSG00000135837.15	1.57556	6.04289e-102	30.4699			TAF7	ENSG00000178913.7	-0.34915	1.04819e-18	5.41239			TAF7	ENSG00000178913.7	-0.801884	1.25158e-88	26.4613			TAF7	ENSG00000178913.7	-0.539506	1.73028e-39	11.6685			TAF7	ENSG00000178913.7	-0.491361	2.13752e-33	9.83468			TAF7	ENSG00000145681.10	1.26698	4.52281e-43	12.747
	YOD1	ENSG00000180667.10	3.30267	2.20324e-102	30.6018			PCDHGB4	ENSG00000253953.2	3.52217	1.0422e-104	31.3017			PCDHGB4	ENSG00000253953.2	-1.08609	8.84244e-07	1.82226			PCDHGB4	ENSG00000253953.2	4.49669	1.89864e-169	50.7902			PCDHGB4	ENSG00000253953.2	-1.79744	8.82373e-11	3.02666			PCDHGB4	ENSG00000134744.13	0.711212	4.04404e-43	12.7616
	CADM2	ENSG00000175161.13	-3.18616	1.72346e-102	30.6339			PCDHGB6	ENSG00000253305.2	0.429503	5.15796e-16	4.602			PCDHGB6	ENSG00000253305.2	-5.11888	0	90.309			PCDHGB6	ENSG00000253305.2	0.43351	3.39364e-15	4.3557			PCDHGB6	ENSG00000253305.2	-5.47117	0	90.309			PCDHGB6	ENSG00000164082.14	-0.99883	3.3804e-43	12.7851
	UNC80	ENSG00000144406.18	-3.65567	1.3509e-102	30.6657			PCDHGA10	ENSG00000253846.2	3.56766	2.84529e-112	33.5787			PCDHGA10	ENSG00000253846.2	-2.70777	1.95483e-29	8.64224			PCDHGA10	ENSG00000253846.2	2.60159	1.15507e-56	16.8388			PCDHGA10	ENSG00000253846.2	-2.43753	2.44079e-22	6.506			PCDHGA10	ENSG00000114739.13	2.3857	2.65681e-43	12.8165
	SHISA4	ENSG00000198892.6	-4.23391	1.34845e-102	30.666			PCDHGB7	ENSG00000254122.2	-3.60418	0				PCDHGB7	ENSG00000254122.2	-8.75584	0	90.309			PCDHGB7	ENSG00000254122.2	-3.63083	0				PCDHGB7	ENSG00000254122.2	-9.17131	1.36162e-189	56.8543			PCDHGB7	ENSG00000116984.12	1.53296	1.97124e-43	12.8556
	MAGI1	ENSG00000151276.23	-1.26068	5.06795e-103	30.7939			PCDH1	ENSG00000156453.13	0.39242	1.74344e-12	3.53969			PCDH1	ENSG00000156453.13	-4.29611	0	90.309			PCDH1	ENSG00000156453.13	0.471376	2.28214e-16	4.70861			PCDH1	ENSG00000156453.13	-4.19589	0	90.309			PCDH1	ENSG00000185219.16	1.17677	1.68342e-43	12.8762
	TRIM2	ENSG00000109654.14	-2.07431	1.43836e-103	30.9586			TCERG1	ENSG00000113649.11	0.188853	4.52902e-06	1.6087			TCERG1	ENSG00000113649.11	1.4899	0	90.309			TCERG1	ENSG00000113649.11	0.245825	4.46542e-09	2.51364			TCERG1	ENSG00000113649.11	1.8687	0	90.309			TCERG1	ENSG00000112640.14	0.764929	5.33744e-44	13.0264
	B3GALNT2	ENSG00000162885.12	2.65837	1.0903e-103	30.9948			DPYSL3	ENSG00000113657.12	0.11866	6.71539e-06	1.55721			DPYSL3	ENSG00000113657.12	-5.59523	0	90.309			DPYSL3	ENSG00000113657.12	-0.300216	8.54212e-29	8.44944			DPYSL3	ENSG00000113657.12	-5.69556	0	90.309			DPYSL3	ENSG00000115464.14	0.768258	2.00798e-44	13.1542
	HAX1	ENSG00000143575.14	1.16441	3.353e-104	31.1489			GRPEL2	ENSG00000164284.14	1.06287	1.03642e-18	5.41386			GRPEL2	ENSG00000164284.14	1.7808	1.51408e-51	15.2983			GRPEL2	ENSG00000164284.14	0.577066	5.1321e-06	1.59236			GRPEL2	ENSG00000164284.14	1.67585	7.91981e-44	12.9748			GRPEL2	ENSG00000125630.15	0.970895	1.80761e-44	13.1679
	NFXL1	ENSG00000170448.11	1.58358	3.52909e-105	31.4433			CAMK2A	ENSG00000070808.15	0.420745	2.11077e-05	1.40748			CAMK2A	ENSG00000070808.15	-3.2702	7.85829e-79	23.5118			CAMK2A	ENSG00000070808.15	2.28487	4.7749e-133	39.8326			CAMK2A	ENSG00000070808.15	-3.99663	1.97459e-61	18.2739			CAMK2A	ENSG00000126088.13	-0.809586	1.43985e-44	13.1977
	ATP2B2	ENSG00000157087.18	-4.05881	1.89324e-106	31.8257			CD74	ENSG00000019582.14	-2.56365	1.58593e-08	2.34795			CD74	ENSG00000019582.14	-4.22534	2.35555e-12	3.50035			CD74	ENSG00000019582.14	-2.67216	9.55853e-09	2.41414			CD74	ENSG00000019582.14	-4.39805	2.42031e-10	2.89474			CD74	ENSG00000162688.16	1.13972	8.19398e-45	13.2714
	GABRA2	ENSG00000151834.15	-3.68904	1.8113e-106	31.8315			RPS14	ENSG00000164587.12	-0.757914	1.77243e-66	19.7932			RPS14	ENSG00000164587.12	1.05185	2.73323e-131	39.3035			RPS14	ENSG00000164587.12	-0.509209	8.30064e-29	8.45319			RPS14	ENSG00000164587.12	2.20641	0	90.309			RPS14	ENSG00000253305.2	1.8852	7.63495e-45	13.2806
	SDHB	ENSG00000117118.9	1.0936	5.21401e-107	31.9943			ZNF300	ENSG00000145908.12	0.296977	1.98133e-06	1.71679			ZNF300	ENSG00000145908.12	-1.48632	6.81195e-98	29.2501			ZNF300	ENSG00000145908.12	-2.37956	2.83855e-229	68.7995			ZNF300	ENSG00000164587.12	2.20641	0	90.309			ZNF300	ENSG00000077380.15	-0.433053	4.67567e-45	13.3447
	ADAM23	ENSG00000114948.12	-1.2794	5.70568e-108	32.2836			TNIP1	ENSG00000145901.15	-0.842277	2.10916e-24	7.12715			TNIP1	ENSG00000145901.15	1.56473	8.05424e-93	27.723			TNIP1	ENSG00000145901.15	-0.389738	4.34865e-06	1.61402			TNIP1	ENSG00000145901.15	1.62927	2.7368e-98	29.3693			TNIP1	ENSG00000114391.12	-0.594723	3.91086e-45	13.3681
	VASH2	ENSG00000143494.15	-2.45015	2.04439e-108	32.4178			ATOX1	ENSG00000177556.11	-0.796517	1.43925e-26	7.77918			ATOX1	ENSG00000177556.11	-1.01672	1.41242e-39	11.695			ATOX1	ENSG00000177556.11	-0.994428	4.51187e-38	11.2422			ATOX1	ENSG00000177556.11	-0.776101	1.26803e-22	6.59161			ATOX1	ENSG00000013293.5	1.49951	1.17296e-45	13.5255
	AGPS	ENSG00000018510.14	1.73044	1.13308e-108	32.4949			GRIA1	ENSG00000155511.17	0.705768	5.21306e-38	11.2233			GRIA1	ENSG00000155511.17	-3.85744	0	90.309			GRIA1	ENSG00000155511.17	1.66334	3.10978e-200	60.0577			GRIA1	ENSG00000155511.17	-4.67341	7.12146e-291	87.3431			GRIA1	ENSG00000136717.14	-0.63603	1.12988e-45	13.5304
	MUC1	ENSG00000185499.16	-3.50139	1.09088e-108	32.4999			GEMIN5	ENSG00000082516.8	0.528411	7.93133e-15	4.24472			GEMIN5	ENSG00000082516.8	1.91248	6.09144e-190	56.9595			GEMIN5	ENSG00000082516.8	0.301586	2.3041e-05	1.39603			GEMIN5	ENSG00000082516.8	1.47278	1.45262e-106	31.8604			GEMIN5	ENSG00000113758.13	-0.53727	1.04809e-45	13.5402
	CNR1	ENSG00000118432.12	1.61744	5.72682e-109	32.5841			MRPL22	ENSG00000082515.17	-0.597811	1.18238e-15	4.49355			MRPL22	ENSG00000082515.17	1.18427	2.79856e-64	19.1314			MRPL22	ENSG00000082515.17	-0.840123	8.11395e-28	8.15513			MRPL22	ENSG00000082515.17	1.94963	8.91085e-173	51.7922			MRPL22	ENSG00000130348.11	-0.895714	7.91361e-46	13.5769
	COL5A2	ENSG00000204262.12	-2.15889	4.31392e-109	32.6212			GABRB2	ENSG00000145864.12	1.4761	3.30844e-41	12.1858			GABRB2	ENSG00000145864.12	-3.21876	1.04684e-55	16.5507			GABRB2	ENSG00000145864.12	2.27319	1.08215e-95	28.5875			GABRB2	ENSG00000145864.12	-2.76266	2.25089e-41	12.2362			GABRB2	ENSG00000105784.15	0.964766	5.61847e-46	13.6217
	APPL1	ENSG00000157500.11	1.74527	2.72356e-110	32.9823			GABRA1	ENSG00000022355.16	2.16013	7.58782e-22	6.35772			GABRA1	ENSG00000022355.16	-3.46687	3.00567e-13	3.76952			GABRA1	ENSG00000022355.16	1.91554	8.49679e-17	4.83778			GABRA1	ENSG00000022355.16	-1.38253	2.39122e-05	1.39117			GABRA1	ENSG00000137460.8	1.72746	1.59737e-46	13.7861
	UNCX	ENSG00000164853.8	-1.64733	1.8639e-110	33.0319			WWC1	ENSG00000113645.14	-0.91687	1.5645e-18	5.36003			WWC1	ENSG00000113645.14	1.58867	5.36064e-63	18.7454			WWC1	ENSG00000113645.14	-0.918121	5.45916e-18	5.19664			WWC1	ENSG00000113645.14	1.31579	1.07136e-41	12.3332			WWC1	ENSG00000138071.13	0.59928	1.16364e-46	13.8276
	RAPGEF2	ENSG00000109756.9	-1.32917	2.86269e-111	33.2768			RARS	ENSG00000113643.8	-0.226876	6.27925e-05	1.26496			RARS	ENSG00000113643.8	1.12902	6.5664e-98	29.2549			RARS	ENSG00000113643.8	-0.271722	3.76416e-06	1.63289			RARS	ENSG00000113643.8	1.2483	3.38421e-117	35.0611			RARS	ENSG00000171148.13	-0.757881	1.15049e-46	13.8291
	CARTPT	ENSG00000164326.4	-7.02197	1.0955e-111	33.4024			PANK3	ENSG00000120137.6	1.41677	1.10588e-94	28.2837			PANK3	ENSG00000120137.6	0.493141	6.61996e-12	3.36526			PANK3	ENSG00000120137.6	0.75563	8.84516e-26	7.54179			PANK3	ENSG00000120137.6	0.499508	1.53597e-11	3.25522			PANK3	ENSG00000157388.16	1.63621	5.88122e-47	13.9168
	PSME4	ENSG00000068878.14	1.27868	1.22816e-112	33.6885			NPM1	ENSG00000181163.13	-0.304043	2.2514e-21	6.21553			NPM1	ENSG00000181163.13	3.04712	0	90.309			NPM1	ENSG00000181163.13	-0.230808	5.52731e-12	3.38884			NPM1	ENSG00000181163.13	3.64599	0	90.309			NPM1	ENSG00000074800.15	-0.515346	4.81507e-47	13.9429
	KIAA1109	ENSG00000138688.15	-1.20992	2.35627e-114	34.2054			RPL26L1	ENSG00000037241.7	-0.542549	2.05337e-14	4.12036			RPL26L1	ENSG00000037241.7	0.848257	7.48363e-36	10.5739			RPL26L1	ENSG00000037241.7	-0.632865	5.77823e-18	5.18922			RPL26L1	ENSG00000037241.7	1.09187	2.64657e-57	17.0315			RPL26L1	ENSG00000106683.14	1.25813	2.59438e-47	14.0238
	SPCS3	ENSG00000129128.12	2.30533	2.09047e-114	34.221			CPEB4	ENSG00000113742.12	1.5657	4.04874e-85	25.4047			CPEB4	ENSG00000113742.12	-1.96368	2.42009e-91	27.2782			CPEB4	ENSG00000113742.12	1.83837	4.16665e-111	33.2278			CPEB4	ENSG00000113742.12	-2.96063	3.23888e-129	38.6792			CPEB4	ENSG00000162923.15	0.699117	1.73901e-47	14.0761
	TMF1	ENSG00000144747.16	1.5898	1.51647e-114	34.263			CLTB	ENSG00000175416.12	-0.721637	2.64363e-32	9.50586			CLTB	ENSG00000175416.12	-1.255	5.50493e-91	27.1707			CLTB	ENSG00000175416.12	-0.421425	3.92828e-11	3.13246			CLTB	ENSG00000164466.12	1.23004	5.38094e-103	30.7861			CLTB	ENSG00000070669.16	-3.7158	1.70262e-47	14.0788
	NSD2	ENSG00000109685.17	0.947427	3.78948e-115	34.4443			GPRIN1	ENSG00000169258.6	-0.343445	1.04951e-24	7.2184			GPRIN1	ENSG00000169258.6	-2.4433	0	90.309			GPRIN1	ENSG00000169258.6	0.206433	2.62401e-09	2.58315			GPRIN1	ENSG00000169258.6	-3.26889	0	90.309			GPRIN1	ENSG00000071575.11	0.615004	1.57834e-47	14.0887
	SNRPG	ENSG00000143977.13	1.47674	3.63849e-115	34.4496			TSPAN17	ENSG00000048140.17	-0.616907	9.83388e-22	6.32382			TSPAN17	ENSG00000048140.17	-1.56856	1.9149e-115	34.5335			TSPAN17	ENSG00000048140.17	-0.525938	3.25292e-15	4.36124			TSPAN17	ENSG00000048140.17	-2.0955	2.12978e-165	49.5711			TSPAN17	ENSG00000117139.17	0.468687	1.12779e-47	14.1327
	USP24	ENSG00000162402.13	1.24199	2.579e-115	34.4946			PRELID1	ENSG00000169230.9	-0.721073	9.71465e-48	14.1522			PRELID1	ENSG00000169230.9	1.69778	2.25245e-283	85.0853			PRELID1	ENSG00000169230.9	-0.451649	1.57157e-18	5.35944			PRELID1	ENSG00000169230.9	1.74766	7.13937e-296	88.8479			PRELID1	ENSG00000134698.10	0.940398	4.78903e-48	14.2447
	ATP11B	ENSG00000058063.15	2.22775	2.48038e-115	34.4997			F12	ENSG00000131187.9	0.615155	3.67197e-05	1.3351			F12	ENSG00000131187.9	1.0789	1.13152e-13	3.89724			F12	ENSG00000131187.9	1.54624	1.34635e-26	7.7879			F12	ENSG00000131187.9	1.33592	1.05376e-19	5.71272			F12	ENSG00000146109.4	1.70113	4.65483e-48	14.2484
	WBP1	ENSG00000239779.6	-1.34109	2.54168e-116	34.7975			GRK6	ENSG00000198055.10	-0.337609	7.59863e-09	2.44414			GRK6	ENSG00000198055.10	1.77158	5.89495e-238	71.4132			GRK6	ENSG00000198055.10	0.590131	4.15301e-25	7.3396			GRK6	ENSG00000198055.10	1.73058	9.54516e-220	65.9317			GRK6	ENSG00000164715.5	-2.60873	3.26202e-48	14.2949
	CAPN2	ENSG00000162909.17	0.887265	1.5904e-116	34.8588			DBN1	ENSG00000113758.13	-0.485527	8.67291e-49	14.4681			DBN1	ENSG00000113758.13	-2.67591	0	90.309			DBN1	ENSG00000113758.13	-0.459502	5.18087e-41	12.1272			DBN1	ENSG00000113758.13	-2.82014	0	90.309			DBN1	ENSG00000114127.10	1.94453	2.69229e-48	14.32
	PRKACB	ENSG00000142875.19	-1.88827	1.21424e-117	35.1951			PDLIM7	ENSG00000196923.13	-0.987015	3.84158e-59	17.5848			PDLIM7	ENSG00000196923.13	-1.02887	8.35061e-62	18.3864			PDLIM7	ENSG00000196923.13	-0.786244	3.11783e-36	10.6884			PDLIM7	ENSG00000196923.13	-0.647802	7.20554e-25	7.26757			PDLIM7	ENSG00000145864.12	-2.09144	1.39158e-48	14.4062
	PSMB4	ENSG00000159377.10	0.947907	5.67541e-118	35.2946			TMED9	ENSG00000184840.11	-0.580099	5.74989e-26	7.5981			TMED9	ENSG00000184840.11	1.05019	1.98879e-88	26.4008			TMED9	ENSG00000184840.11	-0.370571	8.62799e-11	3.02959			TMED9	ENSG00000184840.11	1.087	2.79662e-92	27.5603			TMED9	ENSG00000150961.14	0.993357	6.60626e-49	14.5036
	FNIP2	ENSG00000052795.12	-1.78605	2.41954e-119	35.7071			NHP2	ENSG00000145912.8	-0.619523	5.80955e-25	7.29572			NHP2	ENSG00000145912.8	1.75712	6.64073e-215	64.4739			NHP2	ENSG00000145912.8	-0.548314	6.74024e-19	5.47011			NHP2	ENSG00000145912.8	1.79139	8.38163e-219	65.6476			NHP2	ENSG00000114573.9	0.685633	5.75204e-49	14.5217
	DESI2	ENSG00000121644.18	2.77376	9.60624e-120	35.8278			HNRNPAB	ENSG00000197451.11	-0.163689	3.02363e-06	1.66153			HNRNPAB	ENSG00000197451.11	1.82357	0	90.309			HNRNPAB	ENSG00000197451.11	-0.781145	2.30208e-104	31.1981			HNRNPAB	ENSG00000197451.11	2.06228	0	90.309			HNRNPAB	ENSG00000144426.18	2.1679	5.39076e-49	14.5302
	OLFM3	ENSG00000118733.16	-6.38344	7.8009e-122	36.4571			ZNF354C	ENSG00000177932.6	2.32791	5.77678e-33	9.7047			ZNF354C	ENSG00000177932.6	-2.59463	1.53299e-19	5.66372			ZNF354C	ENSG00000177932.6	2.12973	2.90854e-26	7.6872			ZNF354C	ENSG00000177932.6	-2.53049	5.03389e-16	4.60519			ZNF354C	ENSG00000162601.9	1.70259	4.05161e-49	14.5676
	PDE4B	ENSG00000184588.17	-3.29552	1.68602e-122	36.6574			ADAMTS2	ENSG00000087116.15	-0.937512	1.81631e-14	4.1364			ADAMTS2	ENSG00000087116.15	-1.20605	1.24718e-21	6.29275			ADAMTS2	ENSG00000087116.15	-3.00691	7.09493e-98	29.2448			ADAMTS2	ENSG00000087116.15	-0.61104	1.41354e-06	1.76093			ADAMTS2	ENSG00000116898.11	-0.808459	3.18202e-49	14.5991
	MRPS15	ENSG00000116898.11	1.20545	1.08066e-123	37.0165			CANX	ENSG00000127022.14	0.572584	1.67459e-74	22.2088			CANX	ENSG00000127022.14	1.79707	0	90.309			CANX	ENSG00000127022.14	1.03011	1.01581e-226	68.0307			CANX	ENSG00000127022.14	1.49322	0	90.309			CANX	ENSG00000198755.10	-0.577617	2.97709e-49	14.6078
	TRANK1	ENSG00000168016.14	-4.27188	2.51459e-126	37.8092			SQSTM1	ENSG00000161011.19	-0.486525	2.62975e-42	12.5169			SQSTM1	ENSG00000161011.19	-0.799259	1.49754e-105	31.5554			SQSTM1	ENSG00000161011.19	-0.509542	1.95693e-43	12.8565			SQSTM1	ENSG00000161011.19	-0.922096	1.05739e-127	38.2235			SQSTM1	ENSG00000203760.8	-1.43946	1.71158e-49	14.6802
	PSMA5	ENSG00000143106.12	0.976433	4.77471e-127	38.0264			MAPK9	ENSG00000050748.17	0.313849	1.8586e-08	2.32721			MAPK9	ENSG00000050748.17	0.656803	5.67278e-33	9.70707			MAPK9	ENSG00000050748.17	0.44992	1.81661e-15	4.4374			MAPK9	ENSG00000050748.17	0.289525	6.3172e-07	1.86623			MAPK9	ENSG00000197959.13	1.21389	1.63703e-49	14.686
	CLIC1	ENSG00000213719.8	-1.90119	1.27828e-127	38.1987			CNOT6	ENSG00000113300.11	1.18856	3.20193e-69	20.6189			CNOT6	ENSG00000113300.11	1.37437	1.00212e-91	27.3935			CNOT6	ENSG00000113300.11	0.75196	9.00737e-27	7.84045			CNOT6	ENSG00000113300.11	1.14877	1.36298e-60	18.0213			CNOT6	ENSG00000197603.13	1.00027	7.84563e-50	14.7822
	PSMD2	ENSG00000175166.16	-0.787354	1.37732e-129	38.791			TRIM41	ENSG00000146063.19	-0.405716	2.22548e-15	4.41086			TRIM41	ENSG00000146063.19	-0.366761	1.50049e-12	3.55931			TRIM41	ENSG00000146063.19	-0.741786	7.92098e-45	13.2758			TRIM41	ENSG00000146063.19	-0.466493	7.03332e-18	5.16352			TRIM41	ENSG00000137309.19	-0.611347	1.56288e-50	14.9931
	RBM8A	ENSG00000265241.6	0.941287	1.16347e-129	38.8131			RACK1	ENSG00000204628.11	-0.781812	1.91108e-118	35.4369			RACK1	ENSG00000204628.11	2.10669	0	90.309			RACK1	ENSG00000204628.11	-0.20394	8.50902e-09	2.42935			RACK1	ENSG00000204628.11	2.60974	0	90.309			RACK1	ENSG00000065413.19	1.95566	8.44833e-51	15.0735
	LAMC2	ENSG00000058085.14	-4.35767	4.3149e-131	39.2438			IRF4	ENSG00000137265.14	-1.51373	3.19678e-05	1.35322			IRF4	ENSG00000137265.14	-4.90655	1.24012e-18	5.3904			IRF4	ENSG00000137265.14	-3.06518	2.31188e-14	4.10486			IRF4	ENSG00000137265.14	-6.29832	8.72674e-13	3.63017			IRF4	ENSG00000163931.15	-0.586668	1.21668e-51	15.3269
	CTNNA1	ENSG00000044115.20	-1.14906	7.99252e-132	39.4642			GMDS	ENSG00000112699.10	-0.880592	1.23534e-17	5.08988			GMDS	ENSG00000112699.10	1.73716	1.73922e-75	22.5049			GMDS	ENSG00000112699.10	-0.630736	1.96548e-09	2.62093			GMDS	ENSG00000112699.10	1.47794	4.28926e-53	15.7642			GMDS	ENSG00000010256.10	-0.712578	1.08531e-51	15.3418
	POMZP3	ENSG00000146707.14	-2.5165	2.74571e-132	39.6039			NQO2	ENSG00000124588.19	-0.841114	4.8111e-27	7.92243			NQO2	ENSG00000124588.19	0.658592	1.31898e-19	5.68337			NQO2	ENSG00000124588.19	-0.698579	3.29582e-19	5.56365			NQO2	ENSG00000124588.19	1.02678	1.10374e-44	13.2324			NQO2	ENSG00000182504.10	1.50808	5.03135e-52	15.4423
	MAGOH	ENSG00000162385.10	1.62721	1.26844e-133	40.0059			TUBB2B	ENSG00000137285.9	-0.358522	9.03315e-30	8.74316			TUBB2B	ENSG00000137285.9	-3.86533	0	90.309			TUBB2B	ENSG00000137285.9	-0.826247	1.12401e-143	43.032			TUBB2B	ENSG00000137285.9	-3.44073	0	90.309			TUBB2B	ENSG00000115307.16	-0.568796	4.33601e-52	15.4618
	PKP4	ENSG00000144283.21	1.35158	6.63357e-136	40.6927			FAM50B	ENSG00000145945.6	6.14603	8.79382e-09	2.42504			FAM50B	ENSG00000145945.6	7.87235	5.2449e-14	3.99776			FAM50B	ENSG00000145945.6	7.71366	3.84214e-13	3.73742			FAM50B	ENSG00000145945.6	7.84702	6.91322e-14	3.96165			FAM50B	ENSG00000109436.7	0.647664	3.97162e-52	15.4733
	AHCTF1	ENSG00000153207.15	1.40663	5.81378e-137	41.011			NRN1	ENSG00000124785.8	-0.282406	1.82681e-05	1.42637			NRN1	ENSG00000124785.8	0.620029	8.01931e-23	6.65152			NRN1	ENSG00000124785.8	-2.6441	2.15679e-256	76.9632			NRN1	ENSG00000124785.8	0.409606	3.96369e-10	2.83025			NRN1	ENSG00000097021.19	-0.560512	3.5177e-52	15.4891
	WDR82	ENSG00000164091.11	-0.957715	9.97529e-138	41.2414			F13A1	ENSG00000124491.15	-4.67276	1.98129e-26	7.73739			F13A1	ENSG00000124491.15	-8.45983	1.20415e-15	4.49116			F13A1	ENSG00000124491.15	-7.23613	4.37446e-19	5.52663			F13A1	ENSG00000124491.15	-7.91609	7.1619e-14	3.95703			F13A1	ENSG00000138767.13	2.20615	2.53962e-52	15.5317
	ECEL1	ENSG00000171551.11	-2.27045	4.95084e-138	41.333			TMEM14C	ENSG00000111843.13	-0.571033	4.02909e-15	4.33326			TMEM14C	ENSG00000111843.13	0.52217	7.55893e-14	3.94998			TMEM14C	ENSG00000111843.13	-0.86269	8.47055e-31	9.0526			TMEM14C	ENSG00000111843.13	1.27207	6.3564e-76	22.6365			TMEM14C	ENSG00000196352.15	-1.56205	1.11215e-52	15.6397
	SLMAP	ENSG00000163681.14	1.80948	2.86536e-138	41.4045			TMEM14B	ENSG00000137210.13	-0.490826	1.36738e-09	2.66836			TMEM14B	ENSG00000137210.13	0.685693	7.54845e-19	5.45531			TMEM14B	ENSG00000137210.13	-0.7009	3.70578e-17	4.94626			TMEM14B	ENSG00000137210.13	1.1524	4.22309e-50	14.8632			TMEM14B	ENSG00000038382.19	0.558613	4.83016e-53	15.7487
	PLCL1	ENSG00000115896.15	-4.28742	2.09116e-138	41.4457			SMIM13	ENSG00000224531.5	1.0354	3.23822e-27	7.97419			SMIM13	ENSG00000224531.5	0.447249	9.30462e-06	1.51457			SMIM13	ENSG00000224531.5	0.848398	5.60896e-18	5.1931			SMIM13	ENSG00000224531.5	0.77842	1.94496e-14	4.12745			SMIM13	ENSG00000145425.9	-0.596704	1.20573e-53	15.9301
	SEC13	ENSG00000157020.17	0.961098	1.20923e-139	41.8183			RNF182	ENSG00000180537.12	0.608768	2.48932e-06	1.68695			RNF182	ENSG00000180537.12	-1.25372	5.12593e-18	5.20488			RNF182	ENSG00000180537.12	-1.77104	1.05564e-33	9.92691			RNF182	ENSG00000180537.12	-1.96145	7.77794e-31	9.06375			RNF182	ENSG00000144730.17	1.26986	7.57079e-54	15.991
	PPIH	ENSG00000171960.10	2.05747	8.24691e-140	41.8684			FAM8A1	ENSG00000137414.5	1.41169	2.11863e-64	19.1678			FAM8A1	ENSG00000137414.5	1.16264	1.14507e-42	12.6255			FAM8A1	ENSG00000137414.5	1.38766	3.02906e-60	17.9169			FAM8A1	ENSG00000137414.5	0.684792	3.31769e-14	4.05763			FAM8A1	ENSG00000109654.14	1.36488	3.97337e-54	16.0753
	PLPPR4	ENSG00000117600.12	-3.45737	2.56693e-140	42.021			NUP153	ENSG00000124789.11	0.858927	1.29817e-84	25.2524			NUP153	ENSG00000124789.11	1.73936	0	90.309			NUP153	ENSG00000124789.11	0.313797	1.80423e-11	3.23418			NUP153	ENSG00000124789.11	1.77609	0	90.309			NUP153	ENSG00000145780.7	-4.11493	1.5353e-54	16.1996
	SERPINI1	ENSG00000163536.12	-2.02975	1.43378e-141	42.3981			KDM1B	ENSG00000165097.14	0.767463	2.19507e-22	6.51987			KDM1B	ENSG00000165097.14	1.44669	4.19268e-78	23.293			KDM1B	ENSG00000165097.14	0.80492	1.72599e-23	6.85233			KDM1B	ENSG00000165097.14	0.751763	4.22627e-20	5.83217			KDM1B	ENSG00000085552.16	-0.959876	1.25835e-54	16.2256
	IMMT	ENSG00000132305.20	0.936859	3.03026e-142	42.6013			SOX4	ENSG00000124766.6	0.569326	2.09197e-22	6.52616			SOX4	ENSG00000124766.6	-1.52876	1.25256e-142	42.7168			SOX4	ENSG00000124766.6	-0.31182	5.27814e-07	1.88972			SOX4	ENSG00000124766.6	-0.39982	2.13429e-11	3.21221			SOX4	ENSG00000169567.11	-0.731875	1.24577e-54	16.2269
	B3GALNT1	ENSG00000169255.14	-4.42707	7.98537e-143	42.7757			NRSN1	ENSG00000152954.11	0.838219	9.24493e-06	1.51541			NRSN1	ENSG00000152954.11	-2.12475	1.79333e-16	4.74012			NRSN1	ENSG00000152954.11	2.17931	1.97972e-32	9.54367			NRSN1	ENSG00000152954.11	-2.20782	1.94015e-14	4.12777			NRSN1	ENSG00000172426.15	-1.52318	7.77297e-55	16.2886
	CACNA2D2	ENSG00000007402.11	-2.00833	1.26053e-143	43.017			ABT1	ENSG00000146109.4	-0.528336	1.854e-13	3.83268			ABT1	ENSG00000146109.4	1.27945	1.89734e-82	24.6007			ABT1	ENSG00000146109.4	-0.506947	3.7284e-12	3.44031			ABT1	ENSG00000146109.4	1.13132	1.85432e-61	18.2821			ABT1	ENSG00000116191.17	1.70047	3.04462e-55	16.4111
	NEUROD6	ENSG00000164600.6	-2.71552	5.92279e-144	43.1158			HIST1H2BK	ENSG00000197903.7	-1.24333	1.08438e-30	9.02031			HIST1H2BK	ENSG00000197903.7	1.2452	1.07235e-37	11.129			HIST1H2BK	ENSG00000197903.7	-1.58569	8.92354e-46	13.5612			HIST1H2BK	ENSG00000197903.7	1.60108	1.68351e-60	17.9937			HIST1H2BK	ENSG00000119778.14	1.65255	2.58423e-55	16.4325
	FOXD1	ENSG00000251493.4	3.98038	1.23188e-146	43.9231			ZKSCAN8	ENSG00000198315.10	2.06089	7.30066e-76	22.6184			ZKSCAN8	ENSG00000198315.10	1.48949	2.5819e-39	11.6162			ZKSCAN8	ENSG00000198315.10	1.42967	1.17461e-34	10.214			ZKSCAN8	ENSG00000198315.10	1.30793	3.5384e-29	8.56466			ZKSCAN8	ENSG00000106211.8	-1.77039	2.08235e-55	16.4608
	DNMT3A	ENSG00000119772.16	-1.83932	4.5901e-147	44.0522			ZSCAN12	ENSG00000158691.14	0.84729	7.18731e-17	4.85966			ZSCAN12	ENSG00000158691.14	0.712559	3.51354e-12	3.44807			ZSCAN12	ENSG00000158691.14	0.581767	4.50102e-08	2.21157			ZSCAN12	ENSG00000158691.14	0.61088	7.58422e-09	2.44439			ZSCAN12	ENSG00000154305.16	0.623651	3.70545e-56	16.6864
	CLASP1	ENSG00000074054.18	-1.21074	2.70639e-147	44.1212			GABBR1	ENSG00000204681.10	-0.224375	2.81963e-11	3.17581			GABBR1	ENSG00000204681.10	-2.92502	0	90.309			GABBR1	ENSG00000204681.10	0.515997	9.62231e-52	15.3576			GABBR1	ENSG00000204681.10	-2.33442	0	90.309			GABBR1	ENSG00000144191.11	-2.37087	9.9501e-57	16.8583
	IGSF3	ENSG00000143061.17	-1.65695	1.13955e-147	44.2343			ABCF1	ENSG00000204574.12	-0.360719	1.54601e-17	5.06055			ABCF1	ENSG00000204574.12	0.533208	2.33461e-38	11.3283			ABCF1	ENSG00000204574.12	-0.249681	1.3708e-08	2.36701			ABCF1	ENSG00000204574.12	0.955527	1.83507e-118	35.4422			ABCF1	ENSG00000058063.15	1.56962	9.24693e-57	16.8679
	PLXNA1	ENSG00000114554.11	-1.37523	2.42196e-149	44.7378			TUBB	ENSG00000196230.12	-0.226921	3.15088e-18	5.2685			TUBB	ENSG00000196230.12	-0.842559	2.28411e-226	67.9248			TUBB	ENSG00000196230.12	-0.689137	1.26799e-143	43.0162			TUBB	ENSG00000196230.12	-1.0824	0	90.309			TUBB	ENSG00000138443.15	1.06897	4.63542e-57	16.9582
	CHCHD2	ENSG00000106153.12	-1.38725	2.01541e-150	45.0629			HLA-C	ENSG00000204525.16	3.36693	6.86254e-41	12.0904			HLA-C	ENSG00000204525.16	7.14476	3.54123e-187	56.1273			HLA-C	ENSG00000204525.16	3.26003	3.57458e-38	11.2726			HLA-C	ENSG00000204525.16	7.07528	3.76127e-183	54.9153			HLA-C	ENSG00000179915.22	0.936082	4.61203e-57	16.9589
	CSMD2	ENSG00000121904.17	-2.50728	8.51724e-154	46.0786			DDX39B	ENSG00000198563.13	-0.721048	2.88751e-110	32.9747			DDX39B	ENSG00000198563.13	1.07274	3.1679e-262	78.7191			DDX39B	ENSG00000198563.13	-0.445109	9.11449e-41	12.0533			DDX39B	ENSG00000198563.13	1.34231	0	90.309			DDX39B	ENSG00000161203.13	-0.521848	1.47281e-57	17.1081
	MRPL24	ENSG00000143314.12	1.54012	5.92373e-154	46.126			DDAH2	ENSG00000213722.8	-0.541759	3.44762e-20	5.85879			DDAH2	ENSG00000213722.8	-3.63097	0	90.309			DDAH2	ENSG00000213722.8	-0.907025	1.59501e-49	14.6894			DDAH2	ENSG00000213722.8	-2.82436	0	90.309			DDAH2	ENSG00000239779.6	-0.897471	5.46856e-58	17.2376
	CCDC85A	ENSG00000055813.5	-5.36704	1.81609e-154	46.2806			CLIC1	ENSG00000213719.8	-0.885918	1.20339e-35	10.5118			CLIC1	ENSG00000213719.8	1.48225	7.7611e-111	33.1464			CLIC1	ENSG00000213719.8	-1.85485	1.24765e-130	39.105			CLIC1	ENSG00000213719.8	1.44496	1.16418e-102	30.6852			CLIC1	ENSG00000075539.14	1.27082	4.80365e-58	17.2546
	NEK4	ENSG00000114904.12	1.6731	5.53363e-155	46.436			ATF6B	ENSG00000213676.12	-0.846386	1.73152e-47	14.0766			ATF6B	ENSG00000213676.12	-0.549792	7.94986e-21	6.05059			ATF6B	ENSG00000213676.12	-0.786204	3.23436e-39	11.5867			ATF6B	ENSG00000213676.12	-0.63245	4.67459e-25	7.32414			ATF6B	ENSG00000014641.17	-0.513101	3.68257e-58	17.2893
	RASAL2	ENSG00000075391.16	-1.79909	4.04869e-155	46.4768			COL11A2	ENSG00000204248.10	-0.378149	2.48382e-05	1.38621			COL11A2	ENSG00000204248.10	-3.43236	2.25505e-184	55.2832			COL11A2	ENSG00000204248.10	0.595196	3.85581e-11	3.13489			COL11A2	ENSG00000204248.10	-2.79269	1.90706e-128	38.4474			COL11A2	ENSG00000145741.15	-0.50409	2.92206e-58	17.3196
	PATJ	ENSG00000132849.20	2.29072	7.23413e-156	46.702			RPS18	ENSG00000231500.6	-0.785718	1.13156e-79	23.7652			RPS18	ENSG00000231500.6	1.5075	1.73654e-298	89.6348			RPS18	ENSG00000231500.6	-0.47688	1.61915e-28	8.36584			RPS18	ENSG00000231500.6	2.70228	0				RPS18	ENSG00000204220.11	3.09811	2.34024e-58	17.3486
	PXDN	ENSG00000130508.10	-1.51166	1.41581e-158	47.5173			PFDN6	ENSG00000204220.11	-0.662657	2.44642e-17	5.00055			PFDN6	ENSG00000204220.11	0.899992	4.5345e-34	10.0374			PFDN6	ENSG00000204220.11	-0.501712	3.84955e-10	2.83407			PFDN6	ENSG00000204220.11	1.83883	1.18608e-139	41.8209			PFDN6	ENSG00000164070.11	1.67601	1.50748e-58	17.4061
	KALRN	ENSG00000160145.15	-2.84233	1.99624e-159	47.7734			SYNGAP1	ENSG00000197283.16	-0.349352	1.26501e-12	3.58163			SYNGAP1	ENSG00000197283.16	-3.63515	0	90.309			SYNGAP1	ENSG00000197283.16	0.429397	9.91294e-18	5.11865			SYNGAP1	ENSG00000197283.16	-3.67723	0	90.309			SYNGAP1	ENSG00000138078.15	0.924797	1.09573e-58	17.4478
	MARK1	ENSG00000116141.15	-1.41238	1.33028e-159	47.8265			ITPR3	ENSG00000096433.10	-2.20974	9.71767e-47	13.8511			ITPR3	ENSG00000096433.10	3.6288	4.65756e-264	79.2708			ITPR3	ENSG00000096433.10	-2.00685	1.06287e-43	12.9363			ITPR3	ENSG00000096433.10	3.48838	3.93304e-239	71.7671			ITPR3	ENSG00000177311.11	1.16319	9.39763e-59	17.4679
	ROCK2	ENSG00000134318.13	1.74835	6.12085e-160	47.9279			GRM4	ENSG00000124493.13	0.844379	3.20638e-05	1.35282			GRM4	ENSG00000124493.13	-1.70889	3.37161e-10	2.8514			GRM4	ENSG00000124493.13	3.69957	7.67336e-85	25.3211			GRM4	ENSG00000124493.13	-2.77873	4.55905e-13	3.71505			GRM4	ENSG00000164287.12	-5.97594	9.30589e-59	17.4691
	NUCKS1	ENSG00000069275.12	1.26532	3.80041e-160	47.9903			HMGA1	ENSG00000137309.19	-0.396495	3.88425e-16	4.63908			HMGA1	ENSG00000137309.19	0.670193	1.18617e-45	13.524			HMGA1	ENSG00000137309.19	0.423935	1.23686e-17	5.08972			HMGA1	ENSG00000137309.19	0.276689	1.57262e-08	2.34905			HMGA1	ENSG00000203668.2	1.59052	5.90551e-59	17.5286
	NEK2	ENSG00000117650.12	5.4031	3.10174e-160	48.0168			SMIM29	ENSG00000186577.13	-0.921986	4.58389e-32	9.43391			SMIM29	ENSG00000186577.13	-2.86486	3.25132e-213	63.9652			SMIM29	ENSG00000186577.13	-0.768034	2.62853e-21	6.19528			SMIM29	ENSG00000186577.13	-2.24369	2.30217e-134	40.229			SMIM29	ENSG00000138759.18	1.34943	2.25184e-59	17.6546
	ADORA1	ENSG00000163485.16	-5.46014	1.16752e-160	48.1446			SNRPC	ENSG00000124562.9	-0.669011	6.10158e-29	8.49343			SNRPC	ENSG00000124562.9	0.983905	2.22963e-65	19.4621			SNRPC	ENSG00000124562.9	-0.531549	1.24976e-17	5.08836			SNRPC	ENSG00000124562.9	1.22809	1.21295e-99	29.7767			SNRPC	ENSG00000143774.16	-0.799519	1.38497e-59	17.7182
	ARNT	ENSG00000143437.20	1.84311	1.95692e-162	48.6791			RPL10A	ENSG00000198755.10	-0.832084	4.13501e-97	29.0143			RPL10A	ENSG00000198755.10	1.39884	1.7521e-284	85.4192			RPL10A	ENSG00000198755.10	-0.369074	5.44548e-19	5.498			RPL10A	ENSG00000198755.10	1.47616	0	90.309			RPL10A	ENSG00000090273.13	-0.727986	7.12525e-60	17.8051
	ETV1	ENSG00000006468.13	2.69423	1.40782e-166	49.9263			SRPK1	ENSG00000096063.15	0.652106	1.64437e-34	10.17			SRPK1	ENSG00000096063.15	2.25844	0	90.309			SRPK1	ENSG00000096063.15	0.82192	5.67122e-53	15.7277			SRPK1	ENSG00000096063.15	1.71194	2.07914e-232	69.7433			SRPK1	ENSG00000131378.13	0.833783	4.20942e-60	17.8739
	EPHA3	ENSG00000044524.10	-1.96512	4.4945e-167	50.0755			SRSF3	ENSG00000112081.16	-0.156972	1.49749e-05	1.45236			SRSF3	ENSG00000112081.16	1.21504	1.80345e-275	82.7062			SRSF3	ENSG00000112081.16	-0.527703	3.94915e-46	13.6678			SRSF3	ENSG00000112081.16	0.90087	3.85829e-145	43.4728			SRSF3	ENSG00000134369.15	1.27585	3.54021e-60	17.8965
	FGD5	ENSG00000154783.11	-5.40946	7.52578e-168	50.3092			CPNE5	ENSG00000124772.11	-1.28702	4.08845e-28	8.24474			CPNE5	ENSG00000124772.11	-5.00081	1.32407e-114	34.2807			CPNE5	ENSG00000124772.11	0.517936	9.1733e-06	1.51643			CPNE5	ENSG00000124772.11	-4.2451	6.35166e-96	28.6572			CPNE5	ENSG00000136531.15	1.00675	3.31515e-60	17.9051
	RPL34	ENSG00000109475.16	1.05152	7.16663e-169	50.6166			NFYA	ENSG00000001167.14	0.625956	5.95707e-10	2.77699			NFYA	ENSG00000001167.14	1.69391	2.87568e-68	20.3319			NFYA	ENSG00000001167.14	0.486066	3.05834e-06	1.66003			NFYA	ENSG00000001167.14	1.55133	1.15701e-54	16.2366			NFYA	ENSG00000177932.6	-0.633441	3.09272e-60	17.9142
	RUBCN	ENSG00000145016.15	-2.03682	5.01284e-169	50.6633			TOMM6	ENSG00000214736.7	-0.483617	4.91327e-11	3.10321			TOMM6	ENSG00000214736.7	1.32299	7.92024e-81	24.1129			TOMM6	ENSG00000214736.7	-0.369428	1.31673e-06	1.77021			TOMM6	ENSG00000214736.7	1.6695	1.88818e-126	37.8467			TOMM6	ENSG00000075426.11	1.60239	8.012e-61	18.0908
	MFAP2	ENSG00000117122.13	-2.78959	6.44428e-170	50.9315			USP49	ENSG00000164663.14	0.722233	3.33568e-09	2.55178			USP49	ENSG00000164663.14	-0.720513	9.02875e-08	2.12057			USP49	ENSG00000164663.14	0.509113	6.61658e-05	1.25811			USP49	ENSG00000164663.14	-0.731988	2.79027e-07	1.97306			USP49	ENSG00000285976.1	-0.846281	7.35875e-61	18.1019
	IAH1	ENSG00000134330.18	4.64116	1.39649e-170	51.1314			TRERF1	ENSG00000124496.12	-0.486096	1.35729e-05	1.46521			TRERF1	ENSG00000124496.12	-0.998105	4.15923e-17	4.93117			TRERF1	ENSG00000124496.12	0.541324	6.29011e-07	1.86679			TRERF1	ENSG00000124496.12	-0.976524	8.37865e-15	4.23755			TRERF1	ENSG00000182095.14	-3.59843	4.64918e-61	18.1619
	MRPS9	ENSG00000135972.8	1.73545	2.87112e-174	52.2413			UBR2	ENSG00000024048.10	0.942313	3.41373e-42	12.4827			UBR2	ENSG00000024048.10	1.03814	1.17132e-50	15.0308			UBR2	ENSG00000024048.10	0.856757	3.45982e-33	9.77172			UBR2	ENSG00000024048.10	1.23384	5.18823e-69	20.5558			UBR2	ENSG00000134330.18	2.83086	6.83739e-62	18.4125
	HNRNPD	ENSG00000138668.18	1.08243	5.56318e-175	52.4559			TBCC	ENSG00000124659.6	-0.379471	9.7491e-09	2.41156			TBCC	ENSG00000124659.6	-1.03861	8.09825e-51	15.0791			TBCC	ENSG00000124659.6	-0.49801	2.52717e-13	3.79219			TBCC	ENSG00000124659.6	-0.566658	5.52745e-16	4.59296			TBCC	ENSG00000082701.15	1.09489	4.359e-62	18.4714
	RNF175	ENSG00000145428.14	-4.56932	1.33074e-175	52.6429			BICRAL	ENSG00000112624.12	0.748154	1.01068e-17	5.11612			BICRAL	ENSG00000112624.12	-1.71304	1.75131e-60	17.9885			BICRAL	ENSG00000112624.12	0.528441	6.93334e-09	2.45612			BICRAL	ENSG00000112624.12	-2.31538	3.47507e-78	23.3175			BICRAL	ENSG00000162729.13	-0.947267	2.3774e-62	18.5506
	SMAP2	ENSG00000084070.11	-1.30029	6.72798e-176	52.7321			PPP2R5D	ENSG00000112640.14	-0.529012	9.28252e-34	9.94372			PPP2R5D	ENSG00000112640.14	-0.300489	8.04631e-12	3.33975			PPP2R5D	ENSG00000112640.14	-0.245663	6.37217e-08	2.16613			PPP2R5D	ENSG00000112640.14	-0.443261	2.40169e-22	6.50811			PPP2R5D	ENSG00000113643.8	-0.550917	2.22393e-62	18.5594
	PAM	ENSG00000145730.20	0.861081	5.70441e-179	53.6567			MEA1	ENSG00000124733.4	-0.732207	3.37295e-44	13.0864			MEA1	ENSG00000124733.4	0.288313	1.81136e-08	2.33057			MEA1	ENSG00000124733.4	-0.562169	1.10584e-25	7.5126			MEA1	ENSG00000124733.4	0.545641	4.41636e-26	7.6326			MEA1	ENSG00000135940.6	-0.947245	8.09684e-63	18.6915
	LRRC7	ENSG00000033122.18	-4.09065	5.9317e-180	53.9526			KLHDC3	ENSG00000124702.17	-0.855503	1.89166e-104	31.2238			KLHDC3	ENSG00000124702.17	-0.902802	2.34054e-112	33.6042			KLHDC3	ENSG00000124702.17	-0.384332	3.01556e-21	6.17733			KLHDC3	ENSG00000124702.17	-0.912743	3.10191e-107	32.0622			KLHDC3	ENSG00000120251.19	0.911406	3.63912e-63	18.796
	CNTN4	ENSG00000144619.14	-6.23307	4.28025e-180	53.9953			RSPH9	ENSG00000172426.15	-1.5013	1.37048e-15	4.47425			RSPH9	ENSG00000172426.15	-4.7445	6.45675e-45	13.3025			RSPH9	ENSG00000172426.15	-1.40187	2.67999e-13	3.78451			RSPH9	ENSG00000171467.15	-0.423276	1.57084e-16	4.75744			RSPH9	ENSG00000135913.10	1.85678	2.73225e-63	18.8335
	ILF2	ENSG00000143621.16	0.954447	8.30137e-181	54.2097			MRPL14	ENSG00000180992.6	-0.905856	2.68786e-30	8.90164			MRPL14	ENSG00000180992.6	1.02898	7.90263e-45	13.2761			MRPL14	ENSG00000180992.6	-0.514078	1.13727e-10	2.99348			MRPL14	ENSG00000180992.6	1.36164	4.86098e-76	22.6716			MRPL14	ENSG00000169230.9	-0.566598	2.32113e-63	18.8548
	HTT	ENSG00000197386.12	1.32912	6.58895e-181	54.2399			TMEM151B	ENSG00000178233.17	-0.571586	3.08841e-19	5.57215			TMEM151B	ENSG00000178233.17	-6.56998	0	90.309			TMEM151B	ENSG00000178233.17	-0.857004	4.27265e-38	11.2493			TMEM151B	ENSG00000112759.17	1.52974	8.37353e-83	24.7077			TMEM151B	ENSG00000152128.13	-1.15238	2.09119e-63	18.8684
	PLXNA2	ENSG00000076356.6	-1.93827	1.08271e-181	54.476			MCM3	ENSG00000112118.18	-0.469058	7.33345e-12	3.35188			MCM3	ENSG00000112118.18	4.44041	0	90.309			MCM3	ENSG00000112118.18	-0.994792	4.98064e-45	13.3364			MCM3	ENSG00000157593.18	-0.990176	5.69293e-42	12.4159			MCM3	ENSG00000115758.12	-0.474504	1.61726e-63	18.902
	ARL6IP5	ENSG00000144746.6	-1.13446	2.4231e-184	55.2738			DST	ENSG00000151914.19	1.22607	2.68459e-141	42.3161			DST	ENSG00000151914.19	-0.740713	1.95359e-50	14.964			DST	ENSG00000151914.19	0.84286	1.15144e-63	18.9465			DST	ENSG00000151914.19	-0.886355	1.16855e-68	20.4497			DST	ENSG00000112902.11	3.27975	6.91348e-64	19.0131
	BRINP3	ENSG00000162670.10	-3.53139	3.75765e-188	56.4206			ZNF451	ENSG00000112200.16	1.42621	1.98176e-51	15.2631			ZNF451	ENSG00000112200.16	1.34667	8.82236e-46	13.5627			ZNF451	ENSG00000112200.16	0.78277	4.02913e-15	4.33326			ZNF451	ENSG00000112200.16	1.46003	3.34169e-52	15.4958			ZNF451	ENSG00000143322.19	1.48332	4.60633e-64	19.0662
	TAC1	ENSG00000006128.11	2.20158	2.83671e-188	56.4573			PTP4A1	ENSG00000112245.11	0.767838	2.02159e-50	14.9595			PTP4A1	ENSG00000112245.11	0.501893	3.86571e-22	6.44589			PTP4A1	ENSG00000112245.11	0.403886	9.45057e-14	3.92078			PTP4A1	ENSG00000112245.11	0.583637	1.35552e-28	8.38907			PTP4A1	ENSG00000115904.12	1.04842	2.64811e-64	19.1386
	TMEM178A	ENSG00000152154.10	-4.13267	2.05042e-189	56.8008				ENSG00000285976.1	1.00912	3.95176e-48	14.2698				ENSG00000285976.1	0.865322	5.65724e-35	10.3095				ENSG00000285976.1	0.748591	1.68135e-25	7.45782				ENSG00000285976.1	0.631608	5.45608e-18	5.19672				ENSG00000164828.17	-0.689804	1.51442e-64	19.2117
	PKN2	ENSG00000065243.19	2.46807	1.06643e-190	57.1873			PHF3	ENSG00000118482.11	0.851262	7.70767e-58	17.1927			PHF3	ENSG00000118482.11	0.991087	1.0951e-77	23.1674			PHF3	ENSG00000118482.11	0.561355	3.83162e-24	7.0491			PHF3	ENSG00000118482.11	1.18798	3.85279e-108	32.3349			PHF3	ENSG00000186487.19	0.813232	4.45328e-65	19.3717
	ST3GAL5	ENSG00000115525.17	-2.02101	2.39233e-192	57.6837			RIMS1	ENSG00000079841.18	0.584307	2.09648e-19	5.62279			RIMS1	ENSG00000079841.18	-4.36793	1.11889e-246	74.0387			RIMS1	ENSG00000079841.18	0.285527	3.27819e-05	1.34993			RIMS1	ENSG00000079841.18	-4.96046	6.71027e-175	52.4314			RIMS1	ENSG00000044115.20	0.798969	1.60905e-65	19.5048
	WDR26	ENSG00000162923.15	1.41567	2.58306e-195	58.5768			KCNQ5	ENSG00000185760.15	1.52796	4.0527e-12	3.42941			KCNQ5	ENSG00000185760.15	2.51066	9.55188e-32	9.33792			KCNQ5	ENSG00000185760.15	1.62633	2.90101e-13	3.77415			KCNQ5	ENSG00000185760.15	1.64841	2.47777e-13	3.79477			KCNQ5	ENSG00000173230.15	0.728835	1.47793e-65	19.5159
	SEC62	ENSG00000008952.16	-1.35197	1.24176e-197	59.2746			EEF1A1	ENSG00000156508.17	-0.392026	4.6944e-42	12.4411			EEF1A1	ENSG00000156508.17	0.750797	1.08539e-152	45.7458			EEF1A1	ENSG00000156508.17	-0.194574	4.26994e-11	3.12155			EEF1A1	ENSG00000156508.17	0.746721	7.74491e-151	45.1879			EEF1A1	ENSG00000185008.17	0.991	4.55634e-66	19.6697
	CLCC1	ENSG00000121940.15	1.96354	2.68092e-200	60.0771			COX7A2	ENSG00000112695.11	-0.801062	2.11919e-59	17.6626			COX7A2	ENSG00000112695.11	-0.888005	7.5108e-72	21.4106			COX7A2	ENSG00000112695.11	-0.984765	6.61747e-82	24.4374			COX7A2	ENSG00000112695.11	-0.339539	1.06018e-11	3.30369			COX7A2	ENSG00000197121.14	2.52955	1.93219e-66	19.7819
	TGFBI	ENSG00000120708.16	-3.55495	1.39534e-200	60.1624			PHIP	ENSG00000146247.13	-0.255661	3.63052e-07	1.93864			PHIP	ENSG00000146247.13	-0.204173	4.68555e-05	1.30323			PHIP	ENSG00000146247.13	-0.359978	4.22293e-12	3.42403			PHIP	ENSG00000146247.13	0.265674	1.24254e-07	2.07882			PHIP	ENSG00000117450.13	-0.660051	1.63137e-66	19.804
	KCTD3	ENSG00000136636.12	1.51954	3.67732e-202	60.6378			DOPEY1	ENSG00000083097.14	0.613032	1.60543e-20	5.95871			DOPEY1	ENSG00000083097.14	-1.12542	7.00557e-59	17.5063			DOPEY1	ENSG00000083097.14	0.645326	4.23136e-21	6.13304			DOPEY1	ENSG00000118418.14	1.32899	2.87417e-87	26.0516			DOPEY1	ENSG00000164076.16	-0.776952	7.51857e-67	19.9053
	LAMC1	ENSG00000135862.5	1.80575	1.01312e-203	61.1074			CGA	ENSG00000135346.8	-11.7495	1.20773e-29	8.70519			CGA	ENSG00000135346.8	-4.39375	9.75268e-139	41.5454			CGA	ENSG00000135346.8	-10.3847	1.17526e-49	14.7294			CGA	ENSG00000135346.8	-2.2667	1.61523e-54	16.1929			CGA	ENSG00000164164.16	1.66006	3.78821e-67	19.9949
	SAMD11	ENSG00000187634.11	-2.78795	2.73376e-204	61.2786			RARS2	ENSG00000146282.17	-0.42906	6.10717e-19	5.48301			RARS2	ENSG00000146282.17	-0.620017	2.49921e-36	10.7173			RARS2	ENSG00000146282.17	-0.293403	4.42635e-09	2.51479			RARS2	ENSG00000146282.17	-0.438738	4.38934e-18	5.22516			RARS2	ENSG00000052795.12	1.15498	2.70493e-67	20.0389
	FAF1	ENSG00000185104.19	1.29831	3.41573e-205	61.5506			CNR1	ENSG00000118432.12	1.68089	1.54581e-119	35.7656			CNR1	ENSG00000118432.12	-4.08498	3.06222e-178	53.437			CNR1	ENSG00000118432.12	1.32974	1.88647e-70	20.9891			CNR1	ENSG00000118432.12	-4.40361	3.04935e-135	40.4933			CNR1	ENSG00000135624.15	-0.619457	2.60508e-67	20.0438
	GAD1	ENSG00000128683.13	-1.69599	5.44073e-208	62.3928			PM20D2	ENSG00000146281.5	1.86487	3.29899e-33	9.77794			PM20D2	ENSG00000146281.5	3.111	9.40099e-94	28.0039			PM20D2	ENSG00000146281.5	1.67728	3.30218e-26	7.67061			PM20D2	ENSG00000146281.5	2.39445	3.88202e-53	15.7773			PM20D2	ENSG00000134072.10	-1.29461	1.8359e-67	20.0896
	NASP	ENSG00000132780.16	1.36229	4.16474e-208	62.4277			RRAGD	ENSG00000025039.14	0.855564	1.85512e-21	6.24084			RRAGD	ENSG00000025039.14	1.12963	1.56717e-36	10.7783			RRAGD	ENSG00000025039.14	0.772881	6.4019e-17	4.87479			RRAGD	ENSG00000025039.14	1.42583	4.08173e-56	16.6738			RRAGD	ENSG00000138083.4	-2.07719	8.38379e-68	20.1921
	CELSR3	ENSG00000008300.16	-1.77118	3.17189e-211	63.3664			MDN1	ENSG00000112159.11	1.06036	1.37967e-111	33.3723			MDN1	ENSG00000112159.11	2.05845	0	90.309			MDN1	ENSG00000112159.11	1.16763	8.63709e-130	38.852			MDN1	ENSG00000112159.11	2.33025	0	90.309			MDN1	ENSG00000184840.11	-4.34439	6.15591e-68	20.2324
	PABPC4	ENSG00000090621.13	1.05861	1.81296e-211	63.4395			POU3F2	ENSG00000184486.9	1.80496	6.29934e-20	5.77999			POU3F2	ENSG00000184486.9	1.63978	1.68621e-16	4.74817			POU3F2	ENSG00000184486.9	1.18567	9.03926e-09	2.42145			POU3F2	ENSG00000184486.9	1.18212	1.41223e-08	2.36311			POU3F2	ENSG00000082515.17	3.8671	4.85658e-68	20.2634
	GNG5	ENSG00000174021.10	2.59197	1.49029e-211	63.4652			FAXC	ENSG00000146267.11	0.474922	8.24411e-12	3.33657			FAXC	ENSG00000146267.11	-1.21247	4.70108e-56	16.6553			FAXC	ENSG00000146267.11	0.498861	3.49428e-12	3.44879			FAXC	ENSG00000146267.11	-1.09408	2.09224e-42	12.5467			FAXC	ENSG00000137936.17	-1.86424	1.4133e-68	20.4248
	LHX9	ENSG00000143355.15	-5.75845	5.9887e-212	63.5844			HACE1	ENSG00000085382.11	0.403053	1.21013e-05	1.48021			HACE1	ENSG00000085382.11	1.29598	1.01402e-48	14.4476			HACE1	ENSG00000085382.11	0.778638	4.06545e-17	4.93415			HACE1	ENSG00000132423.11	1.51002	8.80753e-52	15.3691			HACE1	ENSG00000060718.21	1.14336	1.3821e-68	20.4277
	SH3BGRL3	ENSG00000142669.14	-2.70881	1.25228e-220	66.1972			POPDC3	ENSG00000132429.9	-1.80855	2.53583e-25	7.4041			POPDC3	ENSG00000132429.9	1.50963	4.27704e-26	7.63679			POPDC3	ENSG00000132429.9	-1.55234	4.20546e-20	5.83281			POPDC3	ENSG00000132429.9	1.85875	2.97373e-38	11.2967			POPDC3	ENSG00000198216.11	0.933835	7.745e-69	20.5034
	TRH	ENSG00000170893.3	-5.16478	2.2942e-221	66.4191			QRSL1	ENSG00000130348.11	-0.35215	1.07461e-05	1.49574			QRSL1	ENSG00000130348.11	0.673683	8.09782e-19	5.44612			QRSL1	ENSG00000130348.11	-0.374806	4.61763e-06	1.60617			QRSL1	ENSG00000130348.11	0.373576	2.95837e-06	1.66438			QRSL1	ENSG00000143324.13	1.37213	7.70972e-69	20.504
	SRGAP3	ENSG00000196220.15	-3.36498	5.68412e-223	66.9025			SCML4	ENSG00000146285.13	1.72891	3.98792e-08	2.2274			SCML4	ENSG00000146285.13	-5.16338	1.78575e-07	2.0314			SCML4	ENSG00000146285.13	1.59325	7.94079e-07	1.83632			SCML4	ENSG00000146285.13	-4.15496	1.59552e-06	1.7451			SCML4	ENSG00000168036.17	0.511434	4.97424e-69	20.5613
	PPP2R2C	ENSG00000074211.13	-2.13188	1.38943e-223	67.0867			FOXO3	ENSG00000118689.14	1.38577	5.3659e-34	10.0154			FOXO3	ENSG00000118689.14	1.04251	2.92994e-19	5.57903			FOXO3	ENSG00000118689.14	0.582275	1.62823e-06	1.74245			FOXO3	ENSG00000112335.14	0.646182	6.99825e-33	9.67962			FOXO3	ENSG00000124406.16	1.66567	4.89799e-69	20.5634
	MACF1	ENSG00000127603.25	-1.38143	4.17677e-224	67.2438			GTF3C6	ENSG00000155115.6	-0.420236	5.41974e-14	3.99347			GTF3C6	ENSG00000155115.6	0.258645	2.59433e-06	1.68155			GTF3C6	ENSG00000155115.6	-0.773592	6.58411e-41	12.0958			GTF3C6	ENSG00000155115.6	0.488488	1.38741e-18	5.37573			GTF3C6	ENSG00000135870.11	2.14974	1.71611e-69	20.7005
	ALCAM	ENSG00000170017.12	2.60674	2.25434e-224	67.3244			FYN	ENSG00000010810.17	-0.201977	8.3856e-09	2.43126			FYN	ENSG00000010810.17	-1.14214	3.49158e-221	66.3642			FYN	ENSG00000010810.17	-0.169354	3.98348e-06	1.62548			FYN	ENSG00000010810.17	-1.17646	9.5322e-218	65.3298			FYN	ENSG00000074054.18	0.744385	1.29221e-70	21.0386
	NPY	ENSG00000122585.7	-3.6412	1.61222e-224	67.3683			MARCKS	ENSG00000277443.2	0.312199	1.12421e-14	4.19911			MARCKS	ENSG00000277443.2	-1.38409	1.10807e-245	73.7389			MARCKS	ENSG00000277443.2	-0.410873	2.42888e-22	6.50664			MARCKS	ENSG00000277443.2	-1.44265	1.47503e-252	75.8087			MARCKS	ENSG00000172292.14	1.43276	8.94701e-71	21.0866
	ACVR2A	ENSG00000121989.14	-2.5779	3.50111e-225	67.5679			HDAC2	ENSG00000196591.11	0.180736	7.76942e-07	1.83918			HDAC2	ENSG00000196591.11	0.282491	4.28357e-15	4.32526			HDAC2	ENSG00000196591.11	-0.337816	5.6208e-19	5.49386			HDAC2	ENSG00000196591.11	0.562163	1.281e-54	16.2232			HDAC2	ENSG00000197106.6	0.983611	4.2565e-71	21.1838
	RIF1	ENSG00000080345.17	2.63861	2.40858e-226	67.9179			GOPC	ENSG00000047932.13	0.999505	2.04606e-17	5.02391			GOPC	ENSG00000047932.13	1.11855	1.81869e-21	6.24343			GOPC	ENSG00000047932.13	0.866013	1.13622e-12	3.59566			GOPC	ENSG00000178425.13	3.31574	3.06436e-139	41.6968			GOPC	ENSG00000146282.17	3.47895	1.87706e-71	21.2908
	EZR	ENSG00000092820.17	-2.5793	2.87316e-227	68.1958			CEP85L	ENSG00000111860.13	1.14928	2.83867e-21	6.18523			CEP85L	ENSG00000111860.13	0.790922	1.97863e-10	2.92109			CEP85L	ENSG00000111860.13	0.855731	1.06175e-11	3.3035			CEP85L	ENSG00000111860.13	0.593579	5.05333e-06	1.59438			CEP85L	ENSG00000115421.12	1.6781	1.34101e-71	21.3348
	PRKD3	ENSG00000115825.9	3.79726	7.7568e-229	68.668			MAN1A1	ENSG00000111885.6	1.66485	1.02211e-34	10.2322			MAN1A1	ENSG00000111885.6	3.30566	5.22146e-140	41.9281			MAN1A1	ENSG00000111885.6	0.820373	9.31283e-09	2.41755			MAN1A1	ENSG00000111885.6	2.6975	5.91599e-90	26.8603			MAN1A1	ENSG00000164151.11	1.06938	6.3085e-72	21.4334
	PLEKHA6	ENSG00000143850.14	-4.74618	1.96472e-231	69.4496			TBC1D32	ENSG00000146350.13	1.67283	1.84858e-18	5.33821			TBC1D32	ENSG00000146350.13	1.79733	3.21107e-21	6.16911			TBC1D32	ENSG00000146350.13	1.16606	5.17641e-09	2.49433			TBC1D32	ENSG00000146350.13	1.82263	3.79294e-21	6.14734			TBC1D32	ENSG00000186448.14	1.22146	3.70026e-72	21.5031
	NR2F1	ENSG00000175745.12	-2.20334	1.15373e-237	71.3254			CLVS2	ENSG00000146352.12	1.82285	3.92014e-37	10.9595			CLVS2	ENSG00000146352.12	-2.29005	1.55084e-28	8.37147			CLVS2	ENSG00000146352.12	1.28734	5.77586e-18	5.18927			CLVS2	ENSG00000146352.12	-2.41837	4.25773e-25	7.33635			CLVS2	ENSG00000159352.15	-0.703629	2.60811e-72	21.5488
	HMGN2	ENSG00000198830.10	1.45986	8.63751e-238	71.3633			CENPW	ENSG00000203760.8	-0.804865	5.8442e-06	1.57537			CENPW	ENSG00000203760.8	4.29333	1.31643e-197	59.267			CENPW	ENSG00000203760.8	-1.88641	1.77819e-21	6.24638			CENPW	ENSG00000203760.8	5.05598	5.32689e-274	82.2635			CENPW	ENSG00000249992.1	-2.42653	2.265e-72	21.5673
	HSPA4L	ENSG00000164070.11	3.33114	3.83042e-238	71.4696			KIAA0408	ENSG00000189367.14	0.583166	2.34248e-39	11.6289			KIAA0408	ENSG00000189367.14	-2.2754	0	90.309			KIAA0408	ENSG00000189367.14	0.500425	2.34963e-27	8.01613			KIAA0408	ENSG00000189367.14	-2.17002	0	90.309			KIAA0408	ENSG00000142937.11	-0.688889	1.85553e-72	21.5933
	ROBO1	ENSG00000169855.19	1.77967	5.47112e-240	72.025			PTPRK	ENSG00000152894.14	1.50466	4.31758e-56	16.6665			PTPRK	ENSG00000152894.14	1.76373	9.55461e-77	22.8842			PTPRK	ENSG00000152894.14	2.49665	1.24774e-151	45.4266			PTPRK	ENSG00000152894.14	1.0961	7.7545e-28	8.16106			PTPRK	ENSG00000116106.11	2.20944	3.92239e-74	22.0975
	CRTAP	ENSG00000170275.14	2.26187	1.39111e-240	72.204			SAMD3	ENSG00000164483.16	-0.945911	2.79289e-66	19.7337			SAMD3	ENSG00000164483.16	-10.9034	4.20026e-63	18.7773			SAMD3	ENSG00000164483.16	-3.80441	0				SAMD3	ENSG00000164483.16	-10.4536	3.59875e-58	17.2923			SAMD3	ENSG00000065526.10	0.821393	3.35041e-74	22.1181
	EPM2AIP1	ENSG00000178567.7	-4.49999	1.26983e-240	72.216			CTGF	ENSG00000118523.5	1.05436	5.94268e-32	9.39997			CTGF	ENSG00000118523.5	-1.99514	4.95947e-63	18.7555			CTGF	ENSG00000118523.5	-0.611688	6.12182e-10	2.77343			CTGF	ENSG00000118523.5	-1.32911	2.03444e-30	8.93805			CTGF	ENSG00000214944.9	-3.34494	8.56007e-75	22.2965
	COL11A1	ENSG00000060718.21	-4.32158	7.06008e-241	72.2927			MOXD1	ENSG00000079931.14	2.46587	1.02632e-19	5.71617			MOXD1	ENSG00000079931.14	5.82385	1.19128e-110	33.0904			MOXD1	ENSG00000079931.14	1.57494	2.03033e-08	2.31565			MOXD1	ENSG00000079931.14	5.73404	1.00807e-106	31.9081			MOXD1	ENSG00000163468.14	-0.619531	8.44702e-75	22.2983
	GPATCH4	ENSG00000160818.16	2.6746	1.58676e-242	72.7889			RPS12	ENSG00000112306.7	-0.887101	3.02623e-64	19.1212			RPS12	ENSG00000112306.7	1.30265	1.40628e-141	42.4007			RPS12	ENSG00000112306.7	-0.56241	4.28692e-25	7.33546			RPS12	ENSG00000112306.7	1.92948	0	90.309			RPS12	ENSG00000115233.11	-0.917702	3.28234e-75	22.4219
	CD55	ENSG00000196352.15	2.77856	1.1935e-242	72.8261			ARFGEF3	ENSG00000112379.8	2.18296	1.49425e-133	39.9845			ARFGEF3	ENSG00000112379.8	1.25694	6.43065e-43	12.701			ARFGEF3	ENSG00000112379.8	1.88026	2.12111e-94	28.1985			ARFGEF3	ENSG00000112379.8	0.899442	5.8842e-21	6.08993			ARFGEF3	ENSG00000162402.13	1.00428	1.65156e-75	22.5117
	GPNMB	ENSG00000136235.16	-3.69581	1.12379e-242	72.834			HEBP2	ENSG00000051620.10	-0.573408	4.09695e-09	2.5249			HEBP2	ENSG00000051620.10	2.19887	2.4635e-135	40.5212			HEBP2	ENSG00000051620.10	-1.69287	1.26148e-58	17.4294			HEBP2	ENSG00000051620.10	3.25863	2.02845e-298	89.6145			HEBP2	ENSG00000130770.17	-0.870231	6.88766e-76	22.626
	POLR1B	ENSG00000125630.15	2.26167	7.56663e-247	74.0898			CITED2	ENSG00000164442.9	0.461805	1.1138e-17	5.10342			CITED2	ENSG00000164442.9	-0.618789	6.17421e-27	7.88982			CITED2	ENSG00000164442.9	0.812812	4.37627e-50	14.8585			CITED2	ENSG00000164442.9	-0.239192	4.7913e-05	1.30031			CITED2	ENSG00000118523.5	-2.34678	3.78755e-76	22.7042
	BIN1	ENSG00000136717.14	-1.63531	6.52478e-248	74.4102			HIVEP2	ENSG00000010818.9	0.759318	3.21694e-42	12.4905			HIVEP2	ENSG00000010818.9	-0.962336	3.12828e-58	17.3106			HIVEP2	ENSG00000010818.9	0.616341	2.63067e-26	7.70033			HIVEP2	ENSG00000010818.9	-0.688332	2.00582e-29	8.63887			HIVEP2	ENSG00000143702.15	1.01478	3.48759e-76	22.715
	RPL11	ENSG00000142676.14	1.38958	1.17398e-248	74.6345			LTV1	ENSG00000135521.8	-0.364195	2.66935e-08	2.27988			LTV1	ENSG00000135521.8	1.84636	2.57416e-206	61.8886			LTV1	ENSG00000135521.8	-0.380706	1.28347e-08	2.37561			LTV1	ENSG00000135521.8	2.1133	6.31348e-266	79.8331			LTV1	ENSG00000078018.19	1.27717	2.3698e-76	22.7655
	EOMES	ENSG00000163508.12	-3.88042	3.71752e-250	75.0858			SF3B5	ENSG00000169976.6	-0.616954	1.91024e-22	6.53804			SF3B5	ENSG00000169976.6	0.67405	2.53158e-28	8.30741			SF3B5	ENSG00000169976.6	-0.568266	3.93737e-18	5.23937			SF3B5	ENSG00000169976.6	0.734028	2.33277e-32	9.52222			SF3B5	ENSG00000090097.21	-0.888509	2.26922e-76	22.7712
	EPHB1	ENSG00000154928.17	-2.93699	2.39205e-254	76.3476			UTRN	ENSG00000152818.18	1.60762	5.98381e-38	11.2052			UTRN	ENSG00000152818.18	3.79077	1.17012e-219	65.905			UTRN	ENSG00000152818.18	1.92168	3.02959e-53	15.8097			UTRN	ENSG00000152818.18	3.23939	9.74604e-156	46.663			UTRN	ENSG00000054356.13	-0.727342	1.49708e-76	22.8255
	SPEN	ENSG00000065526.10	1.52826	9.60597e-258	77.37			FBXO30	ENSG00000118496.4	1.80608	1.18441e-73	21.9531			FBXO30	ENSG00000118496.4	1.39334	2.4952e-43	12.8247			FBXO30	ENSG00000118496.4	0.696229	5.24273e-11	3.09472			FBXO30	ENSG00000118496.4	1.41274	7.96831e-43	12.673			FBXO30	ENSG00000163596.16	1.41157	3.83428e-77	23.0036
	SGIP1	ENSG00000118473.21	-4.07246	9.49887e-260	77.9735			SHPRH	ENSG00000146414.15	0.48117	9.20063e-10	2.72016			SHPRH	ENSG00000146414.15	1.24711	2.89213e-60	17.923			SHPRH	ENSG00000146414.15	0.555148	3.49428e-12	3.44879			SHPRH	ENSG00000146414.15	1.01089	1.57596e-37	11.0786			SHPRH	ENSG00000118200.14	1.16698	2.17945e-77	23.0775
	U2SURP	ENSG00000163714.17	1.88594	1.07888e-264	79.462			GRM1	ENSG00000152822.13	1.10172	1.71009e-30	8.96075			GRM1	ENSG00000152822.13	-8.61107	6.16259e-54	16.0179			GRM1	ENSG00000152822.13	-2.45748	2.63962e-108	32.3843			GRM1	ENSG00000152822.13	-8.15852	1.19645e-48	14.426			GRM1	ENSG00000115020.16	1.64942	9.06656e-78	23.1921
	SOX11	ENSG00000176887.6	-4.37398	3.25302e-269	80.8229			LATS1	ENSG00000131023.12	1.74528	1.6862e-100	30.0347			LATS1	ENSG00000131023.12	1.20789	7.39829e-48	14.1878			LATS1	ENSG00000131023.12	1.26198	2.16452e-49	14.6495			LATS1	ENSG00000131023.12	1.35515	2.27537e-58	17.3523			LATS1	ENSG00000152932.7	1.84816	4.91013e-78	23.2723
	ATP6V0B	ENSG00000117410.13	-1.81997	6.71132e-272	81.6313			SYNE1	ENSG00000131018.22	0.655242	9.46279e-29	8.43606			SYNE1	ENSG00000131018.22	-2.27452	5.43734e-245	73.531			SYNE1	ENSG00000131018.22	0.814643	5.14148e-41	12.1282			SYNE1	ENSG00000131018.22	-2.54097	2.58624e-253	76.0364			SYNE1	ENSG00000204681.10	-0.504479	2.2468e-78	23.3745
	CCT7	ENSG00000135624.15	1.22408	3.02475e-273	82.0365			TIAM2	ENSG00000146426.18	0.655344	1.80315e-07	2.03014			TIAM2	ENSG00000146426.18	0.56061	1.01894e-05	1.5027			TIAM2	ENSG00000146426.18	2.22128	8.46575e-75	22.298			TIAM2	ENSG00000146426.18	0.545741	3.33355e-05	1.34774			TIAM2	ENSG00000197756.9	-0.855259	7.85774e-79	23.5119
	CALM2	ENSG00000143933.16	-1.59986	6.16922e-278	83.4485			ARID1B	ENSG00000049618.23	0.368908	1.30387e-16	4.78179			ARID1B	ENSG00000049618.23	-0.836419	5.75873e-73	21.7463			ARID1B	ENSG00000049618.23	0.360501	7.80284e-15	4.24686			ARID1B	ENSG00000049618.23	-1.17443	6.02791e-127	37.996			ARID1B	ENSG00000006468.13	0.889613	3.22211e-79	23.6284
	CACYBP	ENSG00000116161.17	1.42857	6.45552e-282	84.6466			TULP4	ENSG00000130338.12	1.66485	2.22322e-84	25.1821			TULP4	ENSG00000130338.12	-0.903072	3.02474e-21	6.17693			TULP4	ENSG00000130338.12	1.43257	8.63937e-59	17.4789			TULP4	ENSG00000130338.12	-1.13028	2.18114e-28	8.32689			TULP4	ENSG00000113248.5	3.04234	2.30731e-79	23.6721
	SLC6A17	ENSG00000197106.6	-3.03234	6.09214e-282	84.6542			DYNLT1	ENSG00000146425.10	-0.456664	1.71094e-17	5.0473			DYNLT1	ENSG00000146425.10	-0.554997	1.23311e-24	7.19733			DYNLT1	ENSG00000146425.10	-0.779489	1.68869e-44	13.1768			DYNLT1	ENSG00000146425.10	-0.303841	4.03357e-08	2.22591			DYNLT1	ENSG00000066422.4	1.2956	9.23921e-80	23.7917
	FAT1	ENSG00000083857.13	-1.7973	9.45487e-283	84.8978			EZR	ENSG00000092820.17	-1.60936	6.29892e-125	37.3881			EZR	ENSG00000092820.17	1.81405	3.11448e-204	61.2616			EZR	ENSG00000092820.17	-2.14363	9.80189e-199	59.6066			EZR	ENSG00000092820.17	1.57359	8.28797e-149	44.577			EZR	ENSG00000257315.2	3.09126	6.32977e-80	23.8412
	GRM2	ENSG00000164082.14	-6.2715	1.23465e-283	85.1639			ACAT2	ENSG00000120437.8	-0.54037	2.32139e-42	12.5332			ACAT2	ENSG00000120437.8	-0.780616	3.94428e-84	25.1071			ACAT2	ENSG00000120437.8	-0.966024	8.27893e-121	36.1483			ACAT2	ENSG00000120437.8	-0.92978	2.64962e-110	32.9859			ACAT2	ENSG00000109475.16	-0.740408	5.82741e-80	23.852
	AAMP	ENSG00000127837.9	1.32437	1.90996e-286	86.01			IGF2R	ENSG00000197081.13	0.24379	2.5845e-09	2.58513			IGF2R	ENSG00000197081.13	-0.431094	2.82641e-25	7.38991			IGF2R	ENSG00000197081.13	0.701369	2.35499e-64	19.1539			IGF2R	ENSG00000197081.13	-1.2107	4.30687e-161	48.2749			IGF2R	ENSG00000162244.11	-0.801072	3.97186e-80	23.9021
	IP6K2	ENSG00000068745.14	-1.58363	5.4001e-288	86.4762			AFDN	ENSG00000130396.20	0.162899	1.96481e-05	1.41685			AFDN	ENSG00000130396.20	0.428096	1.34426e-30	8.99222			AFDN	ENSG00000130396.20	0.45177	9.21879e-32	9.34256			AFDN	ENSG00000130396.20	0.641279	2.77543e-65	19.4335			AFDN	ENSG00000115760.14	0.990416	2.04725e-80	23.9887
	NAV1	ENSG00000134369.15	-3.31041	3.49777e-289	86.834			PHF10	ENSG00000130024.14	1.1211	4.12299e-60	17.8766			PHF10	ENSG00000130024.14	2.84773	0	90.309			PHF10	ENSG00000130024.14	0.38996	8.94342e-08	2.12181			PHF10	ENSG00000130024.14	2.73131	0	90.309			PHF10	ENSG00000158615.8	0.994601	1.40438e-80	24.038
	PPP1R15B	ENSG00000158615.8	1.86629	1.65635e-289	86.9317			PSMB1	ENSG00000008018.8	-0.438732	5.56901e-21	6.09713			PSMB1	ENSG00000008018.8	1.21448	7.50564e-165	49.4064			PSMB1	ENSG00000008018.8	-0.522778	1.6652e-27	8.06114			PSMB1	ENSG00000008018.8	1.5115	6.39242e-251	75.316			PSMB1	ENSG00000145912.8	0.611845	5.10407e-81	24.1703
	CDH10	ENSG00000040731.10	-5.76325	1.40557e-290	87.2542			PDGFA	ENSG00000197461.13	-0.716731	5.42535e-06	1.5851			PDGFA	ENSG00000197461.13	-1.04118	1.18798e-10	2.98778			PDGFA	ENSG00000197461.13	-0.667232	4.16952e-05	1.31849			PDGFA	ENSG00000197461.13	-0.826322	6.83039e-07	1.85602			PDGFA	ENSG00000187231.13	1.08676	3.36498e-82	24.5258
	TKT	ENSG00000163931.15	1.36678	1.06335e-290	87.2907			PRKAR1B	ENSG00000188191.14	1.16864	1.62603e-65	19.5034			PRKAR1B	ENSG00000188191.14	-0.92268	3.58344e-32	9.4661			PRKAR1B	ENSG00000188191.14	1.84633	7.32792e-158	47.3024			PRKAR1B	ENSG00000188191.14	-1.84581	4.62506e-85	25.3873			PRKAR1B	ENSG00000182899.16	-0.768417	6.80665e-84	25.0358
	TMEM163	ENSG00000152128.13	-4.50436	2.85074e-293	88.0648			SUN1	ENSG00000164828.17	0.272662	1.78524e-10	2.93453			SUN1	ENSG00000164828.17	0.515256	4.79671e-34	10.03			SUN1	ENSG00000164828.17	0.275589	3.50901e-10	2.84618			SUN1	ENSG00000164828.17	0.648275	6.90369e-51	15.0999			SUN1	ENSG00000198836.9	1.09505	3.64975e-84	25.1173
	TBC1D9	ENSG00000109436.7	-1.81339	2.9867e-294	88.3598			C7orf50	ENSG00000146540.14	-0.632729	3.41743e-17	4.95685			C7orf50	ENSG00000146540.14	-0.469308	4.4703e-10	2.81453			C7orf50	ENSG00000146540.14	-0.386806	7.95515e-07	1.83609			C7orf50	ENSG00000146540.14	-0.531776	7.09269e-12	3.35624			C7orf50	ENSG00000112759.17	0.958276	8.66588e-85	25.3052
	SRSF7	ENSG00000115875.18	1.53365	1.41683e-294	88.4573			UNCX	ENSG00000164853.8	-2.07728	6.65251e-175	52.4325			UNCX	ENSG00000164853.8	-3.69018	0	90.309			UNCX	ENSG00000164853.8	-3.55118	0				UNCX	ENSG00000164853.8	-3.26085	8.49628e-302	90.6313			UNCX	ENSG00000138688.15	0.995159	6.96317e-85	25.3338
	RPL32	ENSG00000144713.12	1.44694	8.5681e-296	88.8241			MICALL2	ENSG00000164877.18	-1.56902	1.46002e-53	15.9051			MICALL2	ENSG00000164877.18	-2.51041	4.36434e-107	32.0176			MICALL2	ENSG00000164877.18	-1.70971	2.10616e-59	17.6634			MICALL2	ENSG00000164877.18	-2.30974	4.942e-84	25.0776			MICALL2	ENSG00000164327.12	2.11057	1.14682e-86	25.8707
	CNRIP1	ENSG00000119865.8	-3.15852	1.71574e-297	89.3353			PSMG3	ENSG00000157778.8	-0.802175	2.30741e-29	8.62056			PSMG3	ENSG00000157778.8	0.8341	2.51283e-35	10.4156			PSMG3	ENSG00000157778.8	-0.612111	3.40861e-17	4.95719			PSMG3	ENSG00000157778.8	1.31793	2.75995e-85	25.4548			PSMG3	ENSG00000253846.2	1.1068	1.33942e-87	26.1514
	TMEFF2	ENSG00000144339.11	-8.08473	8.41604e-299	89.7295			MAD1L1	ENSG00000002822.15	-1.16208	9.08544e-54	15.9671			MAD1L1	ENSG00000002822.15	-0.470266	2.59528e-10	2.88562			MAD1L1	ENSG00000002822.15	-0.584125	2.07996e-14	4.11868			MAD1L1	ENSG00000002822.15	-0.636053	2.43575e-16	4.70009			MAD1L1	ENSG00000118418.14	1.49987	1.01836e-88	26.4883
	AGRN	ENSG00000188157.14	-2.29637	0	90.309			EIF3B	ENSG00000106263.17	-0.364536	4.55397e-22	6.42446			EIF3B	ENSG00000106263.17	1.5718	0	90.309			EIF3B	ENSG00000106263.17	-0.183852	3.3022e-06	1.65			EIF3B	ENSG00000106263.17	1.22948	1.67999e-247	74.2866			EIF3B	ENSG00000169976.6	1.75168	3.39648e-89	26.6318
	CHD5	ENSG00000116254.17	-4.77789	0	90.309			RBAK	ENSG00000146587.17	1.47051	1.69284e-49	14.6816			RBAK	ENSG00000146587.17	0.997757	1.64747e-22	6.55739			RBAK	ENSG00000146587.17	1.45506	9.31789e-47	13.8566			RBAK	ENSG00000146587.17	0.657249	1.13482e-09	2.69274			RBAK	ENSG00000153207.15	1.1408	4.37803e-90	26.8997
	ACOT7	ENSG00000097021.19	-1.44637	0	90.309			ACTB	ENSG00000075624.14	-0.524476	4.22049e-82	24.4962			ACTB	ENSG00000075624.14	-1.11933	0	90.309			ACTB	ENSG00000075624.14	-0.638566	7.01711e-116	34.6648			ACTB	ENSG00000182095.14	-1.25153	4.00262e-160	47.9835			ACTB	ENSG00000023902.13	-0.823285	4.25259e-90	26.9035
	ENO1	ENSG00000074800.15	2.38475	0	90.309			CCZ1	ENSG00000122674.11	-1.04563	3.21847e-33	9.78117			CCZ1	ENSG00000122674.11	-0.788674	1.58676e-19	5.65921			CCZ1	ENSG00000122674.11	-1.13289	4.53445e-36	10.6394			CCZ1	ENSG00000122674.11	-0.544869	9.26029e-10	2.71932			CCZ1	ENSG00000145362.17	1.19334	1.20256e-91	27.3696
	IGSF21	ENSG00000117154.11	-5.41525	0	90.309			RAC1	ENSG00000136238.17	-0.697526	2.961e-74	22.1343			RAC1	ENSG00000136238.17	-0.361927	3.3004e-21	6.16553			RAC1	ENSG00000136238.17	-0.664716	3.9474e-63	18.7854			RAC1	ENSG00000136238.17	0.24119	3.44308e-10	2.84866			RAC1	ENSG00000142676.14	-0.856872	3.52862e-92	27.5299
	CAMK2N1	ENSG00000162545.5	-3.82064	0	90.309			ZDHHC4	ENSG00000136247.14	-0.33259	9.36198e-07	1.8148			ZDHHC4	ENSG00000136247.14	0.747153	3.05519e-31	9.18592			ZDHHC4	ENSG00000136247.14	0.593541	1.71069e-19	5.64938			ZDHHC4	ENSG00000164535.14	-0.648072	2.19462e-19	5.61681			ZDHHC4	ENSG00000114120.12	1.33533	2.80317e-92	27.56
	RAP1GAP	ENSG00000076864.19	-3.00566	0	90.309			ZNF12	ENSG00000164631.18	0.779113	2.69212e-25	7.39628			ZNF12	ENSG00000164631.18	-0.598992	9.09086e-14	3.92585			ZNF12	ENSG00000164631.18	0.769583	3.04393e-23	6.77816			ZNF12	ENSG00000164631.18	-0.877917	1.3124e-24	7.18918			ZNF12	ENSG00000169231.13	-0.981851	1.88175e-92	27.6121
	ADGRB2	ENSG00000121753.12	-2.03038	0	90.309			CCZ1B	ENSG00000146574.15	1.33205	7.97669e-39	11.4687			CCZ1B	ENSG00000146574.15	0.895983	1.08221e-17	5.10718			CCZ1B	ENSG00000146574.15	1.5218	2.11061e-48	14.3518			CCZ1B	ENSG00000146574.15	1.05766	2.90709e-23	6.78417			CCZ1B	ENSG00000078177.13	2.63063	1.69378e-92	27.6259
	EIF3I	ENSG00000084623.11	1.7724	0	90.309			NDUFA4	ENSG00000189043.9	-0.899834	1.64735e-117	35.1553			NDUFA4	ENSG00000189043.9	-1.21725	1.14051e-203	61.0919			NDUFA4	ENSG00000189043.9	-0.642443	4.87616e-57	16.9516			NDUFA4	ENSG00000189043.9	-1.02166	3.32787e-138	41.385			NDUFA4	ENSG00000044524.10	1.22624	6.72686e-93	27.7466
	MARCKSL1	ENSG00000175130.6	-2.00105	0	90.309			THSD7A	ENSG00000005108.15	1.32441	6.00593e-38	11.2048			THSD7A	ENSG00000005108.15	-5.36161	1.56813e-82	24.6256			THSD7A	ENSG00000005108.15	0.510515	3.65672e-06	1.63667			THSD7A	ENSG00000005108.15	-5.23924	1.0694e-64	19.2571			THSD7A	ENSG00000159176.13	2.87768	4.26038e-93	27.8063
	CDC20	ENSG00000117399.13	5.95371	0	90.309			TMEM106B	ENSG00000106460.18	1.5954	1.07041e-26	7.81788			TMEM106B	ENSG00000106460.18	1.35456	1.86489e-19	5.6381			TMEM106B	ENSG00000106460.18	1.32454	1.24123e-17	5.08926			TMEM106B	ENSG00000106460.18	1.22976	1.2944e-15	4.48171			TMEM106B	ENSG00000128683.13	-1.01783	2.28352e-93	27.8878
	RPS8	ENSG00000142937.11	1.79792	0	90.309			ETV1	ENSG00000006468.13	2.26931	3.38155e-118	35.3623			ETV1	ENSG00000006468.13	-3.33122	3.13717e-90	26.9432			ETV1	ENSG00000006468.13	-1.08814	4.31564e-22	6.43149			ETV1	ENSG00000006468.13	-4.59683	3.49086e-69	20.6076			ETV1	ENSG00000144747.16	1.43479	1.39014e-93	27.9527
	PRDX1	ENSG00000117450.13	1.63762	0	90.309			TWISTNB	ENSG00000105849.5	-0.438187	2.31667e-05	1.39532			TWISTNB	ENSG00000105849.5	1.57152	1.00072e-62	18.6638			TWISTNB	ENSG00000105849.5	-0.714027	1.23657e-11	3.28357			TWISTNB	ENSG00000105849.5	1.99087	9.62625e-99	29.5059			TWISTNB	ENSG00000121904.17	1.24423	1.05947e-93	27.9882
	MRPL37	ENSG00000116221.15	2.28356	0	90.309			SP4	ENSG00000105866.14	1.36593	5.12415e-39	11.5266			SP4	ENSG00000105866.14	-0.715162	1.6387e-09	2.6447			SP4	ENSG00000105866.14	1.27562	1.94928e-32	9.5457			SP4	ENSG00000105866.14	-1.18717	3.02384e-19	5.57491			SP4	ENSG00000153201.15	1.19413	2.91136e-95	28.4581
	FNBP1L	ENSG00000137942.16	-3.12746	0	90.309			TOMM7	ENSG00000196683.10	-0.870966	1.49899e-51	15.2996			TOMM7	ENSG00000196683.10	0.889867	1.26999e-58	17.4285			TOMM7	ENSG00000196683.10	-0.696509	9.21879e-32	9.34256			TOMM7	ENSG00000196683.10	1.15906	5.96953e-97	28.9663			TOMM7	ENSG00000177888.7	3.34583	4.77844e-96	28.6944
	PHGDH	ENSG00000092621.12	2.91885	0	90.309			GPNMB	ENSG00000136235.16	-1.19869	5.24535e-58	17.2431			GPNMB	ENSG00000136235.16	-6.50757	6.40206e-153	45.8149			GPNMB	ENSG00000136235.16	-2.43944	5.22365e-190	56.9796			GPNMB	ENSG00000136243.16	0.615232	3.00952e-16	4.67244			GPNMB	ENSG00000169967.16	2.58253	2.94585e-96	28.7576
	TXNIP	ENSG00000265972.5	-2.61175	0	90.309			MALSU1	ENSG00000156928.4	-0.564938	3.0534e-11	3.1654			MALSU1	ENSG00000156928.4	0.99436	6.10314e-36	10.6006			MALSU1	ENSG00000156928.4	-0.708364	3.24208e-16	4.66271			MALSU1	ENSG00000156928.4	1.25916	2.11835e-55	16.4585			MALSU1	ENSG00000144713.12	-0.83914	5.26713e-97	28.9827
	SV2A	ENSG00000159164.9	-4.06302	0	90.309			NPY	ENSG00000122585.7	-4.31657	3.19337e-295	88.6521			NPY	ENSG00000122585.7	-8.58497	4.28872e-69	20.5807			NPY	ENSG00000122585.7	-9.58652	3.59076e-77	23.0122			NPY	ENSG00000122585.7	-7.71941	8.34286e-74	21.9989			NPY	ENSG00000143061.17	1.13832	7.83508e-98	29.2318
	PLEKHO1	ENSG00000023902.13	-2.24207	0	90.309			SCRN1	ENSG00000136193.16	-0.19901	3.42431e-05	1.34423			SCRN1	ENSG00000136193.16	-1.34024	1.69462e-151	45.3866			SCRN1	ENSG00000136193.16	0.539473	8.97409e-30	8.74402			SCRN1	ENSG00000136193.16	-2.13977	5.6032e-281	84.3641			SCRN1	ENSG00000196208.13	1.3546	5.69357e-99	29.5746
	THBS3	ENSG00000169231.13	-2.29977	0	90.309			GARS	ENSG00000106105.13	-0.292982	3.79834e-20	5.84612			GARS	ENSG00000106105.13	0.511836	1.80437e-60	17.9846			GARS	ENSG00000106105.13	-0.161444	1.52278e-06	1.7512			GARS	ENSG00000106105.13	0.315899	4.01901e-23	6.74183			GARS	ENSG00000128512.20	-1.83443	5.00708e-99	29.5914
	CCT3	ENSG00000163468.14	1.5406	0	90.309			NEUROD6	ENSG00000164600.6	-3.17275	2.65475e-197	59.1753			NEUROD6	ENSG00000164600.6	-12.0198	1.83449e-31	9.2526			NEUROD6	ENSG00000164600.6	-8.41925	2.86816e-117	35.0828			NEUROD6	ENSG00000164600.6	-11.4761	8.21798e-29	8.4545			NEUROD6	ENSG00000154783.11	-2.03972	3.37794e-99	29.6428
	IGSF9	ENSG00000085552.16	-4.48808	0	90.309			FKBP9	ENSG00000122642.10	-0.646669	2.30994e-15	4.406			FKBP9	ENSG00000122642.10	1.09114	1.81815e-47	14.0703			FKBP9	ENSG00000122642.10	-0.66308	9.96022e-16	4.51597			FKBP9	ENSG00000122642.10	0.758052	7.01617e-22	6.36796			FKBP9	ENSG00000171863.14	-0.663112	6.01791e-101	30.1694
	PRDX6	ENSG00000117592.8	2.44042	0	90.309			KIAA0895	ENSG00000164542.12	0.918609	5.10782e-31	9.11873			KIAA0895	ENSG00000164542.12	-0.468668	4.41776e-08	2.21401			KIAA0895	ENSG00000164542.12	0.672611	4.07854e-16	4.6327			KIAA0895	ENSG00000164542.12	-0.834437	1.31029e-19	5.68424			KIAA0895	ENSG00000170017.12	1.76753	3.33191e-101	30.2467
	BRINP2	ENSG00000198797.6	-7.97152	0	90.309			AMPH	ENSG00000078053.16	0.592296	8.31814e-44	12.9684			AMPH	ENSG00000078053.16	-3.55686	0	90.309			AMPH	ENSG00000078053.16	-0.190928	3.52573e-05	1.34041			AMPH	ENSG00000078053.16	-4.11677	0	90.309			AMPH	ENSG00000133657.15	1.60537	2.42639e-101	30.2881
	CACNA1E	ENSG00000198216.11	-5.18297	0	90.309			BLVRA	ENSG00000106605.10	-0.880128	1.05797e-40	12.0338			BLVRA	ENSG00000106605.10	0.31093	9.28407e-07	1.81589			BLVRA	ENSG00000106605.10	-0.746738	3.36326e-29	8.5713			BLVRA	ENSG00000106605.10	0.365452	1.93001e-08	2.32228			BLVRA	ENSG00000234444.9	-2.7758	1.26132e-101	30.3737
	NMNAT2	ENSG00000157064.10	-4.15693	0	90.309			MRPS24	ENSG00000062582.13	-0.573579	4.87712e-16	4.60932			MRPS24	ENSG00000062582.13	1.09309	8.46226e-61	18.0836			MRPS24	ENSG00000062582.13	-0.512978	1.3473e-12	3.57339			MRPS24	ENSG00000062582.13	1.58156	9.35353e-125	37.3365			MRPS24	ENSG00000143776.18	1.27538	6.46238e-104	31.0632
	KIF21B	ENSG00000116852.14	-4.72216	0	90.309			POLD2	ENSG00000106628.10	-0.71879	4.88884e-39	11.5327			POLD2	ENSG00000106628.10	1.26517	3.38273e-129	38.6735			POLD2	ENSG00000106628.10	-0.683944	2.1483e-33	9.83402			POLD2	ENSG00000106628.10	1.24414	4.91371e-122	36.5175			POLD2	ENSG00000163430.11	1.56637	6.9236e-106	31.6562
	KDM5B	ENSG00000117139.17	-1.68844	0	90.309			NACAD	ENSG00000136274.8	-0.625606	5.62221e-57	16.933			NACAD	ENSG00000136274.8	-5.37282	0	90.309			NACAD	ENSG00000136274.8	-0.588293	6.78072e-47	13.8982			NACAD	ENSG00000146676.8	1.76103	1.12385e-20	6.00533			NACAD	ENSG00000160145.15	1.75661	1.1291e-106	31.8933
	LRRN2	ENSG00000170382.11	-4.08948	0	90.309			IGFBP3	ENSG00000146674.14	0.757868	3.47189e-05	1.34242			IGFBP3	ENSG00000146674.14	-3.16719	5.27089e-32	9.41565			IGFBP3	ENSG00000146674.14	-1.01518	3.76455e-07	1.9339			IGFBP3	ENSG00000146674.14	-2.62459	5.76263e-23	6.69472			IGFBP3	ENSG00000106263.17	-0.919132	9.25679e-109	32.5213
	LBR	ENSG00000143815.14	2.35326	0	90.309			VWC2	ENSG00000188730.4	1.71751	2.04868e-09	2.61551			VWC2	ENSG00000188730.4	-3.86618	4.43136e-11	3.1167			VWC2	ENSG00000188730.4	1.55082	1.64684e-07	2.04199			VWC2	ENSG00000188730.4	-5.31764	2.99285e-08	2.26492			VWC2	ENSG00000163349.21	1.89379	8.97943e-111	33.1274
	PARP1	ENSG00000143799.12	3.21199	0	90.309			FIGNL1	ENSG00000132436.11	0.778182	1.91557e-13	3.82841			FIGNL1	ENSG00000132436.11	2.98581	1.1675e-197	59.2827			FIGNL1	ENSG00000132436.11	0.837838	5.47007e-15	4.29329			FIGNL1	ENSG00000132436.11	3.15044	7.245e-217	65.0646			FIGNL1	ENSG00000184588.17	1.71457	2.73486e-114	34.1859
	MTR	ENSG00000116984.12	4.2862	0	90.309			CHCHD2	ENSG00000106153.12	-1.79669	2.99552e-252	75.7161			CHCHD2	ENSG00000106153.12	0.635553	1.15942e-37	11.1188			CHCHD2	ENSG00000106153.12	-1.52469	4.36832e-176	52.7885			CHCHD2	ENSG00000106153.12	1.23609	5.17419e-138	41.3273			CHCHD2	ENSG00000164326.4	-2.19677	1.14434e-114	34.2998
	MYT1L	ENSG00000186487.19	-5.28385	0	90.309			ZNF736	ENSG00000234444.9	-7.93981	9.34251e-14	3.92228			ZNF736	ENSG00000234444.9	1.59856	7.80665e-12	3.3437			ZNF736	ENSG00000234444.9	1.91202	4.27194e-16	4.62664			ZNF736	ENSG00000234444.9	1.2716	1.7806e-07	2.03178			ZNF736	ENSG00000136603.13	2.84116	5.38066e-116	34.6995
	RPS7	ENSG00000171863.14	1.87405	0	90.309			BUD23	ENSG00000071462.11	-0.533953	8.92891e-22	6.33644			BUD23	ENSG00000071462.11	1.03285	2.21595e-85	25.4835			BUD23	ENSG00000071462.11	-0.345616	1.5381e-09	2.65298			BUD23	ENSG00000071462.11	1.34398	4.21394e-141	42.2572			BUD23	ENSG00000038427.15	2.4914	6.73043e-119	35.5733
	ID2	ENSG00000115738.9	-3.14	0	90.309			LIMK1	ENSG00000106683.14	-0.377856	1.09278e-13	3.90179			LIMK1	ENSG00000106683.14	-1.54999	2.28152e-175	52.5724			LIMK1	ENSG00000106683.14	-1.50653	4.79455e-171	51.2712			LIMK1	ENSG00000106683.14	-1.52444	7.54975e-154	46.0943			LIMK1	ENSG00000176887.6	1.92586	7.09697e-120	35.8674
	YWHAQ	ENSG00000134308.13	-1.32097	0	90.309			RFC2	ENSG00000049541.10	-0.571102	2.59636e-17	4.99277			RFC2	ENSG00000049541.10	2.1427	9.32564e-266	79.7821			RFC2	ENSG00000049541.10	-0.360648	1.63759e-07	2.04273			RFC2	ENSG00000049541.10	2.24035	8.21589e-285	85.5182			RFC2	ENSG00000124772.11	-1.88307	2.39136e-120	36.0096
	TRIB2	ENSG00000071575.11	-3.45784	0	90.309			GTF2IRD2	ENSG00000196275.13	-0.829443	2.16057e-12	3.51165			GTF2IRD2	ENSG00000196275.13	-5.61167	2.77673e-76	22.7448			GTF2IRD2	ENSG00000196275.13	-1.37128	1.09967e-28	8.41642			GTF2IRD2	ENSG00000196275.13	-4.50825	6.46574e-72	21.4301			GTF2IRD2	ENSG00000162545.5	-1.06205	3.76246e-122	36.5524
	SF3B6	ENSG00000115128.6	1.87628	0	90.309			CASTOR2	ENSG00000274070.1	0.88058	1.56606e-16	4.75784			CASTOR2	ENSG00000274070.1	-2.05553	1.35871e-51	15.3125			CASTOR2	ENSG00000274070.1	1.32331	2.18967e-34	10.1326			CASTOR2	ENSG00000274070.1	-2.02876	1.86857e-43	12.8626			CASTOR2	ENSG00000080345.17	1.95264	2.01111e-122	36.6343
	NRXN1	ENSG00000179915.22	-4.92124	0	90.309			HSPB1	ENSG00000106211.8	-1.47596	4.60112e-42	12.4437			HSPB1	ENSG00000106211.8	0.535451	3.55162e-07	1.94152			HSPB1	ENSG00000106211.8	-2.04405	3.04578e-71	21.2275			HSPB1	ENSG00000106211.8	1.10632	3.83487e-26	7.65105			HSPB1	ENSG00000115414.18	1.98883	2.22832e-124	37.223
	CCT4	ENSG00000115484.14	1.89237	0	90.309			YWHAG	ENSG00000170027.6	0.365303	1.02829e-19	5.71592			YWHAG	ENSG00000170027.6	-1.8257	0	90.309			YWHAG	ENSG00000170027.6	0.223362	1.34301e-07	2.06865			YWHAG	ENSG00000170027.6	-2.3616	0	90.309			YWHAG	ENSG00000117394.21	-1.29445	4.77295e-125	37.4244
	MEIS1	ENSG00000143995.19	-3.05948	0	90.309			POMZP3	ENSG00000146707.14	-2.36348	3.75367e-137	41.0682			POMZP3	ENSG00000146707.14	-3.18211	2.89402e-167	50.1331			POMZP3	ENSG00000146707.14	-0.541084	5.28051e-10	2.79275			POMZP3	ENSG00000146707.14	-2.41183	9.52254e-107	31.9156			POMZP3	ENSG00000146707.14	2.13509	7.51052e-126	37.6662
	MTHFD2	ENSG00000065911.11	2.53272	0	90.309			PHTF2	ENSG00000006576.16	1.51302	1.60551e-61	18.3009			PHTF2	ENSG00000006576.16	1.21788	2.29828e-39	11.6314			PHTF2	ENSG00000006576.16	1.00037	7.68203e-26	7.56023			PHTF2	ENSG00000006576.16	1.61603	2.81237e-67	20.0338			PHTF2	ENSG00000127603.25	1.01567	2.86068e-129	38.6955
	DCTN1	ENSG00000204843.12	-1.40015	0	90.309			PCLO	ENSG00000186472.19	1.26838	3.30457e-61	18.2066			PCLO	ENSG00000186472.19	-1.34835	3.05723e-63	18.8188			PCLO	ENSG00000186472.19	1.19831	5.7532e-52	15.4248			PCLO	ENSG00000186472.19	-1.13943	3.44071e-44	13.0838			PCLO	ENSG00000178662.15	3.53869	1.8256e-130	39.0552
	TMSB10	ENSG00000034510.5	-2.6377	0	90.309			RUNDC3B	ENSG00000105784.15	0.677891	7.71601e-17	4.85038			RUNDC3B	ENSG00000105784.15	-2.05689	3.84497e-100	29.9269			RUNDC3B	ENSG00000105784.15	0.444062	2.15229e-07	2.007			RUNDC3B	ENSG00000105784.15	-2.6951	9.06322e-122	36.4375			RUNDC3B	ENSG00000204186.8	3.02033	3.10972e-133	39.8887
	TBR1	ENSG00000136535.14	-8.95314	0	90.309			ADAM22	ENSG00000008277.14	1.06765	7.65355e-37	10.872			ADAM22	ENSG00000008277.14	-0.973396	8.38325e-25	7.24778			ADAM22	ENSG00000008277.14	1.55724	4.81076e-74	22.0709			ADAM22	ENSG00000008277.14	-1.41348	3.64205e-41	12.1732			ADAM22	ENSG00000145833.15	1.94075	1.44655e-135	40.5908
	DYNC1I2	ENSG00000077380.15	-1.63062	0	90.309			AKAP9	ENSG00000127914.16	0.509023	1.47654e-28	8.37789			AKAP9	ENSG00000127914.16	-1.20485	2.02274e-143	42.9552			AKAP9	ENSG00000127914.16	0.45295	2.07333e-21	6.2263			AKAP9	ENSG00000127914.16	-0.726372	1.14767e-52	15.6356			AKAP9	ENSG00000158710.14	-1.6284	8.2148e-141	42.1699
	ZNF804A	ENSG00000170396.7	-4.01061	0	90.309			ANKIB1	ENSG00000001629.9	0.677169	6.7797e-27	7.87759			ANKIB1	ENSG00000001629.9	-0.415033	4.82546e-10	2.80453			ANKIB1	ENSG00000001629.9	0.661385	3.61269e-24	7.0568			ANKIB1	ENSG00000001629.9	-0.560514	1.04804e-15	4.50932			ANKIB1	ENSG00000127914.16	1.29391	9.32893e-143	42.7553
	MAP2	ENSG00000078018.19	-5.21362	0	90.309			PEG10	ENSG00000242265.5	1.71645	8.35118e-151	45.1781			PEG10	ENSG00000242265.5	-5.06964	0	90.309			PEG10	ENSG00000242265.5	0.945988	2.99291e-45	13.403			PEG10	ENSG00000242265.5	-4.5942	0	90.309			PEG10	ENSG00000134318.13	1.66149	4.49138e-146	43.754
	PTPRN	ENSG00000054356.13	-5.06665	0	90.309			PPP1R9A	ENSG00000158528.11	1.89975	2.68888e-105	31.4788			PPP1R9A	ENSG00000158528.11	-1.03163	1.68534e-22	6.55442			PPP1R9A	ENSG00000158528.11	1.49336	5.99149e-62	18.4298			PPP1R9A	ENSG00000158528.11	-1.48506	1.43738e-34	10.1876			PPP1R9A	ENSG00000136238.17	-4.76237	2.0998e-146	43.8534
	CHL1	ENSG00000134121.9	-6.58605	0	90.309			PON2	ENSG00000105854.12	0.762075	3.86072e-11	3.13473			PON2	ENSG00000105854.12	1.29977	1.42548e-30	8.98455			PON2	ENSG00000105854.12	-1.81779	3.83834e-42	12.4674			PON2	ENSG00000105854.12	1.12746	2.92137e-22	6.4825			PON2	ENSG00000058085.14	-3.0789	1.37676e-146	43.9086
	LRRN1	ENSG00000175928.5	-6.26124	0	90.309			SLC25A13	ENSG00000004864.13	0.482783	4.94856e-12	3.4033			SLC25A13	ENSG00000004864.13	1.53298	1.35078e-114	34.2781			SLC25A13	ENSG00000004864.13	0.521613	3.13558e-13	3.76398			SLC25A13	ENSG00000004864.13	0.673942	4.56745e-21	6.12305			SLC25A13	ENSG00000143995.19	-1.6754	5.51697e-149	44.6302
	SH3BP5	ENSG00000131370.15	-1.98339	0	90.309			SEM1	ENSG00000127922.9	-0.478681	4.67502e-12	3.41074			SEM1	ENSG00000127922.9	1.3401	4.25362e-94	28.1075			SEM1	ENSG00000127922.9	-1.54628	1.40129e-97	29.1558			SEM1	ENSG00000127922.9	2.3482	1.45685e-289	86.9485			SEM1	ENSG00000163630.10	-1.72258	5.7777e-153	45.8283
	RFTN1	ENSG00000131378.13	-3.89832	0	90.309			DLX6	ENSG00000006377.10	1.59108	2.50111e-17	4.99766			DLX6	ENSG00000006377.10	2.05393	2.4255e-28	8.313			DLX6	ENSG00000006377.10	4.38944	4.09046e-132	39.5518			DLX6	ENSG00000006377.10	2.77951	3.00039e-51	15.2089			DLX6	ENSG00000138650.8	1.17859	1.07098e-153	46.0486
	RPL14	ENSG00000188846.13	2.16464	0	90.309			DLX5	ENSG00000105880.6	1.8209	1.3829e-28	8.38646			DLX5	ENSG00000105880.6	1.18365	4.1556e-12	3.42613			DLX5	ENSG00000105880.6	4.429	5.67767e-171	51.2491			DLX5	ENSG00000105880.6	2.12725	2.72078e-37	11.0073			DLX5	ENSG00000135837.15	1.9535	1.14564e-158	47.545
	RHOA	ENSG00000067560.10	1.2595	0	90.309			TAC1	ENSG00000006128.11	2.27722	5.47067e-204	61.1879			TAC1	ENSG00000006128.11	-3.78113	1.02031e-142	42.7436			TAC1	ENSG00000006128.11	1.75431	5.50887e-114	34.0943			TAC1	ENSG00000006128.11	-0.996909	5.69182e-26	7.59943			TAC1	ENSG00000204262.12	1.91953	4.09431e-162	48.5826
	CAMKV	ENSG00000164076.16	-2.74787	0	90.309			ASNS	ENSG00000070669.16	-0.528218	9.61586e-37	10.8422			ASNS	ENSG00000070669.16	0.782948	5.35344e-82	24.4651			ASNS	ENSG00000070669.16	-0.641355	2.06783e-49	14.6555			ASNS	ENSG00000070669.16	1.36408	2.09325e-245	73.6558			ASNS	ENSG00000151834.15	2.40609	2.99483e-173	51.9348
	PCBP4	ENSG00000090097.21	-4.15902	0	90.309			LMTK2	ENSG00000164715.5	1.19782	1.98855e-76	22.7884			LMTK2	ENSG00000164715.5	-0.567134	5.3726e-16	4.59667			LMTK2	ENSG00000164715.5	0.745514	3.98657e-28	8.24804			LMTK2	ENSG00000164715.5	-0.785386	3.00006e-26	7.68315			LMTK2	ENSG00000168542.14	3.9446	4.5536e-187	56.0944
	RPL29	ENSG00000162244.11	2.1077	0	90.309			BRI3	ENSG00000164713.9	-0.6117	4.6166e-29	8.52989			BRI3	ENSG00000164713.9	-1.14036	1.46197e-90	27.043			BRI3	ENSG00000164713.9	-0.330006	6.96533e-09	2.45552			BRI3	ENSG00000205356.9	-1.95397	1.20853e-121	36.3999			BRI3	ENSG00000146425.10	2.01073	2.22644e-187	56.188
	CADPS	ENSG00000163618.17	-5.12786	0	90.309			TRRAP	ENSG00000196367.13	0.775742	7.57397e-54	15.9909			TRRAP	ENSG00000196367.13	1.31979	1.05705e-155	46.6524			TRRAP	ENSG00000196367.13	1.12037	2.60176e-105	31.4831			TRRAP	ENSG00000196367.13	1.19429	7.87804e-124	37.0579			TRRAP	ENSG00000218336.8	1.65104	3.19451e-191	57.3449
	SYNPR	ENSG00000163630.10	-4.80952	0	90.309			ATP5MF	ENSG00000241468.7	-0.878425	4.79062e-48	14.2446			ATP5MF	ENSG00000241468.7	0.336167	1.06704e-08	2.39976			ATP5MF	ENSG00000241468.7	-0.903318	1.23268e-47	14.1211			ATP5MF	ENSG00000241468.7	1.09503	2.86947e-79	23.6436			ATP5MF	ENSG00000118496.4	-3.19904	4.23326e-192	57.6091
	ROBO2	ENSG00000185008.17	-3.05019	0	90.309			ZNF655	ENSG00000197343.10	0.79403	1.4127e-21	6.27646			ZNF655	ENSG00000197343.10	0.824988	3.4494e-23	6.76181			ZNF655	ENSG00000197343.10	0.627603	5.02795e-13	3.70225			ZNF655	ENSG00000197343.10	0.633983	1.29734e-13	3.87936			ZNF655	ENSG00000115738.9	-1.36607	1.86401e-192	57.7163
	PODXL2	ENSG00000114631.10	-1.91935	0	90.309			COPS6	ENSG00000168090.9	-0.811114	4.43137e-56	16.6631			COPS6	ENSG00000168090.9	0.284892	1.78812e-08	2.33226			COPS6	ENSG00000168090.9	-0.528245	3.82225e-23	6.74839			COPS6	ENSG00000168090.9	0.774287	2.42484e-53	15.8388			COPS6	ENSG00000143355.15	2.00896	1.06329e-196	58.9939
	CHST2	ENSG00000175040.5	-3.96056	0	90.309			GAL3ST4	ENSG00000197093.10	-0.331207	7.76661e-09	2.44128			GAL3ST4	ENSG00000197093.10	-4.51442	0	90.309			GAL3ST4	ENSG00000197093.10	-0.352482	2.74225e-09	2.57739			GAL3ST4	ENSG00000197093.10	-3.50505	0	90.309			GAL3ST4	ENSG00000154310.16	1.50614	9.78293e-199	59.6068
	AP2M1	ENSG00000161203.13	-1.25074	0	90.309			TSC22D4	ENSG00000166925.8	-1.28119	2.70525e-27	7.9977			TSC22D4	ENSG00000166925.8	0.51657	2.48267e-06	1.6873			TSC22D4	ENSG00000166925.8	-0.952084	7.86572e-16	4.54684			TSC22D4	ENSG00000166925.8	0.560475	6.06262e-07	1.87161			TSC22D4	ENSG00000144369.12	2.11618	3.43708e-202	60.6467
	MAPK10	ENSG00000109339.21	-5.02096	0	90.309			GNB2	ENSG00000172354.9	-0.576526	2.3615e-45	13.434			GNB2	ENSG00000172354.9	-1.24736	1.70384e-199	59.8353			GNB2	ENSG00000172354.9	-0.346221	4.38533e-16	4.62322			GNB2	ENSG00000172354.9	-0.88925	1.7126e-100	30.0327			GNB2	ENSG00000172795.15	-1.76107	7.38839e-203	60.8476
	SPP1	ENSG00000118785.13	-7.20059	0	90.309			EPHB4	ENSG00000196411.9	-0.650199	7.26173e-09	2.45007			EPHB4	ENSG00000196411.9	3.20436	8.28175e-236	70.7667			EPHB4	ENSG00000196411.9	-1.74036	7.428e-46	13.5852			EPHB4	ENSG00000196411.9	3.21489	1.04699e-233	70.134			EPHB4	ENSG00000143320.8	-2.0464	1.83321e-216	64.9432
	H2AFZ	ENSG00000164032.11	1.7042	0	90.309			TRIP6	ENSG00000087077.13	-0.593276	1.046e-08	2.40236			TRIP6	ENSG00000087077.13	2.82655	8.14461e-215	64.4472			TRIP6	ENSG00000087077.13	-1.25424	5.63833e-31	9.10581			TRIP6	ENSG00000087077.13	2.69726	1.16874e-190	57.1753			TRIP6	ENSG00000082516.8	3.55327	3.29681e-241	72.3923
	ANK2	ENSG00000145362.17	-3.15375	0	90.309			AP1S1	ENSG00000106367.14	-0.494318	1.79226e-16	4.7402			AP1S1	ENSG00000106367.14	-1.2684	1.26958e-89	26.7605			AP1S1	ENSG00000106367.14	-0.54618	1.43964e-18	5.3709			AP1S1	ENSG00000087085.14	-3.3423	0	90.309			AP1S1	ENSG00000127184.12	-6.72282	4.12118e-247	74.1693
	SEC24D	ENSG00000150961.14	2.44758	0	90.309			VGF	ENSG00000128564.6	-0.539567	1.15517e-29	8.71101			VGF	ENSG00000128564.6	-4.66907	0	90.309			VGF	ENSG00000128564.6	-0.312435	2.59388e-10	2.88569			VGF	ENSG00000128564.6	-3.78758	0	90.309			VGF	ENSG00000153266.12	-2.72492	4.8993e-249	74.7487
	RPS3A	ENSG00000145425.9	1.46079	0	90.309			ZNHIT1	ENSG00000106400.11	-1.08852	4.12561e-62	18.4786			ZNHIT1	ENSG00000106400.11	-0.969948	7.8354e-49	14.4813			ZNHIT1	ENSG00000106400.11	-0.803757	7.93165e-33	9.66325			ZNHIT1	ENSG00000106397.11	0.817438	2.21446e-28	8.3249			ZNHIT1	ENSG00000186472.19	5.47661	6.50804e-266	79.8291
	GRIA2	ENSG00000120251.19	-4.40387	0	90.309			FIS1	ENSG00000214253.8	-0.56281	1.96207e-31	9.24381			FIS1	ENSG00000214253.8	-1.3283	5.29605e-147	44.0335			FIS1	ENSG00000214253.8	-0.637945	1.27429e-37	11.1064			FIS1	ENSG00000214253.8	-1.28559	7.68331e-126	37.6632			FIS1	ENSG00000144339.11	-1.90616	1.09045e-270	81.2668
	CCT5	ENSG00000150753.11	1.08909	0	90.309			RASA4B	ENSG00000170667.14	0.726662	1.25859e-06	1.77611			RASA4B	ENSG00000170667.14	-2.41636	3.17598e-32	9.48188			RASA4B	ENSG00000170667.14	0.848799	2.91648e-08	2.2683			RASA4B	ENSG00000170667.14	-1.36739	2.79791e-13	3.77888			RASA4B	ENSG00000197747.8	-2.38186	4.2192e-277	83.1971
	TRIO	ENSG00000038382.19	-2.29579	0	90.309			PSMC2	ENSG00000161057.11	-0.227126	1.67772e-07	2.03956			PSMC2	ENSG00000161057.11	0.422159	1.37916e-23	6.88166			PSMC2	ENSG00000161057.11	-0.182277	5.18695e-05	1.28994			PSMC2	ENSG00000161057.11	0.593312	1.19838e-43	12.9206			PSMC2	ENSG00000153347.9	-1.79152	1.72851e-279	83.9158
	NUP155	ENSG00000113569.15	3.07879	0	90.309			KMT2E	ENSG00000005483.20	0.302992	1.11723e-22	6.60817			KMT2E	ENSG00000005483.20	-2.10138	0	90.309			KMT2E	ENSG00000005483.20	-0.455813	9.15228e-45	13.2569			KMT2E	ENSG00000164815.10	0.856044	5.10445e-14	4.00131			KMT2E	ENSG00000060656.19	-1.74712	1.63251e-292	87.8367
	BTF3	ENSG00000145741.15	1.27203	0	90.309			PRKAR2B	ENSG00000005249.12	0.528025	7.74067e-36	10.5695			PRKAR2B	ENSG00000005249.12	-2.63459	0	90.309			PRKAR2B	ENSG00000005249.12	0.357299	6.33265e-16	4.57518			PRKAR2B	ENSG00000005483.20	-1.3023	0	90.309			PRKAR2B	ENSG00000116729.13	-1.39913	0	90.309
	RPS23	ENSG00000186468.12	1.34995	0	90.309			LAMB1	ENSG00000091136.13	0.576231	3.27079e-35	10.3811			LAMB1	ENSG00000091136.13	0.995241	2.33321e-103	30.8953			LAMB1	ENSG00000091136.13	-0.855408	5.40344e-65	19.3464			LAMB1	ENSG00000091127.13	2.77722	8.49921e-144	43.0685			LAMB1	ENSG00000198797.6	-2.83252	0	90.309
	PCDHGB7	ENSG00000254122.2	-4.30507	0	90.309			NRCAM	ENSG00000091129.19	0.639123	1.18727e-34	10.2126			NRCAM	ENSG00000091129.19	-2.9364	0	90.309			NRCAM	ENSG00000091129.19	0.801702	1.23051e-50	15.0244			NRCAM	ENSG00000091129.19	-3.34016	0	90.309			NRCAM	ENSG00000169855.19	2.82337	0
	TAGLN2	ENSG00000158710.14	2.04396	2.83173e-301	90.4739			DOCK4	ENSG00000128512.20	1.25614	3.99895e-57	16.9775			DOCK4	ENSG00000128512.20	-1.10264	4.65536e-34	10.0339			DOCK4	ENSG00000128512.20	1.16221	2.73861e-46	13.7157			DOCK4	ENSG00000128512.20	-1.45624	1.11613e-47	14.134			DOCK4	ENSG00000152977.9	4.73369	0
	RPL24	ENSG00000114391.12	1.53117	2.26036e-301	90.5034			MDFIC	ENSG00000135272.10	1.29008	1.23125e-05	1.47795			MDFIC	ENSG00000135272.10	3.05107	1.09214e-27	8.11629			MDFIC	ENSG00000135272.10	-1.63672	4.49706e-06	1.60963			MDFIC	ENSG00000135272.10	2.56241	3.06182e-19	5.57328			MDFIC	ENSG00000178913.7	-3.3556	0
	ARF1	ENSG00000143761.15	1.26643	2.54898e-303	91.0898			KCND2	ENSG00000184408.9	0.760395	8.74781e-15	4.23191			KCND2	ENSG00000184408.9	-4.36545	5.51837e-89	26.5684			KCND2	ENSG00000184408.9	0.774784	1.25948e-14	4.18426			KCND2	ENSG00000184408.9	-4.0875	9.31798e-71	21.0813			KCND2	ENSG00000145908.12	-5.34767	0
	SCN2A	ENSG00000136531.15	-4.72668	0				PTPRZ1	ENSG00000106278.11	0.871925	7.59362e-08	2.1432			PTPRZ1	ENSG00000106278.11	-2.57461	3.49643e-49	14.5868			PTPRZ1	ENSG00000106278.11	1.45157	8.2993e-19	5.44291			PTPRZ1	ENSG00000106278.11	-3.66476	6.98506e-72	21.42			PTPRZ1	ENSG00000111885.6	-4.51705	0
	ATIC	ENSG00000138363.14	3.52013	0				GPR37	ENSG00000170775.2	-0.794436	2.58371e-15	4.39135			GPR37	ENSG00000170775.2	-4.26353	2.46424e-154	46.2407			GPR37	ENSG00000170775.2	-2.06791	2.27672e-80	23.9748			GPR37	ENSG00000170775.2	-3.81661	1.95714e-122	36.6379			GPR37	ENSG00000170027.6	2.53918	0
																																				ENSG00000170027
