# Supplementary material for: An RNA-targeting CRISPR–Cas13d system alleviates disease-related phenotypes in Huntington’s disease models
Source: Nat Neurosci. 2022 Dec 12;26(1):27–38. doi: 10.1038/s41593-022-01207-1 (PMC9829537; doi:10.1038/s41593-022-01207-1)
Supplement: Supplementary file 3 — GO analysis of human HD biomarkers. [file 41593_2022_1207_MOESM3_ESM.xlsx]

## Sheet: Table 2
HD Line GO Analysis	Biological Process	Enrichment	Log10(p-value)	Counts	Treatment	Gene IDs
	Axon Guidance	30.6481	34.6951	88	Cas13d/NT	ABL2,ALCAM,ANK2,RHOA,CACNA1D,CACNB4,AP2M1,CLTB,COL3A1,COL5A2,CREB1,DPYSL3,EPHA2,EPHA3,EPHA4,EPHB1,EPHB4,FYN,GSK3B,LAMC1,LIMK1,MAGOH,RPL10A,NRCAM,PAK2,PLXNA1,PLXNA2,PRKACB,PSMA5,PSMB1,PSMB2,PSMB4,PSMC2,PSMD2,PSMD4,RAC1,RAP1GAP,ROBO1,ROBO2,RPL11,RPL24,RPL29,RPL32,RPL34,RPL35A,RPL37,RPL37A,RPS3A,RPS7,RPS8,RPS12,RPS14,RPS18,RPS23,SCN2A,SCN5A,SOS1,TRIO,EZR,SEM1,KALRN,SEMA5A,RPL14,PDLIM7,ROCK2,PSMD6,SR…
	Cell Cycle	18.9561	22.6052	55	Cas13d/NT	CDC20,DCTN1,DYNC1I2,SFN,GSK3B,H2AZ1,H3-3A,KIF2A,LBR,LMNA,MCM3,MDM4,NEK2,NPM1,ORC5,POLD2,PPP2R5D,PSMA5,PSMB1,PSMB2,PSMB4,PSMC2,PSMD2,PSMD4,RANBP2,RFC2,SEC13,SPAST,NSD2,YWHAG,SEM1,MAD1L1,NUP155,PSMD6,NUP153,AKAP9,PSMD14,NUDC,YWHAQ,NUP42,LPIN1,PSME4,ANKRD28,CLASP1,SYNE1,SUN1,AHCTF1,NME7,NHP2,PCBP4,H2BC12,NEK7,TUBB,TUBB2B,CENPW
	Translation	12.036	15.1671	42	Cas13d/NT	EEF1A1,GARS1,RPL10A,RARS1,RPL11,RPL24,RPL29,RPL32,RPL34,RPL35A,RPL37,RPL37A,RPS3A,RPS7,RPS8,RPS12,RPS14,RPS18,RPS23,SRP19,EIF3B,EIF3I,EIF2B3,RPL14,EIF5B,PPA2,MRPL22,RPL26L1,MRPL37,AURKAIP1,MRPL20,MRPS22,RARS2,SPCS3,MRPL14,MRPS24,MRPS15,MRPS9,MRPL36,MRPL9,MRPL24,RPL39L
	Metabolism of RNA	12.036	15.1537	67	Cas13d/NT	ADAR,HNRNPD,HSPB1,MAGOH,RPL10A,PCBP1,PSMA5,PSMB1,PSMB2,PSMB4,PSMC2,PSMD2,PSMD4,RANBP2,RPL11,RPL24,RPL29,RPL32,RPL34,RPL35A,RPL37,RPL37A,RPS3A,RPS7,RPS8,RPS12,RPS14,RPS18,RPS23,SEC13,SRSF3,SRSF7,SNRPC,SNRPG,DDX39B,SEM1,RPL14,RRP9,NUP155,PSMD6,DDX46,RBM8A,NUP153,PSMD14,PPIE,PPIH,NUP42,DNAJC8,PSME4,TUT4,U2SURP,GEMIN5,LSM3,UTP11,RPL26L1,SF3B6,XRN1,PUS7,NHP2,NOL9,THOC7,SF3B5,FYTTD1,LTV1,BUD23,RPL39L,W…
	Signaling by Rho GTPases, Miro GTPases and RHOBTB3	16.2967	16.2967	72	Cas13d/NT	ABL2,RHOA,RND3,DST,CALM2,CAPZB,CDC20,CTNNA1,CTNNB1,DBN1,DYNC1I2,EPHA2,SFN,H2AZ1,H3-3A,KIF2A,LBR,LIMK1,MTR,MTX1,PAK2,PLXNA1,PPP2R5D,PKN2,RAC1,RANBP2,SEC13,SOS1,TRIO,VHL,YWHAG,RAB7A,DDX39B,MAD1L1,CDC42BPA,PKP4,PDE5A,KALRN,RASAL2,ROCK2,SLC4A7,DOCK4,SRGAP3,ACTR3,ACTR2,ARPC2,ABI2,STAM2,LRRC41,CCT7,NUDC,YWHAQ,SPEN,CLASP1,AHCTF1,ARHGEF26,TIAM2,KCTD3,FAM13B,FNBP1L,PHIP,STEAP3,BRK1,ARHGEF28,CEP97,OBSCN,H2…
	VEGFA-VEGFR2 signaling pathway	15.5544	15.5544	53	Cas13d/NT	BIN1,RHOA,ARNT,CAPN2,CAPZB,CLIC1,CREB1,ATF2,CSRP1,CCN2,CTNNA1,CTNNB1,EPHA2,FN1,FYN,GATA2,GPX1,GSK3B,HSPB1,IGFBP3,CCN1,ITGB5,LIMK1,MEF2C,AFDN,RPL10A,PAK2,PGD,PRKAA2,PRKCI,MAPK9,PSMD4,PTPRZ1,RAC1,SLC8A1,SRPK1,ELOA,TKT,EZR,P4HA2,PLOD3,TMSB10,EIF2AK3,ROCK2,PRDX6,PDE4DIP,RACK1,CCT7,TXNIP,FAF1,PBXIP1,SH3BGRL3,FGD5,RICTOR
	Protein Phosphorylation	14.7492	14.7492	68	Cas13d/NT	ABL2,ACVR2A,ACVR2B,CALM2,CAMK2A,CAMK2D,CREB1,ATF2,EPHA2,EPHA3,EPHA4,EPHB1,EPHB4,EFEMP1,FYN,GRK6,GSK3B,IGFBP3,KIT,LIMK1,SMAD5,MARK1,NEK2,PAK2,PRKAA2,PRKACB,PRKAR1B,PRKCI,PKN2,MAPK9,MAPK10,PTPN4,RNASEL,SRPK1,NEK4,TAF7,TGFB2,TRIO,WNT5A,DYRK3,CDC42BPA,CAMK1,SQSTM1,KALRN,CDKL2,LATS1,EIF2AK3,ROCK2,ABI2,MAP3K2,LMTK2,TNIK,PRKD3,STK36,BMP2K,CAMK1G,BIRC6,FNIP2,CAMKV,ALPK1,OBSCN,UHMK1,NEK7,PDIK1L,PIKFYVE,HI…
	Huntington Disease	11.7787	11.7787	49	Cas13d/NT	ATP5PB,ATP5MC3,AP2M1,CLTB,COX5B,COX7A2,COX7C,CREB1,DCTN1,GPX1,GRIA1,GRIA2,HTT,HDAC2,NDUFA2,NDUFA4,NDUFS4,NDUFS6,MAPK9,MAPK10,PSMA5,PSMB1,PSMB2,PSMB4,PSMC2,PSMD2,PSMD4,REST,SDHB,SDHC,UQCRC1,SEM1,PSMD6,PSMD14,PPARGC1A,IFT57,TUBB,TUBB2B,GPX8
	Signaling by WNT	11.2342	11.2342	39	Cas13d/NT	APC,RHOA,CALM2,CAMK2A,AP2M1,CLTB,CTNNB1,GNB2,GNG5,GSK3B,H2AZ1,H3-3A,ITPR3,PPP2R5D,PSMA5,PSMB1,PSMB2,PSMB4,PSMC2,PSMD2,PSMD4,RAC1,RBBP5,SFRP2,SOX4,WNT5A,SEM1,TRRAP,SNX3,USP34,PSMD6,PSMD14,PSME4,LEF1,LGR6,WLS,H2BC12,AGO3,AGO4
	Cytokine Signaling in Immune system	6.71627	6.71627	51	Cas13d/NT	ABL2,ADAR,ARF1,CAMK2A,CAMK2D,CANX,CREB1,ATF2,F13A1,FN1,FYN,GBP1,HLA-C,INPP5D,IRF4,KPNA1,MCL1,MEF2C,MUC1,PAK2,PPP2R5D,MAPK9,MAPK10,PSMA5,PSMB1,PSMB2,PSMB4,PSMC2,PSMD2,PSMD4,PTPN4,PTPRZ1,RANBP2,RNASEL,SEC13,SOS1,ADAM17,UBE2D2,SEM1,SQSTM1,EIF4E2,NUP155,PSMD6,NUP153,PSMD14,NUP42,PSME4,TRIM2,IP6K2,PDE12
	Axon Guidance	24.3108	20.2638	58	Cas13d/CAGEX	ALCAM,ANK2,RHOA,CACNA1D,AP2M1,CLTB,COL3A1,COL5A2,DPYSL3,EPHA2,EPHA3,EPHB1,EPHB4,GSK3B,LAMB1,LAMC1,MAGOH,NRCAM,PAK2,PLXNA1,PLXNA2,PRKACB,PSMA5,PSMB2,PSMB4,PSMD2,PSMD4,RAP1GAP,ROBO2,RPL11,RPL24,RPL29,RPL32,RPL34,RPL35A,RPL37A,RPS3A,RPS7,RPS8,RPS23,SCN2A,SCN5A,TRIO,EZR,KALRN,SEMA5A,RPL14,PSMD6,SRGAP3,RBM8A,ACTR2,CHL1,USP33,PSME4,CLASP1,DNM3,LHX9,AGRN
	Cell Cycle	15.0657	11.3197	28	Cas13d/CAGEX	CDC20,DCTN1,DYNC1I2,GSK3B,H2AZ1,H3-3A,KIF2A,LBR,MCM3,NEK2,PSMA5,PSMB2,PSMB4,PSMD2,PSMD4,SEC13,SPAST,YWHAG,NUP155,PSMD6,NUP153,NUDC,LPIN1,PSME4,CLASP1,AHCTF1,NEK7,TUBB
	Translation	9.59274	6.64204	26	Cas13d/CAGEX	RPL11,RPL24,RPL29,RPL32,RPL34,RPL35A,RPL37A,RPS3A,RPS7,RPS8,RPS23,EIF3I,EIF2B3,RPL14,EIF5B,PPA2,MRPL37,AURKAIP1,MRPL20,MRPS22,SPCS3,MRPS15,MRPS9,MRPL36,MRPL9,MRPL24
	Metabolism of RNA	9.42437	6.53688	41	Cas13d/CAGEX	ADAR,HNRNPD,MAGOH,PSMA5,PSMB2,PSMB4,PSMD2,PSMD4,RPL11,RPL24,RPL29,RPL32,RPL34,RPL35A,RPL37A,RPS3A,RPS7,RPS8,RPS23,SEC13,SRSF7,SNRPG,DDX39B,RPL14,RRP9,NUP155,PSMD6,RBM8A,NUP153,PPIE,PPIH,DNAJC8,PSME4,U2SURP,LSM3,UTP11,SF3B6,NOL9,THOC7,FYTTD1,LTV1
	Signaling by Rho GTPases, Miro GTPases and RHOBTB3	10.0827	7.01343	44	Cas13d/CAGEX	RHOA,CALM2,CAPZB,CDC20,CTNNA1,CTNNB1,DYNC1I2,EPHA2,H2AZ1,H3-3A,KIF2A,LBR,MTR,MTX1,PAK2,PLXNA1,PKN2,SEC13,TRIO,YWHAG,RAB7A,DDX39B,KALRN,RASAL2,SRGAP3,ACTR2,ABI2,STAM2,LRRC41,CCT7,NUDC,YWHAQ,SPEN,CLASP1,AHCTF1,ARHGEF26,TIAM2,KCTD3,FNBP1L,PHIP,STEAP3,BRK1,OBSCN,FGD5
	VEGFA-VEGFR2 signaling pathway	14.7324	11.0833	40	Cas13d/CAGEX	BIN1,RHOA,ARNT,CAPN2,CAPZB,CLIC1,ATF2,CSRP1,CCN2,CTNNA1,CTNNB1,EPHA2,FOXO3,GATA2,GPX1,GSK3B,IGFBP3,CCN1,ITGB5,AFDN,PAK2,PGD,PRKAA2,PRKCI,MAPK9,PSMD4,SLC8A1,ELOA,TKT,EZR,TMSB10,EIF2AK3,PRDX6,PDE4DIP,CCT7,TXNIP,FAF1,PBXIP1,SH3BGRL3,FGD5,ADORA1,PARP1,BOK,CALM2,CAMK2D,CYP1B1,DNMT3A,FRZB,ID3,IGF2R,INPP5D,REST,RPS7,SKIL,TGFB2,WNT5A,HYAL2,RAPGEF2,ARL6IP5,PARK7,HEBP2,UTP11,IP6K2,CSRNP3,ZNF622
	Protein Phosphorylation	10.4544	7.31041	44	Cas13d/CAGEX	ACVR2A,CALM2,CAMK2D,ATF2,EPHA2,EPHA3,EPHB1,EPHB4,EFEMP1,GSK3B,IGFBP3,SMAD5,MARK1,NEK2,PAK2,PRKAA2,PRKACB,PRKCI,PKN2,MAPK9,MAPK10,NEK4,TGFB2,TRIO,WNT5A,CAMK1,KALRN,CDKL2,EIF2AK3,ABI2,LMTK2,TNIK,PRKD3,STK36,BMP2K,CAMK1G,BIRC6,FNIP2,CAMKV,ALPK1,OBSCN,UHMK1,NEK7,PDIK1L,PARP1,POGLUT1
	Huntington Disease	10.5266	7.35462	28	Cas13d/CAGEX	ATP5PB,ATP5MC3,AP2M1,CLTB,COX7A2,DCTN1,GPX1,GRIA2,HDAC2,NDUFA2,NDUFS4,NDUFS6,MAPK9,MAPK10,PSMA5,PSMB2,PSMB4,PSMD2,PSMD4,REST,SDHB,SDHC,UQCRC1,PSMD6,PPARGC1A,IFT57,TUBB,GPX8,CALM2,CAMK2D,GPR37,ITPR3,PRKACB,EIF2AK3,PARK7,CACNA1D,CAPN2,CTNNB1,GSK3B,WNT5A,ATF2,LAMC1,RHOA,GNB2,GNG5,PSME4,LEF1,AGO4,SEC13,SRSF7,NUP155,NUP153,FOXO3,PAK2,KALRN,H2AZ1,H3-3A,RBBP5,USP34,ARF1,CANX,CAPZB,CDC20,COL3A1,DYNC1I2,I…
	Signaling by WNT	6.51791	4.17844	23	Cas13d/CAGEX	RHOA,CALM2,AP2M1,CLTB,CTNNB1,GNB2,GNG5,GSK3B,H2AZ1,H3-3A,ITPR3,PSMA5,PSMB2,PSMB4,PSMD2,PSMD4,RBBP5,WNT5A,USP34,PSMD6,PSME4,LEF1,AGO4
	Cytokine Signaling in Immune system	2.55882	1.18079	26	Cas13d/CAGEX	ADAR,ARF1,CAMK2D,CANX,ATF2,F13A1,FOXO3,INPP5D,MUC1,PAK2,MAPK9,MAPK10,PSMA5,PSMB2,PSMB4,PSMD2,PSMD4,SEC13,EIF4E2,NUP155,PSMD6,NUP153,PSME4,TRIM2,IP6K2,PDE12
