# Supplementary material for: An RNA-targeting CRISPR–Cas13d system alleviates disease-related phenotypes in Huntington’s disease models
Source: Nat Neurosci. 2022 Dec 12;26(1):27–38. doi: 10.1038/s41593-022-01207-1 (PMC9829537; doi:10.1038/s41593-022-01207-1)
Supplement: Supplementary file 4 — List of patient-specific HD differentially expressed genes with HD patient iPSC-derived neuronal lines identified by transcriptome-wide RNA-seq. [file 41593_2022_1207_MOESM4_ESM.xlsx]

## Sheet: Table 3
HD 109- Cas13d/NT vs Control Lines	Gene Symbol	GENE ID	log2(Fold Change)	padj	(-)log10(q-value)		HD 109- Cas13d/CAGEX vs Control Lines	Gene Symbol	GENE ID	log2(Fold Change)	padj	(-)log10(q-value)		HD 77- Cas13d/NT vs Control Lines	Gene Symbol	GENE ID	log2(Fold Change)	padj	(-)log10(q-value)		HD 77- Cas13d/CAGEX vs Control Lines	Gene Symbol	GENE ID	log2(Fold Change)	padj	(-)log10(q-value)		HD 66- Cas13d/NT vs Control Lines	Gene Symbol	GENE ID	log2(Fold Change)	padj	(-)log10(q-value)		HD 66- Cas13d/CAGEX vs Control Lines	Gene Symbol	GENE ID	log2FoldChange	padj	(-)log10(q-value)
	SAMD11	ENSG00000187634.11	-2.78795	2.73376e-204	-7.77086			SAMD11	ENSG00000187634.11	-3.19317	3.16439e-267	80.2244			SAMD11	ENSG00000187634.11	-2.56744	1.80757e-161	48.3884			SAMD11	ENSG00000187634.11	-4.39586	1.26304e-211	63.4868			SAMD11	ENSG00000187634.11	-0.836069	3.44976e-25	7.36386			SAMD11	ENSG00000187634.11	-0.932667	6.71826e-32	9.38393
	NOC2L	ENSG00000188976.10	1.07268	1.3808e-130	-7.14017			NOC2L	ENSG00000188976.10	-0.277451	6.87835e-09	2.45716			NOC2L	ENSG00000188976.10	1.02465	7.28007e-116	34.66			NOC2L	ENSG00000188976.10	-0.194762	8.69645e-05	1.22238			KLHL17	ENSG00000187961.13	0.301738	4.23197e-05	1.31654			KLHL17	ENSG00000187961.13	-0.362891	7.66799e-07	1.84089
	HES4	ENSG00000188290.10	0.485054	2.5098e-12	-7.10787			HES4	ENSG00000188290.10	-0.641811	3.43212e-18	5.25732			HES4	ENSG00000188290.10	1.6194	1.859e-124	37.2467			HES4	ENSG00000188290.10	-0.404745	6.73393e-08	2.15891			HES4	ENSG00000188290.10	-0.523245	4.20189e-13	3.72571			HES4	ENSG00000188290.10	-0.78383	2.50754e-28	8.30865
	AGRN	ENSG00000188157.14	-2.29637	0	-6.28807			AGRN	ENSG00000188157.14	-0.270826	8.9332e-09	2.42299			AGRN	ENSG00000188157.14	-2.03119	0	#NUM!			AGRN	ENSG00000188157.14	0.281723	8.8419e-10	2.72536			AGRN	ENSG00000188157.14	-0.269934	3.74143e-09	2.53677			AGRN	ENSG00000188157.14	-0.180116	7.92881e-05	1.23446
	SDF4	ENSG00000078808.16	-0.255246	4.21012e-09	-6.08652			SDF4	ENSG00000078808.16	-0.336724	3.28888e-14	4.05877			SDF4	ENSG00000078808.16	-0.222815	6.98934e-07	1.85301			SDF4	ENSG00000078808.16	-0.360393	1.4578e-14	4.16514			SDF4	ENSG00000078808.16	-0.41494	5.23632e-21	6.10518			SDF4	ENSG00000078808.16	-0.419475	1.92898e-22	6.53677
	ACAP3	ENSG00000131584.18	-2.69089	0	-6.02931			ACAP3	ENSG00000131584.18	-0.353231	1.36908e-10	2.96923			AURKAIP1	ENSG00000175756.13	0.902113	7.16667e-42	12.3858			AURKAIP1	ENSG00000175756.13	-0.650515	4.76079e-19	5.51557			UBE2J2	ENSG00000160087.20	-0.347356	4.93202e-10	2.80168			UBE2J2	ENSG00000160087.20	-0.363047	2.10466e-11	3.21404
	MXRA8	ENSG00000162576.16	-1.57484	3.31497e-12	-5.80976			MXRA8	ENSG00000162576.16	-1.41154	1.50789e-10	2.95661			MRPL20	ENSG00000242485.5	0.805423	1.33776e-31	9.29389			MRPL20	ENSG00000242485.5	-0.711856	6.15471e-21	6.08405			CPTP	ENSG00000224051.6	-0.649116	6.41532e-08	2.16524			CPTP	ENSG00000224051.6	-0.870116	1.11367e-13	3.89931
	AURKAIP1	ENSG00000175756.13	0.547502	1.59358e-16	-5.77862			AURKAIP1	ENSG00000175756.13	-0.432424	1.18488e-09	2.68709			CDK11B	ENSG00000248333.8	0.282896	4.94751e-06	1.59715			CDK11B	ENSG00000248333.8	-0.317452	1.44319e-06	1.75822			AURKAIP1	ENSG00000175756.13	-0.31971	4.94523e-06	1.59721			AURKAIP1	ENSG00000175756.13	-0.783538	2.21303e-30	8.92705
	CCNL2	ENSG00000221978.11	-0.506575	2.77014e-52	-5.74591			CCNL2	ENSG00000221978.11	-0.393246	4.62626e-31	9.13168			SLC35E2B	ENSG00000189339.11	-2.26637	1.86435e-111	33.3329			SLC35E2B	ENSG00000189339.11	0.644999	1.64827e-16	4.75115			MRPL20	ENSG00000242485.5	-0.384296	9.83149e-08	2.10943			MRPL20	ENSG00000242485.5	-0.741167	8.74549e-26	7.54327
	MRPL20	ENSG00000242485.5	0.656585	6.13568e-22	-5.5487			MRPL20	ENSG00000242485.5	-0.74808	1.52068e-24	7.16992			CDK11A	ENSG00000008128.22	-0.442334	2.33658e-12	3.50141			CDK11A	ENSG00000008128.22	-0.315216	1.52854e-06	1.75071			TMEM240	ENSG00000205090.8	-0.581127	7.32455e-08	2.14792			TMEM240	ENSG00000205090.8	-0.995131	6.60015e-21	6.07492
	CDK11B	ENSG00000248333.8	-0.357853	7.31828e-09	-5.4234			CDK11B	ENSG00000248333.8	-0.472356	1.80934e-13	3.83587			SLC35E2A	ENSG00000215790.7	-2.3337	9.4667e-51	15.0587			SLC35E2A	ENSG00000215790.7	0.979658	1.23623e-18	5.39082			SSU72	ENSG00000160075.11	-0.312123	1.31583e-10	2.97442			SSU72	ENSG00000160075.11	-0.43678	3.35977e-20	5.86216
	CDK11A	ENSG00000008128.22	-1.16778	2.04132e-75	-5.3889			CDK11A	ENSG00000008128.22	-0.419126	1.43377e-11	3.26422			GNB1	ENSG00000078369.17	-1.69069	0	#NUM!			GNB1	ENSG00000078369.17	0.215433	6.27205e-13	3.67335			PRKCZ	ENSG00000067606.16	-0.283235	3.78618e-07	1.93315			PRKCZ	ENSG00000067606.16	-0.552167	3.48693e-24	7.06143
	SLC35E2A	ENSG00000215790.7	-2.42862	4.03045e-63	-5.32749			SLC35E2A	ENSG00000215790.7	0.738803	1.66296e-11	3.24484			PLCH2	ENSG00000149527.17	-5.63397	6.45719e-51	15.1087			PLCH2	ENSG00000149527.17	1.0031	1.20222e-21	6.29755			FAAP20	ENSG00000162585.16	-0.482261	1.24937e-09	2.68016			FAAP20	ENSG00000162585.16	-0.793932	1.5814e-24	7.1648
	FAAP20	ENSG00000162585.16	-0.489925	3.43135e-10	-5.29391			FAAP20	ENSG00000162585.16	-0.653535	2.14719e-16	4.71658			ARHGEF16	ENSG00000130762.14	1.68577	6.75498e-07	1.85747			ARHGEF16	ENSG00000130762.14	1.58996	6.78617e-06	1.55584			RER1	ENSG00000157916.19	-0.274022	1.48841e-06	1.75419			RER1	ENSG00000157916.19	-0.311013	1.64178e-08	2.34342
	PLCH2	ENSG00000149527.17	-4.82691	4.62859e-81	-5.26447			PLCH2	ENSG00000149527.17	0.721419	2.68092e-12	3.48343			TP73	ENSG00000078900.14	-1.40679	1.88885e-32	9.54982			TP73	ENSG00000078900.14	-5.93697	4.9459e-72	21.4652			PEX10	ENSG00000157911.10	-0.635578	1.6198e-08	2.34519			PEX10	ENSG00000157911.10	-0.942377	8.56586e-18	5.13775
	PRDM16	ENSG00000142611.16	2.37083	2.62703e-19	-5.14025			PRDM16	ENSG00000142611.16	-1.51278	5.19537e-06	1.59076			CEP104	ENSG00000116198.12	0.986024	8.21181e-36	10.5618			CEP104	ENSG00000116198.12	0.458538	7.58475e-08	2.14335			ARHGEF16	ENSG00000130762.14	1.53468	7.80495e-06	1.53755			ARHGEF16	ENSG00000130762.14	1.44837	1.86864e-05	1.42341
	WRAP73	ENSG00000116213.15	1.27373	2.58417e-47	-4.92997			WRAP73	ENSG00000116213.15	-0.700688	5.17345e-13	3.69852			AJAP1	ENSG00000196581.10	-3.80556	9.2602e-15	4.22447			AJAP1	ENSG00000196581.10	2.19353	1.22929e-21	6.29464			CEP104	ENSG00000116198.12	0.825553	6.4666e-26	7.58274			CEP104	ENSG00000116198.12	0.780134	5.15285e-24	7.01037
	TP73	ENSG00000078900.14	-1.14802	9.96173e-25	-4.87959			TP73	ENSG00000078900.14	-8.82695	2.08823e-71	21.2769			KCNAB2	ENSG00000069424.14	-1.978	1.55524e-75	22.5195			KCNAB2	ENSG00000069424.14	0.587655	1.91576e-12	3.52737			DFFB	ENSG00000169598.15	0.96716	7.83533e-12	3.34322			DFFB	ENSG00000169598.15	0.573763	5.42013e-05	1.28419
	CEP104	ENSG00000116198.12	1.36455	3.77333e-72	-4.81743			CEP104	ENSG00000116198.12	0.449029	2.83544e-08	2.27199			CHD5	ENSG00000116254.17	-4.24627	0	#NUM!			CHD5	ENSG00000116254.17	0.614614	9.34074e-50	14.7594			CHD5	ENSG00000116254.17	0.723538	2.22434e-71	21.2686			CHD5	ENSG00000116254.17	0.413804	2.42114e-24	7.10912
	C1orf174	ENSG00000198912.10	0.616265	2.90272e-14	-4.7789			C1orf174	ENSG00000198912.10	-0.343731	7.39915e-05	1.2435			RPL22	ENSG00000116251.10	1.60639	4.7428e-73	21.7717			RPL22	ENSG00000116251.10	-0.406414	5.76185e-05	1.2762			RPL22	ENSG00000116251.10	-0.444711	3.60233e-06	1.63863			RPL22	ENSG00000116251.10	-0.382139	4.80007e-05	1.30007
	KCNAB2	ENSG00000069424.14	-2.42528	3.78247e-114	-4.77308			KCNAB2	ENSG00000069424.14	0.457719	1.28785e-08	2.37517			ICMT	ENSG00000116237.15	1.59972	2.98777e-70	20.929			ICMT	ENSG00000116237.15	0.404399	7.28416e-05	1.24555			ACOT7	ENSG00000097021.19	-0.15898	2.9374e-05	1.36428			ACOT7	ENSG00000097021.19	-0.560512	3.5177e-52	15.4891
	CHD5	ENSG00000116254.17	-4.77789	0	-4.6964			CHD5	ENSG00000116254.17	0.204592	2.11096e-06	1.7085			GPR153	ENSG00000158292.6	-4.33365	1.42756e-264	79.4254			GPR153	ENSG00000158292.6	0.321049	2.31525e-05	1.3954			PLEKHG5	ENSG00000171680.21	-0.25705	8.18001e-05	1.23038			PLEKHG5	ENSG00000171680.21	-0.607934	7.34435e-22	6.36198
	ACOT7	ENSG00000097021.19	-1.44637	0	-4.6829			ACOT7	ENSG00000097021.19	-0.447296	1.66661e-31	9.26515			ACOT7	ENSG00000097021.19	-1.23253	2.92787e-214	64.28			ACOT7	ENSG00000097021.19	-0.398358	8.63207e-25	7.24395			NOL9	ENSG00000162408.10	0.428406	5.11694e-05	1.29172			NOL9	ENSG00000162408.10	0.589087	8.338e-09	2.432
	TNFRSF25	ENSG00000215788.10	-2.94766	1.95351e-131	-4.65694			TNFRSF25	ENSG00000215788.10	-0.568848	1.08263e-08	2.39786			PLEKHG5	ENSG00000171680.21	-2.69492	2.64229e-233	70.013			PLEKHG5	ENSG00000171680.21	0.445724	4.87526e-12	3.40525			THAP3	ENSG00000041988.15	-0.51853	1.96923e-08	2.31965			THAP3	ENSG00000041988.15	-0.502114	2.04919e-08	2.31444
	NOL9	ENSG00000162408.10	1.31698	4.94172e-40	-4.64253			NOL9	ENSG00000162408.10	0.704879	2.08018e-11	3.21557			NOL9	ENSG00000162408.10	1.17036	8.95573e-31	9.04532			NOL9	ENSG00000162408.10	0.664901	5.19589e-10	2.79486			DNAJC11	ENSG00000007923.15	-0.384805	8.72732e-16	4.53325			DNAJC11	ENSG00000007923.15	-0.377455	5.37372e-16	4.59665
	CAMTA1	ENSG00000171735.18	-0.709393	4.68954e-36	-4.58005			CAMTA1	ENSG00000171735.18	0.364044	1.25816e-10	2.98028			DNAJC11	ENSG00000007923.15	-0.223761	4.35069e-06	1.61395			DNAJC11	ENSG00000007923.15	-0.234249	4.38546e-06	1.61291			CAMTA1	ENSG00000171735.18	0.523187	1.08575e-21	6.31087			CAMTA1	ENSG00000171735.18	0.891232	9.25885e-63	18.6739
	PER3	ENSG00000049246.14	-1.23475	1.66843e-20	-4.54521			PER3	ENSG00000049246.14	1.33904	7.7165e-32	9.36582			VAMP3	ENSG00000049245.12	1.44003	1.71963e-33	9.86312			VAMP3	ENSG00000049245.12	-0.815626	1.68532e-07	2.03897			TNFRSF9	ENSG00000049249.8	-3.80409	1.71215e-10	2.94			TNFRSF9	ENSG00000049249.8	-1.59911	2.6573e-05	1.37738
	PARK7	ENSG00000116288.12	0.225388	7.68334e-07	-4.53061			PARK7	ENSG00000116288.12	-0.654101	1.416e-42	12.5978			PARK7	ENSG00000116288.12	0.430231	4.91503e-21	6.11346			PARK7	ENSG00000116288.12	-0.693942	6.53315e-47	13.903			PARK7	ENSG00000116288.12	-0.362725	7.9545e-15	4.24434			PARK7	ENSG00000116288.12	-0.531882	5.58468e-31	9.10706
	RERE	ENSG00000142599.17	-1.75997	3.02699e-174	-4.48848			RERE	ENSG00000142599.17	0.566354	1.1813e-20	5.99882			RERE	ENSG00000142599.17	-1.9757	2.84438e-196	58.8652			RERE	ENSG00000142599.17	0.775463	5.77891e-39	11.5108			RERE	ENSG00000142599.17	0.261023	1.6849e-05	1.43694			RERE	ENSG00000142599.17	0.688022	4.51662e-32	9.43584
	ENO1	ENSG00000074800.15	2.38475	0	-4.48467			ENO1	ENSG00000074800.15	-0.234996	3.79736e-10	2.83586			ENO1	ENSG00000074800.15	2.17342	0	#NUM!			ENO1	ENSG00000074800.15	-0.612177	5.12282e-62	18.4503			ENO1	ENSG00000074800.15	-0.693853	1.44893e-82	24.636			ENO1	ENSG00000074800.15	-0.515346	4.81507e-47	13.9429
	SPSB1	ENSG00000171621.13	-2.66588	2.61033e-68	-4.48084			SPSB1	ENSG00000171621.13	-1.42462	4.61705e-27	7.92782			SPSB1	ENSG00000171621.13	-3.09848	3.15726e-67	20.0187			SPSB1	ENSG00000171621.13	-1.21609	2.29411e-17	5.00895			SPSB1	ENSG00000171621.13	-2.60077	2.28335e-66	19.76			SPSB1	ENSG00000171621.13	-0.846201	2.01723e-11	3.21959
	TMEM201	ENSG00000188807.12	0.763415	4.81819e-19	-4.45095			TMEM201	ENSG00000188807.12	0.681717	9.71074e-15	4.21826			UBE4B	ENSG00000130939.18	-0.482592	1.01676e-22	6.62049			UBE4B	ENSG00000130939.18	0.241621	7.73608e-07	1.83974			PGD	ENSG00000142657.20	-0.296159	6.07302e-19	5.48374			PGD	ENSG00000142657.20	-0.190449	8.54055e-09	2.42886
	CLSTN1	ENSG00000171603.17	-1.81922	0	-4.43844			CLSTN1	ENSG00000171603.17	-0.128101	4.13046e-05	1.31972			KIF1B	ENSG00000054523.17	-2.40202	0	#NUM!			KIF1B	ENSG00000054523.17	1.40636	3.42925e-148	44.3913			PEX14	ENSG00000142655.12	-0.646201	1.27414e-15	4.48378			PEX14	ENSG00000142655.12	-0.677042	6.33353e-18	5.17722
	CTNNBIP1	ENSG00000178585.14	-1.50376	4.55672e-56	-4.42469			CTNNBIP1	ENSG00000178585.14	0.359043	3.84869e-05	1.32895			PGD	ENSG00000142657.20	-0.741955	1.33474e-105	31.5704			PGD	ENSG00000142657.20	-0.163323	2.43911e-06	1.68961			SRM	ENSG00000116649.9	-0.597261	1.39826e-25	7.48192			SRM	ENSG00000116649.9	-0.626641	2.15006e-29	8.62979
	KIF1B	ENSG00000054523.17	-1.99693	2.29582e-274	-4.41154			KIF1B	ENSG00000054523.17	1.22103	7.53909e-109	32.5482			SRM	ENSG00000116649.9	2.04213	0	#NUM!			SRM	ENSG00000116649.9	-0.363294	1.94401e-09	2.62236			EXOSC10	ENSG00000171824.13	-0.198616	1.73984e-08	2.33584			EXOSC10	ENSG00000171824.13	-0.484648	1.53447e-45	13.4904
	PGD	ENSG00000142657.20	-0.48849	9.29571e-50	-4.3584			PGD	ENSG00000142657.20	-0.187889	5.20265e-08	2.19263			FBXO44	ENSG00000132879.13	-1.61817	1.92561e-118	35.4359			FBXO44	ENSG00000132879.13	0.453699	3.15572e-13	3.76315			AGTRAP	ENSG00000177674.15	-1.45248	7.42691e-11	3.04919			AGTRAP	ENSG00000177674.15	-1.05033	1.10881e-07	2.09371
	PEX14	ENSG00000142655.12	-0.403882	3.12244e-07	-4.3018			PEX14	ENSG00000142655.12	-0.324666	6.38894e-05	1.26269			MAD2L2	ENSG00000116670.14	0.974676	1.40391e-43	12.8999			MAD2L2	ENSG00000116670.14	-0.324421	2.94485e-05	1.36395			VPS13D	ENSG00000048707.15	0.817976	2.58169e-58	17.3357			VPS13D	ENSG00000048707.15	1.08472	6.00253e-106	31.6749
	EXOSC10	ENSG00000171824.13	0.583691	8.23893e-70	-4.30013			EXOSC10	ENSG00000171824.13	-0.417544	6.04346e-33	9.6988			DRAXIN	ENSG00000162490.6	-4.17041	1.4731e-89	26.741			DRAXIN	ENSG00000162490.6	1.27323	2.29133e-31	9.22353			DHRS3	ENSG00000162496.8	-3.41894	4.20195e-07	1.91953			DHRS3	ENSG00000162496.8	1.81711	9.14318e-10	2.72098
	MTOR	ENSG00000198793.12	0.510968	5.00977e-46	-4.29148			MTOR	ENSG00000198793.12	0.646221	6.07584e-71	21.1372			AGTRAP	ENSG00000177674.15	2.35932	5.34032e-45	13.3273			AGTRAP	ENSG00000177674.15	-1.4039	5.93991e-08	2.17531			DNAJC16	ENSG00000116138.12	0.686895	3.85349e-09	2.53291			DNAJC16	ENSG00000116138.12	1.181	2.59926e-26	7.7019
	MAD2L2	ENSG00000116670.14	0.769883	3.10019e-28	-4.27778			MAD2L2	ENSG00000116670.14	-0.351144	3.60826e-06	1.63842			MTHFR	ENSG00000177000.12	-2.49416	6.33499e-103	30.7647			MTHFR	ENSG00000177000.12	0.992999	9.19174e-30	8.74089			DDI2	ENSG00000197312.11	0.989946	4.04244e-07	1.92459			DDI2	ENSG00000197312.11	1.81054	4.33949e-23	6.7318
	DRAXIN	ENSG00000162490.6	-4.89088	2.21102e-107	-4.27709			DRAXIN	ENSG00000162490.6	0.690902	7.87026e-10	2.74058			CLCN6	ENSG00000011021.22	-2.44387	1.28877e-257	77.3315			CLCN6	ENSG00000011021.22	0.88325	6.73427e-65	19.3176			RSC1A1	ENSG00000215695.1	0.745194	5.79386e-11	3.08165			RSC1A1	ENSG00000215695.1	1.28996	3.54403e-33	9.76857
	AGTRAP	ENSG00000177674.15	2.67999	4.80585e-60	-4.2182			AGTRAP	ENSG00000177674.15	-1.45023	1.17277e-12	3.59152			NPPA	ENSG00000175206.10	-5.73574	2.99975e-07	1.96359			NPPA	ENSG00000175206.10	-3.37491	3.45144e-05	1.3432			PLEKHM2	ENSG00000116786.12	-0.435456	1.58708e-15	4.45506			PLEKHM2	ENSG00000116786.12	-0.344681	1.48081e-10	2.95897
	MTHFR	ENSG00000177000.12	-1.91072	6.74233e-82	-4.10405			MTHFR	ENSG00000177000.12	0.541705	1.43128e-09	2.66239			KIAA2013	ENSG00000116685.15	0.430531	1.84803e-08	2.32795			KIAA2013	ENSG00000116685.15	-0.574708	5.54744e-12	3.38837			SPEN	ENSG00000065526.10	0.208659	9.67684e-06	1.50944			SPEN	ENSG00000065526.10	0.821393	3.35041e-74	22.1181
	CLCN6	ENSG00000011021.22	-2.60391	0	-4.04736			CLCN6	ENSG00000011021.22	0.64061	2.68168e-35	10.4071			PLOD1	ENSG00000083444.16	1.04801	2.91139e-51	15.2128			PLOD1	ENSG00000083444.16	-0.590387	5.18341e-13	3.69827			EPHA2	ENSG00000142627.12	-3.50915	1.13273e-109	32.796			EPHA2	ENSG00000142627.12	-0.855263	1.27846e-17	5.08539
	NPPA	ENSG00000175206.10	-7.00154	7.6876e-10	-4.03357			NPPA	ENSG00000175206.10	-4.44906	6.85034e-10	2.75873			MFN2	ENSG00000116688.16	-0.564213	3.15854e-45	13.396			MFN2	ENSG00000116688.16	0.515732	3.45893e-42	12.481			NBPF1	ENSG00000219481.10	0.632323	5.87283e-23	6.69224			NBPF1	ENSG00000219481.10	0.695261	1.62249e-28	8.36557
	MFN2	ENSG00000116688.16	-0.222105	3.35222e-09	-3.99094			MFN2	ENSG00000116688.16	0.409883	8.24472e-29	8.45407			MIIP	ENSG00000116691.10	-0.368067	4.34122e-06	1.61424			MIIP	ENSG00000116691.10	-0.331552	7.50251e-05	1.24169			MFAP2	ENSG00000117122.13	-1.04777	1.17123e-34	10.2144			MFAP2	ENSG00000117122.13	-0.915379	2.02757e-28	8.33643
	MIIP	ENSG00000116691.10	-0.762442	3.59042e-22	-3.98944			MIIP	ENSG00000116691.10	-0.564965	1.7645e-12	3.53812			PDPN	ENSG00000162493.16	1.94906	5.92923e-53	15.7219			PDPN	ENSG00000162493.16	-5.08053	3.16862e-28	8.27806			ATP13A2	ENSG00000159363.17	-0.311754	1.6001e-11	3.24988			ATP13A2	ENSG00000159363.17	-0.551744	6.70311e-34	9.98629
	PDPN	ENSG00000162493.16	1.89826	1.16404e-51	-3.96434			PDPN	ENSG00000162493.16	-2.50333	8.78306e-52	15.3695			KAZN	ENSG00000189337.16	-2.62358	9.37248e-167	49.9795			KAZN	ENSG00000189337.16	0.378228	3.927e-08	2.22941			SDHB	ENSG00000117118.9	-0.304814	1.87489e-08	2.32607			SDHB	ENSG00000117118.9	-0.672867	4.79324e-37	10.9332
	KAZN	ENSG00000189337.16	-2.10995	5.33203e-154	-3.90211			KAZN	ENSG00000189337.16	0.801212	1.39326e-35	10.4927			DDI2	ENSG00000197312.11	1.59473	4.39213e-17	4.92405			DDI2	ENSG00000197312.11	1.31394	5.30188e-11	3.09325			RCC2	ENSG00000179051.13	0.481684	3.32042e-09	2.55238			RCC2	ENSG00000179051.13	0.700127	1.58407e-19	5.65943
	TMEM51	ENSG00000171729.13	0.696552	3.07758e-05	-3.86208			TMEM51	ENSG00000171729.13	-1.17505	2.31833e-10	2.90037			RSC1A1	ENSG00000215695.1	1.57493	9.59312e-47	13.8528			RSC1A1	ENSG00000215695.1	0.720742	2.89092e-09	2.57048			IGSF21	ENSG00000117154.11	-0.40731	1.76684e-11	3.23692			IGSF21	ENSG00000117154.11	-0.722026	7.40219e-34	9.97332
	DDI2	ENSG00000197312.11	1.96616	5.46784e-27	-3.84612			DDI2	ENSG00000197312.11	1.50277	1.10236e-15	4.50271			FBLIM1	ENSG00000162458.12	-1.84528	3.96862e-72	21.494			FBLIM1	ENSG00000162458.12	0.47586	7.59024e-08	2.14326			UBR4	ENSG00000127481.14	0.20752	4.75445e-11	3.1075			UBR4	ENSG00000127481.14	0.48079	1.023e-55	16.5537
	RSC1A1	ENSG00000215695.1	1.88432	1.28244e-70	-3.83496			RSC1A1	ENSG00000215695.1	0.900344	4.97984e-16	4.6066			UQCRHL	ENSG00000233954.6	0.636184	7.26494e-11	3.05207			UQCRHL	ENSG00000233954.6	-0.580116	3.18691e-07	1.95568			MRTO4	ENSG00000053372.4	-0.460751	2.29337e-11	3.20282			MRTO4	ENSG00000053372.4	-0.381269	1.05292e-08	2.4015
	SPEN	ENSG00000065526.10	1.52826	9.60597e-258	-3.81156			SPEN	ENSG00000065526.10	0.514886	9.04566e-28	8.14092			SPEN	ENSG00000065526.10	1.70228	0	#NUM!			SPEN	ENSG00000065526.10	0.737362	1.80233e-57	17.0817			AKR7A2	ENSG00000053371.12	-0.634348	5.46894e-12	3.39023			AKR7A2	ENSG00000053371.12	-0.638497	5.93245e-13	3.68062
	ZBTB17	ENSG00000116809.11	-1.53435	3.53701e-105	-3.8038			ZBTB17	ENSG00000116809.11	-0.368057	8.90693e-08	2.12234			FAM131C	ENSG00000185519.8	-1.11472	2.04623e-11	3.21772			FAM131C	ENSG00000185519.8	1.4523	5.22964e-25	7.30947			CAPZB	ENSG00000077549.17	-0.405361	1.01781e-18	5.41623			CAPZB	ENSG00000077549.17	-0.608057	3.56146e-41	12.1762
	FAM131C	ENSG00000185519.8	-1.23894	5.95356e-15	-3.78252			FAM131C	ENSG00000185519.8	1.55654	3.84921e-29	8.55366			EPHA2	ENSG00000142627.12	0.572627	3.72733e-09	2.53726			EPHA2	ENSG00000142627.12	-2.99385	5.4722e-68	20.2478			OTUD3	ENSG00000169914.5	1.38745	8.61819e-27	7.84622			OTUD3	ENSG00000169914.5	1.23063	7.1596e-22	6.36531
	EPHA2	ENSG00000142627.12	0.807859	4.40998e-18	-3.74596			EPHA2	ENSG00000142627.12	-1.2699	1.73298e-34	10.1631			FBXO42	ENSG00000037637.10	-0.382023	7.34568e-09	2.44857			FBXO42	ENSG00000037637.10	0.45824	1.21323e-12	3.58709			VWA5B1	ENSG00000158816.15	3.18952	5.7259e-10	2.78217			VWA5B1	ENSG00000158816.15	2.55288	7.33542e-07	1.84669
	FBXO42	ENSG00000037637.10	-0.34567	5.2307e-08	-3.72393			FBXO42	ENSG00000037637.10	0.332593	1.66162e-07	2.04082			NBPF1	ENSG00000219481.10	-1.536	1.61704e-83	24.9227			NBPF1	ENSG00000219481.10	1.19176	1.25524e-76	22.8486			CAMK2N1	ENSG00000162545.5	-0.714316	2.15954e-55	16.456			CAMK2N1	ENSG00000162545.5	-1.06205	3.76246e-122	36.5524
	NBPF1	ENSG00000219481.10	-0.870355	4.10209e-36	-3.68711			NBPF1	ENSG00000219481.10	0.846253	1.02711e-39	11.7367			MFAP2	ENSG00000117122.13	-2.27431	1.20121e-113	33.9924			MFAP2	ENSG00000117122.13	-0.68024	2.4487e-14	4.09734			FAM43B	ENSG00000183114.7	1.59244	2.21446e-14	4.11048			FAM43B	ENSG00000183114.7	1.26908	1.02523e-09	2.70601
	MFAP2	ENSG00000117122.13	-2.78959	6.44428e-170	-3.66032			MFAP2	ENSG00000117122.13	-1.52798	6.07556e-69	20.5352			SDHB	ENSG00000117118.9	1.11914	4.22444e-108	32.3229			SDHB	ENSG00000117118.9	-0.515055	1.1037e-18	5.40564			DDOST	ENSG00000244038.9	-0.488185	8.06655e-43	12.6713			DDOST	ENSG00000244038.9	-0.42353	5.83456e-34	10.0044
	ATP13A2	ENSG00000159363.17	-1.93312	0	-3.66008			ATP13A2	ENSG00000159363.17	-0.261888	4.26301e-08	2.21868			PADI2	ENSG00000117115.12	2.97272	1.60503e-08	2.34638			PADI2	ENSG00000117115.12	3.01703	2.24043e-08	2.30278			HP1BP3	ENSG00000127483.17	0.271901	5.51928e-11	3.088			HP1BP3	ENSG00000127483.17	0.443205	3.00425e-28	8.28503
	SDHB	ENSG00000117118.9	1.0936	5.21401e-107	-3.64954			SDHB	ENSG00000117118.9	-0.288318	1.02426e-07	2.10408			ARHGEF10L	ENSG00000074964.16	-2.30968	4.99068e-196	58.7917			ARHGEF10L	ENSG00000074964.16	0.664417	1.18675e-26	7.8044			ECE1	ENSG00000117298.15	-1.15153	1.09194e-54	16.2441			ECE1	ENSG00000117298.15	-0.653086	1.83336e-21	6.24238
	IGSF21	ENSG00000117154.11	-5.41525	0	-3.64561			IGSF21	ENSG00000117154.11	-1.18564	8.48521e-81	24.1039			IGSF21	ENSG00000117154.11	-5.55262	0	#NUM!			IGSF21	ENSG00000117154.11	-1.78511	1.78612e-151	45.3797			NBPF3	ENSG00000142794.18	0.616315	4.50836e-07	1.91033			NBPF3	ENSG00000142794.18	0.474908	8.08742e-05	1.23187
	KLHDC7A	ENSG00000179023.8	-5.88279	3.23492e-07	-3.62058			KLHDC7A	ENSG00000179023.8	-5.09252	7.81738e-07	1.83837			KLHDC7A	ENSG00000179023.8	-5.33906	3.63741e-06	1.63736			KLHDC7A	ENSG00000179023.8	-5.04204	2.01397e-05	1.41362			ALPL	ENSG00000162551.13	-2.27183	1.17259e-35	10.5152			ALPL	ENSG00000162551.13	-2.20496	6.65536e-39	11.4924
	EMC1	ENSG00000127463.14	0.478357	9.32608e-19	-3.61917			EMC1	ENSG00000127463.14	0.492574	1.17013e-18	5.398			UBR4	ENSG00000127481.14	0.214811	9.59582e-12	3.31672			UBR4	ENSG00000127481.14	1.28274	0	#NUM!			RAP1GAP	ENSG00000076864.19	-0.443069	3.36705e-12	3.45364			RAP1GAP	ENSG00000076864.19	-0.84012	5.26191e-41	12.1251
	AKR7A2	ENSG00000053371.12	1.47598	4.496e-73	-3.61847			AKR7A2	ENSG00000053371.12	-0.451177	6.11213e-07	1.87054			EMC1	ENSG00000127463.14	0.397316	9.03824e-13	3.62558			EMC1	ENSG00000127463.14	0.630139	2.62513e-29	8.60369			USP48	ENSG00000090686.15	0.197823	9.31851e-05	1.21335			USP48	ENSG00000090686.15	-0.201102	6.06624e-05	1.26947
	CAPZB	ENSG00000077549.17	-0.566354	9.34011e-36	-3.61299			CAPZB	ENSG00000077549.17	-0.300304	2.29871e-10	2.90148			AKR7A2	ENSG00000053371.12	1.75616	4.25036e-101	30.2149			AKR7A2	ENSG00000053371.12	-0.548788	3.70678e-08	2.23695			ZBTB40	ENSG00000184677.17	1.10733	5.14826e-33	9.71976			ZBTB40	ENSG00000184677.17	0.795247	7.33358e-18	5.15805
	OTUD3	ENSG00000169914.5	1.62331	1.91467e-37	-3.60448			OTUD3	ENSG00000169914.5	1.25898	3.73939e-22	6.45023			CAPZB	ENSG00000077549.17	-0.451043	1.67118e-22	6.55552			CAPZB	ENSG00000077549.17	-0.277788	4.75922e-09	2.50531			EPHA8	ENSG00000070886.11	1.44297	7.13008e-23	6.66688			EPHA8	ENSG00000070886.11	1.04597	9.63282e-13	3.61725
	CAMK2N1	ENSG00000162545.5	-3.82064	0	-3.56755			CAMK2N1	ENSG00000162545.5	-0.549187	7.96799e-33	9.66266			OTUD3	ENSG00000169914.5	1.51049	5.22076e-31	9.11587			OTUD3	ENSG00000169914.5	1.35497	1.28009e-23	6.89141			KDM1A	ENSG00000004487.16	-0.242711	2.20072e-17	5.01439			KDM1A	ENSG00000004487.16	-0.364564	1.17513e-38	11.418
	MUL1	ENSG00000090432.6	-0.854791	1.60179e-29	-3.55539			MUL1	ENSG00000090432.6	-0.340526	6.44215e-06	1.56264			CAMK2N1	ENSG00000162545.5	-3.25595	0	#NUM!			CAMK2N1	ENSG00000162545.5	-0.712094	2.95213e-49	14.6089			LUZP1	ENSG00000169641.13	-0.441021	1.13037e-05	1.48913			LUZP1	ENSG00000169641.13	0.705885	1.34481e-15	4.47672
	FAM43B	ENSG00000183114.7	-1.13088	4.76137e-06	-3.54086			FAM43B	ENSG00000183114.7	1.2596	3.50386e-09	2.54535			MUL1	ENSG00000090432.6	-1.35084	1.15211e-58	17.4412			MUL1	ENSG00000090432.6	-0.317053	8.28316e-05	1.22875			ASAP3	ENSG00000088280.18	-0.807164	6.59845e-14	3.96774			ASAP3	ENSG00000088280.18	-0.684401	2.87391e-11	3.17332
	PINK1	ENSG00000158828.7	-2.01713	6.77735e-287	-3.53745			PINK1	ENSG00000158828.7	-0.282578	5.30997e-08	2.18997			SH2D5	ENSG00000189410.11	-0.815212	7.08563e-06	1.55019			SH2D5	ENSG00000189410.11	1.92996	6.23663e-36	10.5978			ID3	ENSG00000117318.8	-3.43424	1.884e-63	18.8821			ID3	ENSG00000117318.8	-2.17712	2.0976e-33	9.83714
	KIF17	ENSG00000117245.12	-0.356973	3.6243e-05	-3.53051			KIF17	ENSG00000117245.12	0.92973	1.32181e-29	8.69339			NBPF3	ENSG00000142794.18	0.609544	8.48133e-07	1.82771			NBPF3	ENSG00000142794.18	0.585165	6.94081e-06	1.55289			RPL11	ENSG00000142676.14	-0.627807	1.02347e-49	14.7474			RPL11	ENSG00000142676.14	-0.856872	3.52862e-92	27.5299
	RAP1GAP	ENSG00000076864.19	-3.00566	0	-3.52603			RAP1GAP	ENSG00000076864.19	0.526967	4.79001e-17	4.91271			RAP1GAP	ENSG00000076864.19	-3.3286	5.75619e-289	86.7688			RAP1GAP	ENSG00000076864.19	0.729122	8.93467e-32	9.34666			ELOA	ENSG00000011007.12	0.260429	1.2507e-06	1.77693			ELOA	ENSG00000011007.12	0.670761	6.14854e-40	11.8038
	CDC42	ENSG00000070831.15	-5.349	0	-3.48744			CDC42	ENSG00000070831.15	-0.438201	1.02824e-13	3.90975			CDC42	ENSG00000070831.15	-3.72318	2.82424e-302	90.7753			CDC42	ENSG00000070831.15	-0.370492	3.30098e-09	2.55314			LYPLA2	ENSG00000011009.10	-0.421737	4.58257e-13	3.71438			LYPLA2	ENSG00000011009.10	-0.535637	4.17972e-21	6.13465
	WNT4	ENSG00000162552.14	-4.86884	5.38682e-134	-3.48324			WNT4	ENSG00000162552.14	-0.782115	3.22611e-12	3.45923			EPHA8	ENSG00000070886.11	1.13311	5.50004e-14	3.99155			EPHA8	ENSG00000070886.11	1.46077	6.67957e-22	6.37439			NIPAL3	ENSG00000001461.16	-0.880167	8.58912e-09	2.42812			NIPAL3	ENSG00000001461.16	-0.648913	8.06916e-06	1.5332
	ZBTB40	ENSG00000184677.17	0.503566	9.50556e-08	-3.46064			ZBTB40	ENSG00000184677.17	0.732017	1.56986e-14	4.15546			EPHB2	ENSG00000133216.16	-3.06803	0	#NUM!			EPHB2	ENSG00000133216.16	0.577481	6.5511e-24	6.97898			RCAN3	ENSG00000117602.11	0.694098	2.91132e-07	1.9675			RCAN3	ENSG00000117602.11	1.28084	1.48671e-23	6.87184
	LUZP1	ENSG00000169641.13	0.918606	2.62565e-25	-3.46016			LUZP1	ENSG00000169641.13	0.800319	2.83783e-19	5.58321			KDM1A	ENSG00000004487.16	-0.115207	7.33577e-05	1.24462			KDM1A	ENSG00000004487.16	-0.256135	1.14957e-17	5.09929			CLIC4	ENSG00000169504.14	0.340759	5.32334e-05	1.28655			CLIC4	ENSG00000169504.14	0.981614	1.31327e-35	10.5004
	HNRNPR	ENSG00000125944.19	0.48163	5.57474e-54	-3.43935			HNRNPR	ENSG00000125944.19	-0.235108	1.32314e-12	3.57575			LUZP1	ENSG00000169641.13	0.648302	3.34738e-12	3.45441			LUZP1	ENSG00000169641.13	0.980272	1.23352e-25	7.49831			PDIK1L	ENSG00000175087.9	0.618208	1.07218e-10	3.00119			PDIK1L	ENSG00000175087.9	1.03282	5.34815e-29	8.51066
	ASAP3	ENSG00000088280.18	-0.718777	1.03983e-11	-3.41426			ASAP3	ENSG00000088280.18	-0.598099	1.12057e-08	2.39336			HNRNPR	ENSG00000125944.19	0.402534	8.78473e-37	10.854			HNRNPR	ENSG00000125944.19	-0.252672	6.72078e-14	3.96534			C1orf232	ENSG00000282872.1	-1.68778	2.44119e-08	2.29156			C1orf232	ENSG00000282872.1	-2.26315	6.41618e-14	3.97141
	ID3	ENSG00000117318.8	-1.22322	4.18517e-12	-3.40935			ID3	ENSG00000117318.8	-3.86897	5.61799e-79	23.5557			ZNF436	ENSG00000125945.14	-2.95067	8.98997e-142	42.4591			ZNF436	ENSG00000125945.14	0.425056	3.11224e-08	2.25981			ZNF593	ENSG00000142684.8	-0.560371	5.29021e-07	1.88942			ZNF593	ENSG00000142684.8	-0.668595	5.53506e-10	2.7866
	RPL11	ENSG00000142676.14	1.38958	1.17398e-248	-3.40522			RPL11	ENSG00000142676.14	-0.432928	3.84876e-23	6.74749			ID3	ENSG00000117318.8	-1.06264	3.43806e-09	2.54782			ID3	ENSG00000117318.8	-10.2631	1.90764e-22	6.53822			SH3BGRL3	ENSG00000142669.14	-0.40175	1.71095e-07	2.037			SH3BGRL3	ENSG00000142669.14	-0.706156	6.37423e-21	6.07947
	ELOA	ENSG00000011007.12	1.03375	1.37684e-93	-3.402			ELOA	ENSG00000011007.12	0.403198	2.41401e-14	4.0992			RPL11	ENSG00000142676.14	2.07169	0	#NUM!			RPL11	ENSG00000142676.14	-0.508787	2.18994e-32	9.53048			HMGN2	ENSG00000198830.10	-0.361017	1.87599e-14	4.13217			HMGN2	ENSG00000198830.10	-0.299408	1.10292e-10	2.99749
	PNRC2	ENSG00000189266.12	0.702672	3.78607e-23	-3.40162			PNRC2	ENSG00000189266.12	-0.634222	8.76912e-17	4.83365			ELOA	ENSG00000011007.12	1.01358	5.98452e-86	25.6547			ELOA	ENSG00000011007.12	0.443845	1.00433e-15	4.51489			RPS6KA1	ENSG00000117676.13	-0.618491	8.39175e-10	2.73219			RPS6KA1	ENSG00000117676.13	-0.548199	1.93922e-08	2.32166
	SRSF10	ENSG00000188529.14	1.34239	5.65878e-148	-3.40062			SRSF10	ENSG00000188529.14	0.324018	5.25647e-09	2.49232			PNRC2	ENSG00000189266.12	0.783027	1.90103e-27	8.04383			PNRC2	ENSG00000189266.12	-0.54067	3.30157e-11	3.15518			ZDHHC18	ENSG00000204160.11	-0.448399	1.23384e-09	2.6818			ZDHHC18	ENSG00000204160.11	-0.614779	1.33807e-17	5.07944
	IFNLR1	ENSG00000185436.11	2.24618	1.68897e-17	-3.39899			IFNLR1	ENSG00000185436.11	1.24492	8.08778e-06	1.5329			IFNLR1	ENSG00000185436.11	2.02911	6.34666e-14	3.97283			IFNLR1	ENSG00000185436.11	1.82231	9.59785e-11	3.01567			SFN	ENSG00000175793.11	-2.29473	8.73848e-20	5.7372			SFN	ENSG00000175793.11	-2.93834	8.60652e-31	9.05052
	CLIC4	ENSG00000169504.14	1.40132	5.36626e-72	-3.3956			CLIC4	ENSG00000169504.14	0.651218	2.4171e-15	4.40007			CLIC4	ENSG00000169504.14	0.645159	6.11794e-15	4.27866			CLIC4	ENSG00000169504.14	0.485005	2.45622e-08	2.29076			NUDC	ENSG00000090273.13	-0.502159	1.00399e-28	8.42832			NUDC	ENSG00000090273.13	-0.727986	7.12525e-60	17.8051
	SYF2	ENSG00000117614.9	-0.907805	7.11313e-31	-3.38667			SYF2	ENSG00000117614.9	-0.645195	6.39153e-16	4.57397			SYF2	ENSG00000117614.9	-0.316148	6.66287e-05	1.2572			SYF2	ENSG00000117614.9	-0.698787	4.63956e-17	4.91688			TENT5B	ENSG00000158246.7	-4.83837	4.40767e-15	4.32152			TENT5B	ENSG00000158246.7	-3.02791	2.26506e-14	4.10753
	RSRP1	ENSG00000117616.17	-0.613042	6.07788e-15	-3.37995			RSRP1	ENSG00000117616.17	-0.709481	5.32036e-19	5.50104			RSRP1	ENSG00000117616.17	0.310636	6.17799e-05	1.26708			RSRP1	ENSG00000117616.17	-0.891055	1.46358e-24	7.17492			TMEM222	ENSG00000186501.14	-0.370654	6.98383e-08	2.15414			TMEM222	ENSG00000186501.14	-0.466693	2.55546e-12	3.4897
	STMN1	ENSG00000117632.22	-2.5297	0	-3.37427			STMN1	ENSG00000117632.22	-0.893585	1.47373e-142	42.6956			TMEM50A	ENSG00000183726.10	1.01803	4.43196e-59	17.5661			TMEM50A	ENSG00000183726.10	-0.490311	5.98608e-12	3.37842			MAP3K6	ENSG00000142733.15	-0.536156	2.70479e-07	1.97712			MAP3K6	ENSG00000142733.15	-1.09638	1.59345e-26	7.76587
	PDIK1L	ENSG00000175087.9	-0.796457	2.97269e-15	-3.36668			PDIK1L	ENSG00000175087.9	0.622841	1.54521e-10	2.95341			LDLRAP1	ENSG00000157978.11	3.6994	4.18754e-32	9.44573			LDLRAP1	ENSG00000157978.11	-4.7174	1.55285e-05	1.44761			AHDC1	ENSG00000126705.14	0.448939	3.70139e-10	2.83921			AHDC1	ENSG00000126705.14	0.315749	1.04957e-05	1.49882
	CEP85	ENSG00000130695.15	1.7637	1.21351e-110	-3.3665			CEP85	ENSG00000130695.15	0.499662	3.3323e-09	2.55191			MAN1C1	ENSG00000117643.14	-0.89478	2.0382e-06	1.71309			MAN1C1	ENSG00000117643.14	-2.01181	1.34445e-18	5.37984			IFI6	ENSG00000126709.14	-2.06222	9.51163e-36	10.5426			IFI6	ENSG00000126709.14	-0.86769	1.27221e-09	2.67779
	SH3BGRL3	ENSG00000142669.14	-2.70881	1.25228e-220	-3.35642			SH3BGRL3	ENSG00000142669.14	-0.828464	4.03004e-26	7.64456			SELENON	ENSG00000162430.16	-0.422174	1.01515e-14	4.21245			SELENON	ENSG00000162430.16	0.261615	1.45335e-06	1.7573			STX12	ENSG00000117758.13	0.278191	1.94546e-07	2.02021			STX12	ENSG00000117758.13	0.243734	3.44756e-06	1.64437
	HMGN2	ENSG00000198830.10	1.45986	8.63751e-238	-3.35025			HMGN2	ENSG00000198830.10	-0.297075	7.78542e-10	2.742			AUNIP	ENSG00000127423.10	5.1701	1.18712e-93	27.9734			AUNIP	ENSG00000127423.10	-2.37957	5.48668e-05	1.2826			PPP1R8	ENSG00000117751.17	-0.469311	1.21194e-17	5.09238			PPP1R8	ENSG00000117751.17	-0.366813	6.59341e-12	3.36578
	ARID1A	ENSG00000117713.19	-1.49563	0	-3.34076			ARID1A	ENSG00000117713.19	0.52564	1.32196e-58	17.4232			STMN1	ENSG00000117632.22	-2.02357	0	#NUM!			STMN1	ENSG00000117632.22	-0.627673	1.09457e-73	21.9634			SMPDL3B	ENSG00000130768.14	1.41396	2.05971e-07	2.01275			SMPDL3B	ENSG00000130768.14	1.24336	3.67375e-06	1.63607
	SFN	ENSG00000175793.11	-3.81625	5.23086e-35	-3.33822			SFN	ENSG00000175793.11	-3.73292	1.10987e-40	12.0276			PDIK1L	ENSG00000175087.9	-1.05685	1.44736e-22	6.57432			PDIK1L	ENSG00000175087.9	0.617479	5.02265e-10	2.7993			DNAJC8	ENSG00000126698.10	-0.397518	8.74658e-20	5.73708			DNAJC8	ENSG00000126698.10	-0.404825	4.36582e-21	6.12895
	NUDC	ENSG00000090273.13	0.505733	3.74424e-31	-3.33696			NUDC	ENSG00000090273.13	-0.358539	1.12076e-14	4.19952			CNKSR1	ENSG00000142675.17	-1.31872	2.4111e-20	5.90554			CNKSR1	ENSG00000142675.17	0.703738	1.99993e-08	2.31763			ATP5IF1	ENSG00000130770.17	-0.315527	4.24324e-11	3.12237			ATP5IF1	ENSG00000130770.17	-0.870231	6.88766e-76	22.626
	TENT5B	ENSG00000158246.7	-2.19813	7.28005e-09	-3.32874			TENT5B	ENSG00000158246.7	-2.11462	1.26559e-08	2.37745			CEP85	ENSG00000130695.15	1.6399	1.01277e-91	27.3921			CEP85	ENSG00000130695.15	0.553684	6.59671e-10	2.76366			OPRD1	ENSG00000116329.10	-3.49234	1.65565e-06	1.74026			OPRD1	ENSG00000116329.10	-4.05176	2.59453e-08	2.2836
	WASF2	ENSG00000158195.10	1.86454	6.59014e-101	-3.32855			WASF2	ENSG00000158195.10	-0.896301	1.76865e-19	5.64502			SH3BGRL3	ENSG00000142669.14	-2.20266	1.82577e-145	43.5706			SH3BGRL3	ENSG00000142669.14	-0.803408	7.48187e-24	6.96162			EPB41	ENSG00000159023.21	-0.296297	3.81812e-08	2.23309			EPB41	ENSG00000159023.21	0.304128	2.36014e-09	2.597
	AHDC1	ENSG00000126705.14	-2.81263	1.42726e-271	-3.31692			AHDC1	ENSG00000126705.14	-0.418039	2.46812e-08	2.29013			HMGN2	ENSG00000198830.10	1.57207	1.02886e-271	81.5754			HMGN2	ENSG00000198830.10	-0.350975	8.31879e-13	3.63642			PTPRU	ENSG00000060656.19	-2.27868	0				PTPRU	ENSG00000060656.19	-1.74712	1.63251e-292	87.8367
	IFI6	ENSG00000126709.14	-2.2326	6.02474e-40	-3.31487			IFI6	ENSG00000126709.14	-2.7991	6.68489e-62	18.4155			ARID1A	ENSG00000117713.19	-1.65539	0	#NUM!			ARID1A	ENSG00000117713.19	0.631541	2.35715e-85	25.4755			PUM1	ENSG00000134644.15	0.502617	1.71068e-41	12.272			PUM1	ENSG00000134644.15	0.454117	3.7964e-35	10.3616
	STX12	ENSG00000117758.13	-0.733719	2.10346e-40	-3.30777			STX12	ENSG00000117758.13	0.300011	2.41922e-08	2.29274			SFN	ENSG00000175793.11	-3.17983	5.76227e-26	7.59782			SFN	ENSG00000175793.11	-4.20078	3.80509e-25	7.35104			NKAIN1	ENSG00000084628.9	-0.575306	1.28223e-15	4.48295			NKAIN1	ENSG00000084628.9	-0.384955	4.06341e-08	2.22495
	PPP1R8	ENSG00000117751.17	0.548496	2.75842e-26	-3.30655			PPP1R8	ENSG00000117751.17	-0.290754	1.43132e-07	2.06033			NUDC	ENSG00000090273.13	0.552196	5.40232e-36	10.6166			NUDC	ENSG00000090273.13	-0.539115	1.46658e-30	8.98084			ZCCHC17	ENSG00000121766.15	-0.358417	6.53676e-10	2.76485			ZCCHC17	ENSG00000121766.15	-0.459486	6.15236e-16	4.57895
	SMPDL3B	ENSG00000130768.14	3.29974	6.41799e-39	-3.30528			SMPDL3B	ENSG00000130768.14	2.66163	1.84118e-24	7.14492			TENT5B	ENSG00000158246.7	-2.86801	1.53089e-10	2.95463			TENT5B	ENSG00000158246.7	-6.5511	1.36412e-09	2.66868			TINAGL1	ENSG00000142910.15	-4.28653	4.79034e-06	1.60137			TINAGL1	ENSG00000142910.15	-3.29405	3.17058e-06	1.65532
	DNAJC8	ENSG00000126698.10	0.530516	1.30801e-36	-3.27003			DNAJC8	ENSG00000126698.10	-0.502564	1.94318e-29	8.64302			WDTC1	ENSG00000142784.15	-1.23352	5.20998e-56	16.6419			WDTC1	ENSG00000142784.15	0.314091	1.70751e-05	1.4352			PEF1	ENSG00000162517.12	-0.729663	2.41853e-20	5.90514			PEF1	ENSG00000162517.12	-0.563715	1.027e-13	3.90991
	ATP5IF1	ENSG00000130770.17	0.358365	5.28299e-15	-3.26223			ATP5IF1	ENSG00000130770.17	-0.682041	4.03148e-45	13.3641			TMEM222	ENSG00000186501.14	-1.40582	3.67283e-74	22.1061			TMEM222	ENSG00000186501.14	-0.301078	4.25026e-05	1.31598			ADGRB2	ENSG00000121753.12	-0.193367	3.76987e-05	1.33166			ADGRB2	ENSG00000121753.12	-0.506802	7.5086e-29	8.4663
	SESN2	ENSG00000130766.4	0.672194	4.63385e-29	-3.25268			SESN2	ENSG00000130766.4	0.278149	1.25989e-05	1.47495			WASF2	ENSG00000158195.10	1.54368	4.27102e-66	19.6782			WASF2	ENSG00000158195.10	-0.677882	1.64211e-09	2.64443			EIF3I	ENSG00000084623.11	-0.308949	1.70678e-13	3.8435			EIF3I	ENSG00000084623.11	-0.517687	2.13214e-36	10.7381
	YTHDF2	ENSG00000198492.15	0.861159	1.45718e-112	-3.24574			YTHDF2	ENSG00000198492.15	-0.264153	1.38239e-10	2.96797			IFI6	ENSG00000126709.14	-2.18486	1.82863e-33	9.85508			IFI6	ENSG00000126709.14	-3.91577	3.44202e-41	12.1806			HDAC1	ENSG00000116478.11	-0.778978	5.40619e-32	9.41234			HDAC1	ENSG00000116478.11	-1.22196	1.05574e-77	23.1722
	SRSF4	ENSG00000116350.16	1.41941	6.23865e-263	-3.2409			SRSF4	ENSG00000116350.16	-0.431124	3.61328e-22	6.45471			STX12	ENSG00000117758.13	-1.10047	2.22279e-75	22.4728			STX12	ENSG00000117758.13	0.418761	2.54568e-14	4.09226			MARCKSL1	ENSG00000175130.6	-0.172032	2.41636e-06	1.69084			MARCKSL1	ENSG00000175130.6	-0.421249	2.24367e-32	9.52731
	MECR	ENSG00000116353.15	1.62313	1.99347e-54	-3.24002			MECR	ENSG00000116353.15	-0.454882	9.77874e-05	1.20705			PPP1R8	ENSG00000117751.17	0.36335	1.17576e-11	3.29016			PPP1R8	ENSG00000117751.17	-0.306005	1.59522e-07	2.04615			BSDC1	ENSG00000160058.18	-0.355711	1.76985e-14	4.13978			BSDC1	ENSG00000160058.18	-0.304173	1.49712e-11	3.25857
	PTPRU	ENSG00000060656.19	-0.227814	5.57258e-07	-3.23514			PTPRU	ENSG00000060656.19	-0.647496	1.78727e-43	12.8684			EYA3	ENSG00000158161.15	2.0097	3.18467e-84	25.1351			EYA3	ENSG00000158161.15	0.477165	4.71322e-05	1.30246			ZBTB8OS	ENSG00000176261.15	-0.414697	1.27078e-06	1.77485			ZBTB8OS	ENSG00000176261.15	-0.928566	2.16838e-28	8.32765
	SDC3	ENSG00000162512.15	-3.36625	0	-3.23124			SDC3	ENSG00000162512.15	0.321701	6.77876e-09	2.45907			DNAJC8	ENSG00000126698.10	0.422742	5.12052e-23	6.71016			DNAJC8	ENSG00000126698.10	-0.590326	2.41372e-38	11.3239			KIAA1522	ENSG00000162522.10	-0.364536	1.34902e-07	2.06807			KIAA1522	ENSG00000162522.10	-0.282332	3.20578e-05	1.35285
	PUM1	ENSG00000134644.15	0.544473	2.4293e-49	-3.22505			PUM1	ENSG00000134644.15	0.309004	5.38378e-16	4.5964			ATP5IF1	ENSG00000130770.17	1.03143	6.42265e-114	34.0743			ATP5IF1	ENSG00000130770.17	-0.72823	4.04164e-46	13.6648			YARS1	ENSG00000134684.10	-0.2458	5.0455e-12	3.40076			YARS1	ENSG00000134684.10	-0.273451	4.10869e-15	4.33071
	SNRNP40	ENSG00000060688.12	1.97032	1.47254e-214	-3.21882			SNRNP40	ENSG00000060688.12	-0.35926	2.98186e-07	1.96438			YTHDF2	ENSG00000198492.15	1.04727	2.21831e-162	48.6627			YTHDF2	ENSG00000198492.15	-0.280048	4.09592e-11	3.12699			S100PBP	ENSG00000116497.17	1.07112	1.80367e-32	9.55585			S100PBP	ENSG00000116497.17	0.966983	1.63365e-27	8.06364
	ZCCHC17	ENSG00000121766.15	-1.12048	7.09638e-82	-3.1981			ZCCHC17	ENSG00000121766.15	-0.268724	6.75341e-06	1.55647			SRSF4	ENSG00000116350.16	1.8906	0	#NUM!			SRSF4	ENSG00000116350.16	-0.307901	3.65098e-11	3.14203			FNDC5	ENSG00000160097.17	-1.05923	6.7504e-20	5.77095			FNDC5	ENSG00000160097.17	-1.08454	5.58985e-22	6.39767
	FABP3	ENSG00000121769.7	-3.12982	1.67729e-178	-3.19229			FABP3	ENSG00000121769.7	1.82407	6.60472e-133	39.7902			MECR	ENSG00000116353.15	1.72205	8.45987e-60	17.7826			MECR	ENSG00000116353.15	-0.507259	5.06781e-05	1.29298			HPCA	ENSG00000121905.9	-0.974885	1.96364e-09	2.62105			HPCA	ENSG00000121905.9	-1.69017	6.29662e-25	7.28519
	SERINC2	ENSG00000168528.11	-1.01473	4.28105e-27	-3.18841			SERINC2	ENSG00000168528.11	-0.77094	1.71104e-16	4.74626			PTPRU	ENSG00000060656.19	-0.330343	1.98114e-12	3.52298			PTPRU	ENSG00000060656.19	-2.15418	5.42763e-300	90.0879			RNF19B	ENSG00000116514.16	0.26446	2.72165e-08	2.27734			RNF19B	ENSG00000116514.16	0.208137	8.69788e-06	1.52339
	TINAGL1	ENSG00000142910.15	-5.83091	5.05008e-07	-3.1808			TINAGL1	ENSG00000142910.15	-3.95508	1.52449e-07	2.05208			SDC3	ENSG00000162512.15	-3.9944	0	#NUM!			SDC3	ENSG00000162512.15	0.679961	5.39541e-37	10.9177			TRIM62	ENSG00000116525.13	-0.741571	3.33528e-09	2.55179			TRIM62	ENSG00000116525.13	-0.612393	4.26282e-07	1.91765
	PEF1	ENSG00000162517.12	1.24527	2.56632e-69	-3.17946			PEF1	ENSG00000162517.12	-0.726312	9.22586e-21	6.03113			PUM1	ENSG00000134644.15	0.487315	1.40017e-37	11.0941			PUM1	ENSG00000134644.15	0.425837	2.42071e-27	8.01223			CSMD2	ENSG00000121904.17	2.04769	7.64687e-258	77.3998			CSMD2	ENSG00000121904.17	1.24423	1.05947e-93	27.9882
	ADGRB2	ENSG00000121753.12	-2.03038	0	-3.17447			ADGRB2	ENSG00000121753.12	0.525867	4.41146e-30	8.83686			SNRNP40	ENSG00000060688.12	1.60675	7.48292e-138	41.279			SNRNP40	ENSG00000060688.12	-0.576169	2.08927e-14	4.11809			ZMYM6	ENSG00000163867.16	0.596601	4.6285e-05	1.30483			ZMYM6	ENSG00000163867.16	0.799807	1.70676e-08	2.33835
	SPOCD1	ENSG00000134668.12	-1.98746	1.29879e-11	-3.17076			SPOCD1	ENSG00000134668.12	-2.64871	1.58504e-18	5.35832			ZCCHC17	ENSG00000121766.15	-0.930285	1.8276e-54	16.1768			ZCCHC17	ENSG00000121766.15	-0.424086	1.98457e-12	3.52275			ZMYM1	ENSG00000197056.10	1.392	4.03952e-16	4.63396			ZMYM1	ENSG00000197056.10	1.50437	3.74697e-19	5.54688
	PTP4A2	ENSG00000184007.20	0.697871	6.65508e-57	-3.1649			PTP4A2	ENSG00000184007.20	0.222643	1.74666e-06	1.73327			TINAGL1	ENSG00000142910.15	-3.77001	3.3481e-05	1.34717			TINAGL1	ENSG00000142910.15	-4.98813	2.25359e-05	1.39892			SFPQ	ENSG00000116560.10	0.189875	6.86861e-16	4.56456			SFPQ	ENSG00000116560.10	0.126881	5.3316e-08	2.18943
	KPNA6	ENSG00000025800.13	0.701972	6.77033e-20	-3.15379			KPNA6	ENSG00000025800.13	0.531958	1.63464e-11	3.24708			PEF1	ENSG00000162517.12	1.27549	3.15038e-70	20.9221			PEF1	ENSG00000162517.12	-0.576908	1.12851e-11	3.29552			ZMYM4	ENSG00000146463.11	0.70175	2.29451e-49	14.6419			ZMYM4	ENSG00000146463.11	0.450778	1.95906e-21	6.23372
	CCDC28B	ENSG00000160050.14	-1.28212	1.92897e-51	-3.1477			CCDC28B	ENSG00000160050.14	-0.360803	1.55296e-05	1.4476			ADGRB2	ENSG00000121753.12	-1.55942	1.67943e-211	63.4495			ADGRB2	ENSG00000121753.12	1.13952	1.82222e-143	42.9688			KIAA0319L	ENSG00000142687.17	-0.300319	8.01344e-09	2.43719			KIAA0319L	ENSG00000142687.17	-0.308106	1.41392e-09	2.66399
	EIF3I	ENSG00000084623.11	1.7724	0	-3.13472			EIF3I	ENSG00000084623.11	-0.219569	3.26107e-07	1.95267			SPOCD1	ENSG00000134668.12	-1.4818	5.12309e-07	1.89362			SPOCD1	ENSG00000134668.12	-3.16289	3.50946e-14	4.05029			NCDN	ENSG00000020129.15	-0.377573	5.96152e-15	4.28204			NCDN	ENSG00000020129.15	-0.419504	9.20391e-19	5.42939
	MARCKSL1	ENSG00000175130.6	-2.00105	0	-3.12711			MARCKSL1	ENSG00000175130.6	-0.578245	5.93016e-56	16.625			KHDRBS1	ENSG00000121774.17	0.47101	5.00904e-57	16.9481			KHDRBS1	ENSG00000121774.17	0.177133	1.51362e-08	2.35405			TFAP2E	ENSG00000116819.7	0.735939	2.1653e-05	1.40415			TFAP2E	ENSG00000116819.7	-0.755046	2.46291e-05	1.38731
	RBBP4	ENSG00000162521.18	1.4588	0	-3.12556			RBBP4	ENSG00000162521.18	0.429136	1.7137e-35	10.4656			KPNA6	ENSG00000025800.13	0.39114	1.42959e-06	1.75946			KPNA6	ENSG00000025800.13	0.665232	4.90454e-16	4.60859			PSMB2	ENSG00000126067.11	-0.338853	2.46568e-14	4.09644			PSMB2	ENSG00000126067.11	-0.436843	9.53246e-24	6.92995
	SYNC	ENSG00000162520.14	-1.38199	2.20244e-07	-3.12012			SYNC	ENSG00000162520.14	-2.8985	7.44821e-22	6.36015			EIF3I	ENSG00000084623.11	2.1096	0	#NUM!			EIF3I	ENSG00000084623.11	-0.411559	5.8569e-21	6.09054			C1orf216	ENSG00000142686.7	-0.710293	1.68211e-13	3.8454			C1orf216	ENSG00000142686.7	-0.740289	2.5865e-15	4.39121
	S100PBP	ENSG00000116497.17	1.53311	2.22287e-68	-3.11766			S100PBP	ENSG00000116497.17	0.610779	3.79159e-11	3.13709			HDAC1	ENSG00000116478.11	2.93009	0	#NUM!			HDAC1	ENSG00000116478.11	-0.277123	8.62117e-05	1.22352			AGO4	ENSG00000134698.10	0.590081	1.28134e-18	5.38613			AGO4	ENSG00000134698.10	0.940398	4.78903e-48	14.2447
	FNDC5	ENSG00000160097.17	-5.51087	3.1093e-100	-3.11534			FNDC5	ENSG00000160097.17	-1.44704	4.48091e-35	10.34			MARCKSL1	ENSG00000175130.6	-2.1608	0	#NUM!			MARCKSL1	ENSG00000175130.6	-0.343763	2.30089e-21	6.21269			AGO3	ENSG00000126070.19	1.69046	1.81024e-34	10.1574			AGO3	ENSG00000126070.19	1.18427	1.3237e-17	5.08085
	HPCA	ENSG00000121905.9	-1.99674	1.71047e-27	-3.11211			HPCA	ENSG00000121905.9	2.21871	4.95237e-59	17.5516			ZBTB8OS	ENSG00000176261.15	0.872809	1.46917e-27	8.07752			ZBTB8OS	ENSG00000176261.15	-0.582038	3.0516e-10	2.86444			TRAPPC3	ENSG00000054116.11	-0.500994	2.1191e-16	4.7183			TRAPPC3	ENSG00000054116.11	-0.619504	3.21051e-25	7.37326
	RNF19B	ENSG00000116514.16	-0.436488	2.33609e-19	-3.10497			RNF19B	ENSG00000116514.16	0.397583	2.76343e-17	4.98462			RBBP4	ENSG00000162521.18	1.61085	0	#NUM!			RBBP4	ENSG00000162521.18	0.212328	5.80569e-09	2.47933			MAP7D1	ENSG00000116871.15	-0.180166	2.02785e-05	1.41272			MAP7D1	ENSG00000116871.15	-0.351797	1.27809e-17	5.08543
	ZNF362	ENSG00000160094.14	-1.41958	1.45604e-102	-3.09224			ZNF362	ENSG00000160094.14	-0.448367	1.40405e-12	3.56799			SYNC	ENSG00000162520.14	-1.8801	8.52103e-10	2.73019			SYNC	ENSG00000162520.14	-3.14133	6.07256e-13	3.67757			LSM10	ENSG00000181817.5	-0.535654	5.38334e-12	3.39229			LSM10	ENSG00000181817.5	-0.638705	3.56131e-17	4.95146
	A3GALT2	ENSG00000184389.9	-2.70419	5.18507e-09	-3.09041			A3GALT2	ENSG00000184389.9	-2.27612	8.84562e-08	2.12325			KIAA1522	ENSG00000162522.10	-1.27867	1.95385e-66	19.7804			KIAA1522	ENSG00000162522.10	0.373435	7.65146e-08	2.14221			MRPS15	ENSG00000116898.11	-0.483528	4.89512e-18	5.2109			MRPS15	ENSG00000116898.11	-0.808459	3.18202e-49	14.5991
	PHC2	ENSG00000134686.18	-0.781879	3.59507e-44	-3.08905			PHC2	ENSG00000134686.18	-0.397152	4.71456e-12	3.40963			S100PBP	ENSG00000116497.17	1.78674	2.8864e-90	26.9541			S100PBP	ENSG00000116497.17	0.818207	3.26743e-17	4.96272			GRIK3	ENSG00000163873.9	-1.91328	6.52503e-48	14.2042			GRIK3	ENSG00000163873.9	-1.24798	3.64481e-26	7.6577
	CSMD2	ENSG00000121904.17	-2.50728	8.51724e-154	-3.08106			CSMD2	ENSG00000121904.17	2.29475	0				FNDC5	ENSG00000160097.17	-5.19425	2.96599e-82	24.5423			FNDC5	ENSG00000160097.17	-1.37462	2.44519e-26	7.70989			SNIP1	ENSG00000163877.10	0.4624	5.00226e-06	1.59571			SNIP1	ENSG00000163877.10	0.634813	8.55892e-11	3.03064
	DLGAP3	ENSG00000116544.11	-3.95348	0	-3.07964			DLGAP3	ENSG00000116544.11	0.769292	9.44942e-33	9.64036			HPCA	ENSG00000121905.9	-2.86305	2.64052e-32	9.50602			HPCA	ENSG00000121905.9	0.98048	3.27259e-11	3.15633			GNL2	ENSG00000134697.12	-0.293853	6.89756e-10	2.75783			GNL2	ENSG00000134697.12	-0.198007	2.1623e-05	1.40433
	SFPQ	ENSG00000116560.10	0.971283	0	-3.07372			SFPQ	ENSG00000116560.10	-0.149012	7.7118e-10	2.74324			RNF19B	ENSG00000116514.16	-0.727643	2.29672e-44	13.1366			RNF19B	ENSG00000116514.16	0.624307	1.52112e-38	11.3843			MANEAL	ENSG00000185090.14	-0.285764	1.91844e-08	2.32306			MANEAL	ENSG00000185090.14	-0.388255	3.9823e-15	4.33479
	ZMYM4	ENSG00000146463.11	0.585	5.55569e-35	-3.05747			ZMYM4	ENSG00000146463.11	0.495638	2.3781e-24	7.11146			CSMD2	ENSG00000121904.17	-1.33623	1.85662e-58	17.3788			CSMD2	ENSG00000121904.17	3.11404	0	#NUM!			SF3A3	ENSG00000183431.11	-0.303555	4.52658e-10	2.81289			SF3A3	ENSG00000183431.11	-0.309898	7.63042e-11	3.04566
	KIAA0319L	ENSG00000142687.17	-0.536917	1.52972e-25	-3.05682			KIAA0319L	ENSG00000142687.17	0.233345	8.81011e-06	1.52171			DLGAP3	ENSG00000116544.11	-3.98457	1.53038e-250	75.2019			DLGAP3	ENSG00000116544.11	0.982399	7.7946e-53	15.6861			FHL3	ENSG00000183386.9	-0.657088	1.30897e-05	1.46995			FHL3	ENSG00000183386.9	-0.648046	9.08205e-06	1.51774
	PSMB2	ENSG00000126067.11	0.767626	1.32786e-74	-3.04921			PSMB2	ENSG00000126067.11	-0.274701	1.22679e-09	2.68255			KIAA0319L	ENSG00000142687.17	-0.991509	3.73732e-73	21.8028			KIAA0319L	ENSG00000142687.17	0.269037	3.76358e-07	1.93394			UTP11	ENSG00000183520.11	-0.454057	9.9124e-15	4.21557			UTP11	ENSG00000183520.11	-0.360442	2.6177e-10	2.88449
	C1orf216	ENSG00000142686.7	-1.82604	6.35888e-69	-3.04113			C1orf216	ENSG00000142686.7	0.62177	2.2232e-11	3.20688			NCDN	ENSG00000020129.15	-1.97228	1.06524e-276	83.076			NCDN	ENSG00000020129.15	0.228268	4.1327e-06	1.62068			NDUFS5	ENSG00000168653.10	-0.326001	1.04084e-05	1.49992			NDUFS5	ENSG00000168653.10	-0.667378	2.28592e-20	5.91251
	AGO4	ENSG00000134698.10	-0.96604	2.54165e-39	-3.04105			AGO4	ENSG00000134698.10	1.09118	1.17898e-61	18.3413			PSMB2	ENSG00000126067.11	0.873462	1.33797e-93	27.9577			PSMB2	ENSG00000126067.11	-0.310267	3.14483e-11	3.16154			MACF1	ENSG00000127603.25	0.727959	2.39289e-66	19.7539			MACF1	ENSG00000127603.25	1.01567	2.86068e-129	38.6955
	AGO3	ENSG00000126070.19	1.41781	7.53215e-25	-3.02676			AGO3	ENSG00000126070.19	1.46996	2.67006e-25	7.39735			AGO4	ENSG00000134698.10	-0.955013	1.61923e-34	10.172			AGO4	ENSG00000134698.10	1.42635	6.44065e-103	30.7626			PABPC4	ENSG00000090621.13	-0.235647	1.36744e-10	2.96939			PABPC4	ENSG00000090621.13	-0.143161	7.50024e-05	1.24173
	ADPRS	ENSG00000116863.10	-0.356296	2.62521e-06	-3.02255			ADPRS	ENSG00000116863.10	-0.499544	1.71411e-10	2.93985			AGO3	ENSG00000126070.19	1.62098	2.45109e-31	9.21472			AGO3	ENSG00000126070.19	1.29578	3.00884e-19	5.57556			PPIE	ENSG00000084072.16	-0.452185	9.9193e-10	2.71033			PPIE	ENSG00000084072.16	-0.61067	2.00112e-17	5.02682
	TRAPPC3	ENSG00000054116.11	-0.465573	9.5574e-15	-3.01926			TRAPPC3	ENSG00000054116.11	-0.468508	3.21872e-14	4.06159			TRAPPC3	ENSG00000054116.11	-0.541251	3.73477e-18	5.24627			TRAPPC3	ENSG00000054116.11	-0.573036	7.11107e-19	5.46311			CAP1	ENSG00000131236.16	-0.387154	3.12659e-21	6.1726			CAP1	ENSG00000131236.16	-0.214727	1.15488e-07	2.08839
	MAP7D1	ENSG00000116871.15	-1.62472	0	-3.00515			MAP7D1	ENSG00000116871.15	-0.325014	3.30171e-14	4.05826			STK40	ENSG00000196182.10	-1.4695	2.88597e-106	31.7706			STK40	ENSG00000196182.10	-0.593812	1.2766e-20	5.98867			RLF	ENSG00000117000.8	0.587622	1.68971e-16	4.7479			RLF	ENSG00000117000.8	0.951562	2.59096e-42	12.5188
	LSM10	ENSG00000181817.5	-0.595459	8.07997e-15	-3.00201			LSM10	ENSG00000181817.5	-0.594572	2.90075e-14	4.07519			MRPS15	ENSG00000116898.11	1.85457	2.99887e-291	87.4562			MRPS15	ENSG00000116898.11	-0.77767	1.99256e-36	10.7469			COL9A2	ENSG00000049089.14	-0.954018	1.96851e-13	3.82485			COL9A2	ENSG00000049089.14	-0.854161	5.54128e-12	3.38851
	MRPS15	ENSG00000116898.11	1.20545	1.08066e-123	-3.00106			MRPS15	ENSG00000116898.11	-0.657829	2.46759e-32	9.51487			CSF3R	ENSG00000119535.17	-4.80948	1.27989e-08	2.37598			CSF3R	ENSG00000119535.17	-3.54844	4.15659e-07	1.92095			SMAP2	ENSG00000084070.11	-0.256161	7.9808e-09	2.43773			SMAP2	ENSG00000084070.11	-0.321392	1.12902e-13	3.89752
	CSF3R	ENSG00000119535.17	-6.83535	7.23107e-10	-2.99711			CSF3R	ENSG00000119535.17	-4.34651	3.29398e-13	3.75754			GRIK3	ENSG00000163873.9	-4.55971	6.35853e-71	21.1313			GRIK3	ENSG00000163873.9	1.40276	2.85585e-37	11.0009			ZFP69B	ENSG00000187801.14	0.934154	5.80026e-16	4.58666			ZFP69B	ENSG00000187801.14	1.26215	1.44667e-29	8.68159
	GRIK3	ENSG00000163873.9	-3.69089	1.21069e-92	-2.98989			GRIK3	ENSG00000163873.9	2.43974	1.94976e-114	34.2301			ZC3H12A	ENSG00000163874.10	3.71833	2.48849e-38	11.32			ZC3H12A	ENSG00000163874.10	-2.64872	3.52788e-05	1.34033			SCMH1	ENSG00000010803.16	-0.353465	7.9086e-13	3.64303			SCMH1	ENSG00000010803.16	-0.363046	3.02799e-14	4.06958
	MEAF6	ENSG00000163875.15	-1.3817	9.99871e-287	-2.98519			MEAF6	ENSG00000163875.15	0.173617	1.67061e-06	1.73909			SNIP1	ENSG00000163877.10	0.464258	4.91822e-06	1.59793			SNIP1	ENSG00000163877.10	0.511573	1.17067e-06	1.78558			CCDC30	ENSG00000186409.15	1.05428	1.9698e-19	5.63094			CCDC30	ENSG00000186409.15	0.742346	2.05376e-10	2.91621
	SNIP1	ENSG00000163877.10	0.43026	1.41745e-05	-2.98484			SNIP1	ENSG00000163877.10	0.429182	2.9699e-05	1.36284			EPHA10	ENSG00000183317.16	-2.59689	2.71259e-66	19.7375			EPHA10	ENSG00000183317.16	1.22163	6.59716e-32	9.38631			PPIH	ENSG00000171960.10	-0.626117	1.71121e-11	3.2411			PPIH	ENSG00000171960.10	-0.735884	2.98468e-16	4.67352
	DNALI1	ENSG00000163879.10	-5.3026	8.18804e-101	-2.97001			DNALI1	ENSG00000163879.10	-0.543071	3.19519e-06	1.65431			C1orf122	ENSG00000197982.13	-1.26222	5.83013e-31	9.10144			C1orf122	ENSG00000197982.13	-0.590503	5.88865e-08	2.17644			SLC2A1	ENSG00000117394.21	-2.70223	0				SLC2A1	ENSG00000117394.21	-1.29445	4.77295e-125	37.4244
	EPHA10	ENSG00000183317.16	-2.5045	5.12684e-76	-2.96226			EPHA10	ENSG00000183317.16	0.702237	2.50989e-11	3.19102			UTP11	ENSG00000183520.11	0.943434	3.37693e-65	19.4078			UTP11	ENSG00000183520.11	-0.770905	3.51754e-33	9.76956			EBNA1BP2	ENSG00000117395.12	-0.308854	4.73941e-07	1.9038			EBNA1BP2	ENSG00000117395.12	-0.413123	5.2104e-12	3.39656
	C1orf122	ENSG00000197982.13	-1.10939	1.4885e-26	-2.95356			C1orf122	ENSG00000197982.13	-0.51134	1.44572e-06	1.75799			RRAGC	ENSG00000116954.7	-1.71508	6.46655e-90	26.8487			RRAGC	ENSG00000116954.7	-0.389858	1.07035e-06	1.79729			CDC20	ENSG00000117399.13	-2.84289	1.34549e-24	7.18592			CDC20	ENSG00000117399.13	-1.22852	6.80947e-12	3.36157
	UTP11	ENSG00000183520.11	0.753847	2.4071e-43	-2.95124			UTP11	ENSG00000183520.11	-0.401207	7.80004e-12	3.34381			NDUFS5	ENSG00000168653.10	0.668019	6.40346e-21	6.07887			NDUFS5	ENSG00000168653.10	-0.696478	6.6773e-21	6.0734			MED8	ENSG00000159479.16	-0.502695	6.99242e-15	4.26119			MED8	ENSG00000159479.16	-0.602037	6.01889e-22	6.388
	AKIRIN1	ENSG00000174574.15	-0.308236	1.72003e-07	-2.94986			AKIRIN1	ENSG00000174574.15	0.384962	5.23171e-11	3.095			MACF1	ENSG00000127603.25	-1.45312	5.5811e-237	71.1193			MACF1	ENSG00000127603.25	1.30676	1.83387e-211	63.438			SZT2	ENSG00000198198.16	0.840869	2.92956e-28	8.28832			SZT2	ENSG00000198198.16	0.314669	5.42429e-05	1.28409
	MACF1	ENSG00000127603.25	-1.38143	4.17677e-224	-2.94669			MACF1	ENSG00000127603.25	1.18813	7.92156e-170	50.9045			PABPC4	ENSG00000090621.13	1.25397	1.63937e-289	86.933			PABPC4	ENSG00000090621.13	0.250287	2.38585e-11	3.19765			HYI	ENSG00000178922.16	-0.499761	1.1431e-06	1.78869			HYI	ENSG00000178922.16	-1.04223	6.46642e-25	7.28172
	PABPC4	ENSG00000090621.13	1.05861	1.81296e-211	-2.94633			PABPC4	ENSG00000090621.13	0.151982	3.95428e-05	1.32541			HPCAL4	ENSG00000116983.12	-3.48189	1.91233e-84	25.2018			HPCAL4	ENSG00000116983.12	1.29875	5.13164e-45	13.3325			ST3GAL3	ENSG00000126091.20	-0.403952	7.28642e-07	1.84757			ST3GAL3	ENSG00000126091.20	-0.427033	7.09968e-08	2.15199
	HPCAL4	ENSG00000116983.12	-2.99829	3.10482e-99	-2.94205			HPCAL4	ENSG00000116983.12	1.33515	1.09588e-49	14.7385			PPIE	ENSG00000084072.16	1.36001	1.98106e-88	26.4013			PPIE	ENSG00000084072.16	-0.424792	8.56972e-08	2.12739			IPO13	ENSG00000117408.10	-0.342512	5.53328e-11	3.08767			IPO13	ENSG00000117408.10	-0.495316	2.72483e-22	6.49161
	PPIE	ENSG00000084072.16	1.03443	1.22289e-52	-2.93563			PPIE	ENSG00000084072.16	-0.399695	6.04163e-08	2.17309			CAP1	ENSG00000131236.16	-0.602481	7.03569e-47	13.8933			CAP1	ENSG00000131236.16	-0.455653	1.61072e-26	7.76446			ATP6V0B	ENSG00000117410.13	-0.226726	8.52228e-06	1.52605			ATP6V0B	ENSG00000117410.13	-0.589272	1.37328e-32	9.59149
	CAP1	ENSG00000131236.16	-0.309863	1.69522e-14	-2.92488			CAP1	ENSG00000131236.16	-0.34724	1.00931e-16	4.81527			COL9A2	ENSG00000049089.14	-2.48665	1.40494e-48	14.405			COL9A2	ENSG00000049089.14	-0.717685	2.79815e-07	1.97269			B4GALT2	ENSG00000117411.16	-0.197353	9.15043e-05	1.21573			B4GALT2	ENSG00000117411.16	-0.411436	3.2095e-17	4.96506
	PPT1	ENSG00000131238.17	0.73931	1.57931e-49	-2.91496			PPT1	ENSG00000131238.17	-0.276029	2.5231e-07	1.98622			SMAP2	ENSG00000084070.11	-1.82442	9.72994e-279	83.6899			SMAP2	ENSG00000084070.11	0.273844	1.18912e-09	2.68662			DMAP1	ENSG00000178028.13	-0.482971	2.84165e-11	3.17479			DMAP1	ENSG00000178028.13	-0.844911	2.40138e-32	9.51843
	SMAP2	ENSG00000084070.11	-1.30029	6.72798e-176	-2.90802			SMAP2	ENSG00000084070.11	0.301602	8.58301e-12	3.33131			ZFP69B	ENSG00000187801.14	-0.791282	4.72272e-09	2.50632			ZFP69B	ENSG00000187801.14	1.03928	3.26796e-18	5.26373			ERI3	ENSG00000117419.15	-0.454599	3.0883e-18	5.27112			ERI3	ENSG00000117419.15	-0.6378	9.17905e-36	10.5472
	ZFP69B	ENSG00000187801.14	-0.851155	3.32903e-11	-2.9032			ZFP69B	ENSG00000187801.14	1.08903	3.80982e-21	6.14676			RIMS3	ENSG00000117016.9	-4.53517	1.12375e-164	49.3537			RIMS3	ENSG00000117016.9	0.443296	7.29299e-10	2.75054			RPS8	ENSG00000142937.11	-0.475308	6.50351e-35	10.2913			RPS8	ENSG00000142937.11	-0.688889	1.85553e-72	21.5933
	NFYC	ENSG00000066136.20	-0.669623	5.06607e-38	-2.89862			NFYC	ENSG00000066136.20	0.219952	2.45337e-05	1.38782			CTPS1	ENSG00000171793.14	1.80019	4.09302e-306	91.9309			CTPS1	ENSG00000171793.14	0.390336	4.36361e-13	3.72078			EIF2B3	ENSG00000070785.16	-0.389529	1.07904e-07	2.09727			EIF2B3	ENSG00000070785.16	-0.699067	1.10854e-22	6.60919
	CTPS1	ENSG00000171793.14	2.26759	0	-2.88641			CTPS1	ENSG00000171793.14	0.594243	1.8808e-32	9.55037			SCMH1	ENSG00000010803.16	-0.464586	1.06217e-19	5.71169			SCMH1	ENSG00000010803.16	0.282737	2.11186e-08	2.31051			UROD	ENSG00000126088.13	-0.513442	2.46148e-18	5.30078			UROD	ENSG00000126088.13	-0.809586	1.43985e-44	13.1977
	HIVEP3	ENSG00000127124.15	-1.51738	3.49268e-39	-2.88573			HIVEP3	ENSG00000127124.15	2.16328	3.16206e-112	33.5649			HIVEP3	ENSG00000127124.15	-1.8185	2.37182e-44	13.1324			HIVEP3	ENSG00000127124.15	2.11517	1.72604e-107	32.1389			TOE1	ENSG00000132773.11	-0.910484	1.26427e-29	8.69921			TOE1	ENSG00000132773.11	-0.803469	1.10539e-25	7.51265
	CCDC30	ENSG00000186409.15	-2.40399	1.88111e-50	-2.88468			CCDC30	ENSG00000186409.15	0.519616	2.06534e-05	1.41033			FOXJ3	ENSG00000198815.8	-0.330956	2.57772e-05	1.38136			FOXJ3	ENSG00000198815.8	0.846004	1.27274e-29	8.69834			PRDX1	ENSG00000117450.13	-0.58621	5.04641e-51	15.1409			PRDX1	ENSG00000117450.13	-0.660051	1.63137e-66	19.804
	PPIH	ENSG00000171960.10	2.05747	8.24691e-140	-2.88382			PPIH	ENSG00000171960.10	-0.474767	2.22543e-07	2.00263			CCDC30	ENSG00000186409.15	-2.05829	1.21607e-35	10.5105			CCDC30	ENSG00000186409.15	0.875206	1.28793e-12	3.57928			AKR1A1	ENSG00000117448.13	-0.355617	8.72221e-11	3.02817			AKR1A1	ENSG00000117448.13	-0.573365	1.02048e-26	7.82413
	YBX1	ENSG00000065978.18	0.252803	6.26168e-19	-2.88091			YBX1	ENSG00000065978.18	-0.129964	1.63661e-05	1.44075			PPIH	ENSG00000171960.10	2.64612	5.52182e-230	69.0135			PPIH	ENSG00000171960.10	-0.557826	3.02416e-08	2.26356			NASP	ENSG00000132780.16	-0.213577	6.06733e-06	1.57047			NASP	ENSG00000132780.16	-0.576701	3.81696e-36	10.662
	P3H1	ENSG00000117385.15	0.889619	2.87582e-72	-2.87929			P3H1	ENSG00000117385.15	-0.775962	1.83335e-47	14.0692			YBX1	ENSG00000065978.18	0.571045	4.7348e-90	26.8894			YBX1	ENSG00000065978.18	-0.286176	9.12823e-23	6.63458			POMGNT1	ENSG00000085998.13	-0.248745	2.2907e-08	2.29988			POMGNT1	ENSG00000085998.13	-0.541937	8.97461e-36	10.5502
	SVBP	ENSG00000177868.11	-1.74938	4.28447e-108	-2.86478			SVBP	ENSG00000177868.11	-0.653281	4.11842e-19	5.53452			P3H1	ENSG00000117385.15	1.18695	1.08202e-124	37.3174			P3H1	ENSG00000117385.15	-0.514126	2.50668e-18	5.2984			LRRC41	ENSG00000132128.16	-0.351462	2.1343e-13	3.81427			LRRC41	ENSG00000132128.16	-0.513741	6.40591e-28	8.18603
	SLC2A1	ENSG00000117394.21	-0.768789	7.70516e-46	-2.85698			SLC2A1	ENSG00000117394.21	-1.74133	1.41793e-204	61.3645			ERMAP	ENSG00000164010.14	-1.60256	8.67901e-16	4.53397			ERMAP	ENSG00000164010.14	0.742535	8.81705e-06	1.52161			UQCRH	ENSG00000173660.11	-0.283571	1.27289e-10	2.97875			UQCRH	ENSG00000173660.11	-0.88762	9.14734e-93	27.7064
	CDC20	ENSG00000117399.13	5.95371	0	-2.85419			CDC20	ENSG00000117399.13	-1.22003	3.49118e-12	3.44891			SLC2A1	ENSG00000117394.21	-1.10349	2.01129e-84	25.1952			SLC2A1	ENSG00000117394.21	-1.93468	5.17191e-209	62.7004			ATPAF1	ENSG00000123472.12	-0.295256	4.70663e-07	1.9047			ATPAF1	ENSG00000123472.12	-0.363218	1.24811e-10	2.98133
	ELOVL1	ENSG00000066322.14	0.951964	3.93998e-23	-2.85411			ELOVL1	ENSG00000066322.14	-1.37285	6.97446e-37	10.8842			EBNA1BP2	ENSG00000117395.12	0.904228	4.37213e-54	16.0628			EBNA1BP2	ENSG00000117395.12	-0.54571	1.3737e-17	5.076			CYP4X1	ENSG00000186377.7	0.961097	2.06541e-19	5.62474			CYP4X1	ENSG00000186377.7	0.685197	1.159e-10	2.99101
	MED8	ENSG00000159479.16	0.324288	9.62107e-08	-2.84544			MED8	ENSG00000159479.16	-0.303933	1.902e-06	1.72213			CFAP57	ENSG00000243710.7	-4.71941	6.73257e-12	3.36305			CFAP57	ENSG00000243710.7	-2.0983	2.2692e-05	1.39802			CMPK1	ENSG00000162368.13	0.311887	5.23685e-06	1.58972			CMPK1	ENSG00000162368.13	0.552951	4.09037e-17	4.93335
	HYI	ENSG00000178922.16	-0.439261	1.19854e-05	-2.84309			HYI	ENSG00000178922.16	-0.452307	1.14578e-05	1.48736			CDC20	ENSG00000117399.13	5.88177	0	#NUM!			CDC20	ENSG00000117399.13	-4.39845	1.90919e-14	4.12988			AGBL4	ENSG00000186094.16	2.19701	7.77515e-11	3.0432			AGBL4	ENSG00000186094.16	2.02259	1.45986e-09	2.65981
	PTPRF	ENSG00000142949.16	0.416357	2.78318e-28	-2.82541			PTPRF	ENSG00000142949.16	0.534447	5.31899e-43	12.7258			ELOVL1	ENSG00000066322.14	0.941834	1.05201e-21	6.315			ELOVL1	ENSG00000066322.14	-1.18498	1.27272e-21	6.2901			ELAVL4	ENSG00000162374.16	0.998225	3.80423e-82	24.5098			ELAVL4	ENSG00000162374.16	0.513665	1.09584e-22	6.61069
	KDM4A	ENSG00000066135.12	-0.99395	1.49068e-108	-2.81974			KDM4A	ENSG00000066135.12	0.220217	6.1539e-07	1.86965			MED8	ENSG00000159479.16	0.777814	1.47633e-37	11.0872			MED8	ENSG00000159479.16	-0.486199	4.10229e-12	3.42782			FAF1	ENSG00000185104.19	-0.375592	4.35157e-16	4.62423			FAF1	ENSG00000185104.19	-0.50329	5.2972e-29	8.51191
	IPO13	ENSG00000117408.10	-1.33085	8.5592e-133	-2.81756			IPO13	ENSG00000117408.10	-0.299667	1.50954e-08	2.3544			PTPRF	ENSG00000142949.16	0.196779	4.75881e-07	1.90326			PTPRF	ENSG00000142949.16	0.801811	6.45624e-97	28.9561			EPS15	ENSG00000085832.16	0.688222	4.26706e-38	11.2495			EPS15	ENSG00000085832.16	0.667399	9.09562e-37	10.8495
	ATP6V0B	ENSG00000117410.13	-1.81997	6.71132e-272	-2.81694			ATP6V0B	ENSG00000117410.13	-0.341323	4.87186e-11	3.10431			ATP6V0B	ENSG00000117410.13	-1.55582	2.35538e-192	57.6858			ATP6V0B	ENSG00000117410.13	-0.307077	2.76819e-09	2.57616			BTF3L4	ENSG00000134717.17	0.265059	7.24613e-05	1.24623			BTF3L4	ENSG00000134717.17	0.525641	1.68626e-16	4.74817
	B4GALT2	ENSG00000117411.16	-0.4968	6.18718e-24	-2.81409			B4GALT2	ENSG00000117411.16	-0.483959	9.04541e-22	6.33475			B4GALT2	ENSG00000117411.16	-0.244905	1.1745e-06	1.78515			B4GALT2	ENSG00000117411.16	-0.227547	1.47306e-05	1.45451			TUT4	ENSG00000134744.13	0.907505	1.05304e-68	20.4633			TUT4	ENSG00000134744.13	0.711212	4.04404e-43	12.7616
	CCDC24	ENSG00000159214.12	-2.10596	1.87691e-38	-2.81289			CCDC24	ENSG00000159214.12	-0.614786	1.46569e-05	1.45517			SLC6A9	ENSG00000196517.11	-1.15454	2.66982e-19	5.59119			SLC6A9	ENSG00000196517.11	0.597609	1.04343e-06	1.80062			ZYG11B	ENSG00000162378.12	1.09842	1.32695e-31	9.29495			ZYG11B	ENSG00000162378.12	2.00087	1.84493e-106	31.8291
	DMAP1	ENSG00000178028.13	-0.853599	3.71233e-32	-2.81148			DMAP1	ENSG00000178028.13	-0.397997	7.59417e-08	2.14319			ERI3	ENSG00000117419.15	-0.229243	1.53249e-05	1.44934			ERI3	ENSG00000117419.15	-0.250138	6.50844e-06	1.5613			SCP2	ENSG00000116171.17	-0.379458	2.11347e-11	3.2135			SCP2	ENSG00000116171.17	-0.405626	1.46373e-13	3.86358
	ERI3	ENSG00000117419.15	-0.363221	1.60892e-12	-2.80762			ERI3	ENSG00000117419.15	-0.265952	4.76592e-07	1.90307			ARMH1	ENSG00000198520.11	-3.51636	3.44663e-70	20.9103			ARMH1	ENSG00000198520.11	0.722486	1.74549e-10	2.93748			CPT2	ENSG00000157184.6	-0.42269	5.27684e-05	1.28769			CPT2	ENSG00000157184.6	-0.477476	1.95236e-06	1.71871
	ARMH1	ENSG00000198520.11	-4.27422	1.64742e-88	-2.80165			ARMH1	ENSG00000198520.11	0.617457	2.43386e-08	2.29195			RPS8	ENSG00000142937.11	2.35653	0	#NUM!			RPS8	ENSG00000142937.11	-0.311596	1.62997e-15	4.45158			MAGOH	ENSG00000162385.10	-0.515332	8.71786e-12	3.32927			MAGOH	ENSG00000162385.10	-0.4678	1.00039e-10	3.01025
	RPS8	ENSG00000142937.11	1.79792	0	-2.78368			RPS8	ENSG00000142937.11	-0.221469	3.15334e-08	2.2581			PLK3	ENSG00000173846.12	-1.31068	4.52688e-46	13.65			PLK3	ENSG00000173846.12	0.377785	7.7291e-06	1.53883			LRP8	ENSG00000157193.16	0.965774	1.64515e-64	19.2008			LRP8	ENSG00000157193.16	0.61402	4.63489e-27	7.92731
	PLK3	ENSG00000173846.12	-2.0033	3.47694e-101	-2.78153			PLK3	ENSG00000173846.12	0.506178	4.75352e-10	2.8065			PTCH2	ENSG00000117425.13	-2.10907	3.6682e-44	13.0754			PTCH2	ENSG00000117425.13	1.04666	8.0211e-19	5.44737			LRRC42	ENSG00000116212.14	-0.469961	3.07737e-09	2.56231			LRRC42	ENSG00000116212.14	-0.407594	1.16517e-07	2.08722
	EIF2B3	ENSG00000070785.16	1.18827	6.97545e-72	-2.77938			EIF2B3	ENSG00000070785.16	-0.329586	5.87565e-06	1.57467			EIF2B3	ENSG00000070785.16	1.03072	9.23061e-52	15.363			EIF2B3	ENSG00000070785.16	-0.309546	9.09869e-05	1.21647			MRPL37	ENSG00000116221.15	-0.509001	2.54355e-25	7.4037			MRPL37	ENSG00000116221.15	-0.657523	6.41321e-43	12.7013
	UROD	ENSG00000126088.13	0.538849	3.19961e-22	-2.77681			UROD	ENSG00000126088.13	-0.453511	1.88019e-14	4.13188			UROD	ENSG00000126088.13	0.672806	8.07994e-33	9.66083			UROD	ENSG00000126088.13	-0.597471	1.62057e-21	6.25851			DHCR24	ENSG00000116133.12	-0.711867	4.65581e-63	18.7638			DHCR24	ENSG00000116133.12	-0.22346	6.4754e-08	2.16402
	TOE1	ENSG00000132773.11	0.453668	5.34951e-10	-2.77533			TOE1	ENSG00000132773.11	-0.499816	9.53613e-11	3.01651			MUTYH	ENSG00000132781.17	1.20712	2.12221e-30	8.93253			MUTYH	ENSG00000132781.17	0.516509	7.44527e-06	1.54372			USP24	ENSG00000162402.13	0.839646	8.32952e-52	15.3764			USP24	ENSG00000162402.13	1.00428	1.65156e-75	22.5117
	CCDC163	ENSG00000280670.2	3.09647	5.03126e-16	-2.77199			CCDC163	ENSG00000280670.2	2.73486	3.34012e-12	3.45469			PRDX1	ENSG00000117450.13	1.72612	0	#NUM!			PRDX1	ENSG00000117450.13	-1.0663	1.58298e-136	40.88			PRKAA2	ENSG00000162409.10	1.62717	2.33028e-21	6.21103			PRKAA2	ENSG00000162409.10	1.57108	1.23263e-20	5.99326
	PRDX1	ENSG00000117450.13	1.63762	0	-2.76907			PRDX1	ENSG00000117450.13	-0.719055	5.94306e-74	22.0432			AKR1A1	ENSG00000117448.13	0.65399	2.50721e-35	10.4159			AKR1A1	ENSG00000117448.13	-0.545311	5.17524e-21	6.10672			MYSM1	ENSG00000162601.9	1.71419	9.09305e-49	14.4619			MYSM1	ENSG00000162601.9	1.70259	4.05161e-49	14.5676
	NASP	ENSG00000132780.16	1.36229	4.16474e-208	-2.76255			NASP	ENSG00000132780.16	-0.420059	1.59123e-18	5.35781			NASP	ENSG00000132780.16	1.66631	0	#NUM!			NASP	ENSG00000132780.16	-0.331247	7.28745e-12	3.3527			HOOK1	ENSG00000134709.10	1.53776	1.29255e-30	8.99735			HOOK1	ENSG00000134709.10	1.60753	3.16123e-34	10.0845
	GPBP1L1	ENSG00000159592.10	1.52611	1.2339e-123	-2.76074			GPBP1L1	ENSG00000159592.10	-0.488266	7.96382e-12	3.3411			GPBP1L1	ENSG00000159592.10	1.59066	9.33174e-130	38.8419			GPBP1L1	ENSG00000159592.10	-0.357246	7.9508e-06	1.53513			NFIA	ENSG00000162599.15	-3.55209	3.68267e-23	6.75326			NFIA	ENSG00000162599.15	-1.1061	1.97665e-06	1.7171
	MAST2	ENSG00000086015.20	-1.18423	2.55332e-222	-2.75703			MAST2	ENSG00000086015.20	-0.163434	1.68822e-05	1.43669			TMEM69	ENSG00000159596.6	1.49369	1.30971e-59	17.7255			TMEM69	ENSG00000159596.6	-0.656202	2.18086e-09	2.60733			PATJ	ENSG00000132849.20	0.970759	8.38235e-27	7.84985			PATJ	ENSG00000132849.20	0.514379	1.82993e-08	2.32924
	POMGNT1	ENSG00000085998.13	-0.677383	7.3575e-53	-2.75621			POMGNT1	ENSG00000085998.13	-0.423065	3.57206e-21	6.15518			PIK3R3	ENSG00000117461.14	-3.53039	5.52235e-35	10.3126			PIK3R3	ENSG00000117461.14	0.620663	6.22228e-05	1.26615			PGM1	ENSG00000079739.16	-0.843992	1.36145e-25	7.48541			PGM1	ENSG00000079739.16	-0.613801	8.93727e-16	4.53014
	LRRC41	ENSG00000132128.16	-0.526031	1.18401e-28	-2.75568			LRRC41	ENSG00000132128.16	-0.230418	2.73522e-06	1.67463			TSPAN1	ENSG00000117472.9	-5.67251	6.56758e-11	3.06527			TSPAN1	ENSG00000117472.9	-1.67842	3.31951e-05	1.34829			CACHD1	ENSG00000158966.14	-0.8416	1.44092e-47	14.1007			CACHD1	ENSG00000158966.14	-0.521267	2.76271e-20	5.88774
	NSUN4	ENSG00000117481.10	0.871338	3.22763e-19	-2.75153			NSUN4	ENSG00000117481.10	0.890207	2.03152e-19	5.62691			LRRC41	ENSG00000132128.16	-0.933608	1.38599e-77	23.1366			LRRC41	ENSG00000132128.16	-0.216323	1.77326e-05	1.43026			JAK1	ENSG00000162434.11	0.340733	1.07926e-13	3.90342			JAK1	ENSG00000162434.11	0.777701	8.80243e-70	20.7877
	EFCAB14	ENSG00000159658.10	1.075	3.48165e-21	-2.74876			EFCAB14	ENSG00000159658.10	0.687431	7.56548e-09	2.44471			UQCRH	ENSG00000173660.11	0.730062	7.52155e-66	19.6042			UQCRH	ENSG00000173660.11	-0.57498	1.30854e-36	10.8019			PDE4B	ENSG00000184588.17	1.16269	2.94574e-50	14.9103			PDE4B	ENSG00000184588.17	1.71457	2.73486e-114	34.1859
	CYP4X1	ENSG00000186377.7	-3.18224	5.4299e-77	-2.7448			CYP4X1	ENSG00000186377.7	0.678667	5.1876e-10	2.79507			NSUN4	ENSG00000117481.10	0.720691	9.52658e-13	3.6187			NSUN4	ENSG00000117481.10	0.577652	5.71208e-08	2.18042			SGIP1	ENSG00000118473.21	0.923941	1.18582e-57	17.1364			SGIP1	ENSG00000118473.21	0.668067	3.19072e-31	9.18024
	AGBL4	ENSG00000186094.16	-3.17609	7.58474e-07	-2.74363			AGBL4	ENSG00000186094.16	1.53546	9.6851e-06	1.50933			FAAH	ENSG00000117480.15	-2.97301	2.30998e-152	45.6471			FAAH	ENSG00000117480.15	0.514206	3.05799e-10	2.86417			MIER1	ENSG00000198160.14	0.50856	3.03226e-09	2.56424			MIER1	ENSG00000198160.14	1.01983	3.10485e-36	10.689
	DMRTA2	ENSG00000142700.11	-5.03205	2.25982e-87	-2.74327			DMRTA2	ENSG00000142700.11	-5.1164	4.35664e-122	36.5333			EFCAB14	ENSG00000159658.10	0.965228	1.61621e-16	4.75372			EFCAB14	ENSG00000159658.10	0.639282	2.64276e-07	1.98016			SLC35D1	ENSG00000116704.7	0.690526	2.67199e-05	1.37666			SLC35D1	ENSG00000116704.7	1.00619	9.92643e-11	3.01127
	FAF1	ENSG00000185104.19	1.29831	3.41573e-205	-2.73575			FAF1	ENSG00000185104.19	-0.212331	5.27646e-06	1.58873			CYP4X1	ENSG00000186377.7	-2.80796	8.19292e-58	17.1848			CYP4X1	ENSG00000186377.7	0.760368	1.77105e-11	3.23661			WLS	ENSG00000116729.13	-2.01275	0				WLS	ENSG00000116729.13	-1.39913	0
	TTC39A	ENSG00000085831.15	1.96549	1.09674e-29	-2.7355			TTC39A	ENSG00000085831.15	1.011	3.81425e-08	2.23322			STIL	ENSG00000123473.15	3.67163	4.58695e-167	50.0729			STIL	ENSG00000123473.15	0.627265	9.39629e-05	1.21226			LRRC7	ENSG00000033122.18	1.38771	4.85789e-72	21.4675			LRRC7	ENSG00000033122.18	0.820591	6.33233e-26	7.58549
	BTF3L4	ENSG00000134717.17	-0.437474	5.82552e-11	-2.73375			BTF3L4	ENSG00000134717.17	0.301915	7.43691e-06	1.54386			TRABD2B	ENSG00000269113.3	2.70738	3.03381e-10	2.86521			TRABD2B	ENSG00000269113.3	-5.36873	2.57941e-06	1.6823			LRRC40	ENSG00000066557.5	0.638692	3.02604e-12	3.4676			LRRC40	ENSG00000066557.5	0.807401	2.34175e-19	5.60833
	TUT4	ENSG00000134744.13	0.463453	7.5118e-19	-2.73132			TUT4	ENSG00000134744.13	0.453405	5.61373e-17	4.89196			SPATA6	ENSG00000132122.11	1.19407	3.85467e-09	2.53287			SPATA6	ENSG00000132122.11	1.37871	2.77188e-11	3.17804			ANKRD13C	ENSG00000118454.12	0.667903	2.2997e-18	5.30967			ANKRD13C	ENSG00000118454.12	0.522135	5.5273e-12	3.38884
	COA7	ENSG00000162377.5	0.386801	3.07806e-05	-2.72684			COA7	ENSG00000162377.5	0.405502	2.67097e-05	1.37671			AGBL4	ENSG00000186094.16	-2.94428	1.60007e-05	1.4437			AGBL4	ENSG00000186094.16	2.57164	4.36932e-14	4.02164			PTGER3	ENSG00000050628.20	1.53565	7.66979e-06	1.53983			PTGER3	ENSG00000050628.20	2.13783	1.30175e-10	2.97582
	SCP2	ENSG00000116171.17	0.331179	6.90254e-10	-2.71911			SCP2	ENSG00000116171.17	-0.377852	1.85747e-11	3.23038			ELAVL4	ENSG00000162374.16	-3.76855	0	#NUM!			ELAVL4	ENSG00000162374.16	0.635336	5.33234e-32	9.41414			LHX8	ENSG00000162624.14	4.47694	6.422e-05	1.26202			LHX8	ENSG00000162624.14	4.59457	2.90571e-05	1.3657
	CPT2	ENSG00000157184.6	1.26277	1.64915e-42	-2.71423			CPT2	ENSG00000157184.6	-0.669182	5.86818e-11	3.07999			DMRTA2	ENSG00000142700.11	-5.56204	1.23875e-61	18.3348			DMRTA2	ENSG00000142700.11	-5.108	6.67789e-55	16.3084			SLC44A5	ENSG00000137968.16	1.16188	1.82938e-14	4.13546			SLC44A5	ENSG00000137968.16	1.3346	1.92155e-19	5.63418
	CZIB	ENSG00000162384.13	0.496867	1.00407e-09	-2.71318			CZIB	ENSG00000162384.13	-0.646352	8.47794e-14	3.93498			FAF1	ENSG00000185104.19	1.37121	2.11691e-222	66.7306			FAF1	ENSG00000185104.19	-0.356188	5.29764e-13	3.69542			ACADM	ENSG00000117054.13	0.843903	9.95996e-39	11.4397			ACADM	ENSG00000117054.13	0.519469	1.20505e-15	4.49106
	MAGOH	ENSG00000162385.10	1.62721	1.26844e-133	-2.71277			MAGOH	ENSG00000162385.10	-0.505044	6.07359e-12	3.37652			TTC39A	ENSG00000085831.15	1.78175	1.23712e-23	6.89587			TTC39A	ENSG00000085831.15	1.10684	6.36882e-09	2.46722			AK5	ENSG00000154027.18	0.716871	3.39964e-13	3.75341			AK5	ENSG00000154027.18	0.571703	5.02652e-09	2.49817
	NDC1	ENSG00000058804.11	3.24504	1.99507e-279	-2.70886			NDC1	ENSG00000058804.11	-0.461801	1.27408e-05	1.47348			EPS15	ENSG00000085832.16	-0.341533	3.00939e-09	2.56523			EPS15	ENSG00000085832.16	0.331649	6.67615e-09	2.46106			ZZZ3	ENSG00000036549.12	0.550826	1.31033e-16	4.78115			ZZZ3	ENSG00000036549.12	1.0346	5.29823e-59	17.5428
	LRRC42	ENSG00000116212.14	0.588192	1.64054e-15	-2.70844			LRRC42	ENSG00000116212.14	-0.838951	3.6974e-26	7.65583			RAB3B	ENSG00000169213.6	-2.75857	2.47265e-67	20.0507			RAB3B	ENSG00000169213.6	1.21343	3.8467e-30	8.85477			USP33	ENSG00000077254.14	0.551538	2.15785e-17	5.01696			USP33	ENSG00000077254.14	0.65801	8.46169e-25	7.24656
	TMEM59	ENSG00000116209.11	-1.02471	2.092e-81	-2.70559			TMEM59	ENSG00000116209.11	-0.401706	1.09252e-13	3.90182			TXNDC12	ENSG00000117862.12	0.721401	1.45969e-27	8.07836			TXNDC12	ENSG00000117862.12	-0.344778	5.50491e-06	1.58319			MIGA1	ENSG00000180488.15	0.769619	1.15096e-08	2.38986			MIGA1	ENSG00000180488.15	1.11331	6.27653e-18	5.1784
	MRPL37	ENSG00000116221.15	2.28356	0	-2.70125			MRPL37	ENSG00000116221.15	-0.284125	7.55357e-09	2.44492			ZFYVE9	ENSG00000157077.14	-1.50123	6.71213e-156	46.7118			ZFYVE9	ENSG00000157077.14	0.357253	1.37569e-12	3.57066			FUBP1	ENSG00000162613.16	0.208562	3.64799e-09	2.54007			FUBP1	ENSG00000162613.16	0.335676	6.86022e-23	6.67193
	TTC4	ENSG00000243725.6	2.27265	5.2026e-140	-2.70057			TTC4	ENSG00000243725.6	-0.545286	1.06437e-07	2.09905			TUT4	ENSG00000134744.13	0.743119	3.29585e-45	13.3904			TUT4	ENSG00000134744.13	0.438336	1.44108e-15	4.46768			DNAJB4	ENSG00000162616.8	1.00752	3.90322e-18	5.2405			DNAJB4	ENSG00000162616.8	0.800448	3.19498e-12	3.4605
	DHCR24	ENSG00000116133.12	-0.287311	4.50905e-12	-2.69498			DHCR24	ENSG00000116133.12	-0.312484	1.99207e-13	3.82329			GPX7	ENSG00000116157.5	-5.30999	5.78703e-17	4.88799			GPX7	ENSG00000116157.5	-1.52865	1.89738e-07	2.02348			ADGRL2	ENSG00000117114.19	-0.500576	1.73267e-14	4.14256			ADGRL2	ENSG00000117114.19	-0.563483	1.44e-18	5.37087
	USP24	ENSG00000162402.13	1.24199	2.579e-115	-2.6894			USP24	ENSG00000162402.13	1.11922	3.38977e-88	26.331			ZYG11B	ENSG00000162378.12	-0.852518	9.18116e-16	4.52662			ZYG11B	ENSG00000162378.12	1.69851	3.90494e-73	21.7971			TTLL7	ENSG00000137941.16	2.02511	2.3469e-91	27.2822			TTLL7	ENSG00000137941.16	1.1994	2.14813e-32	9.533
	PRKAA2	ENSG00000162409.10	3.41293	1.56207e-98	-2.68695			PRKAA2	ENSG00000162409.10	1.87229	1.7817e-28	8.35333			SCP2	ENSG00000116171.17	0.29174	1.48821e-07	2.05523			SCP2	ENSG00000116171.17	-0.438025	7.33156e-13	3.65294			PRKACB	ENSG00000142875.19	0.713621	2.85198e-22	6.48565			PRKACB	ENSG00000142875.19	0.716507	6.73422e-23	6.67435
	DAB1	ENSG00000173406.15	-4.20149	3.19978e-158	-2.67926			DAB1	ENSG00000173406.15	1.10298	1.49241e-36	10.7847			CPT2	ENSG00000157184.6	0.573806	5.56144e-09	2.48495			CPT2	ENSG00000157184.6	-0.755916	9.95539e-11	3.01088			GNG5	ENSG00000174021.10	-3.1298	5.92205e-106	31.6766			GNG5	ENSG00000174021.10	-0.622751	3.65501e-11	3.14188
	MYSM1	ENSG00000162601.9	2.17142	3.76067e-80	-2.67794			MYSM1	ENSG00000162601.9	1.99825	8.00713e-65	19.295			CZIB	ENSG00000162384.13	0.596397	6.7762e-13	3.66324			CZIB	ENSG00000162384.13	-0.601024	2.5231e-10	2.88931			DNAI3	ENSG00000162643.12	-2.88705	5.73982e-14	3.98597			DNAI3	ENSG00000162643.12	-1.70534	2.26846e-08	2.30115
	JUN	ENSG00000177606.6	1.1428	8.69394e-176	-2.67039			JUN	ENSG00000177606.6	0.448127	8.61873e-26	7.54518			MAGOH	ENSG00000162385.10	2.079	1.86627e-215	64.6399			MAGOH	ENSG00000162385.10	-0.59071	1.44564e-12	3.56418			DDAH1	ENSG00000153904.19	0.983915	4.63208e-34	10.0346			DDAH1	ENSG00000153904.19	1.1262	7.25652e-46	13.5883
	HOOK1	ENSG00000134709.10	2.60029	4.28739e-90	-2.66606			HOOK1	ENSG00000134709.10	1.76474	3.1234e-39	11.5913			LRRC42	ENSG00000116212.14	0.396709	2.29166e-07	1.99879			LRRC42	ENSG00000116212.14	-0.563958	4.06054e-11	3.12813			CCN1	ENSG00000142871.16	-3.15871	3.09441e-74	22.1285			CCN1	ENSG00000142871.16	0.481128	5.2394e-06	1.58965
	NFIA	ENSG00000162599.15	1.84654	1.90024e-19	-2.66			NFIA	ENSG00000162599.15	-3.34497	3.45446e-29	8.5678			TMEM59	ENSG00000116209.11	-1.15983	1.61556e-94	28.2341			TMEM59	ENSG00000116209.11	-0.556701	1.76224e-23	6.84962			COL24A1	ENSG00000171502.14	1.94065	6.65389e-17	4.86974			COL24A1	ENSG00000171502.14	0.968969	4.69068e-05	1.30309
	PATJ	ENSG00000132849.20	2.29072	7.23413e-156	-2.65937			PATJ	ENSG00000132849.20	0.481379	2.88474e-07	1.9687			MRPL37	ENSG00000116221.15	2.09114	0	#NUM!			MRPL37	ENSG00000116221.15	-0.367255	1.72471e-12	3.5411			ODF2L	ENSG00000122417.15	0.973207	2.83404e-23	6.7875			ODF2L	ENSG00000122417.15	1.0072	1.75242e-25	7.45241
	ALG6	ENSG00000088035.16	2.16165	1.80062e-61	-2.65213			ALG6	ENSG00000088035.16	0.584345	4.15441e-05	1.31896			SSBP3	ENSG00000157216.15	-1.41942	1.03478e-221	66.5232			SSBP3	ENSG00000157216.15	0.253753	7.65608e-10	2.74419			SH3GLB1	ENSG00000097033.14	0.269788	1.38292e-06	1.7638			SH3GLB1	ENSG00000097033.14	0.704487	1.81043e-40	11.9636
	ROR1	ENSG00000185483.11	1.74206	2.66184e-30	-2.6516			ROR1	ENSG00000185483.11	-0.731204	2.43157e-05	1.38899			TTC4	ENSG00000243725.6	2.18206	2.7235e-125	37.4978			TTC4	ENSG00000243725.6	-0.466451	5.97894e-05	1.27136			PKN2	ENSG00000065243.19	0.791969	1.03389e-18	5.41418			PKN2	ENSG00000065243.19	1.09757	7.02248e-37	10.8833
	CACHD1	ENSG00000158966.14	-0.782788	3.92776e-42	-2.64168			CACHD1	ENSG00000158966.14	-1.59589	3.25387e-155	46.5054			USP24	ENSG00000162402.13	1.09409	1.57751e-86	25.829			USP24	ENSG00000162402.13	1.20247	3.38152e-102	30.5458			KYAT3	ENSG00000137944.17	-0.533901	1.64978e-08	2.34279			KYAT3	ENSG00000137944.17	-0.411468	9.17498e-06	1.51641
	PDE4B	ENSG00000184588.17	-3.29552	1.68602e-122	-2.63827			PDE4B	ENSG00000184588.17	1.53681	5.41644e-88	26.2698			PRKAA2	ENSG00000162409.10	3.25623	8.78379e-88	26.2066			PRKAA2	ENSG00000162409.10	1.77221	1.19371e-23	6.90054			GBP1	ENSG00000117228.9	-3.63688	4.98484e-15	4.30544			GBP1	ENSG00000117228.9	1.4944	1.64055e-09	2.64455
	SGIP1	ENSG00000118473.21	-4.07246	9.49887e-260	-2.63752			SGIP1	ENSG00000118473.21	0.718764	1.69435e-34	10.1661			DAB1	ENSG00000173406.15	-4.40081	8.98842e-123	36.7396			DAB1	ENSG00000173406.15	1.58053	1.24434e-75	22.5487			LRRC8B	ENSG00000197147.13	0.661978	2.48464e-11	3.19234			LRRC8B	ENSG00000197147.13	1.56403	2.33002e-62	18.5533
	MIER1	ENSG00000198160.14	1.90274	5.58293e-127	-2.6315			MIER1	ENSG00000198160.14	0.4331	4.64085e-07	1.90654			MYSM1	ENSG00000162601.9	2.27588	5.46748e-86	25.6665			MYSM1	ENSG00000162601.9	1.53705	8.45694e-37	10.859			HFM1	ENSG00000162669.15	0.709079	4.48126e-05	1.30906			HFM1	ENSG00000162669.15	0.708603	3.22557e-05	1.35204
	SLC35D1	ENSG00000116704.7	1.163	7.58693e-14	-2.63048			SLC35D1	ENSG00000116704.7	1.05411	2.1123e-11	3.21357			HOOK1	ENSG00000134709.10	2.15305	8.45029e-60	17.7828			HOOK1	ENSG00000134709.10	1.31663	4.16842e-21	6.135			BTBD8	ENSG00000189195.12	1.05473	3.17025e-32	9.48212			BTBD8	ENSG00000189195.12	1.03308	1.65711e-31	9.2659
	GNG12	ENSG00000172380.5	3.38429	2.45365e-44	-2.62743			GNG12	ENSG00000172380.5	-1.9853	5.50798e-09	2.48621			NFIA	ENSG00000162599.15	1.60461	1.77641e-14	4.1393			NFIA	ENSG00000162599.15	-7.65087	6.88495e-13	3.66116			EVI5	ENSG00000067208.14	0.547286	4.59909e-05	1.30567			EVI5	ENSG00000067208.14	0.902392	1.43105e-12	3.5655
	WLS	ENSG00000116729.13	-0.694746	1.88488e-94	-2.62742			WLS	ENSG00000116729.13	-1.17693	2.03522e-252	75.7667			TM2D1	ENSG00000162604.12	0.587922	6.48815e-13	3.66892			TM2D1	ENSG00000162604.12	-0.429103	3.63321e-06	1.63752			RPL5	ENSG00000122406.13	-0.42625	6.31946e-36	10.5961			RPL5	ENSG00000122406.13	-0.515737	1.48564e-52	15.6018
	RPE65	ENSG00000116745.6	-6.46783	4.28814e-10	-2.62695			RPE65	ENSG00000116745.6	-3.6838	1.49387e-11	3.25886			PATJ	ENSG00000132849.20	2.3964	5.01775e-167	50.0611			PATJ	ENSG00000132849.20	0.980526	3.23083e-25	7.37243			TMED5	ENSG00000117500.12	0.477605	5.43444e-05	1.28385			TMED5	ENSG00000117500.12	0.930168	5.62018e-17	4.89181
	LRRC7	ENSG00000033122.18	-4.09065	5.9317e-180	-2.62429			LRRC7	ENSG00000033122.18	0.871955	1.84238e-27	8.04792			L1TD1	ENSG00000240563.1	-4.7078	8.4569e-05	1.22603			L1TD1	ENSG00000240563.1	-5.13656	3.84291e-05	1.32915			DR1	ENSG00000117505.12	0.240767	9.70831e-05	1.20799			DR1	ENSG00000117505.12	0.309444	1.60281e-07	2.04553
	SRSF11	ENSG00000116754.13	1.31553	0	-2.62079			SRSF11	ENSG00000116754.13	-0.735264	3.00193e-87	26.0459			PGM1	ENSG00000079739.16	1.90212	2.23549e-161	48.3607			PGM1	ENSG00000079739.16	-0.739876	6.16831e-17	4.87965			FNBP1L	ENSG00000137942.16	0.42742	2.58033e-25	7.40182			FNBP1L	ENSG00000137942.16	0.557239	5.08468e-43	12.7317
	NEGR1	ENSG00000172260.14	-6.70741	0	-2.62001			NEGR1	ENSG00000172260.14	-1.62005	5.20802e-157	47.046			ROR1	ENSG00000185483.11	1.6488	2.56115e-26	7.70383			ROR1	ENSG00000185483.11	-1.9566	1.41622e-16	4.77099			BCAR3	ENSG00000137936.17	-2.78858	1.85499e-105	31.5274			BCAR3	ENSG00000137936.17	-1.86424	1.4133e-68	20.4248
	CRYZ	ENSG00000116791.13	1.36953	4.09683e-36	-2.61899			CRYZ	ENSG00000116791.13	-3.28086	7.21524e-93	27.7374			CACHD1	ENSG00000158966.14	-1.18558	3.31758e-83	24.8287			CACHD1	ENSG00000158966.14	-1.1769	6.38727e-77	22.9369			F3	ENSG00000117525.13	-3.58777	5.4168e-29	8.50899			F3	ENSG00000117525.13	-2.07921	1.70984e-19	5.64944
	TYW3	ENSG00000162623.15	2.91534	3.01201e-80	-2.61518			TYW3	ENSG00000162623.15	-3.70409	2.70435e-40	11.9111			JAK1	ENSG00000162434.11	-0.218947	5.52281e-06	1.58277			JAK1	ENSG00000162434.11	0.435916	3.21504e-20	5.86792			PTBP2	ENSG00000117569.18	0.914117	1.96089e-50	14.9635			PTBP2	ENSG00000117569.18	1.09352	1.82108e-73	21.8968
	AK5	ENSG00000154027.18	-2.42478	3.80745e-87	-2.61472			AK5	ENSG00000154027.18	0.688122	8.09526e-12	3.33896			DNAJC6	ENSG00000116675.15	-2.9853	0	#NUM!			DNAJC6	ENSG00000116675.15	0.622506	3.41098e-48	14.289			PLPPR5	ENSG00000117598.11	0.851393	6.51659e-14	3.96938			PLPPR5	ENSG00000117598.11	0.508499	8.26458e-06	1.53007
	ZZZ3	ENSG00000036549.12	1.67678	6.35449e-156	-2.60749			ZZZ3	ENSG00000036549.12	0.32842	1.5677e-06	1.7474			PDE4B	ENSG00000184588.17	-3.29613	9.18799e-97	28.91			PDE4B	ENSG00000184588.17	2.33603	2.54826e-204	61.2878			PLPPR4	ENSG00000117600.12	1.02141	2.82735e-36	10.7012			PLPPR4	ENSG00000117600.12	1.06793	1.06915e-40	12.0325
	USP33	ENSG00000077254.14	0.358824	2.72593e-08	-2.60583			USP33	ENSG00000077254.14	0.746443	1.64732e-29	8.66461			SGIP1	ENSG00000118473.21	-3.35888	1.4095e-202	60.7632			SGIP1	ENSG00000118473.21	0.828745	2.06654e-42	12.5484			PALMD	ENSG00000099260.10	-1.99001	9.26853e-11	3.02023			PALMD	ENSG00000099260.10	-1.69025	3.63328e-09	2.5406
	MIGA1	ENSG00000180488.15	1.22189	3.18844e-21	-2.60407			MIGA1	ENSG00000180488.15	0.768934	1.00437e-08	2.40767			GADD45A	ENSG00000116717.12	3.42454	0	#NUM!			GADD45A	ENSG00000116717.12	-0.613514	4.15319e-08	2.22209			AGL	ENSG00000162688.16	0.984861	1.0927e-32	9.62137			AGL	ENSG00000162688.16	1.13972	8.19398e-45	13.2714
	NEXN	ENSG00000162614.18	1.21762	2.05259e-09	-2.5998			NEXN	ENSG00000162614.18	-1.54688	3.96497e-11	3.13124			GNG12	ENSG00000172380.5	2.91505	4.86196e-32	9.42621			GNG12	ENSG00000172380.5	-2.73908	2.74252e-06	1.67428			SASS6	ENSG00000156876.9	0.817831	5.30741e-07	1.889			SASS6	ENSG00000156876.9	1.02363	5.08017e-11	3.09884
	IFI44L	ENSG00000137959.15	-3.60573	2.06327e-07	-2.59872			IFI44L	ENSG00000137959.15	-3.12033	3.80388e-08	2.23357			WLS	ENSG00000116729.13	-0.798414	1.71501e-114	34.2469			WLS	ENSG00000116729.13	-3.00931	0	#NUM!			DBT	ENSG00000137992.14	0.626164	4.45378e-06	1.61089			DBT	ENSG00000137992.14	1.06007	2.77594e-16	4.683
	IFI44	ENSG00000137965.10	-5.17345	6.35995e-09	-2.5966			IFI44	ENSG00000137965.10	-4.58327	4.80644e-14	4.00917			RPE65	ENSG00000116745.6	-7.31611	5.571e-11	3.08678			RPE65	ENSG00000116745.6	-7.0191	6.48504e-10	2.76589			OLFM3	ENSG00000118733.16	-0.647791	3.28132e-13	3.75804			OLFM3	ENSG00000118733.16	-0.737951	1.63729e-17	5.05305
	PRKACB	ENSG00000142875.19	-1.88827	1.21424e-117	-2.59584			PRKACB	ENSG00000142875.19	0.697924	2.4887e-20	5.9014			LRRC7	ENSG00000033122.18	-3.48952	3.62336e-140	41.9759			LRRC7	ENSG00000033122.18	0.974212	2.15389e-33	9.83368			COL11A1	ENSG00000060718.21	-1.5282	1.40358e-87	26.1453			COL11A1	ENSG00000060718.21	1.14336	1.3821e-68	20.4277
	DNASE2B	ENSG00000137976.7	-4.96774	1.30677e-05	-2.59357			DNASE2B	ENSG00000137976.7	2.55932	3.61387e-07	1.93924			SRSF11	ENSG00000116754.13	2.28228	0	#NUM!			SRSF11	ENSG00000116754.13	-0.533643	3.44359e-43	12.7826			RNPC3	ENSG00000185946.15	0.896577	8.86935e-22	6.33732			RNPC3	ENSG00000185946.15	0.563759	1.78822e-09	2.63328
	RPF1	ENSG00000117133.10	1.59098	1.52157e-79	-2.59079			RPF1	ENSG00000117133.10	-0.680571	2.00568e-13	3.8224			CTH	ENSG00000116761.11	3.57885	8.81181e-197	59.0184			CTH	ENSG00000116761.11	-1.42492	1.99537e-14	4.1241			VAV3	ENSG00000134215.15	1.40247	1.17038e-14	4.19385			VAV3	ENSG00000134215.15	1.2838	9.23912e-13	3.62271
	GNG5	ENSG00000174021.10	2.59197	1.49029e-211	-2.58633			GNG5	ENSG00000174021.10	-2.20152	1.58447e-92	27.6346			NEGR1	ENSG00000172260.14	-5.58549	0	#NUM!			NEGR1	ENSG00000172260.14	-0.670801	1.05756e-27	8.12049			FAM102B	ENSG00000162636.15	0.641438	1.5274e-07	2.05183			FAM102B	ENSG00000162636.15	1.0396	4.81585e-19	5.51406
	SYDE2	ENSG00000097096.8	3.89143	6.97449e-56	-2.58509			SYDE2	ENSG00000097096.8	2.06189	1.6852e-15	4.44722			CRYZ	ENSG00000116791.13	1.27565	4.07001e-30	8.84739			CRYZ	ENSG00000116791.13	-2.81091	3.07019e-43	12.7976			HENMT1	ENSG00000162639.15	1.18748	3.39822e-12	3.45244			HENMT1	ENSG00000162639.15	1.00611	2.33163e-09	2.59859
	CCN1	ENSG00000142871.16	1.6945	3.16915e-64	-2.58273			CCN1	ENSG00000142871.16	-0.919149	7.38759e-16	4.55503			TYW3	ENSG00000162623.15	2.79061	9.24931e-72	21.3833			TYW3	ENSG00000162623.15	-4.45593	2.91523e-16	4.6766			CLCC1	ENSG00000121940.15	0.383757	7.07964e-08	2.15236			CLCC1	ENSG00000121940.15	0.305394	1.22285e-05	1.47885
	ZNHIT6	ENSG00000117174.10	0.987153	4.75073e-34	-2.57585			ZNHIT6	ENSG00000117174.10	-0.594086	1.74337e-11	3.23866			LHX8	ENSG00000162624.14	8.01791	2.96499e-14	4.07233			LHX8	ENSG00000162624.14	6.10996	2.21665e-08	2.30417			WDR47	ENSG00000085433.15	0.332326	6.46236e-14	3.97047			WDR47	ENSG00000085433.15	0.491983	3.51197e-30	8.86667
	SELENOF	ENSG00000183291.16	1.14896	5.13485e-67	-2.57246			SELENOF	ENSG00000183291.16	-0.621991	9.12331e-18	5.12951			ACADM	ENSG00000117054.13	1.19793	1.79034e-76	22.8021			ACADM	ENSG00000117054.13	-0.365549	1.36294e-06	1.7657			SARS1	ENSG00000031698.12	-0.647187	1.94184e-71	21.2864			SARS1	ENSG00000031698.12	-0.664099	1.4548e-76	22.8293
	HS2ST1	ENSG00000153936.16	0.84777	2.73982e-09	-2.57193			HS2ST1	ENSG00000153936.16	0.734504	5.62591e-07	1.88138			RABGGTB	ENSG00000137955.15	3.39686	0	#NUM!			RABGGTB	ENSG00000137955.15	-0.334295	2.1181e-07	2.00909			SORT1	ENSG00000134243.11	-0.446031	4.67256e-18	5.21698			SORT1	ENSG00000134243.11	0.215026	1.58803e-05	1.44469
	LMO4	ENSG00000143013.12	-0.392265	1.36562e-09	-2.57029			LMO4	ENSG00000143013.12	-0.405737	6.62792e-10	2.76304			ST6GALNAC5	ENSG00000117069.14	-4.06254	7.67952e-37	10.8716			ST6GALNAC5	ENSG00000117069.14	-1.13922	2.97981e-08	2.2655			PSMA5	ENSG00000143106.12	-0.402367	9.49409e-20	5.72636			PSMA5	ENSG00000143106.12	-0.469597	7.78513e-28	8.16054
	PKN2	ENSG00000065243.19	2.46807	1.06643e-190	-2.56804			PKN2	ENSG00000065243.19	0.763695	1.61511e-17	5.05484			USP33	ENSG00000077254.14	0.418487	1.5887e-10	2.94978			USP33	ENSG00000077254.14	0.547052	1.77491e-16	4.74147			ATXN7L2	ENSG00000162650.16	0.366397	9.4325e-07	1.81382			ATXN7L2	ENSG00000162650.16	-0.305434	5.05662e-05	1.29327
	KYAT3	ENSG00000137944.17	0.871193	6.97116e-23	-2.56594			KYAT3	ENSG00000137944.17	-0.395689	4.19425e-05	1.31771			NEXN	ENSG00000162614.18	2.11048	8.19777e-26	7.55173			NEXN	ENSG00000162614.18	-1.77331	5.71008e-10	2.78253			GSTM4	ENSG00000168765.16	-1.24953	1.7249e-08	2.33697			GSTM4	ENSG00000168765.16	-1.10734	8.51072e-08	2.12829
	GBP3	ENSG00000117226.11	-7.14029	3.30653e-11	-2.56553			GBP3	ENSG00000117226.11	-5.55776	3.83323e-13	3.73772			DNAJB4	ENSG00000162616.8	1.04787	5.0564e-19	5.50769			DNAJB4	ENSG00000162616.8	-0.597872	5.00912e-05	1.2945			GSTM3	ENSG00000134202.10	-0.383509	1.3432e-07	2.06864			GSTM3	ENSG00000134202.10	-0.490912	4.34799e-12	3.42022
	GBP1	ENSG00000117228.9	-4.20902	6.34106e-15	-2.56548			GBP1	ENSG00000117228.9	-4.20789	2.23254e-21	6.21663			IFI44L	ENSG00000137959.15	-2.96387	1.01831e-05	1.50278			IFI44L	ENSG00000137959.15	-5.92191	1.87494e-07	2.02503			STRIP1	ENSG00000143093.14	-0.211908	7.09003e-06	1.55011			STRIP1	ENSG00000143093.14	-0.308397	1.89906e-11	3.22748
	LRRC8B	ENSG00000197147.13	0.493027	5.64922e-07	-2.56485			LRRC8B	ENSG00000197147.13	0.755017	2.68025e-14	4.08553			IFI44	ENSG00000137965.10	-5.85439	3.06001e-08	2.26202			IFI44	ENSG00000137965.10	-6.27533	1.12891e-08	2.39239			SLC6A17	ENSG00000197106.6	0.269791	4.89951e-06	1.59842			SLC6A17	ENSG00000197106.6	0.983611	4.2565e-71	21.1838
	BARHL2	ENSG00000143032.7	-2.88384	1.69732e-232	-2.56205			BARHL2	ENSG00000143032.7	-1.51469	2.48304e-89	26.6728			PRKACB	ENSG00000142875.19	-2.79595	9.94655e-181	54.1861			PRKACB	ENSG00000142875.19	1.41324	1.50919e-83	24.9317			LAMTOR5	ENSG00000134248.13	-0.325164	8.74591e-07	1.8237			LAMTOR5	ENSG00000134248.13	-0.626687	2.48291e-22	6.50376
	TGFBR3	ENSG00000069702.10	3.84598	4.19945e-65	-2.55295			TGFBR3	ENSG00000069702.10	-3.03447	8.31399e-15	4.23856			RPF1	ENSG00000117133.10	1.79551	1.12716e-99	29.7863			RPF1	ENSG00000117133.10	-0.772653	2.03099e-15	4.42282			KCNA3	ENSG00000177272.8	2.32674	5.23602e-15	4.29901			KCNA3	ENSG00000177272.8	2.8582	7.56346e-23	6.65917
	BTBD8	ENSG00000189195.12	-2.23034	5.71038e-98	-2.55238			BTBD8	ENSG00000189195.12	1.55495	1.89275e-66	19.7846			GNG5	ENSG00000174021.10	3.66302	0	#NUM!			GNG5	ENSG00000174021.10	-4.08723	1.53328e-68	20.4142			CEPT1	ENSG00000134255.13	0.648893	1.17134e-06	1.7855			CEPT1	ENSG00000134255.13	0.557035	2.40454e-05	1.39045
	RPAP2	ENSG00000122484.8	2.22075	1.75385e-86	-2.5505			RPAP2	ENSG00000122484.8	0.697685	8.45043e-09	2.43025			SYDE2	ENSG00000097096.8	4.15182	6.21327e-63	18.7261			SYDE2	ENSG00000097096.8	1.69583	8.55457e-10	2.72968			OVGP1	ENSG00000085465.12	0.720599	8.62536e-14	3.93272			OVGP1	ENSG00000085465.12	-0.414984	3.86192e-05	1.3285
	EVI5	ENSG00000067208.14	1.42353	6.23711e-30	-2.54393			EVI5	ENSG00000067208.14	0.551278	3.85762e-05	1.32865			DDAH1	ENSG00000153904.19	-0.375629	3.83506e-05	1.32942			DDAH1	ENSG00000153904.19	1.46455	6.73e-72	21.4249			ATP5PB	ENSG00000116459.10	-0.231141	1.74936e-08	2.33513			ATP5PB	ENSG00000116459.10	-0.351784	1.54969e-18	5.36127
	TMED5	ENSG00000117500.12	2.9906	4.37588e-176	-2.54185			TMED5	ENSG00000117500.12	1.06376	4.18735e-21	6.13441			CCN1	ENSG00000142871.16	2.27289	3.41652e-114	34.1568			CCN1	ENSG00000142871.16	-3.1404	2.43149e-48	14.3333			RHOC	ENSG00000155366.16	-2.41155	1.21244e-103	30.9809			RHOC	ENSG00000155366.16	-0.863983	1.47723e-19	5.66856
	FNBP1L	ENSG00000137942.16	-3.12746	0	-2.53898			FNBP1L	ENSG00000137942.16	0.424229	1.09729e-23	6.91155			ZNHIT6	ENSG00000117174.10	1.51441	9.85325e-78	23.1812			ZNHIT6	ENSG00000117174.10	-1.01562	7.55381e-25	7.2614			MAGI3	ENSG00000081026.18	1.36689	5.67058e-140	41.9173			MAGI3	ENSG00000081026.18	1.07978	2.05683e-88	26.3964
	BCAR3	ENSG00000137936.17	-1.28864	2.77048e-34	-2.53556			BCAR3	ENSG00000137936.17	-1.89785	1.5025e-69	20.7178			SELENOF	ENSG00000183291.16	0.740827	5.3655e-27	7.90818			SELENOF	ENSG00000183291.16	-0.790838	2.70413e-23	6.79364			RSBN1	ENSG00000081019.13	0.439586	3.5869e-09	2.54228			RSBN1	ENSG00000081019.13	1.09093	7.52351e-55	16.2928
	ARHGAP29	ENSG00000137962.12	2.39805	2.88454e-56	-2.53324			ARHGAP29	ENSG00000137962.12	1.35887	1.15069e-17	5.09916			PKN2	ENSG00000065243.19	2.04984	5.31785e-126	37.7113			PKN2	ENSG00000065243.19	0.651155	1.11611e-11	3.29697			DCLRE1B	ENSG00000118655.5	0.444059	5.01564e-05	1.29433			DCLRE1B	ENSG00000118655.5	0.778584	7.62981e-14	3.94876
	ABCD3	ENSG00000117528.12	1.0589	1.15046e-49	-2.53306			ABCD3	ENSG00000117528.12	0.381867	5.62774e-07	1.88134			KYAT3	ENSG00000137944.17	1.19276	4.25504e-41	12.1529			KYAT3	ENSG00000137944.17	-0.475794	1.67245e-06	1.73894			HIPK1	ENSG00000163349.21	1.08953	1.8997e-35	10.4522			HIPK1	ENSG00000163349.21	1.89379	8.97943e-111	33.1274
	CNN3	ENSG00000117519.15	1.03616	5.15354e-182	-2.53103			CNN3	ENSG00000117519.15	0.310224	3.28064e-16	4.66116			GBP3	ENSG00000117226.11	-6.59655	9.23987e-10	2.71961			GBP3	ENSG00000117226.11	-4.43662	1.1567e-06	1.78715			NRAS	ENSG00000213281.4	0.63341	1.09092e-22	6.61128			NRAS	ENSG00000213281.4	0.942684	2.58455e-52	15.5294
	PTBP2	ENSG00000117569.18	-0.981224	8.54927e-50	-2.5294			PTBP2	ENSG00000117569.18	0.297185	4.87528e-06	1.59907			GBP1	ENSG00000117228.9	-5.83602	6.94423e-10	2.75695			GBP1	ENSG00000117228.9	-5.01019	1.22949e-08	2.38123			SIKE1	ENSG00000052723.11	1.25651	1.15855e-22	6.60342			SIKE1	ENSG00000052723.11	1.28826	1.24504e-24	7.19607
	PLPPR5	ENSG00000117598.11	-3.27949	1.62966e-70	-2.52862			PLPPR5	ENSG00000117598.11	1.61418	1.42928e-47	14.1017			LRRC8C	ENSG00000171488.14	3.51893	1.54946e-41	12.285			LRRC8C	ENSG00000171488.14	1.84251	7.68981e-11	3.04464			TSPAN2	ENSG00000134198.9	-0.880322	7.58028e-14	3.94961			TSPAN2	ENSG00000134198.9	-1.33135	2.6533e-30	8.90333
	PLPPR4	ENSG00000117600.12	-3.45737	2.56693e-140	-2.52091			PLPPR4	ENSG00000117600.12	1.3411	6.37781e-61	18.1206			ZNF326	ENSG00000162664.16	1.3834	7.66416e-137	40.9749			ZNF326	ENSG00000162664.16	-0.286895	1.37581e-05	1.46344			NHLH2	ENSG00000177551.5	1.323	1.24478e-08	2.37961			NHLH2	ENSG00000177551.5	1.1486	6.37303e-07	1.86508
	AGL	ENSG00000162688.16	1.46574	8.13822e-74	-2.52045			AGL	ENSG00000162688.16	0.996543	1.50705e-32	9.57934			BARHL2	ENSG00000143032.7	-3.23695	3.41648e-219	65.7649			BARHL2	ENSG00000143032.7	-5.6362	2.05318e-159	47.7697			SLC22A15	ENSG00000163393.12	1.42878	9.28084e-24	6.93345			SLC22A15	ENSG00000163393.12	1.14021	7.96549e-16	4.54519
	SASS6	ENSG00000156876.9	3.48344	6.5645e-126	-2.51815			SASS6	ENSG00000156876.9	0.753251	2.69492e-06	1.67657			ZNF644	ENSG00000122482.20	-0.591764	4.76458e-15	4.31134			ZNF644	ENSG00000122482.20	-0.553436	1.37388e-12	3.57083			IGSF3	ENSG00000143061.17	0.583271	2.41097e-25	7.4107			IGSF3	ENSG00000143061.17	1.13832	7.83508e-98	29.2318
	LRRC39	ENSG00000122477.12	-1.80069	5.89486e-51	-2.5146			LRRC39	ENSG00000122477.12	0.681698	9.59009e-12	3.3168			TGFBR3	ENSG00000069702.10	3.21532	2.50757e-44	13.1251			TGFBR3	ENSG00000069702.10	-4.81357	8.50849e-07	1.8273			CD101	ENSG00000134256.12	1.09269	2.12686e-05	1.40649			CD101	ENSG00000134256.12	1.05269	2.83383e-05	1.36897
	DBT	ENSG00000137992.14	1.17504	1.15404e-19	-2.51			DBT	ENSG00000137992.14	0.61006	7.76337e-06	1.53825			BTBD8	ENSG00000189195.12	-1.49198	9.22761e-47	13.8579			BTBD8	ENSG00000189195.12	1.15111	6.51955e-37	10.893			GDAP2	ENSG00000196505.10	0.682835	6.01614e-08	2.17364			GDAP2	ENSG00000196505.10	0.705521	9.86505e-09	2.41002
	RTCA	ENSG00000137996.12	0.57726	1.65247e-23	-2.5077			RTCA	ENSG00000137996.12	0.435638	2.30917e-13	3.80398			GLMN	ENSG00000174842.16	1.65403	5.16292e-26	7.61218			GLMN	ENSG00000174842.16	-0.823378	4.68255e-06	1.60434			PHGDH	ENSG00000092621.12	-0.641163	2.34158e-42	12.532			PHGDH	ENSG00000092621.12	-0.566405	1.70564e-35	10.4662
	SLC30A7	ENSG00000162695.11	2.73232	1.30247e-40	-2.50706			SLC30A7	ENSG00000162695.11	1.43104	3.65359e-11	3.14193			RPL5	ENSG00000122406.13	2.46678	0	#NUM!			RPL5	ENSG00000122406.13	-0.160101	5.0506e-06	1.59445			NOTCH2	ENSG00000134250.19	-1.02839	7.75257e-16	4.54873			NOTCH2	ENSG00000134250.19	1.46914	8.79997e-46	13.5631
	OLFM3	ENSG00000118733.16	-6.38344	7.8009e-122	-2.50478			OLFM3	ENSG00000118733.16	-1.42225	6.8754e-55	16.3046			MTF2	ENSG00000143033.17	1.1018	2.4369e-112	33.5989			MTF2	ENSG00000143033.17	-0.330351	4.63885e-09	2.50866			NBPF26	ENSG00000273136.6	1.15309	5.82871e-15	4.28499			NBPF26	ENSG00000273136.6	1.10127	3.2797e-14	4.05914
	COL11A1	ENSG00000060718.21	-4.32158	7.06008e-241	-2.50168			COL11A1	ENSG00000060718.21	-1.27314	8.02956e-68	20.1977			FNBP1L	ENSG00000137942.16	-3.3031	0	#NUM!			FNBP1L	ENSG00000137942.16	0.515166	4.22565e-35	10.3476			NBPF20	ENSG00000162825.16	1.46457	3.67786e-35	10.3658			NBPF20	ENSG00000162825.16	0.969303	3.69196e-16	4.64572
	AMY2B	ENSG00000240038.6	-3.49227	1.13787e-124	-2.49729			AMY2B	ENSG00000240038.6	-0.728877	1.45757e-11	3.26207			BCAR3	ENSG00000137936.17	-1.26066	8.59027e-30	8.74974			BCAR3	ENSG00000137936.17	-1.48048	7.43421e-35	10.2738			POLR3C	ENSG00000186141.8	-0.322859	2.78621e-07	1.97325			POLR3C	ENSG00000186141.8	-0.477737	4.34747e-15	4.32332
	HENMT1	ENSG00000162639.15	-4.91731	4.58979e-22	-2.49441			HENMT1	ENSG00000162639.15	1.746	7.72575e-26	7.55948			DNTTIP2	ENSG00000067334.13	1.09127	1.62627e-90	27.0291			DNTTIP2	ENSG00000067334.13	-0.35068	2.2946e-09	2.60069			PEX11B	ENSG00000131779.10	-0.358654	2.64138e-05	1.37817			PEX11B	ENSG00000131779.10	-0.783557	4.1394e-21	6.13591
	PRPF38B	ENSG00000134186.11	1.25206	1.20464e-145	-2.49388			PRPF38B	ENSG00000134186.11	-0.519933	9.70871e-23	6.62652			ARHGAP29	ENSG00000137962.12	2.42245	7.04366e-56	16.6025			ARHGAP29	ENSG00000137962.12	0.758325	1.70788e-05	1.43517			RBM8A	ENSG00000265241.6	-0.361699	5.02336e-18	5.20752			RBM8A	ENSG00000265241.6	-0.342546	3.65588e-17	4.94803
	CLCC1	ENSG00000121940.15	1.96354	2.68092e-200	-2.48792			CLCC1	ENSG00000121940.15	0.561159	6.03037e-16	4.58157			CNN3	ENSG00000117519.15	1.05754	3.03036e-182	54.6425			CNN3	ENSG00000117519.15	-0.668705	9.98198e-55	16.2559			LIX1L	ENSG00000271601.3	0.547406	3.2227e-06	1.65319			LIX1L	ENSG00000271601.3	0.609049	1.00282e-07	2.10684
	ELAPOR1	ENSG00000116299.16	-3.99063	2.63853e-131	-2.48638			ELAPOR1	ENSG00000116299.16	0.799657	3.56283e-20	5.85449			PLPPR5	ENSG00000117598.11	-3.59655	1.14402e-57	17.1411			PLPPR5	ENSG00000117598.11	0.883558	7.65028e-14	3.94841			TXNIP	ENSG00000265972.5	1.05484	5.65201e-108	32.2848			TXNIP	ENSG00000265972.5	0.297466	1.16065e-09	2.68979
	CELSR2	ENSG00000143126.7	-2.39321	0	-2.48461			CELSR2	ENSG00000143126.7	0.948686	2.99497e-59	17.6174			PLPPR4	ENSG00000117600.12	-3.2889	3.02408e-110	32.9686			PLPPR4	ENSG00000117600.12	1.82567	4.14223e-113	33.8306			PRKAB2	ENSG00000131791.7	0.658591	5.06547e-07	1.8951			PRKAB2	ENSG00000131791.7	1.13223	3.95633e-20	5.8408
	SORT1	ENSG00000134243.11	-0.889547	3.6e-65	-2.48349			SORT1	ENSG00000134243.11	0.807464	7.8246e-60	17.7928			PALMD	ENSG00000099260.10	-2.31011	7.35144e-12	3.35156			PALMD	ENSG00000099260.10	1.218	5.80504e-06	1.57625			CHD1L	ENSG00000131778.18	-0.439692	2.21022e-11	3.20764			CHD1L	ENSG00000131778.18	-0.569123	3.12124e-19	5.57076
	PSMA5	ENSG00000143106.12	0.976433	4.77471e-127	-2.47965			PSMA5	ENSG00000143106.12	-0.388103	8.20021e-19	5.44448			AGL	ENSG00000162688.16	0.88809	5.09129e-26	7.614			AGL	ENSG00000162688.16	1.06018	1.73855e-35	10.4637			ACP6	ENSG00000162836.11	-1.62333	2.54581e-19	5.5974			ACP6	ENSG00000162836.11	-1.72576	5.49303e-24	7.00201
	ATXN7L2	ENSG00000162650.16	-0.976719	5.12867e-36	-2.4774			ATXN7L2	ENSG00000162650.16	-0.501321	8.55311e-11	3.03073			SLC30A7	ENSG00000162695.11	2.0203	1.6111e-21	6.25928			SLC30A7	ENSG00000162695.11	1.18491	2.73466e-07	1.97569			PDE4DIP	ENSG00000178104.19	0.609987	7.15692e-37	10.8808			PDE4DIP	ENSG00000178104.19	0.567693	1.03836e-32	9.62804
	AMPD2	ENSG00000116337.15	-0.42432	1.73362e-19	-2.47665			AMPD2	ENSG00000116337.15	0.428195	4.65028e-20	5.81967			OLFM3	ENSG00000118733.16	-6.64115	5.28075e-84	25.069			OLFM3	ENSG00000118733.16	-1.92635	5.02093e-69	20.5601			NBPF9	ENSG00000269713.7	0.759641	5.44923e-19	5.49791			NBPF9	ENSG00000269713.7	0.608485	5.71707e-13	3.68546
	GSTM4	ENSG00000168765.16	0.746751	6.83813e-05	-2.4752			GSTM4	ENSG00000168765.16	0.777315	5.5854e-05	1.28026			COL11A1	ENSG00000060718.21	-6.26621	2.21801e-120	36.0195			COL11A1	ENSG00000060718.21	-3.59251	2.32127e-159	47.7537			SV2A	ENSG00000159164.9	-0.341724	5.44741e-24	7.0031			SV2A	ENSG00000159164.9	-0.188558	2.04116e-08	2.31496
	GSTM2	ENSG00000213366.12	1.70265	5.52948e-33	-2.47414			GSTM2	ENSG00000213366.12	0.626907	4.35356e-05	1.31284			AMY2B	ENSG00000240038.6	-2.58086	5.68371e-80	23.8552			AMY2B	ENSG00000240038.6	-0.750614	6.54498e-11	3.06572			SF3B4	ENSG00000143368.9	-0.535442	1.27911e-29	8.69769			SF3B4	ENSG00000143368.9	-0.575087	5.70071e-35	10.3085
	CSF1	ENSG00000184371.13	1.50704	5.91505e-11	-2.47323			CSF1	ENSG00000184371.13	-1.20459	7.64099e-06	1.54033			NTNG1	ENSG00000162631.18	-5.19794	7.15169e-148	44.2952			NTNG1	ENSG00000162631.18	-2.19973	7.49131e-91	27.1305			PLEKHO1	ENSG00000023902.13	-0.661404	3.37564e-57	16.9997			PLEKHO1	ENSG00000023902.13	-0.823285	4.25259e-90	26.9035
	AHCYL1	ENSG00000168710.17	1.12391	1.8271e-109	-2.47148			AHCYL1	ENSG00000168710.17	0.347857	8.41615e-11	3.03284			HENMT1	ENSG00000162639.15	-4.32089	7.17653e-19	5.46191			HENMT1	ENSG00000162639.15	1.26921	9.04883e-13	3.62543			APH1A	ENSG00000117362.12	-0.553582	2.09403e-28	8.33221			APH1A	ENSG00000117362.12	-0.569044	3.65596e-31	9.16245
	SLC6A17	ENSG00000197106.6	-3.03234	6.09214e-282	-2.47005			SLC6A17	ENSG00000197106.6	1.79228	2.62346e-228	68.5087			PRPF38B	ENSG00000134186.11	2.1781	0	#NUM!			PRPF38B	ENSG00000134186.11	-0.420425	9.62502e-14	3.91839			C1orf54	ENSG00000118292.8	-1.64887	2.69906e-11	3.18152			C1orf54	ENSG00000118292.8	-1.73172	4.05933e-13	3.73023
	RBM15	ENSG00000162775.14	2.55145	2.25816e-234	-2.4695			RBM15	ENSG00000162775.14	0.581045	6.16779e-12	3.37451			GPSM2	ENSG00000121957.13	4.50859	5.38879e-132	39.5158			GPSM2	ENSG00000121957.13	1.33453	4.24788e-10	2.8212			MRPS21	ENSG00000266472.5	-0.452443	1.19562e-14	4.19106			MRPS21	ENSG00000266472.5	-0.738594	1.84902e-37	11.0578
	KCNA2	ENSG00000177301.14	-3.41436	1.23454e-30	-2.46909			KCNA2	ENSG00000177301.14	1.21918	7.4478e-11	3.04882			CLCC1	ENSG00000121940.15	2.0452	2.4942e-211	63.3978			CLCC1	ENSG00000121940.15	0.330968	1.60797e-05	1.44305			ECM1	ENSG00000143369.14	-0.645706	1.1261e-07	2.09168			ECM1	ENSG00000143369.14	-1.02806	6.81002e-18	5.16774
	PIFO	ENSG00000173947.13	-3.19506	1.30661e-15	-2.46905			PIFO	ENSG00000173947.13	-1.58777	2.31002e-05	1.39569			ELAPOR1	ENSG00000116299.16	-4.20841	4.81656e-101	30.1985			ELAPOR1	ENSG00000116299.16	0.780812	3.70071e-18	5.24747			MCL1	ENSG00000143384.12	0.250301	1.93197e-05	1.41906			MCL1	ENSG00000143384.12	0.720415	1.46114e-38	11.3896
	ATP5PB	ENSG00000116459.10	0.709266	2.5037e-74	-2.46675			ATP5PB	ENSG00000116459.10	-0.39729	1.1616e-21	6.30205			SARS1	ENSG00000031698.12	-0.282124	9.55238e-15	4.22041			SARS1	ENSG00000031698.12	-0.402464	2.64617e-27	8.00059			ENSA	ENSG00000143420.18	-0.525729	1.33213e-22	6.58517			ENSA	ENSG00000143420.18	-0.582446	2.73453e-28	8.29732
	KCND3	ENSG00000171385.9	-4.07741	8.95109e-98	-2.46255			KCND3	ENSG00000171385.9	1.43896	2.50525e-45	13.4263			CELSR2	ENSG00000143126.7	-2.66726	0	#NUM!			CELSR2	ENSG00000143126.7	1.09617	1.64527e-81	24.3183			ARNT	ENSG00000143437.20	0.610833	4.86373e-17	4.91071			ARNT	ENSG00000143437.20	0.384991	9.87212e-08	2.10889
	CAPZA1	ENSG00000116489.12	1.5215	2.26807e-197	-2.46228			CAPZA1	ENSG00000116489.12	-0.647039	5.70315e-31	9.10432			SORT1	ENSG00000134243.11	-1.64876	2.49509e-170	51.0556			SORT1	ENSG00000134243.11	0.841679	7.62736e-64	19.0003			PSMD4	ENSG00000159352.15	-0.462114	2.3491e-31	9.22028			PSMD4	ENSG00000159352.15	-0.703629	2.60811e-72	21.5488
	MOV10	ENSG00000155363.18	3.84333	0	-2.46205			MOV10	ENSG00000155363.18	-0.821556	8.7958e-14	3.93016			PSMA5	ENSG00000143106.12	1.11577	3.44913e-160	48.0029			PSMA5	ENSG00000143106.12	-0.62011	2.24128e-37	11.0326			ZNF687	ENSG00000143373.17	-0.76066	5.39734e-36	10.6167			ZNF687	ENSG00000143373.17	-0.363608	3.99512e-10	2.82922
	LRIG2	ENSG00000198799.11	0.826161	5.92069e-18	-2.46093			LRIG2	ENSG00000198799.11	0.816336	4.91638e-17	4.9093			GPR61	ENSG00000156097.12	-4.54635	5.51124e-24	7.00158			GPR61	ENSG00000156097.12	0.765754	5.84489e-05	1.27433			PI4KB	ENSG00000143393.16	-0.801828	1.8756e-63	18.8827			PI4KB	ENSG00000143393.16	-0.412949	5.67937e-19	5.4925
	HIPK1	ENSG00000163349.21	1.1566	1.24413e-40	-2.46012			HIPK1	ENSG00000163349.21	1.73724	2.08612e-88	26.3945			AMPD2	ENSG00000116337.15	-0.304077	3.44641e-10	2.84854			AMPD2	ENSG00000116337.15	0.399885	5.26749e-17	4.90029			RFX5	ENSG00000143390.17	-0.639806	1.03211e-15	4.51132			RFX5	ENSG00000143390.17	-0.773069	1.12425e-23	6.90838
	OLFML3	ENSG00000116774.11	-4.36956	3.44725e-35	-2.4596			OLFML3	ENSG00000116774.11	-1.70467	2.01167e-17	5.02613			GSTM2	ENSG00000213366.12	1.81297	2.79551e-36	10.7027			GSTM2	ENSG00000213366.12	0.821502	1.62882e-07	2.04343			PSMB4	ENSG00000159377.10	-0.306475	1.15467e-12	3.59356			PSMB4	ENSG00000159377.10	-0.575387	4.4794e-42	12.4472
	SYT6	ENSG00000134207.16	-3.06249	3.1385e-72	-2.45373			SYT6	ENSG00000134207.16	1.73131	2.42721e-63	18.849			CSF1	ENSG00000184371.13	1.41166	2.28003e-09	2.60152			CSF1	ENSG00000184371.13	-2.29813	1.19094e-08	2.38539			POGZ	ENSG00000143442.21	0.539749	9.43995e-58	17.1662			POGZ	ENSG00000143442.21	0.556937	1.46138e-63	18.9153
	NRAS	ENSG00000213281.4	1.15501	3.41764e-77	-2.45367			NRAS	ENSG00000213281.4	0.607628	2.0717e-21	6.22641			AHCYL1	ENSG00000168710.17	0.700796	3.05888e-40	11.895			AHCYL1	ENSG00000168710.17	0.565214	5.84823e-25	7.29485			CGN	ENSG00000143375.14	1.71593	2.47084e-55	16.4384			CGN	ENSG00000143375.14	0.664882	4.59394e-09	2.50993
	SIKE1	ENSG00000052723.11	2.31519	1.22613e-79	-2.45359			SIKE1	ENSG00000052723.11	0.973494	6.64949e-14	3.96674			STRIP1	ENSG00000143093.14	-1.48772	2.348e-188	56.482			STRIP1	ENSG00000143093.14	0.230066	1.4976e-06	1.75338			SNX27	ENSG00000143376.13	0.589179	4.89268e-14	4.00685			SNX27	ENSG00000143376.13	0.950711	2.72265e-37	11.0072
	TSPAN2	ENSG00000134198.9	-1.44372	1.34616e-32	-2.44758			TSPAN2	ENSG00000134198.9	-0.474062	5.16495e-05	1.2905			SLC6A17	ENSG00000197106.6	-4.48458	6.58039e-233	69.8937			SLC6A17	ENSG00000197106.6	1.67652	9.75748e-198	59.3061			CELF3	ENSG00000159409.14	-0.187669	6.4226e-09	2.46612			CELF3	ENSG00000159409.14	-0.428123	7.749e-42	12.3756
	NGF	ENSG00000134259.3	-2.58666	1.93294e-08	-2.44583			NGF	ENSG00000134259.3	-2.13477	2.99591e-07	1.96376			KCNA2	ENSG00000177301.14	-4.01173	4.05551e-25	7.34271			KCNA2	ENSG00000177301.14	0.989926	2.83385e-07	1.97103			MRPL9	ENSG00000143436.10	-0.461963	3.08919e-12	3.4649			MRPL9	ENSG00000143436.10	-0.625858	4.59826e-22	6.4232
	VANGL1	ENSG00000173218.14	1.55971	2.06112e-23	-2.44258			VANGL1	ENSG00000173218.14	-1.30706	1.12317e-12	3.59717			DRAM2	ENSG00000156171.14	2.09365	8.75387e-98	29.2173			DRAM2	ENSG00000156171.14	-0.503841	3.74286e-05	1.3326			S100A10	ENSG00000197747.8	-2.47048	3.28689e-278	83.5308			S100A10	ENSG00000197747.8	-2.38186	4.2192e-277	83.1971
	NHLH2	ENSG00000177551.5	-2.29531	5.56675e-15	-2.44212			NHLH2	ENSG00000177551.5	-1.95365	3.80164e-13	3.7388			OVGP1	ENSG00000085465.12	1.4251	1.18176e-51	15.3307			OVGP1	ENSG00000085465.12	0.516361	6.05483e-07	1.87177			S100A11	ENSG00000163191.5	-4.78807	1.10348e-232	69.8261			S100A11	ENSG00000163191.5	-0.846044	4.52024e-39	11.5429
	CD58	ENSG00000116815.15	1.41186	1.05466e-10	-2.43588			CD58	ENSG00000116815.15	-1.86751	9.90248e-13	3.61364			ATP5PB	ENSG00000116459.10	0.51666	1.25637e-38	11.4093			ATP5PB	ENSG00000116459.10	-0.4896	1.46658e-30	8.98084			S100A4	ENSG00000196154.11	-6.37816	2.97295e-19	5.57713			S100A4	ENSG00000196154.11	-5.11972	9.11666e-32	9.34402
	IGSF3	ENSG00000143061.17	-1.65695	1.13955e-147	-2.43537			IGSF3	ENSG00000143061.17	1.26712	1.82047e-114	34.2391			KCND3	ENSG00000171385.9	-5.75374	7.77321e-56	16.5896			KCND3	ENSG00000171385.9	0.693971	1.33511e-10	2.97252			S100A2	ENSG00000196754.10	-6.0469	4.46445e-07	1.91161			S100A2	ENSG00000196754.10	-4.66489	1.11674e-07	2.09278
	PTGFRN	ENSG00000134247.9	1.47689	2.40027e-70	-2.43515			PTGFRN	ENSG00000134247.9	0.422624	1.98179e-06	1.71676			CAPZA1	ENSG00000116489.12	1.27092	2.65535e-131	39.3073			CAPZA1	ENSG00000116489.12	-0.377062	6.38423e-10	2.76794			S100A16	ENSG00000188643.10	-8.16419	2.76565e-14	4.08143			S100A16	ENSG00000188643.10	-4.03084	3.50697e-31	9.16789
	GDAP2	ENSG00000196505.10	1.22568	2.52976e-24	-2.42913			GDAP2	ENSG00000196505.10	0.904569	4.77851e-13	3.7089			MOV10	ENSG00000155363.18	4.30275	0	#NUM!			MOV10	ENSG00000155363.18	-0.939393	3.23108e-11	3.158			S100A13	ENSG00000189171.14	-2.11366	3.45475e-23	6.76161			S100A13	ENSG00000189171.14	-1.4167	6.21846e-15	4.27653
	WDR3	ENSG00000065183.15	2.27446	0	-2.42632			WDR3	ENSG00000065183.15	0.280051	2.44341e-06	1.68938			RHOC	ENSG00000155366.16	0.470442	5.50674e-07	1.88418			RHOC	ENSG00000155366.16	-2.88093	7.83542e-95	28.3287			ILF2	ENSG00000143621.16	-0.463819	1.07262e-40	12.032			ILF2	ENSG00000143621.16	-0.420617	1.21056e-34	10.21
	WARS2	ENSG00000116874.11	2.09656	5.33509e-52	-2.42567			WARS2	ENSG00000116874.11	-1.07308	1.41316e-11	3.26612			SLC16A1	ENSG00000155380.11	3.87036	0	#NUM!			SLC16A1	ENSG00000155380.11	-0.409811	2.89093e-06	1.66739			INTS3	ENSG00000143624.13	0.297135	1.94114e-11	3.22462			INTS3	ENSG00000143624.13	-0.281537	2.21976e-10	2.90605
	ZNF697	ENSG00000143067.4	-2.29908	7.68104e-109	-2.42323			ZNF697	ENSG00000143067.4	0.444642	3.22332e-07	1.9542			LRIG2	ENSG00000198799.11	1.44678	3.36885e-52	15.4948			LRIG2	ENSG00000198799.11	0.891025	1.14652e-18	5.40066			CRTC2	ENSG00000160741.16	0.350457	5.86717e-08	2.17692			CRTC2	ENSG00000160741.16	-0.393924	1.27947e-09	2.67705
	PHGDH	ENSG00000092621.12	2.91885	0	-2.42257			PHGDH	ENSG00000092621.12	-0.477934	1.08995e-24	7.21346			RSBN1	ENSG00000081019.13	0.443379	4.649e-09	2.50837			RSBN1	ENSG00000081019.13	0.426964	7.04616e-08	2.15298			JTB	ENSG00000143543.14	-0.397247	7.03364e-08	2.15321			JTB	ENSG00000143543.14	-0.445763	4.50634e-10	2.81348
	SEC22B	ENSG00000265808.3	1.24961	8.54512e-62	-2.42041			SEC22B	ENSG00000265808.3	0.359226	8.51585e-06	1.52615			DCLRE1B	ENSG00000118655.5	1.66867	4.07674e-59	17.577			DCLRE1B	ENSG00000118655.5	0.452784	8.27654e-05	1.22885			RPS27	ENSG00000177954.12	-0.723904	3.46697e-53	15.792			RPS27	ENSG00000177954.12	-0.915395	5.83803e-85	25.3569
	NBPF26	ENSG00000273136.6	1.02075	3.22559e-12	-2.41931			NBPF26	ENSG00000273136.6	0.741701	9.72916e-07	1.80977			HIPK1	ENSG00000163349.21	0.674583	1.31269e-13	3.87782			HIPK1	ENSG00000163349.21	1.6483	5.44618e-78	23.2588			TPM3	ENSG00000143549.19	-0.189526	3.73951e-05	1.33272			TPM3	ENSG00000143549.19	-0.201018	8.09889e-06	1.53272
	NBPF15	ENSG00000266338.6	0.626213	8.43732e-23	-2.419			NBPF15	ENSG00000266338.6	-0.41859	7.5283e-10	2.74639			OLFML3	ENSG00000116774.11	-4.80603	4.95295e-26	7.6176			OLFML3	ENSG00000116774.11	-7.6083	2.99712e-13	3.76989			UBAP2L	ENSG00000143569.18	-0.332855	4.36014e-28	8.23633			UBAP2L	ENSG00000143569.18	-0.270736	1.17687e-19	5.69828
	RNF115	ENSG00000265491.4	0.661261	2.0089e-15	-2.41779			RNF115	ENSG00000265491.4	0.342785	9.62782e-05	1.20908			SYT6	ENSG00000134207.16	-3.77283	3.60051e-60	17.8943			SYT6	ENSG00000134207.16	0.889356	9.8932e-16	4.51685			HAX1	ENSG00000143575.14	-0.351768	8.09426e-10	2.73691			HAX1	ENSG00000143575.14	-0.739331	1.56594e-39	11.6815
	POLR3C	ENSG00000186141.8	0.882899	1.87477e-52	-2.41733			POLR3C	ENSG00000186141.8	-0.336361	8.03208e-08	2.13586			BCAS2	ENSG00000116752.5	0.463185	4.89367e-15	4.30785			BCAS2	ENSG00000116752.5	-0.430382	1.71383e-11	3.2409			ATP8B2	ENSG00000143515.16	1.13794	2.26349e-86	25.7818			ATP8B2	ENSG00000143515.16	0.555549	1.95906e-21	6.23372
	PIAS3	ENSG00000131788.15	0.386224	3.07512e-09	-2.41599			PIAS3	ENSG00000131788.15	-0.455539	3.03069e-11	3.16637			NRAS	ENSG00000213281.4	0.852585	3.35803e-39	11.5818			NRAS	ENSG00000213281.4	0.598992	4.07649e-18	5.23483			ADAR	ENSG00000160710.16	-0.203914	3.32271e-07	1.95023			ADAR	ENSG00000160710.16	0.516321	3.17013e-42	12.4924
	PEX11B	ENSG00000131779.10	-0.885592	4.18412e-25	-2.41426			PEX11B	ENSG00000131779.10	-0.536821	2.56188e-10	2.88731			SIKE1	ENSG00000052723.11	2.49936	7.66215e-91	27.1275			SIKE1	ENSG00000052723.11	1.00179	2.50793e-13	3.79318			PBXIP1	ENSG00000163346.16	-1.48286	8.72853e-18	5.13529			PBXIP1	ENSG00000163346.16	-0.935359	1.77844e-08	2.33297
	RBM8A	ENSG00000265241.6	0.941287	1.16347e-129	-2.41335			RBM8A	ENSG00000265241.6	-0.321644	1.42837e-14	4.16781			NGF	ENSG00000134259.3	-2.22482	2.3566e-06	1.69411			NGF	ENSG00000134259.3	-3.22723	2.60698e-07	1.98194			FLAD1	ENSG00000160688.18	-0.264545	2.83854e-05	1.36875			FLAD1	ENSG00000160688.18	-0.77279	4.19023e-36	10.6498
	TXNIP	ENSG00000265972.5	-2.61175	0	-2.41066			TXNIP	ENSG00000265972.5	-1.40811	1.82361e-160	48.0863			VANGL1	ENSG00000173218.14	1.18305	3.86123e-13	3.73677			VANGL1	ENSG00000173218.14	-1.4253	6.98409e-10	2.7562			KRTCAP2	ENSG00000163463.11	-0.318725	2.01475e-06	1.7146			KRTCAP2	ENSG00000163463.11	-0.67771	3.70672e-25	7.35447
	PRKAB2	ENSG00000131791.7	1.12151	2.25937e-19	-2.41001			PRKAB2	ENSG00000131791.7	0.91677	3.7731e-13	3.73979			NHLH2	ENSG00000177551.5	-2.25479	9.97532e-13	3.61268			NHLH2	ENSG00000177551.5	-4.76448	1.4957e-13	3.86076			MUC1	ENSG00000185499.16	-0.607161	9.37011e-08	2.11572			MUC1	ENSG00000185499.16	-1.39843	1.00278e-34	10.2347
	BCL9	ENSG00000116128.10	-0.824342	1.7443e-66	-2.40986			BCL9	ENSG00000116128.10	-0.360508	3.69221e-14	4.04365			SLC22A15	ENSG00000163393.12	-1.0157	9.263e-09	2.41825			SLC22A15	ENSG00000163393.12	-0.970542	2.62274e-07	1.98115			THBS3	ENSG00000169231.13	-0.238849	8.82477e-07	1.82252			THBS3	ENSG00000169231.13	-0.981851	1.88175e-92	27.6121
	ACP6	ENSG00000162836.11	2.38941	1.38676e-65	-2.40863			ACP6	ENSG00000162836.11	-0.938668	6.64346e-09	2.4617			ATP1A1	ENSG00000163399.15	1.9425	0	#NUM!			ATP1A1	ENSG00000163399.15	0.748461	5.95417e-144	43.1151			MTX1	ENSG00000173171.14	-0.621577	2.78637e-07	1.97324			MTX1	ENSG00000173171.14	-0.718658	8.19906e-10	2.73523
	PDE4DIP	ENSG00000178104.19	-1.05364	1.36101e-95	-2.40674			PDE4DIP	ENSG00000178104.19	1.2343	1.63933e-143	42.9827			CD58	ENSG00000116815.15	1.94924	4.39176e-19	5.52612			CD58	ENSG00000116815.15	-2.57657	4.86979e-12	3.4054			GBA	ENSG00000177628.15	-0.980678	1.01653e-37	11.136			GBA	ENSG00000177628.15	-0.634776	2.1994e-18	5.3155
	NBPF9	ENSG00000269713.7	0.729806	5.1642e-18	-2.40597			NBPF9	ENSG00000269713.7	1.17899	3.22549e-44	13.0922			IGSF3	ENSG00000143061.17	-2.16053	2.08593e-190	57.0996			IGSF3	ENSG00000143061.17	1.77499	2.55161e-230	69.1144			SCAMP3	ENSG00000116521.10	-0.541389	2.35411e-18	5.30661			SCAMP3	ENSG00000116521.10	-0.437307	4.22766e-13	3.72492
	H2BC21	ENSG00000184678.10	-3.19894	9.86783e-108	-2.40522			H2BC21	ENSG00000184678.10	0.516399	6.44215e-06	1.56264			PTGFRN	ENSG00000134247.9	0.836599	3.8895e-21	6.14405			PTGFRN	ENSG00000134247.9	0.4751	7.84328e-07	1.83794			ASH1L	ENSG00000116539.12	0.579997	1.03115e-24	7.22071			ASH1L	ENSG00000116539.12	1.19037	5.46854e-104	31.085
	SV2A	ENSG00000159164.9	-4.06302	0	-2.40419			SV2A	ENSG00000159164.9	0.38152	5.21729e-29	8.5139			MAN1A2	ENSG00000198162.12	-1.00759	1.28928e-66	19.8348			MAN1A2	ENSG00000198162.12	-0.259435	1.09322e-05	1.4935			YY1AP1	ENSG00000163374.19	-0.317986	7.56766e-14	3.94983			YY1AP1	ENSG00000163374.19	-0.386961	1.76882e-20	5.94604
	VPS45	ENSG00000136631.14	-0.607218	1.00317e-39	-2.40124			VPS45	ENSG00000136631.14	-0.490437	1.71601e-26	7.75618			GDAP2	ENSG00000196505.10	1.20544	1.2572e-22	6.59274			GDAP2	ENSG00000196505.10	0.569112	2.15189e-05	1.40496			KHDC4	ENSG00000132680.10	0.640517	9.49565e-36	10.5428			KHDC4	ENSG00000132680.10	0.363363	1.43105e-12	3.5655
	PLEKHO1	ENSG00000023902.13	-2.24207	0	-2.39967			PLEKHO1	ENSG00000023902.13	-0.517489	8.22719e-35	10.2605			ZNF697	ENSG00000143067.4	-2.65595	1.77336e-109	32.7374			ZNF697	ENSG00000143067.4	0.975978	2.07797e-30	8.93528			SSR2	ENSG00000163479.13	-0.490195	6.19094e-30	8.79256			SSR2	ENSG00000163479.13	-0.53503	1.84059e-36	10.7573
	ANP32E	ENSG00000143401.14	2.85346	0	-2.39855			ANP32E	ENSG00000143401.14	-0.940518	1.47963e-28	8.37762			PHGDH	ENSG00000092621.12	2.95176	0	#NUM!			PHGDH	ENSG00000092621.12	-0.992999	1.44322e-79	23.7334			UBQLN4	ENSG00000160803.7	-0.195902	6.63206e-05	1.25781			UBQLN4	ENSG00000160803.7	-0.235574	6.85067e-07	1.85563
	CIART	ENSG00000159208.15	-3.04426	1.61127e-86	-2.39847			CIART	ENSG00000159208.15	1.09359	2.88903e-25	7.38705			NOTCH2	ENSG00000134250.19	2.99586	2.94128e-192	57.6567			NOTCH2	ENSG00000134250.19	-1.30223	1.6325e-17	5.05344			LAMTOR2	ENSG00000116586.11	-0.355785	9.52818e-07	1.8125			LAMTOR2	ENSG00000116586.11	-0.773868	9.90965e-28	8.129
	PRPF3	ENSG00000117360.12	1.19114	1.36331e-116	-2.39725			PRPF3	ENSG00000117360.12	-0.255793	6.88906e-06	1.55387			NBPF26	ENSG00000273136.6	1.4978	1.68298e-24	7.15666			NBPF26	ENSG00000273136.6	0.995005	1.96251e-10	2.92215			LMNA	ENSG00000160789.19	-0.408024	1.28286e-13	3.88082			LMNA	ENSG00000160789.19	-0.696166	4.83598e-38	11.2331
	MCL1	ENSG00000143384.12	0.968153	7.14459e-69	-2.39581			MCL1	ENSG00000143384.12	0.784509	7.42129e-43	12.6822			SRGAP2C	ENSG00000171943.11	0.906402	3.07842e-07	1.96021			SRGAP2C	ENSG00000171943.11	0.951675	2.27129e-07	1.99996			PAQR6	ENSG00000160781.16	-0.621355	1.14202e-05	1.48779			PAQR6	ENSG00000160781.16	-1.28941	3.81436e-20	5.84557
	ENSA	ENSG00000143420.18	0.574697	5.04429e-29	-2.39289			ENSA	ENSG00000143420.18	-0.388517	1.5552e-12	3.55463			RNF115	ENSG00000265491.4	0.627986	2.22451e-13	3.80886			RNF115	ENSG00000265491.4	0.412397	5.48606e-06	1.58364			GLMP	ENSG00000198715.12	-1.51433	3.28196e-42	12.4879			GLMP	ENSG00000198715.12	-1.17938	3.05128e-30	8.88506
	ARNT	ENSG00000143437.20	1.84311	1.95692e-162	-2.3904			ARNT	ENSG00000143437.20	0.54257	5.33372e-14	3.99556			POLR3C	ENSG00000186141.8	0.304898	6.81217e-07	1.85637			POLR3C	ENSG00000186141.8	-0.330401	8.80632e-07	1.8228			CCT3	ENSG00000163468.14	-0.567369	1.2574e-61	18.3329			CCT3	ENSG00000163468.14	-0.619531	8.44702e-75	22.2983
	CERS2	ENSG00000143418.19	1.94345	0	-2.38996			CERS2	ENSG00000143418.19	-0.907871	3.73348e-58	17.2875			RBM8A	ENSG00000265241.6	1.07697	2.68111e-164	49.24			RBM8A	ENSG00000265241.6	-0.342244	1.80076e-14	4.13752			NAXE	ENSG00000163382.11	-0.498783	4.47675e-13	3.71743			NAXE	ENSG00000163382.11	-0.636661	2.51367e-21	6.20112
	CDC42SE1	ENSG00000197622.12	-0.526802	4.78638e-13	-2.37966			CDC42SE1	ENSG00000197622.12	-0.404172	5.34885e-08	2.18901			TXNIP	ENSG00000265972.5	-1.66167	7.74559e-197	59.0353			TXNIP	ENSG00000265972.5	-0.993952	2.22272e-75	22.4728			GPATCH4	ENSG00000160818.16	-0.704994	3.17108e-14	4.06354			GPATCH4	ENSG00000160818.16	-0.712914	1.56501e-15	4.45689
	MLLT11	ENSG00000213190.3	-4.8873	0	-2.37659			MLLT11	ENSG00000213190.3	-0.634608	3.06788e-70	20.9255			PDE4DIP	ENSG00000178104.19	-1.29883	3.42914e-128	38.3707			PDE4DIP	ENSG00000178104.19	0.956753	9.65554e-87	25.8932			CRABP2	ENSG00000143320.8	-1.82494	1.83458e-163	48.9886			CRABP2	ENSG00000143320.8	-2.0464	1.83321e-216	64.9432
	PSMD4	ENSG00000159352.15	0.749901	6.71272e-88	-2.37504			PSMD4	ENSG00000159352.15	-0.419869	2.19271e-25	7.4231			SV2A	ENSG00000159164.9	-4.25684	0	#NUM!			SV2A	ENSG00000159164.9	0.550989	1.1168e-60	18.0474			MRPL24	ENSG00000143314.12	-0.481461	4.07969e-13	3.72957			MRPL24	ENSG00000143314.12	-0.73351	4.48689e-30	8.83464
	SELENBP1	ENSG00000143416.20	3.08742	8.80198e-31	-2.37476			SELENBP1	ENSG00000143416.20	-1.55053	5.27465e-06	1.58878			SF3B4	ENSG00000143368.9	0.294659	2.90086e-10	2.87107			SF3B4	ENSG00000143368.9	-0.613173	4.29921e-35	10.3454			HDGF	ENSG00000143321.18	-0.289116	9.98315e-08	2.10743			HDGF	ENSG00000143321.18	-0.228918	1.71827e-05	1.43438
	PSMB4	ENSG00000159377.10	0.947907	5.67541e-118	-2.37475			PSMB4	ENSG00000159377.10	-0.506649	1.10073e-30	9.01835			VPS45	ENSG00000136631.14	-0.830572	1.4607e-64	19.2164			VPS45	ENSG00000136631.14	-0.46202	8.80747e-21	6.0372			PRCC	ENSG00000143294.14	-0.478684	1.15923e-28	8.40952			PRCC	ENSG00000143294.14	-0.558168	1.30772e-39	11.7051
	POGZ	ENSG00000143442.21	-0.272239	1.04462e-14	-2.37475			POGZ	ENSG00000143442.21	0.466283	1.18836e-42	12.6207			PLEKHO1	ENSG00000023902.13	-2.02622	0	#NUM!			PLEKHO1	ENSG00000023902.13	-0.398618	3.5538e-20	5.85482			ETV3	ENSG00000117036.11	0.707239	2.49051e-11	3.19204			ETV3	ENSG00000117036.11	0.664809	1.27567e-10	2.97847
	CGN	ENSG00000143375.14	1.80632	2.39691e-62	-2.3724			CGN	ENSG00000143375.14	1.20741	2.78663e-27	7.99383			ANP32E	ENSG00000143401.14	3.33853	0	#NUM!			ANP32E	ENSG00000143401.14	-1.43872	7.03805e-41	12.0871			CADM3	ENSG00000162706.12	-0.401334	2.40619e-23	6.8089			CADM3	ENSG00000162706.12	-0.186026	2.6835e-06	1.67713
	SNX27	ENSG00000143376.13	0.570706	1.45815e-13	-2.37194			SNX27	ENSG00000143376.13	0.902456	1.22902e-32	9.606			CA14	ENSG00000118298.11	-3.06598	8.67909e-12	3.32985			CA14	ENSG00000118298.11	-3.7976	5.52501e-11	3.08787			DUSP23	ENSG00000158716.8	6.99523	3.47356e-13	3.7506			DUSP23	ENSG00000158716.8	6.75201	1.63122e-12	3.54839
	RIIAD1	ENSG00000178796.12	-5.24099	3.62713e-44	-2.36719			RIIAD1	ENSG00000178796.12	-0.785574	6.82901e-06	1.55501			CIART	ENSG00000159208.15	-2.32235	6.67027e-56	16.6096			CIART	ENSG00000159208.15	0.695155	2.89875e-10	2.87116			CFAP45	ENSG00000213085.9	-4.65795	1.21153e-10	2.98521			CFAP45	ENSG00000213085.9	-3.64818	4.21732e-12	3.42421
	MRPL9	ENSG00000143436.10	0.977811	3.26566e-56	-2.35541			MRPL9	ENSG00000143436.10	-0.453642	1.33742e-11	3.27332			MRPS21	ENSG00000266472.5	1.05833	4.26373e-79	23.5918			MRPS21	ENSG00000266472.5	-0.672107	3.30607e-28	8.27251			TAGLN2	ENSG00000158710.14	-3.58459	9.82162e-304	91.2144			TAGLN2	ENSG00000158710.14	-1.6284	8.2148e-141	42.1699
	S100A10	ENSG00000197747.8	-0.717545	2.00406e-29	-2.35443			S100A10	ENSG00000197747.8	-2.67001	0				TARS2	ENSG00000143374.16	1.60814	4.37094e-150	44.9617			TARS2	ENSG00000143374.16	0.290575	4.07801e-05	1.32139			IGSF9	ENSG00000085552.16	-0.342178	4.42387e-08	2.21383			IGSF9	ENSG00000085552.16	-0.959876	1.25835e-54	16.2256
	S100A4	ENSG00000196154.11	-3.58327	9.18453e-24	-2.35326			S100A4	ENSG00000196154.11	-2.10317	5.04901e-13	3.7017			ECM1	ENSG00000143369.14	-2.82327	9.75928e-66	19.5701			ECM1	ENSG00000143369.14	-0.584943	6.96148e-06	1.5525			IGSF8	ENSG00000162729.13	-0.685976	1.03496e-32	9.62847			IGSF8	ENSG00000162729.13	-0.947267	2.3774e-62	18.5506
	S100A16	ENSG00000188643.10	-5.90839	2.64178e-20	-2.3516			S100A16	ENSG00000188643.10	-6.94346	4.88233e-25	7.31845			MCL1	ENSG00000143384.12	0.595095	2.41269e-25	7.41061			MCL1	ENSG00000143384.12	0.45545	1.71207e-14	4.14412			PEA15	ENSG00000162734.12	-0.852087	2.12807e-40	11.9425			PEA15	ENSG00000162734.12	-0.468033	1.42928e-13	3.8667
	S100A13	ENSG00000189171.14	2.22207	8.5174e-48	-2.34934			S100A13	ENSG00000189171.14	-1.53549	6.8873e-17	4.86523			ARNT	ENSG00000143437.20	1.78705	1.89074e-146	43.8671			ARNT	ENSG00000143437.20	0.632834	2.92617e-16	4.67611			NCSTN	ENSG00000162736.16	-0.597628	4.7731e-26	7.62244			NCSTN	ENSG00000162736.16	-0.267608	1.40875e-06	1.76138
	SNAPIN	ENSG00000143553.10	0.452117	1.09241e-08	-2.34669			SNAPIN	ENSG00000143553.10	-0.355475	2.45209e-05	1.38789			CERS2	ENSG00000143418.19	1.9146	0	#NUM!			CERS2	ENSG00000143418.19	-0.624888	1.92263e-23	6.83823			UFC1	ENSG00000143222.11	-0.378805	2.13911e-09	2.60986			UFC1	ENSG00000143222.11	-0.510175	1.55291e-16	4.75894
	ILF2	ENSG00000143621.16	0.954447	8.30137e-181	-2.34585			ILF2	ENSG00000143621.16	-0.509904	1.57241e-46	13.7882			PRUNE1	ENSG00000143363.16	-0.904001	1.78017e-26	7.75138			PRUNE1	ENSG00000143363.16	0.514464	5.4294e-11	3.09015			B4GALT3	ENSG00000158850.14	-0.262564	3.70314e-07	1.93605			B4GALT3	ENSG00000158850.14	-0.353829	1.78606e-12	3.53653
	SLC27A3	ENSG00000143554.13	-0.505615	3.28432e-05	-2.34397			SLC27A3	ENSG00000143554.13	-0.590533	1.43711e-06	1.75877			MLLT11	ENSG00000213190.3	-5.17592	0	#NUM!			MLLT11	ENSG00000213190.3	-0.642004	1.46865e-72	21.6239			PCP4L1	ENSG00000248485.1	0.93042	1.05905e-10	3.0028			PCP4L1	ENSG00000248485.1	0.671422	3.10109e-06	1.65822
	GATAD2B	ENSG00000143614.9	0.456567	1.268e-06	-2.34191			GATAD2B	ENSG00000143614.9	0.905889	4.26468e-22	6.43305			SEMA6C	ENSG00000143434.15	-1.6445	2.02409e-172	51.685			SEMA6C	ENSG00000143434.15	0.451765	1.06811e-17	5.1089			SDHC	ENSG00000143252.14	-0.32081	7.86548e-07	1.83757			SDHC	ENSG00000143252.14	-0.398478	2.38178e-10	2.89684
	CRTC2	ENSG00000160741.16	1.06109	5.07743e-67	-2.34075			CRTC2	ENSG00000160741.16	-0.536614	7.9516e-16	4.54542			SCNM1	ENSG00000163156.11	0.511405	1.27693e-12	3.5804			SCNM1	ENSG00000163156.11	-0.619382	2.35861e-15	4.40327			CFAP126	ENSG00000188931.3	-6.07572	9.74466e-07	1.80956			CFAP126	ENSG00000188931.3	-6.23032	9.99181e-08	2.10732
	SLC39A1	ENSG00000143570.17	2.0931	4.48386e-173	-2.33551			SLC39A1	ENSG00000143570.17	-0.557172	3.86835e-11	3.13447			VPS72	ENSG00000163159.12	0.488646	6.12272e-24	6.98783			VPS72	ENSG00000163159.12	-0.306499	3.56944e-09	2.54292			DUSP12	ENSG00000081721.11	-0.350112	7.41829e-12	3.35037			DUSP12	ENSG00000081721.11	-0.263993	1.27915e-07	2.07502
	RPS27	ENSG00000177954.12	1.41814	1.07982e-209	-2.33537			RPS27	ENSG00000177954.12	-0.388944	1.56273e-15	4.45708			PSMD4	ENSG00000159352.15	0.687552	1.26309e-71	21.3426			PSMD4	ENSG00000159352.15	-0.45207	2.01685e-27	8.03609			UHMK1	ENSG00000152332.15	1.26456	2.50338e-11	3.19136			UHMK1	ENSG00000152332.15	2.4127	7.02932e-42	12.3883
	UBAP2L	ENSG00000143569.18	0.323031	4.25532e-28	-2.33513			UBAP2L	ENSG00000143569.18	-0.198822	1.78877e-10	2.93427			PI4KB	ENSG00000143393.16	-0.386703	8.75475e-16	4.53284			PI4KB	ENSG00000143393.16	-0.275219	3.03762e-08	2.26298			RGS4	ENSG00000117152.13	-1.74022	4.47478e-121	36.2287			RGS4	ENSG00000117152.13	-1.76302	5.07683e-138	41.3297
	HAX1	ENSG00000143575.14	1.16441	3.353e-104	-2.33459			HAX1	ENSG00000143575.14	-0.579268	2.13193e-23	6.82472			RFX5	ENSG00000143390.17	1.03318	1.87953e-45	13.4639			RFX5	ENSG00000143390.17	-0.381085	9.53395e-06	1.51139			PBX1	ENSG00000185630.18	0.394538	1.37818e-09	2.66733			PBX1	ENSG00000185630.18	0.637358	7.0742e-24	6.96894
	ATP8B2	ENSG00000143515.16	0.876399	9.9989e-52	-2.3338			ATP8B2	ENSG00000143515.16	0.487813	7.8861e-16	4.5465			SELENBP1	ENSG00000143416.20	3.16786	7.87447e-32	9.36317			SELENBP1	ENSG00000143416.20	-6.16056	1.40149e-08	2.36411			UCK2	ENSG00000143179.15	-0.439068	6.43029e-09	2.46597			UCK2	ENSG00000143179.15	-0.379606	1.33322e-07	2.06961
	ADAR	ENSG00000160710.16	0.211207	4.22443e-08	-2.33144			ADAR	ENSG00000160710.16	0.50943	2.15105e-38	11.339			PSMB4	ENSG00000159377.10	1.26396	1.19353e-206	61.9891			PSMB4	ENSG00000159377.10	-0.498009	4.43763e-29	8.53506			ILDR2	ENSG00000143195.12	1.30404	4.94528e-06	1.59721			ILDR2	ENSG00000143195.12	1.96302	1.02898e-12	3.60863
	PMVK	ENSG00000163344.5	-0.791917	3.56249e-15	-2.33108			PMVK	ENSG00000163344.5	-0.609976	3.48656e-09	2.54599			CGN	ENSG00000143375.14	1.93983	1.30663e-69	20.7361			CGN	ENSG00000143375.14	1.56919	9.64223e-43	12.648			MPC2	ENSG00000143158.10	-0.234957	9.81366e-05	1.20658			MPC2	ENSG00000143158.10	-0.597003	1.36774e-24	7.18378
	PBXIP1	ENSG00000163346.16	-0.931226	2.19485e-08	-2.32793			PBXIP1	ENSG00000163346.16	-1.86558	3.20738e-26	7.67441			SNX27	ENSG00000143376.13	0.37174	5.30175e-06	1.58811			SNX27	ENSG00000143376.13	0.847154	1.08234e-25	7.51541			SFT2D2	ENSG00000213064.9	1.90153	1.05471e-06	1.79922			SFT2D2	ENSG00000213064.9	2.7698	7.85648e-14	3.94493
	SHC1	ENSG00000160691.18	0.583231	8.86861e-22	-2.32318			SHC1	ENSG00000160691.18	-1.2406	1.50704e-76	22.8247			CELF3	ENSG00000159409.14	-4.68997	0	#NUM!			CELF3	ENSG00000159409.14	0.166608	3.93334e-07	1.92817			XCL1	ENSG00000143184.4	-3.74418	8.9396e-05	1.21877			XCL1	ENSG00000143184.4	-4.52027	3.69134e-06	1.63544
	CKS1B	ENSG00000173207.12	4.61085	0	-2.32315			CKS1B	ENSG00000173207.12	-0.586659	1.13996e-06	1.78905			RIIAD1	ENSG00000178796.12	-5.25406	5.2699e-34	10.0177			RIIAD1	ENSG00000178796.12	-1.29425	5.35289e-11	3.092			NME7	ENSG00000143156.13	-0.490156	1.08857e-08	2.39714			NME7	ENSG00000143156.13	-0.521619	4.18911e-10	2.82302
	FLAD1	ENSG00000160688.18	0.591133	1.29277e-23	-2.32273			FLAD1	ENSG00000160688.18	-0.607283	5.41888e-22	6.40173			MRPL9	ENSG00000143436.10	0.725678	2.64279e-30	8.90385			MRPL9	ENSG00000143436.10	-0.454262	7.85404e-11	3.04188			SLC19A2	ENSG00000117479.13	0.575627	3.62161e-07	1.93896			SLC19A2	ENSG00000117479.13	1.1048	2.55559e-25	7.40308
	EFNA4	ENSG00000243364.7	1.47177	8.84099e-08	-2.31875			EFNA4	ENSG00000243364.7	-1.36243	3.28017e-05	1.34985			S100A10	ENSG00000197747.8	0.259834	4.5027e-05	1.30844			S100A10	ENSG00000197747.8	-1.12164	1.0683e-61	18.3542			F5	ENSG00000198734.10	-2.68031	2.03151e-05	1.41249			F5	ENSG00000198734.10	-3.0913	5.24769e-07	1.89048
	DPM3	ENSG00000179085.7	0.882734	6.46126e-10	-2.31853			DPM3	ENSG00000179085.7	-0.703787	7.276e-06	1.54672			S100A11	ENSG00000163191.5	1.30061	4.27188e-103	30.8163			S100A11	ENSG00000163191.5	-6.19922	3.70371e-93	27.8246			C1orf112	ENSG00000000460.16	0.837254	1.38762e-08	2.36541			C1orf112	ENSG00000000460.16	0.617424	2.33648e-05	1.3942
	KRTCAP2	ENSG00000163463.11	0.884694	1.72426e-45	-2.31537			KRTCAP2	ENSG00000163463.11	-0.598431	7.29428e-19	5.45979			S100A6	ENSG00000197956.9	-3.91344	4.82649e-19	5.51378			S100A6	ENSG00000197956.9	-1.57564	3.056e-08	2.26219			GORAB	ENSG00000120370.12	0.827573	1.47868e-08	2.3571			GORAB	ENSG00000120370.12	0.634131	1.23972e-05	1.47706
	MUC1	ENSG00000185499.16	-3.50139	1.09088e-108	-2.31514			MUC1	ENSG00000185499.16	-1.38369	9.42573e-33	9.64069			S100A4	ENSG00000196154.11	-2.79784	2.14314e-16	4.71682			S100A4	ENSG00000196154.11	-7.41777	2.6665e-12	3.48414			VAMP4	ENSG00000117533.14	0.954187	9.63158e-10	2.71418			VAMP4	ENSG00000117533.14	1.16283	1.22779e-14	4.18759
	THBS3	ENSG00000169231.13	-2.29977	0	-2.31453			THBS3	ENSG00000169231.13	-0.607473	1.43854e-36	10.7895			S100A16	ENSG00000188643.10	-6.41466	2.28242e-14	4.10653			S100A16	ENSG00000188643.10	-7.98506	8.57557e-14	3.93348			DNM3	ENSG00000197959.13	0.603779	1.45481e-12	3.56335			DNM3	ENSG00000197959.13	1.21389	1.63703e-49	14.686
	MTX1	ENSG00000173171.14	1.37472	3.70147e-37	-2.31359			MTX1	ENSG00000173171.14	-0.736965	7.55881e-10	2.74586			S100A13	ENSG00000189171.14	2.92232	9.24089e-82	24.3938			S100A13	ENSG00000189171.14	-3.04019	4.05451e-22	6.43965			PIGC	ENSG00000135845.9	-0.334464	5.31995e-07	1.88869			PIGC	ENSG00000135845.9	-0.279422	1.47147e-05	1.45465
	CLK2	ENSG00000176444.18	1.57839	3.74006e-141	-2.31355			CLK2	ENSG00000176444.18	-0.399135	7.12566e-09	2.45254			ILF2	ENSG00000143621.16	0.591356	6.18493e-68	20.2318			ILF2	ENSG00000143621.16	-0.556976	1.04853e-53	15.9484			PRDX6	ENSG00000117592.8	-0.803284	3.22003e-59	17.6079			PRDX6	ENSG00000117592.8	-0.478626	2.24891e-24	7.11877
	HCN3	ENSG00000143630.9	-2.71506	3.81871e-147	-2.30884			HCN3	ENSG00000143630.9	0.319146	8.92873e-05	1.21893			DENND4B	ENSG00000198837.9	0.677093	8.31171e-43	12.6674			DENND4B	ENSG00000198837.9	0.517718	3.07308e-24	7.07795			KLHL20	ENSG00000076321.10	0.359331	2.45353e-05	1.38781			KLHL20	ENSG00000076321.10	0.408925	7.81416e-07	1.83843
	FDPS	ENSG00000160752.14	0.592823	2.66157e-36	-2.30665			FDPS	ENSG00000160752.14	-0.558048	9.18621e-29	8.43994			JTB	ENSG00000143543.14	1.36932	3.56939e-90	26.9264			JTB	ENSG00000143543.14	-0.32396	3.94887e-05	1.32559			RC3H1	ENSG00000135870.11	1.38526	8.79415e-28	8.14461			RC3H1	ENSG00000135870.11	2.14974	1.71611e-69	20.7005
	SYT11	ENSG00000132718.8	-5.0817	0	-2.30441			SYT11	ENSG00000132718.8	1.01703	2.6871e-61	18.2336			RPS27	ENSG00000177954.12	1.70702	2.75681e-302	90.7785			RPS27	ENSG00000177954.12	-0.470702	8.89929e-23	6.63791			RABGAP1L	ENSG00000152061.23	0.884701	6.72774e-39	11.491			RABGAP1L	ENSG00000152061.23	1.26257	4.12873e-81	24.1981
	ARHGEF2	ENSG00000116584.17	-0.270244	7.96703e-05	-2.30383			ARHGEF2	ENSG00000116584.17	0.47632	3.05464e-12	3.46637			HAX1	ENSG00000143575.14	1.37916	1.42694e-143	43.0008			HAX1	ENSG00000143575.14	-0.635854	3.45303e-26	7.66477			CACYBP	ENSG00000116161.17	-0.241566	2.30588e-08	2.29902			CACYBP	ENSG00000116161.17	-0.547111	1.46766e-38	11.389
	LMNA	ENSG00000160789.19	-0.999059	5.03319e-71	-2.30359			LMNA	ENSG00000160789.19	-1.22973	2.20665e-105	31.5047			ATP8B2	ENSG00000143515.16	0.660797	2.24272e-28	8.32325			ATP8B2	ENSG00000143515.16	0.989655	2.95679e-61	18.2211			BRINP2	ENSG00000198797.6	-2.57314	0				BRINP2	ENSG00000198797.6	-2.83252	0
	PAQR6	ENSG00000160781.16	-0.636554	4.23378e-06	-2.30245			PAQR6	ENSG00000160781.16	-1.75772	4.4541e-33	9.73869			CHRNB2	ENSG00000160716.5	-7.50953	8.39543e-70	20.7939			CHRNB2	ENSG00000160716.5	0.324582	7.61193e-05	1.23979			RASAL2	ENSG00000075391.16	0.708136	6.3248e-34	9.99388			RASAL2	ENSG00000075391.16	0.657396	4.29366e-30	8.8404
	SMG5	ENSG00000198952.8	0.671561	1.28271e-58	-2.30168			SMG5	ENSG00000198952.8	0.209674	2.28472e-06	1.69816			ADAR	ENSG00000160710.16	-0.459682	5.27709e-30	8.81344			ADAR	ENSG00000160710.16	0.698018	6.03793e-72	21.4391			RALGPS2	ENSG00000116191.17	1.5595	5.24117e-45	13.3298			RALGPS2	ENSG00000116191.17	1.70047	3.04462e-55	16.4111
	GLMP	ENSG00000198715.12	1.15468	6.54746e-35	-2.30085			GLMP	ENSG00000198715.12	-1.12337	5.29074e-27	7.91001			PMVK	ENSG00000163344.5	-1.38073	5.4854e-37	10.9156			PMVK	ENSG00000163344.5	-0.614312	1.00439e-08	2.40767			TOR3A	ENSG00000186283.13	-0.494536	5.25213e-09	2.49243			TOR3A	ENSG00000186283.13	-0.393752	1.39055e-06	1.76308
	CCT3	ENSG00000163468.14	1.5406	0	-2.30076			CCT3	ENSG00000163468.14	-0.141356	8.30367e-05	1.22842			PBXIP1	ENSG00000163346.16	-0.954725	2.71316e-08	2.27775			PBXIP1	ENSG00000163346.16	-2.53327	1.97903e-34	10.1458			ABL2	ENSG00000143322.19	0.685327	1.55869e-13	3.85536			ABL2	ENSG00000143322.19	1.48332	4.60633e-64	19.0662
	MEF2D	ENSG00000116604.17	-1.27031	2.90019e-67	-2.29894			MEF2D	ENSG00000116604.17	0.586136	4.26595e-18	5.22889			PYGO2	ENSG00000163348.3	0.565669	1.47279e-11	3.26071			PYGO2	ENSG00000163348.3	0.488815	2.24544e-08	2.30249			TOR1AIP2	ENSG00000169905.12	0.565204	5.50126e-10	2.7874			TOR1AIP2	ENSG00000169905.12	0.741875	3.6734e-17	4.94741
	GPATCH4	ENSG00000160818.16	2.6746	1.58676e-242	-2.29793			GPATCH4	ENSG00000160818.16	-1.03734	2.2509e-29	8.6238			SHC1	ENSG00000160691.18	0.299943	3.40062e-06	1.64617			SHC1	ENSG00000160691.18	-2.14935	7.08824e-109	32.5562			CEP350	ENSG00000135837.15	1.22857	9.9051e-61	18.063			CEP350	ENSG00000135837.15	1.9535	1.14564e-158	47.545
	CRABP2	ENSG00000143320.8	-1.11149	2.23057e-70	-2.29687			CRABP2	ENSG00000143320.8	-0.444758	3.44486e-13	3.75169			CKS1B	ENSG00000173207.12	4.92215	0	#NUM!			CKS1B	ENSG00000173207.12	-0.895214	7.57064e-09	2.44462			LHX4-AS1	ENSG00000230124.7	-0.725836	1.00753e-44	13.2443			LHX4-AS1	ENSG00000230124.7	-0.829773	1.79163e-60	17.9856
	MRPL24	ENSG00000143314.12	1.54012	5.92373e-154	-2.29239			MRPL24	ENSG00000143314.12	-0.65676	3.11532e-24	7.07616			FLAD1	ENSG00000160688.18	0.638882	2.50393e-26	7.70678			FLAD1	ENSG00000160688.18	-0.706584	2.31273e-25	7.41614			XPR1	ENSG00000143324.13	0.525789	6.56272e-11	3.06536			XPR1	ENSG00000143324.13	1.37213	7.70972e-69	20.504
	ARHGEF11	ENSG00000132694.18	-0.961158	1.5223e-69	-2.29113			ARHGEF11	ENSG00000132694.18	0.443969	9.55773e-17	4.82239			ZBTB7B	ENSG00000160685.13	2.45528	5.68797e-39	11.5129			ZBTB7B	ENSG00000160685.13	-1.72185	1.09276e-08	2.39664			CACNA1E	ENSG00000198216.11	0.636654	1.52765e-31	9.27653			CACNA1E	ENSG00000198216.11	0.933835	7.745e-69	20.5034
	ETV3	ENSG00000117036.11	1.0185	2.46888e-23	-2.28825			ETV3	ENSG00000117036.11	0.835274	8.92371e-16	4.53034			EFNA4	ENSG00000243364.7	1.83853	2.9969e-11	3.16784			EFNA4	ENSG00000243364.7	-2.37455	2.68413e-06	1.6771			RNASEL	ENSG00000135828.11	-2.44398	3.19704e-28	8.2769			RNASEL	ENSG00000135828.11	-2.06053	1.54517e-25	7.46886
	IFI16	ENSG00000163565.18	-3.52683	2.74287e-19	-2.28796			IFI16	ENSG00000163565.18	-2.53249	5.66991e-17	4.89066			KRTCAP2	ENSG00000163463.11	1.91402	2.04617e-210	63.1227			KRTCAP2	ENSG00000163463.11	-0.512899	4.02587e-13	3.73131			RGS16	ENSG00000143333.6	-1.45283	5.56796e-41	12.1178			RGS16	ENSG00000143333.6	-0.784114	4.62211e-15	4.31531
	CADM3	ENSG00000162706.12	-5.97082	0	-2.28695			CADM3	ENSG00000162706.12	-0.839206	4.27408e-94	28.1069			MUC1	ENSG00000185499.16	-2.83693	4.98256e-77	22.9694			MUC1	ENSG00000185499.16	0.486147	1.72077e-05	1.43419			RGS8	ENSG00000135824.12	-1.98393	1.18631e-43	12.922			RGS8	ENSG00000135824.12	-0.818365	7.69714e-11	3.04452
	ACKR1	ENSG00000213088.10	-6.79252	1.67979e-62	-2.28671			ACKR1	ENSG00000213088.10	-1.57925	2.24446e-30	8.9252			THBS3	ENSG00000169231.13	-1.50676	1.49802e-157	47.2089			THBS3	ENSG00000169231.13	0.842798	1.43573e-72	21.6269			LAMC1	ENSG00000135862.5	-1.07412	3.01829e-57	17.0143			LAMC1	ENSG00000135862.5	0.684736	2.28914e-29	8.6216
	TAGLN2	ENSG00000158710.14	2.04396	2.83173e-301	-2.28586			TAGLN2	ENSG00000158710.14	-3.16915	0				MTX1	ENSG00000173171.14	1.50706	2.68128e-43	12.8153			MTX1	ENSG00000173171.14	-0.574665	1.09429e-05	1.49337			LAMC2	ENSG00000058085.14	-4.83738	1.93786e-126	37.8433			LAMC2	ENSG00000058085.14	-3.0789	1.37676e-146	43.9086
	IGSF9	ENSG00000085552.16	-4.48808	0	-2.28555			IGSF9	ENSG00000085552.16	-0.254215	6.58782e-05	1.25868			HCN3	ENSG00000143630.9	-2.82153	7.92252e-127	37.9602			HCN3	ENSG00000143630.9	0.794998	3.15283e-23	6.77357			NMNAT2	ENSG00000157064.10	-0.324851	1.15768e-05	1.48601			NMNAT2	ENSG00000157064.10	0.39236	3.57076e-08	2.24184
	IGSF8	ENSG00000162729.13	-1.18522	5.11721e-91	-2.28518			IGSF8	ENSG00000162729.13	-0.537888	3.06451e-20	5.87419			FDPS	ENSG00000160752.14	0.934588	3.83078e-87	26.014			FDPS	ENSG00000160752.14	-0.359286	1.07182e-12	3.60329			RGL1	ENSG00000143344.15	0.665249	7.72454e-12	3.34508			RGL1	ENSG00000143344.15	0.980193	9.0902e-26	7.53822
	COPA	ENSG00000122218.15	0.597147	1.26183e-60	-2.2848			COPA	ENSG00000122218.15	0.41623	6.24454e-28	8.18937			RUSC1	ENSG00000160753.15	-0.654041	5.34141e-51	15.1335			RUSC1	ENSG00000160753.15	0.482204	1.67315e-30	8.96361			C1orf21	ENSG00000116667.13	-0.824133	1.72673e-15	4.44404			C1orf21	ENSG00000116667.13	-0.802063	6.71082e-16	4.5676
	VANGL2	ENSG00000162738.5	-2.47379	4.31275e-205	-2.2843			VANGL2	ENSG00000162738.5	0.485797	1.31983e-12	3.57608			ASH1L	ENSG00000116539.12	-0.267506	6.50576e-06	1.56135			ASH1L	ENSG00000116539.12	1.4207	8.58773e-143	42.7662			EDEM3	ENSG00000116406.18	0.820554	1.18114e-20	5.99884			EDEM3	ENSG00000116406.18	1.26172	1.57361e-49	14.6912
	F11R	ENSG00000158769.17	1.90919	1.53068e-32	-2.28401			F11R	ENSG00000158769.17	0.770023	7.74745e-06	1.53852			SYT11	ENSG00000132718.8	-5.80526	0	#NUM!			SYT11	ENSG00000132718.8	1.0022	2.30758e-61	18.2535			RNF2	ENSG00000121481.10	0.503573	3.33724e-12	3.4548			RNF2	ENSG00000121481.10	0.689745	8.53042e-23	6.64344
	USF1	ENSG00000158773.14	-1.10773	1.34884e-96	-2.2829			USF1	ENSG00000158773.14	-0.318752	1.23505e-09	2.68167			KHDC4	ENSG00000132680.10	2.12789	0	#NUM!			KHDC4	ENSG00000132680.10	0.456642	7.85512e-17	4.84804			TPR	ENSG00000047410.13	0.295098	4.46094e-18	5.22304			TPR	ENSG00000047410.13	0.323599	3.24758e-22	6.46867
	PFDN2	ENSG00000143256.4	0.267399	9.66237e-07	-2.28099			PFDN2	ENSG00000143256.4	-0.556094	3.58729e-22	6.45566			ARHGEF2	ENSG00000116584.17	-0.289359	4.47964e-05	1.30911			ARHGEF2	ENSG00000116584.17	0.841308	1.36132e-35	10.4957			ODR4	ENSG00000157181.15	0.650561	1.65511e-06	1.74031			ODR4	ENSG00000157181.15	0.842722	1.45075e-10	2.96166
	DEDD	ENSG00000158796.16	-0.57246	4.98692e-19	-2.27947			DEDD	ENSG00000158796.16	-0.427103	7.5872e-11	3.0464			UBQLN4	ENSG00000160803.7	-0.463361	3.42496e-20	5.85965			UBQLN4	ENSG00000160803.7	0.289363	5.74397e-09	2.48072			BRINP3	ENSG00000162670.10	0.791285	2.93821e-21	6.18072			BRINP3	ENSG00000162670.10	0.356555	2.65328e-05	1.37758
	USP21	ENSG00000143258.15	0.762285	2.01448e-54	-2.27885			USP21	ENSG00000143258.15	-0.265749	3.97317e-07	1.92685			LAMTOR2	ENSG00000116586.11	0.528755	3.07054e-14	4.06775			LAMTOR2	ENSG00000116586.11	-0.626847	1.22638e-15	4.48877			UCHL5	ENSG00000116750.13	0.370946	9.5392e-07	1.81235			UCHL5	ENSG00000116750.13	0.450269	6.26159e-10	2.77047
	SDHC	ENSG00000143252.14	0.756146	2.50034e-36	-2.27858			SDHC	ENSG00000143252.14	-0.508535	3.15833e-15	4.3651			MEX3A	ENSG00000254726.2	-2.0236	4.36e-105	31.4156			MEX3A	ENSG00000254726.2	0.498198	2.5806e-10	2.88636			B3GALT2	ENSG00000162630.5	1.40708	2.88268e-39	11.6018			B3GALT2	ENSG00000162630.5	1.31197	5.79146e-35	10.3064
	CFAP126	ENSG00000188931.3	-7.99833	3.77376e-09	-2.27424			CFAP126	ENSG00000188931.3	-4.66946	4.95525e-06	1.59694			LMNA	ENSG00000160789.19	-0.956461	3.81312e-60	17.8868			LMNA	ENSG00000160789.19	-0.887046	6.06825e-49	14.5147			KCNT2	ENSG00000162687.17	1.39001	4.64572e-17	4.91671			KCNT2	ENSG00000162687.17	1.03516	3.88805e-10	2.83277
	DUSP12	ENSG00000081721.11	-1.05713	1.33118e-90	-2.27345			DUSP12	ENSG00000081721.11	-0.430111	5.19375e-17	4.90213			SEMA4A	ENSG00000196189.12	-2.77571	3.86143e-146	43.7738			SEMA4A	ENSG00000196189.12	0.430855	2.54597e-08	2.28607			ZBTB41	ENSG00000177888.7	2.40757	1.30418e-48	14.4147			ZBTB41	ENSG00000177888.7	3.34583	4.77844e-96	28.6944
	ATF6	ENSG00000118217.5	0.896533	5.61995e-35	-2.27252			ATF6	ENSG00000118217.5	0.602717	1.42809e-15	4.46886			SMG5	ENSG00000198952.8	0.189249	1.54947e-05	1.4479			SMG5	ENSG00000198952.8	0.255975	1.28087e-08	2.37588			DENND1B	ENSG00000213047.12	1.67924	7.195e-32	9.37497			DENND1B	ENSG00000213047.12	1.76039	8.5415e-36	10.5567
	UHMK1	ENSG00000152332.15	3.18371	1.35903e-73	-2.2719			UHMK1	ENSG00000152332.15	2.0347	4.37133e-29	8.53703			GLMP	ENSG00000198715.12	1.01618	3.94489e-26	7.64736			GLMP	ENSG00000198715.12	-2.0212	1.49501e-49	14.6979			LHX9	ENSG00000143355.15	2.01732	4.98611e-197	59.0929			LHX9	ENSG00000143355.15	2.00896	1.06329e-196	58.9939
	UAP1	ENSG00000117143.13	1.95102	3.26256e-269	-2.27119			UAP1	ENSG00000117143.13	0.544586	4.50936e-20	5.82369			CCT3	ENSG00000163468.14	1.52905	0	#NUM!			CCT3	ENSG00000163468.14	-0.409088	6.50809e-31	9.08706			NEK7	ENSG00000151414.14	1.51882	4.85422e-13	3.70685			NEK7	ENSG00000151414.14	1.37067	3.85563e-11	3.1349
	DDR2	ENSG00000162733.17	1.68278	3.62016e-07	-2.27116			DDR2	ENSG00000162733.17	1.69038	4.6453e-07	1.90642			MIR9-1HG	ENSG00000125462.16	-4.17412	5.80937e-60	17.8318			MIR9-1HG	ENSG00000125462.16	-3.36907	9.68246e-42	12.3464			ZNF281	ENSG00000162702.7	0.339816	5.26402e-10	2.79316			ZNF281	ENSG00000162702.7	0.627744	1.04397e-32	9.62733
	HSD17B7	ENSG00000132196.14	0.819449	7.26178e-13	-2.27055			HSD17B7	ENSG00000132196.14	1.08821	1.63768e-21	6.25714			MEF2D	ENSG00000116604.17	-1.08119	5.54628e-46	13.6234			MEF2D	ENSG00000116604.17	0.672974	1.07692e-22	6.61297			DDX59	ENSG00000118197.13	0.756289	7.45717e-16	4.55381			DDX59	ENSG00000118197.13	0.562051	1.46234e-09	2.65959
	RGS4	ENSG00000117152.13	-5.54439	8.20159e-208	-2.27041			RGS4	ENSG00000117152.13	-3.21871	0				GPATCH4	ENSG00000160818.16	2.79889	4.71753e-262	78.6671			GPATCH4	ENSG00000160818.16	-1.4021	6.66642e-37	10.8901			CAMSAP2	ENSG00000118200.14	0.782608	6.64345e-35	10.2885			CAMSAP2	ENSG00000118200.14	1.16698	2.17945e-77	23.0775
	RGS5	ENSG00000143248.12	-0.921079	1.13292e-05	-2.27015			RGS5	ENSG00000143248.12	-1.06495	2.84711e-07	1.97042			HAPLN2	ENSG00000132702.12	-0.848892	1.67833e-06	1.73849			HAPLN2	ENSG00000132702.12	0.93794	1.00915e-08	2.40705			KIF21B	ENSG00000116852.14	-0.300371	2.5183e-11	3.19058			KIF21B	ENSG00000116852.14	0.467479	1.86395e-26	7.74537
	RXRG	ENSG00000143171.12	-1.78494	9.49339e-15	-2.26549			RXRG	ENSG00000143171.12	0.818431	4.21713e-05	1.317			NES	ENSG00000132688.10	-3.91807	1.23743e-183	55.0606			NES	ENSG00000132688.10	-0.499388	2.71493e-05	1.37458			TMEM9	ENSG00000116857.16	-0.437259	3.27211e-11	3.15635			TMEM9	ENSG00000116857.16	-0.545479	2.43652e-17	5.00108
	MGST3	ENSG00000143198.12	-1.00814	2.699e-82	-2.26343			MGST3	ENSG00000143198.12	-1.03779	6.1827e-85	25.3494			CRABP2	ENSG00000143320.8	-0.246305	6.96632e-05	1.25138			CRABP2	ENSG00000143320.8	-2.14525	3.51403e-159	47.6995			CSRP1	ENSG00000159176.13	2.38544	5.29163e-62	18.446			CSRP1	ENSG00000159176.13	2.87768	4.26038e-93	27.8063
	ALDH9A1	ENSG00000143149.12	1.64087	2.71075e-144	-2.26231			ALDH9A1	ENSG00000143149.12	-1.01173	3.82062e-45	13.3711			ISG20L2	ENSG00000143319.16	1.36362	2.0615e-90	26.9981			ISG20L2	ENSG00000143319.16	0.330358	8.7381e-06	1.52279			NAV1	ENSG00000134369.15	0.52392	6.02858e-11	3.07646			NAV1	ENSG00000134369.15	1.27585	3.54021e-60	17.8965
	TIPRL	ENSG00000143155.12	0.72571	1.51364e-24	-2.26162			TIPRL	ENSG00000143155.12	0.321117	2.37962e-05	1.39181			MRPL24	ENSG00000143314.12	2.15034	5.77655e-299	89.7787			MRPL24	ENSG00000143314.12	-0.634815	1.0738e-17	5.1082			SHISA4	ENSG00000198892.6	-0.616571	1.86259e-08	2.32693			SHISA4	ENSG00000198892.6	-1.02603	1.31225e-21	6.2861
	SFT2D2	ENSG00000213064.9	3.12118	1.78358e-17	-2.25635			SFT2D2	ENSG00000213064.9	1.7366	6.82951e-06	1.555			ARHGEF11	ENSG00000132694.18	-1.27815	1.86507e-106	31.8277			ARHGEF11	ENSG00000132694.18	0.706176	8.93649e-41	12.0559			LGR6	ENSG00000133067.17	-3.46136	2.15257e-39	11.6399			LGR6	ENSG00000133067.17	-3.13513	1.3911e-40	11.998
	ATP1B1	ENSG00000143153.12	-1.85319	0	-2.25237			ATP1B1	ENSG00000143153.12	0.727613	6.67567e-84	25.0383			ETV3	ENSG00000117036.11	0.623554	9.62166e-09	2.41328			ETV3	ENSG00000117036.11	0.909332	1.37165e-16	4.77517			KDM5B	ENSG00000117139.17	0.259856	5.5778e-15	4.29074			KDM5B	ENSG00000117139.17	0.468687	1.12779e-47	14.1327
	NME7	ENSG00000143156.13	-0.439954	1.62917e-07	-2.252			NME7	ENSG00000143156.13	-0.850792	7.20899e-23	6.66544			KIRREL1	ENSG00000183853.17	-0.921274	4.63103e-14	4.01403			KIRREL1	ENSG00000183853.17	1.08291	5.29441e-24	7.00683			CYB5R1	ENSG00000159348.12	-0.668105	4.11999e-26	7.64168			CYB5R1	ENSG00000159348.12	-0.745473	6.52864e-34	9.98973
	SLC19A2	ENSG00000117479.13	1.58923	1.10655e-51	-2.25137			SLC19A2	ENSG00000117479.13	1.19445	1.3827e-28	8.38648			IFI16	ENSG00000163565.18	-2.3801	5.01832e-12	3.40147			IFI16	ENSG00000163565.18	-4.56516	1.94434e-12	3.52543			ADORA1	ENSG00000163485.16	-1.10917	3.38716e-32	9.47346			ADORA1	ENSG00000163485.16	-1.19536	6.18854e-39	11.5019
	F5	ENSG00000198734.10	-4.03089	1.56592e-07	-2.25085			F5	ENSG00000198734.10	-4.42055	8.45084e-10	2.73128			ACKR1	ENSG00000213088.10	-4.2212	3.56881e-79	23.615			ACKR1	ENSG00000213088.10	-1.32452	2.2467e-19	5.61374			ZBED6	ENSG00000257315.2	2.29844	8.5074e-43	12.6644			ZBED6	ENSG00000257315.2	3.09126	6.32977e-80	23.8412
	KIFAP3	ENSG00000075945.12	-2.28326	0	-2.24904			KIFAP3	ENSG00000075945.12	-0.635073	7.95938e-34	9.96383			TAGLN2	ENSG00000158710.14	2.05364	6.03471e-297	89.1709			TAGLN2	ENSG00000158710.14	-5.08467	4.42463e-162	48.5724			SOX13	ENSG00000143842.14	-1.92725	3.85577e-12	3.43592			SOX13	ENSG00000143842.14	-1.81111	1.18575e-12	3.59009
	DNM3	ENSG00000197959.13	-1.96591	3.89888e-86	-2.24892			DNM3	ENSG00000197959.13	1.84891	8.28391e-109	32.5359			IGSF9	ENSG00000085552.16	-4.7229	7.74965e-290	87.031			IGSF9	ENSG00000085552.16	-0.316171	1.62552e-06	1.74266			ETNK2	ENSG00000143845.14	-0.901702	3.5659e-27	7.96159			ETNK2	ENSG00000143845.14	-0.821827	6.45337e-24	6.98095
	PIGC	ENSG00000135845.9	-0.553386	6.51325e-17	-2.24566			PIGC	ENSG00000135845.9	-0.580871	8.13306e-19	5.44556			IGSF8	ENSG00000162729.13	-0.741582	5.09798e-36	10.6241			IGSF8	ENSG00000162729.13	-0.557207	3.03766e-20	5.87534			PLEKHA6	ENSG00000143850.14	1.27628	1.19511e-69	20.7478			PLEKHA6	ENSG00000143850.14	0.459034	5.39615e-10	2.78992
	PRDX6	ENSG00000117592.8	2.44042	0	-2.24563			PRDX6	ENSG00000117592.8	-0.667331	7.63996e-44	12.9795			CASQ1	ENSG00000143318.12	-6.69693	3.15294e-09	2.55914			CASQ1	ENSG00000143318.12	-2.76604	4.79953e-05	1.30009			PPP1R15B	ENSG00000158615.8	0.38369	5.35316e-12	3.39303			PPP1R15B	ENSG00000158615.8	0.994601	1.40438e-80	24.038
	DARS2	ENSG00000117593.10	3.46884	0	-2.24125			DARS2	ENSG00000117593.10	-0.6039	1.36706e-09	2.66839			PEA15	ENSG00000162734.12	-1.91622	3.81572e-172	51.6021			PEA15	ENSG00000162734.12	-0.474739	5.31075e-13	3.6951			MDM4	ENSG00000198625.12	1.2727	2.93563e-23	6.7829			MDM4	ENSG00000198625.12	1.10102	4.2154e-18	5.23044
	RC3H1	ENSG00000135870.11	1.2109	1.04262e-21	-2.24055			RC3H1	ENSG00000135870.11	1.66666	3.90492e-40	11.8631			COPA	ENSG00000122218.15	0.803592	1.26843e-106	31.8781			COPA	ENSG00000122218.15	0.329364	5.72347e-18	5.19046			LRRN2	ENSG00000170382.11	-0.718516	2.54126e-19	5.59764			LRRN2	ENSG00000170382.11	-0.92029	1.79529e-31	9.25543
	CACYBP	ENSG00000116161.17	1.42857	6.45552e-282	-2.23621			CACYBP	ENSG00000116161.17	-0.518001	5.68306e-33	9.70684			NCSTN	ENSG00000162736.16	-0.332171	7.07807e-09	2.45342			NCSTN	ENSG00000162736.16	-0.513334	1.07891e-17	5.10758			RBBP5	ENSG00000117222.13	0.723335	5.92525e-18	5.18593			RBBP5	ENSG00000117222.13	0.994787	4.32767e-35	10.3445
	MRPS14	ENSG00000120333.4	1.28865	7.16135e-42	-2.23327			MRPS14	ENSG00000120333.4	-0.699868	2.81756e-11	3.1759			VANGL2	ENSG00000162738.5	-2.97365	9.70405e-215	64.4243			VANGL2	ENSG00000162738.5	0.713363	8.03765e-26	7.55431			KLHDC8A	ENSG00000162873.14	-0.776456	4.69198e-11	3.10923			KLHDC8A	ENSG00000162873.14	-0.917142	1.23994e-15	4.48733
	TNR	ENSG00000116147.16	-5.89102	1.06394e-48	-2.23026			TNR	ENSG00000116147.16	-1.10085	2.23516e-11	3.20618			TSTD1	ENSG00000215845.10	4.47541	6.51566e-05	1.26012			TSTD1	ENSG00000215845.10	8.24405	4.01094e-14	4.03282			LEMD1	ENSG00000186007.9	-0.486469	1.5108e-05	1.4512			LEMD1	ENSG00000186007.9	-0.529471	1.17107e-06	1.78554
	COP1	ENSG00000143207.20	-0.693084	2.46642e-41	-2.22632			COP1	ENSG00000143207.20	-0.269227	2.61746e-07	1.98142			PFDN2	ENSG00000143256.4	1.45054	8.67458e-163	48.7854			PFDN2	ENSG00000143256.4	-0.50232	1.67638e-17	5.04997			NUCKS1	ENSG00000069275.12	-0.547771	6.11409e-29	8.49316			NUCKS1	ENSG00000069275.12	-0.628525	1.85407e-38	11.3584
	ASTN1	ENSG00000152092.15	-5.15346	0	-2.22487			ASTN1	ENSG00000152092.15	0.683696	6.44289e-36	10.5935			DEDD	ENSG00000158796.16	-0.620518	1.43596e-20	5.9733			DEDD	ENSG00000158796.16	-0.388599	1.48772e-08	2.35631			DYRK3	ENSG00000143479.16	-0.535814	1.13047e-08	2.39221			DYRK3	ENSG00000143479.16	0.708479	1.88719e-16	4.73345
	BRINP2	ENSG00000198797.6	-7.97152	0	-2.22285			BRINP2	ENSG00000198797.6	-3.48954	0				UFC1	ENSG00000143222.11	0.376667	1.02795e-09	2.70567			UFC1	ENSG00000143222.11	-0.809949	2.76108e-33	9.80121			YOD1	ENSG00000180667.10	1.59576	1.01544e-22	6.62066			YOD1	ENSG00000180667.10	1.60137	1.07699e-23	6.91399
	RASAL2	ENSG00000075391.16	-1.79909	4.04869e-155	-2.22196			RASAL2	ENSG00000075391.16	0.651165	9.3598e-28	8.13646			SDHC	ENSG00000143252.14	0.726495	3.98506e-32	9.45221			SDHC	ENSG00000143252.14	-0.401855	7.78755e-09	2.44093			CD55	ENSG00000196352.15	-2.30984	3.38273e-78	23.321			CD55	ENSG00000196352.15	-1.56205	1.11215e-52	15.6397
	RALGPS2	ENSG00000116191.17	1.29764	1.74451e-31	-2.21976			RALGPS2	ENSG00000116191.17	1.42114	2.11307e-37	11.0403			CFAP126	ENSG00000188931.3	-7.4546	4.0526e-08	2.22529			CFAP126	ENSG00000188931.3	-7.15758	2.48251e-07	1.98834			PLXNA2	ENSG00000076356.6	-0.375856	4.66812e-10	2.80887			PLXNA2	ENSG00000076356.6	0.293534	3.56106e-07	1.94117
	TOR3A	ENSG00000186283.13	1.37384	4.19981e-74	-2.2195			TOR3A	ENSG00000186283.13	-0.639975	1.53958e-14	4.15801			DUSP12	ENSG00000081721.11	-1.09961	2.18896e-88	26.3882			DUSP12	ENSG00000081721.11	-0.483319	7.33493e-19	5.45906			CAMK1G	ENSG00000008118.9	-0.590484	3.11523e-05	1.35659			CAMK1G	ENSG00000008118.9	-0.70763	2.87055e-07	1.96935
	ABL2	ENSG00000143322.19	1.25669	2.56781e-45	-2.21931			ABL2	ENSG00000143322.19	1.12531	2.69379e-35	10.4065			NOS1AP	ENSG00000198929.12	-1.0571	1.75523e-06	1.73263			NOS1AP	ENSG00000198929.12	1.47301	2.70786e-15	4.38522			G0S2	ENSG00000123689.5	-1.38387	3.1266e-05	1.35612			G0S2	ENSG00000123689.5	-2.00114	1.49508e-09	2.65669
	TOR1AIP2	ENSG00000169905.12	1.28427	1.02718e-49	-2.21857			TOR1AIP2	ENSG00000169905.12	0.581573	1.96969e-10	2.92168			UHMK1	ENSG00000152332.15	2.9581	7.09888e-62	18.4076			UHMK1	ENSG00000152332.15	1.85525	1.8794e-22	6.54017			SYT14	ENSG00000143469.18	1.31726	5.73238e-20	5.79232			SYT14	ENSG00000143469.18	1.73165	5.55548e-35	10.3119
	CEP350	ENSG00000135837.15	1.57556	6.04289e-102	-2.2166			CEP350	ENSG00000135837.15	1.63215	3.03228e-104	31.1621			HSD17B7	ENSG00000132196.14	0.800402	1.11492e-11	3.29711			HSD17B7	ENSG00000132196.14	1.00678	4.67131e-17	4.91599			SERTAD4	ENSG00000082497.11	0.825402	4.72648e-05	1.30209			SERTAD4	ENSG00000082497.11	1.68974	3.35488e-19	5.56133
	QSOX1	ENSG00000116260.16	-0.654086	2.30249e-25	-2.21624			QSOX1	ENSG00000116260.16	-0.51443	9.24843e-16	4.52566			RGS4	ENSG00000117152.13	-6.27005	9.22812e-126	37.6393			RGS4	ENSG00000117152.13	-5.53339	2.51486e-125	37.5082			RCOR3	ENSG00000117625.13	0.754093	5.5239e-24	7.00128			RCOR3	ENSG00000117625.13	0.64852	1.74274e-18	5.34592
	XPR1	ENSG00000143324.13	-1.10093	6.55455e-42	-2.21514			XPR1	ENSG00000143324.13	2.30341	1.37107e-187	56.2514			RGS5	ENSG00000143248.12	-1.26442	5.23616e-08	2.1918			RGS5	ENSG00000143248.12	-3.70143	1.10053e-17	5.10499			NEK2	ENSG00000117650.12	-4.08051	8.798e-12	3.32807			NEK2	ENSG00000117650.12	-1.96293	8.29479e-11	3.03474
	IER5	ENSG00000162783.10	1.5655	3.755e-43	-2.21218			IER5	ENSG00000162783.10	-0.999784	7.40763e-15	4.25365			NUF2	ENSG00000143228.12	6.91554	1.17248e-98	29.4801			NUF2	ENSG00000143228.12	-3.87616	2.43856e-05	1.38861			LPGAT1	ENSG00000123684.12	1.08123	2.26935e-20	5.91346			LPGAT1	ENSG00000123684.12	1.50787	5.19507e-40	11.8258
	CACNA1E	ENSG00000198216.11	-5.18297	0	-2.2116			CACNA1E	ENSG00000198216.11	0.596078	1.0319e-26	7.82267			PBX1	ENSG00000185630.18	-2.38976	1.45761e-189	56.8454			PBX1	ENSG00000185630.18	0.426028	1.86661e-10	2.9287			NENF	ENSG00000117691.9	-0.629015	1.34539e-09	2.67048			NENF	ENSG00000117691.9	-0.823964	1.57071e-16	4.75745
	RNASEL	ENSG00000135828.11	-0.92774	6.01838e-07	-2.20729			RNASEL	ENSG00000135828.11	-0.809844	1.36569e-05	1.4644			LMX1A	ENSG00000162761.14	-4.75431	1.21661e-05	1.47952			LMX1A	ENSG00000162761.14	-5.17159	5.01088e-06	1.59548			FLVCR1	ENSG00000162769.12	1.0899	2.46872e-27	8.00966			FLVCR1	ENSG00000162769.12	1.30814	1.81903e-40	11.963
	RGS8	ENSG00000135824.12	-6.55087	8.0838e-52	-2.20657			RGS8	ENSG00000135824.12	-1.16814	3.12741e-19	5.5705			RXRG	ENSG00000143171.12	-2.51931	2.78094e-19	5.58586			RXRG	ENSG00000143171.12	-0.950532	6.46834e-05	1.26108			VASH2	ENSG00000143494.15	0.509065	1.76008e-08	2.33433			VASH2	ENSG00000143494.15	0.393184	1.16295e-05	1.48541
	DHX9	ENSG00000135829.16	0.540583	4.50415e-78	-2.20477			DHX9	ENSG00000135829.16	-0.149739	1.49843e-06	1.75331			MGST3	ENSG00000143198.12	-0.603584	6.56592e-30	8.78487			MGST3	ENSG00000143198.12	-0.866534	8.60224e-55	16.2753			ANGEL2	ENSG00000174606.13	0.803116	5.30314e-12	3.39425			ANGEL2	ENSG00000174606.13	1.43735	2.78803e-38	11.3051
	LAMC1	ENSG00000135862.5	1.80575	1.01312e-203	-2.20363			LAMC1	ENSG00000135862.5	-0.672855	9.78065e-25	7.22762			ALDH9A1	ENSG00000143149.12	1.48584	3.10483e-114	34.1693			ALDH9A1	ENSG00000143149.12	-1.17534	3.72331e-46	13.6755			SMYD2	ENSG00000143499.13	-0.652599	3.62788e-17	4.94904			SMYD2	ENSG00000143499.13	-0.65149	2.84463e-18	5.28186
	LAMC2	ENSG00000058085.14	-4.35767	4.3149e-131	-2.20237			LAMC2	ENSG00000058085.14	-2.61635	2.54176e-124	37.2058			POU2F1	ENSG00000143190.22	0.668619	5.14977e-18	5.20427			POU2F1	ENSG00000143190.22	-0.350717	4.60218e-05	1.30558			KCTD3	ENSG00000136636.12	0.624009	1.18326e-32	9.61096			KCTD3	ENSG00000136636.12	0.458399	1.01211e-18	5.41697
	NMNAT2	ENSG00000157064.10	-4.15693	0	-2.20215			NMNAT2	ENSG00000157064.10	0.756519	1.85911e-25	7.44468			MPC2	ENSG00000143158.10	0.406431	2.71212e-12	3.48192			MPC2	ENSG00000143158.10	-0.627538	2.72838e-22	6.49144			GPATCH2	ENSG00000092978.10	0.64472	2.47183e-08	2.28993			GPATCH2	ENSG00000092978.10	1.13422	2.73048e-25	7.39443
	SMG7	ENSG00000116698.21	-0.323642	2.0935e-12	-2.19948			SMG7	ENSG00000116698.21	0.746496	2.28806e-59	17.6526			GPR161	ENSG00000143147.14	-1.02189	1.41911e-26	7.78102			GPR161	ENSG00000143147.14	0.801235	9.88166e-21	6.02216			TGFB2	ENSG00000092969.11	-1.80073	3.91447e-28	8.25043			TGFB2	ENSG00000092969.11	0.972834	3.10158e-14	4.06644
	RGL1	ENSG00000143344.15	-2.27562	3.80553e-68	-2.19929			RGL1	ENSG00000143344.15	0.605737	5.30094e-10	2.79225			SFT2D2	ENSG00000213064.9	2.42079	1.85772e-10	2.92933			SFT2D2	ENSG00000213064.9	2.55976	4.52597e-11	3.11394			SLC30A10	ENSG00000196660.10	1.30706	9.60743e-13	3.6176			SLC30A10	ENSG00000196660.10	1.08484	2.1938e-09	2.60656
	EDEM3	ENSG00000116406.18	0.652509	9.91002e-14	-2.19835			EDEM3	ENSG00000116406.18	1.33788	9.97499e-53	15.6539			ATP1B1	ENSG00000143153.12	-1.51138	3.31211e-271	81.4226			ATP1B1	ENSG00000143153.12	0.722816	3.82242e-82	24.5092			RAB3GAP2	ENSG00000118873.15	0.744065	4.28338e-45	13.3562			RAB3GAP2	ENSG00000118873.15	0.666614	2.18592e-37	11.0359
	IVNS1ABP	ENSG00000116679.15	0.413347	5.28587e-26	-2.19643			IVNS1ABP	ENSG00000116679.15	-0.202223	1.28873e-06	1.77302			NME7	ENSG00000143156.13	-0.607864	4.24216e-12	3.42344			NME7	ENSG00000143156.13	-0.936887	1.19371e-23	6.90054			MARK1	ENSG00000116141.15	0.399304	4.11181e-17	4.93267			MARK1	ENSG00000116141.15	0.517973	4.62079e-29	8.52977
	BRINP3	ENSG00000162670.10	-3.53139	3.75765e-188	-2.19585			BRINP3	ENSG00000162670.10	-1.70734	7.48418e-77	22.9162			BLZF1	ENSG00000117475.13	0.875639	3.95367e-16	4.63676			BLZF1	ENSG00000117475.13	-0.507237	8.79458e-05	1.22091			MTARC2	ENSG00000117791.15	2.26344	1.46526e-22	6.57271			MTARC2	ENSG00000117791.15	1.42389	1.40773e-09	2.66456
	UCHL5	ENSG00000116750.13	2.76134	0	-2.19453			UCHL5	ENSG00000116750.13	0.557313	3.63541e-14	4.04568			CCDC181	ENSG00000117477.12	0.844723	5.53216e-24	7.00109			CCDC181	ENSG00000117477.12	-1.38198	8.69668e-42	12.3605			TAF1A	ENSG00000143498.17	0.769301	9.58335e-09	2.4138			TAF1A	ENSG00000143498.17	1.12037	3.81493e-18	5.2435
	RO60	ENSG00000116747.12	1.1731	2.25608e-55	-2.19055			RO60	ENSG00000116747.12	-0.418735	3.37157e-07	1.94832			SLC19A2	ENSG00000117479.13	1.45802	1.77878e-41	12.2669			SLC19A2	ENSG00000117479.13	0.856498	1.93084e-13	3.82737			MIA3	ENSG00000154305.16	0.275836	2.49719e-11	3.19169			MIA3	ENSG00000154305.16	0.623651	3.70545e-56	16.6864
	CDC73	ENSG00000134371.12	1.87322	4.58955e-107	-2.18811			CDC73	ENSG00000134371.12	0.363609	9.45996e-05	1.21138			F5	ENSG00000198734.10	-5.73615	3.09889e-07	1.95934			F5	ENSG00000198734.10	-3.20738	4.88499e-05	1.29778			AIDA	ENSG00000186063.12	0.483201	2.9137e-05	1.36534			AIDA	ENSG00000186063.12	0.700519	2.72025e-10	2.87947
	B3GALT2	ENSG00000162630.5	-3.91698	7.13925e-79	-2.18757			B3GALT2	ENSG00000162630.5	0.519089	5.07131e-06	1.59392			METTL18	ENSG00000171806.11	1.292	1.61145e-17	5.05513			METTL18	ENSG00000171806.11	-0.877774	2.521e-06	1.68529			BROX	ENSG00000162819.11	0.870531	8.94002e-16	4.5301			BROX	ENSG00000162819.11	1.14195	1.17924e-27	8.10626
	KCNT2	ENSG00000162687.17	1.19327	4.06327e-13	-2.18665			KCNT2	ENSG00000162687.17	0.696179	5.95459e-05	1.2719			DNM3	ENSG00000197959.13	-2.49219	2.86529e-101	30.2664			DNM3	ENSG00000197959.13	1.54799	1.97114e-76	22.7896			CAPN2	ENSG00000162909.17	-0.86095	2.43146e-91	27.2776			CAPN2	ENSG00000162909.17	-0.439314	1.85978e-27	8.04669
	ZBTB41	ENSG00000177888.7	1.26886	5.58144e-14	-2.18169			ZBTB41	ENSG00000177888.7	1.96291	1.6195e-31	9.2689			PRDX6	ENSG00000117592.8	2.9106	0	#NUM!			PRDX6	ENSG00000117592.8	-0.75311	6.28043e-44	13.0051			FBXO28	ENSG00000143756.11	0.394148	7.31183e-05	1.24505			FBXO28	ENSG00000143756.11	0.906558	1.06085e-22	6.61494
	C1orf53	ENSG00000203724.10	-1.492	3.11663e-09	-2.1816			C1orf53	ENSG00000203724.10	-2.3166	1.44531e-18	5.37039			RC3H1	ENSG00000135870.11	0.850424	1.72844e-10	2.93876			RC3H1	ENSG00000135870.11	1.63236	3.3883e-36	10.6775			WDR26	ENSG00000162923.15	0.508715	1.17754e-24	7.20335			WDR26	ENSG00000162923.15	0.699117	1.73901e-47	14.0761
	LHX9	ENSG00000143355.15	-5.75845	5.9887e-212	-2.18148			LHX9	ENSG00000143355.15	-2.4825	3.54552e-202	60.6426			RABGAP1L	ENSG00000152061.23	-0.408469	4.87451e-08	2.20115			RABGAP1L	ENSG00000152061.23	1.10436	3.05061e-57	17.0129			DNAH14	ENSG00000185842.15	1.12383	9.58079e-29	8.43444			DNAH14	ENSG00000185842.15	0.543943	1.16234e-07	2.08754
	NEK7	ENSG00000151414.14	2.52421	2.37504e-36	-2.18049			NEK7	ENSG00000151414.14	-1.11246	4.59583e-06	1.60679			CACYBP	ENSG00000116161.17	1.64753	0	#NUM!			CACYBP	ENSG00000116161.17	-0.737657	3.39606e-56	16.6978			LBR	ENSG00000143815.14	0.449902	4.20982e-14	4.0265			LBR	ENSG00000143815.14	0.673403	8.12953e-32	9.359
	CAMSAP2	ENSG00000118200.14	-0.705414	1.07019e-27	-2.17947			CAMSAP2	ENSG00000118200.14	1.03467	1.41404e-57	17.1134			MRPS14	ENSG00000120333.4	1.34037	1.10586e-43	12.9311			MRPS14	ENSG00000120333.4	-0.512652	1.00666e-05	1.50428			EPHX1	ENSG00000143819.12	-0.928368	2.02548e-57	17.0664			EPHX1	ENSG00000143819.12	-0.855762	4.7908e-52	15.4487
	KIF21B	ENSG00000116852.14	-4.72216	0	-2.17839			KIF21B	ENSG00000116852.14	0.944858	6.86857e-100	29.8511			COP1	ENSG00000143207.20	-0.758893	3.03872e-45	13.401			COP1	ENSG00000143207.20	-0.313549	8.75605e-09	2.42561			H3-3A	ENSG00000163041.9	-0.290592	2.1261e-12	3.51375			H3-3A	ENSG00000163041.9	-0.485075	4.235e-33	9.74529
	IGFN1	ENSG00000163395.16	4.28165	1.07223e-13	-2.17793			IGFN1	ENSG00000163395.16	2.95178	8.69949e-07	1.82439			ASTN1	ENSG00000152092.15	-5.9724	0	#NUM!			ASTN1	ENSG00000152092.15	0.788542	7.31123e-48	14.1894			PARP1	ENSG00000143799.12	-0.526546	1.02955e-47	14.1446			PARP1	ENSG00000143799.12	-0.284771	1.05526e-15	4.50842
	PHLDA3	ENSG00000174307.6	-1.42673	3.62432e-22	-2.17537			PHLDA3	ENSG00000174307.6	-0.746049	1.42131e-07	2.06125			BRINP2	ENSG00000198797.6	-7.32723	0	#NUM!			BRINP2	ENSG00000198797.6	-3.15183	0	#NUM!			ITPKB	ENSG00000143772.9	-4.46795	1.69886e-32	9.56368			ITPKB	ENSG00000143772.9	-1.16408	4.63472e-05	1.30466
	CSRP1	ENSG00000159176.13	-1.85608	1.49209e-17	-2.17378			CSRP1	ENSG00000159176.13	3.344	1.36763e-124	37.2868			RASAL2	ENSG00000075391.16	-2.35742	1.44744e-196	58.9535			RASAL2	ENSG00000075391.16	1.03817	4.31136e-69	20.58			CDC42BPA	ENSG00000143776.18	0.789768	6.83436e-39	11.4889			CDC42BPA	ENSG00000143776.18	1.27538	6.46238e-104	31.0632
	NAV1	ENSG00000134369.15	-3.31041	3.49777e-289	-2.1725			NAV1	ENSG00000134369.15	1.58601	6.41596e-89	26.5487			RALGPS2	ENSG00000116191.17	0.773598	6.6935e-11	3.06278			RALGPS2	ENSG00000116191.17	1.38149	2.46026e-32	9.51526			ZNF678	ENSG00000181450.17	1.29717	6.26917e-19	5.47959			ZNF678	ENSG00000181450.17	1.83243	5.33895e-39	11.5212
	IPO9	ENSG00000198700.9	0.954324	2.69568e-140	-2.17147			IPO9	ENSG00000198700.9	0.487146	4.27989e-35	10.346			FAM20B	ENSG00000116199.11	-0.783634	2.61482e-12	3.4867			FAM20B	ENSG00000116199.11	0.512856	2.3327e-06	1.69544			SNAP47	ENSG00000143740.14	-0.598159	8.15269e-27	7.85348			SNAP47	ENSG00000143740.14	-0.464199	4.10773e-18	5.23383
	SHISA4	ENSG00000198892.6	-4.23391	1.34845e-102	-2.1706			SHISA4	ENSG00000198892.6	-0.589628	4.86345e-08	2.20145			TOR3A	ENSG00000186283.13	1.02051	5.40966e-39	11.5195			TOR3A	ENSG00000186283.13	-0.683098	2.73207e-13	3.78199			JMJD4	ENSG00000081692.12	-0.694928	1.54701e-09	2.65223			JMJD4	ENSG00000081692.12	-0.925732	1.42491e-16	4.77019
	RNPEP	ENSG00000176393.10	1.7738	2.18172e-176	-2.17004			RNPEP	ENSG00000176393.10	-0.509141	1.79517e-13	3.8369			ABL2	ENSG00000143322.19	1.45065	3.39147e-58	17.3001			ABL2	ENSG00000143322.19	1.32927	1.29863e-46	13.8132			ARF1	ENSG00000143761.15	-0.288417	1.07529e-15	4.50596			ARF1	ENSG00000143761.15	-0.366495	3.12967e-25	7.37659
	ARL8A	ENSG00000143862.7	-2.22203	0	-2.16894			ARL8A	ENSG00000143862.7	-0.359092	3.84603e-14	4.03831			CEP350	ENSG00000135837.15	1.55056	1.28936e-95	28.5646			CEP350	ENSG00000135837.15	1.45719	1.24399e-81	24.3549			GUK1	ENSG00000143774.16	-0.242106	1.43693e-06	1.75879			GUK1	ENSG00000143774.16	-0.799519	1.38497e-59	17.7182
	LGR6	ENSG00000133067.17	-4.89083	1.83834e-43	-2.16519			LGR6	ENSG00000133067.17	-4.76525	3.3851e-58	17.3003			QSOX1	ENSG00000116260.16	-0.734442	3.2793e-29	8.5746			QSOX1	ENSG00000116260.16	-0.27488	4.02378e-05	1.32314			OBSCN	ENSG00000154358.20	0.993842	5.60911e-61	18.1374			OBSCN	ENSG00000154358.20	0.730631	7.67923e-34	9.96851
	UBE2T	ENSG00000077152.10	3.14985	0	-2.16398			UBE2T	ENSG00000077152.10	0.52053	7.91619e-09	2.43879			LHX4-AS1	ENSG00000230124.7	0.230435	5.58094e-06	1.5814			LHX4-AS1	ENSG00000230124.7	-0.564176	9.53567e-25	7.23094			CCSAP	ENSG00000154429.10	0.582079	1.78844e-08	2.33224			CCSAP	ENSG00000154429.10	0.915379	2.27722e-20	5.91301
	PPP1R12B	ENSG00000077157.21	-0.731988	5.24841e-08	-2.16164			PPP1R12B	ENSG00000077157.21	1.57209	5.98134e-38	11.2053			XPR1	ENSG00000143324.13	-1.92549	3.3246e-109	32.6552			XPR1	ENSG00000143324.13	2.18869	5.38302e-173	51.8581			ABCB10	ENSG00000135776.4	0.635783	6.56249e-17	4.87155			ABCB10	ENSG00000135776.4	0.496417	3.2507e-11	3.15721
	KDM5B	ENSG00000117139.17	-1.68844	0	-2.16062			KDM5B	ENSG00000117139.17	0.279114	1.71211e-16	4.74618			IER5	ENSG00000162783.10	2.64783	7.14938e-123	36.7695			IER5	ENSG00000162783.10	-0.610502	1.8051e-05	1.42794			EXOC8	ENSG00000116903.7	0.637334	1.30972e-11	3.27606			EXOC8	ENSG00000116903.7	1.05167	1.83058e-31	9.25288
	ADIPOR1	ENSG00000159346.12	0.920475	1.08909e-105	-2.16039			ADIPOR1	ENSG00000159346.12	0.270479	1.03689e-09	2.70453			CACNA1E	ENSG00000198216.11	-4.25646	0	#NUM!			CACNA1E	ENSG00000198216.11	1.2769	6.27275e-122	36.4856			EGLN1	ENSG00000135766.8	0.261129	9.0984e-05	1.21647			EGLN1	ENSG00000135766.8	0.518535	2.72527e-16	4.68541
	CYB5R1	ENSG00000159348.12	-0.64947	3.26504e-25	-2.15953			CYB5R1	ENSG00000159348.12	-0.302586	1.44311e-06	1.75823			RNASEL	ENSG00000135828.11	-2.23229	6.56993e-22	6.37655			RNASEL	ENSG00000135828.11	-1.27886	2.7917e-09	2.57505			MAP3K21	ENSG00000143674.10	1.01056	7.75544e-18	5.15074			MAP3K21	ENSG00000143674.10	0.971206	2.15597e-17	5.01707
	ADORA1	ENSG00000163485.16	-5.46014	1.16752e-160	-2.15923			ADORA1	ENSG00000163485.16	-0.538605	7.39082e-09	2.44777			RGS8	ENSG00000135824.12	-8.59716	9.39565e-21	6.02875			RGS8	ENSG00000135824.12	-0.893442	2.93924e-10	2.86935			IRF2BP2	ENSG00000168264.10	-0.240294	7.53976e-07	1.8431			IRF2BP2	ENSG00000168264.10	-0.216445	5.32105e-06	1.58763
	ZBED6	ENSG00000257315.2	1.98765	2.24854e-32	-2.15764			ZBED6	ENSG00000257315.2	1.99005	4.7458e-32	9.42937			DHX9	ENSG00000135829.16	0.247624	7.60527e-17	4.85227			DHX9	ENSG00000135829.16	-0.260355	5.00859e-17	4.90687			B3GALNT2	ENSG00000162885.12	0.68027	3.88934e-07	1.92964			B3GALNT2	ENSG00000162885.12	0.760137	5.02932e-09	2.49809
	SNRPE	ENSG00000182004.12	1.95821	8.50845e-152	-2.15685			SNRPE	ENSG00000182004.12	-0.879892	2.48095e-26	7.70799			LAMC1	ENSG00000135862.5	1.94255	1.9299e-231	69.452			LAMC1	ENSG00000135862.5	-1.57306	5.31148e-89	26.5734			GNG4	ENSG00000168243.10	0.462557	1.77033e-07	2.03254			GNG4	ENSG00000168243.10	0.672735	4.11827e-15	4.3304
	ETNK2	ENSG00000143845.14	-1.60384	5.35022e-77	-2.15439			ETNK2	ENSG00000143845.14	-0.442675	1.68498e-07	2.039			LAMC2	ENSG00000058085.14	-4.29904	1.17904e-102	30.6835			LAMC2	ENSG00000058085.14	-2.39581	8.5223e-69	20.4909			LYST	ENSG00000143669.13	1.67877	4.15743e-88	26.3044			LYST	ENSG00000143669.13	1.91154	3.68342e-116	34.749
	PLEKHA6	ENSG00000143850.14	-4.74618	1.96472e-231	-2.15386			PLEKHA6	ENSG00000143850.14	-0.444637	1.59332e-08	2.34734			NMNAT2	ENSG00000157064.10	-5.22206	5.26624e-256	76.8465			NMNAT2	ENSG00000157064.10	0.788429	4.5568e-28	8.23056			NID1	ENSG00000116962.14	-1.1702	3.79865e-08	2.23375			NID1	ENSG00000116962.14	1.9968	4.03493e-39	11.5578
	PPP1R15B	ENSG00000158615.8	1.86629	1.65635e-289	-2.15222			PPP1R15B	ENSG00000158615.8	0.668751	4.42427e-35	10.3416			SMG7	ENSG00000116698.21	-0.529659	1.15221e-28	8.41032			SMG7	ENSG00000116698.21	0.724207	2.54705e-56	16.7355			ERO1B	ENSG00000086619.13	0.89078	2.69129e-09	2.57984			ERO1B	ENSG00000086619.13	0.944029	8.33838e-11	3.03406
	PIK3C2B	ENSG00000133056.13	-2.0622	1.77915e-219	-2.15171			PIK3C2B	ENSG00000133056.13	0.622831	2.27588e-30	8.92339			RGL1	ENSG00000143344.15	-3.00606	1.63613e-70	21.0077			RGL1	ENSG00000143344.15	0.622697	1.43793e-09	2.66179			HEATR1	ENSG00000119285.10	0.352707	2.42225e-07	1.99155			HEATR1	ENSG00000119285.10	0.833482	7.29416e-39	11.4804
	MDM4	ENSG00000198625.12	2.10161	7.55592e-65	-2.14857			MDM4	ENSG00000198625.12	1.52207	1.99533e-32	9.54265			COLGALT2	ENSG00000198756.11	-0.918783	1.31637e-13	3.87745			COLGALT2	ENSG00000198756.11	0.840422	6.78786e-15	4.26507			ACTN2	ENSG00000077522.12	-0.405014	1.5952e-05	1.4441			ACTN2	ENSG00000077522.12	-1.06195	1.66383e-30	8.96434
	LRRN2	ENSG00000170382.11	-4.08948	0	-2.14845			LRRN2	ENSG00000170382.11	-0.988386	2.17804e-33	9.83222			C1orf21	ENSG00000116667.13	0.520271	8.3592e-08	2.13064			C1orf21	ENSG00000116667.13	-0.647607	7.32564e-09	2.44893			MTR	ENSG00000116984.12	2.04928	1.0686e-76	22.8696			MTR	ENSG00000116984.12	1.53296	1.97124e-43	12.8556
	NFASC	ENSG00000163531.15	-4.53707	0	-2.14711			NFASC	ENSG00000163531.15	0.344524	1.33684e-09	2.67132			IVNS1ABP	ENSG00000116679.15	0.681128	1.80625e-66	19.7907			IVNS1ABP	ENSG00000116679.15	0.183344	1.64415e-05	1.44015			FH	ENSG00000091483.6	-0.226452	4.5597e-06	1.60782			FH	ENSG00000091483.6	-0.325155	1.13778e-11	3.29445
	TMEM81	ENSG00000174529.7	-1.15955	1.21597e-21	-2.14591			TMEM81	ENSG00000174529.7	-0.855085	2.21307e-13	3.80954			TPR	ENSG00000047410.13	1.80992	0	#NUM!			TPR	ENSG00000047410.13	0.156059	1.82676e-05	1.42638			CHML	ENSG00000203668.2	0.947393	1.06759e-20	6.01205			CHML	ENSG00000203668.2	1.59052	5.90551e-59	17.5286
	RBBP5	ENSG00000117222.13	1.30826	9.25541e-60	-2.14583			RBBP5	ENSG00000117222.13	0.810891	8.08877e-23	6.65039			BRINP3	ENSG00000162670.10	-3.71752	5.75658e-158	47.3339			BRINP3	ENSG00000162670.10	-0.588842	3.09137e-10	2.86275			PLD5	ENSG00000180287.16	1.69521	4.08563e-07	1.9232			PLD5	ENSG00000180287.16	1.83711	1.86485e-08	2.32677
	LEMD1	ENSG00000186007.9	-5.3538	2.58222e-93	-2.14582			LEMD1	ENSG00000186007.9	-0.633967	1.50104e-08	2.35514			RO60	ENSG00000116747.12	1.58907	4.28169e-99	29.6118			RO60	ENSG00000116747.12	-0.527128	2.38975e-08	2.29434			CEP170	ENSG00000143702.15	0.837936	4.13512e-51	15.1669			CEP170	ENSG00000143702.15	1.01478	3.48759e-76	22.715
	CDK18	ENSG00000117266.15	1.17893	4.28809e-11	-2.14511			CDK18	ENSG00000117266.15	1.11101	1.70301e-09	2.63967			KCNT2	ENSG00000162687.17	0.99143	5.97827e-09	2.4755			KCNT2	ENSG00000162687.17	0.944233	1.0447e-07	2.10149			SDCCAG8	ENSG00000054282.15	-0.440428	3.70748e-08	2.23693			SDCCAG8	ENSG00000054282.15	-0.987349	5.94133e-36	10.6041
	ELK4	ENSG00000158711.13	2.59198	2.92473e-97	-2.1434			ELK4	ENSG00000158711.13	0.933673	1.57163e-12	3.55325			ZBTB41	ENSG00000177888.7	1.05842	1.55535e-09	2.65152			ZBTB41	ENSG00000177888.7	2.15434	4.70296e-37	10.9357			ZBTB18	ENSG00000179456.10	0.800249	2.70622e-16	4.68633			ZBTB18	ENSG00000179456.10	0.859806	1.59333e-19	5.65867
	NUCKS1	ENSG00000069275.12	1.26532	3.80041e-160	-2.14093			NUCKS1	ENSG00000069275.12	-0.460363	7.88791e-20	5.75059			C1orf53	ENSG00000203724.10	-1.33201	3.56214e-07	1.94113			C1orf53	ENSG00000203724.10	-4.29959	8.67945e-18	5.13603			DESI2	ENSG00000121644.18	0.603442	5.46208e-06	1.58421			DESI2	ENSG00000121644.18	1.25629	3.11566e-24	7.07615
	SRGAP2	ENSG00000266028.7	-0.391746	1.06546e-10	-2.13935			SRGAP2	ENSG00000266028.7	0.582282	1.89308e-23	6.84025			LHX9	ENSG00000143355.15	-6.31364	2.5942e-136	40.8155			LHX9	ENSG00000143355.15	-4.72671	5.06017e-163	48.8559			KIF26B	ENSG00000162849.15	-0.712669	5.98483e-05	1.27123			KIF26B	ENSG00000162849.15	0.860787	1.81479e-07	2.0293
	EIF2D	ENSG00000143486.15	3.10252	0	-2.13818			EIF2D	ENSG00000143486.15	-0.366735	6.89286e-06	1.5538			NEK7	ENSG00000151414.14	1.97612	1.43658e-21	6.27427			NEK7	ENSG00000151414.14	-3.05304	8.67961e-11	3.02881			CNST	ENSG00000162852.13	0.626854	1.07635e-14	4.2048			CNST	ENSG00000162852.13	0.892404	3.56786e-30	8.86461
	DYRK3	ENSG00000143479.16	-0.492708	8.47194e-08	-2.1379			DYRK3	ENSG00000143479.16	-0.416432	8.14827e-06	1.53192			CAMSAP2	ENSG00000118200.14	-0.613344	1.26997e-20	5.98935			CAMSAP2	ENSG00000118200.14	0.778853	7.86548e-34	9.96538			AHCTF1	ENSG00000153207.15	0.589727	7.97956e-24	6.9532			AHCTF1	ENSG00000153207.15	1.1408	4.37803e-90	26.8997
	YOD1	ENSG00000180667.10	3.30267	2.20324e-102	-2.13786			YOD1	ENSG00000180667.10	1.8453	1.08777e-30	9.0199			KIF21B	ENSG00000116852.14	-5.15144	0	#NUM!			KIF21B	ENSG00000116852.14	1.31469	9.40364e-200	59.913			ZNF669	ENSG00000188295.14	1.29525	3.46328e-29	8.56747			ZNF669	ENSG00000188295.14	1.3689	4.6021e-33	9.73442
	CD55	ENSG00000196352.15	2.77856	1.1935e-242	-2.13779			CD55	ENSG00000196352.15	-0.877815	1.21387e-19	5.69423			TNNI1	ENSG00000159173.18	-4.01873	1.10897e-10	2.99678			TNNI1	ENSG00000159173.18	-1.87117	2.69046e-05	1.37576			ZNF124	ENSG00000196418.12	0.550418	8.67717e-05	1.22267			ZNF124	ENSG00000196418.12	0.704174	2.01111e-07	2.01587
	PLXNA2	ENSG00000076356.6	-1.93827	1.08271e-181	-2.13673			PLXNA2	ENSG00000076356.6	1.7504	9.55927e-212	63.5232			CSRP1	ENSG00000159176.13	-2.68412	1.26302e-19	5.68904			CSRP1	ENSG00000159176.13	2.73982	3.91859e-79	23.6028			OR2L13	ENSG00000196071.5	-2.59854	7.98037e-06	1.53464			OR2L13	ENSG00000196071.5	-6.45375	8.09886e-09	2.43581
	CAMK1G	ENSG00000008118.9	-4.5068	4.37337e-80	-2.13629			CAMK1G	ENSG00000008118.9	-1.4298	4.91487e-23	6.71552			NAV1	ENSG00000134369.15	-3.95506	0	#NUM!			NAV1	ENSG00000134369.15	1.74001	4.92083e-110	32.905			ALKAL2	ENSG00000189292.15	-3.48116	4.78992e-08	2.20344			ALKAL2	ENSG00000189292.15	-2.24175	1.17324e-05	1.48426
	UTP25	ENSG00000117597.17	1.68572	6.95388e-69	-2.13569			UTP25	ENSG00000117597.17	0.484935	2.49671e-06	1.68656			IPO9	ENSG00000198700.9	0.853563	3.7803e-107	32.0364			IPO9	ENSG00000198700.9	0.594363	2.56397e-49	14.6274			TMEM18	ENSG00000151353.14	-0.596303	8.07971e-11	3.03818			TMEM18	ENSG00000151353.14	-0.398693	5.79792e-06	1.57641
	SYT14	ENSG00000143469.18	-2.52549	9.40088e-36	-2.13567			SYT14	ENSG00000143469.18	1.40996	3.55229e-22	6.45694			SHISA4	ENSG00000198892.6	-4.06769	4.31687e-81	24.1922			SHISA4	ENSG00000198892.6	-0.502314	2.18008e-05	1.40326			PXDN	ENSG00000130508.10	0.584797	1.43911e-29	8.68228			PXDN	ENSG00000130508.10	0.558621	1.19049e-27	8.10501
	SERTAD4	ENSG00000082497.11	1.08308	2.56533e-08	-2.13562			SERTAD4	ENSG00000082497.11	1.7106	5.49086e-19	5.49692			ARL8A	ENSG00000143862.7	-2.1167	0	#NUM!			ARL8A	ENSG00000143862.7	-0.219459	7.72619e-06	1.53888			MYT1L	ENSG00000186487.19	0.746183	1.21672e-53	15.9289			MYT1L	ENSG00000186487.19	0.813232	4.45328e-65	19.3717
	KCNH1	ENSG00000143473.12	-4.2435	3.34131e-19	-2.13534			KCNH1	ENSG00000143473.12	1.36263	2.54611e-09	2.58709			LGR6	ENSG00000133067.17	-4.83059	8.71346e-35	10.253			LGR6	ENSG00000133067.17	-5.86261	2.67254e-23	6.79517			TRAPPC12	ENSG00000171853.15	-0.568728	3.55331e-21	6.15587			TRAPPC12	ENSG00000171853.15	-0.641853	6.33666e-28	8.18746
	RCOR3	ENSG00000117625.13	0.363386	1.38847e-06	-2.13403			RCOR3	ENSG00000117625.13	0.583854	2.70518e-14	4.08432			KDM5B	ENSG00000117139.17	-1.95991	0	#NUM!			KDM5B	ENSG00000117139.17	0.400294	4.38877e-32	9.4396			RPS7	ENSG00000171863.14	-0.47954	1.22517e-52	15.627			RPS7	ENSG00000171863.14	-0.663112	6.01791e-101	30.1694
	NEK2	ENSG00000117650.12	5.4031	3.10174e-160	-2.13001			NEK2	ENSG00000117650.12	-1.90492	5.40263e-11	3.09079			RABIF	ENSG00000183155.4	-0.487399	1.00859e-05	1.50403			RABIF	ENSG00000183155.4	-0.463008	7.67568e-05	1.2387			SOX11	ENSG00000176887.6	1.34632	2.6092e-58	17.3344			SOX11	ENSG00000176887.6	1.92586	7.09697e-120	35.8674
	LPGAT1	ENSG00000123684.12	1.20381	1.12723e-25	-2.12954			LPGAT1	ENSG00000123684.12	1.48966	7.00586e-37	10.8836			ADIPOR1	ENSG00000159346.12	0.858672	5.46739e-87	25.9675			ADIPOR1	ENSG00000159346.12	0.238437	6.24444e-07	1.86774			RNF144A	ENSG00000151692.14	0.569721	1.25442e-06	1.77655			RNF144A	ENSG00000151692.14	1.00291	2.22461e-19	5.61504
	ATF3	ENSG00000162772.16	2.40525	1.45669e-297	-2.12831			ATF3	ENSG00000162772.16	0.9044	1.56424e-39	11.6817			ADORA1	ENSG00000163485.16	-5.96985	3.99072e-108	32.3303			ADORA1	ENSG00000163485.16	-0.506119	2.12682e-07	2.00855			ID2	ENSG00000115738.9	-2.2141	0				ID2	ENSG00000115738.9	-1.36607	1.86401e-192	57.7163
	FLVCR1	ENSG00000162769.12	0.757815	7.07451e-14	-2.12771			FLVCR1	ENSG00000162769.12	0.565086	5.9324e-08	2.17547			ZBED6	ENSG00000257315.2	2.29142	7.35563e-42	12.3824			ZBED6	ENSG00000257315.2	2.24882	1.0001e-38	11.4391			MBOAT2	ENSG00000143797.11	0.607399	1.7229e-19	5.64845			MBOAT2	ENSG00000143797.11	0.868442	1.43227e-40	11.9942
	VASH2	ENSG00000143494.15	-2.45015	2.04439e-108	-2.1254			VASH2	ENSG00000143494.15	0.491512	9.68623e-08	2.11138			SNRPE	ENSG00000182004.12	2.57283	8.6023e-261	78.2875			SNRPE	ENSG00000182004.12	-1.13091	2.94807e-35	10.3947			ASAP2	ENSG00000151693.10	0.63237	4.74452e-21	6.11808			ASAP2	ENSG00000151693.10	0.520956	5.03817e-15	4.30404
	ANGEL2	ENSG00000174606.13	1.72099	1.17486e-54	-2.12493			ANGEL2	ENSG00000174606.13	0.799207	7.88339e-12	3.34242			SOX13	ENSG00000143842.14	1.24038	1.46265e-08	2.35853			SOX13	ENSG00000143842.14	-1.27696	1.10938e-05	1.49158			IAH1	ENSG00000134330.18	2.90922	2.92182e-64	19.1257			IAH1	ENSG00000134330.18	2.83086	6.83739e-62	18.4125
	RPS6KC1	ENSG00000136643.11	-0.900976	1.50081e-42	-2.12373			RPS6KC1	ENSG00000136643.11	0.279663	1.62986e-05	1.44129			ETNK2	ENSG00000143845.14	-1.69561	8.90162e-77	22.8935			ETNK2	ENSG00000143845.14	0.468367	1.52293e-08	2.35325			ADAM17	ENSG00000151694.13	0.504985	5.31524e-15	4.29705			ADAM17	ENSG00000151694.13	0.534808	1.82494e-17	5.03887
	PROX1	ENSG00000117707.15	3.36557	6.72164e-17	-2.12155			PROX1	ENSG00000117707.15	1.87512	9.94705e-06	1.50584			PLEKHA6	ENSG00000143850.14	-3.55143	1.45182e-185	55.6418			PLEKHA6	ENSG00000143850.14	0.849869	1.91118e-29	8.64519			YWHAQ	ENSG00000134308.13	-0.208873	8.82416e-17	4.83283			YWHAQ	ENSG00000134308.13	-0.236879	1.02158e-21	6.31884
	SMYD2	ENSG00000143499.13	0.408525	1.47985e-08	-2.12066			SMYD2	ENSG00000143499.13	-0.530649	3.15841e-12	3.462			PPP1R15B	ENSG00000158615.8	2.32243	0	#NUM!			PPP1R15B	ENSG00000158615.8	0.630847	4.30247e-28	8.23807			ODC1	ENSG00000115758.12	-0.775484	1.28642e-160	48.1319			ODC1	ENSG00000115758.12	-0.474504	1.61726e-63	18.902
	PTPN14	ENSG00000152104.11	2.77112	2.72752e-64	-2.11492			PTPN14	ENSG00000152104.11	-1.3871	2.87696e-11	3.17318			PIK3C2B	ENSG00000133056.13	-2.26962	2.94337e-213	63.9783			PIK3C2B	ENSG00000133056.13	0.963036	3.16828e-70	20.9213			KCNF1	ENSG00000162975.4	-0.469948	2.52107e-05	1.38426			KCNF1	ENSG00000162975.4	-0.775237	1.04242e-12	3.60693
	KCNK2	ENSG00000082482.13	-1.82925	1.43026e-06	-2.11382			KCNK2	ENSG00000082482.13	1.99192	4.55293e-10	2.81213			MDM4	ENSG00000198625.12	2.26678	9.10508e-74	21.9874			MDM4	ENSG00000198625.12	1.65156	4.21965e-37	10.9499			C2orf50	ENSG00000150873.11	-3.32778	4.70181e-05	1.30278			C2orf50	ENSG00000150873.11	-2.88168	7.54848e-05	1.24089
	KCTD3	ENSG00000136636.12	1.51954	3.67732e-202	-2.11213			KCTD3	ENSG00000136636.12	0.590821	2.6375e-29	8.60308			LRRN2	ENSG00000170382.11	-5.03632	2.08181e-266	79.9781			LRRN2	ENSG00000170382.11	-0.651214	3.80546e-15	4.34073			ROCK2	ENSG00000134318.13	1.35305	4.36307e-93	27.8032			ROCK2	ENSG00000134318.13	1.66149	4.49138e-146	43.754
	RRP15	ENSG00000067533.5	1.8691	1.30318e-94	-2.11179			RRP15	ENSG00000067533.5	-0.436091	1.94963e-05	1.41787			NFASC	ENSG00000163531.15	-4.16302	0	#NUM!			NFASC	ENSG00000163531.15	0.692541	8.30292e-36	10.5604			GREB1	ENSG00000196208.13	1.71798	3.02893e-158	47.4179			GREB1	ENSG00000196208.13	1.3546	5.69357e-99	29.5746
	TGFB2	ENSG00000092969.11	-1.98204	3.61549e-32	-2.1113			TGFB2	ENSG00000092969.11	0.945151	7.01125e-13	3.65878			RBBP5	ENSG00000117222.13	0.905677	7.37127e-27	7.86665			RBBP5	ENSG00000117222.13	0.742059	5.9913e-17	4.88345			LPIN1	ENSG00000134324.11	0.631918	6.37188e-20	5.77849			LPIN1	ENSG00000134324.11	0.644045	1.97607e-21	6.23258
	EPRS1	ENSG00000136628.17	1.52471	0	-2.11116			EPRS1	ENSG00000136628.17	0.197043	3.18319e-09	2.55789			TMCC2	ENSG00000133069.16	-2.45998	7.05707e-157	47.0062			TMCC2	ENSG00000133069.16	0.606394	6.44275e-18	5.17499			TRIB2	ENSG00000071575.11	0.311355	1.39636e-12	3.56871			TRIB2	ENSG00000071575.11	0.615004	1.57834e-47	14.0887
	BPNT1	ENSG00000162813.17	1.50444	5.42301e-65	-2.10907			BPNT1	ENSG00000162813.17	-0.673719	6.71684e-12	3.36336			CDK18	ENSG00000117266.15	0.943583	3.56733e-07	1.94094			CDK18	ENSG00000117266.15	-1.19864	6.86129e-07	1.85543			LRATD1	ENSG00000162981.13	0.923318	6.05693e-19	5.48409			LRATD1	ENSG00000162981.13	1.04793	4.65365e-25	7.32472
	IARS2	ENSG00000067704.9	1.71454	1.82896e-289	-2.10899			IARS2	ENSG00000067704.9	-0.253323	1.09247e-06	1.79462			NUCKS1	ENSG00000069275.12	2.10641	0	#NUM!			NUCKS1	ENSG00000069275.12	-0.504465	1.98539e-23	6.83403			DDX1	ENSG00000079785.14	-0.384529	2.78266e-23	6.78989			DDX1	ENSG00000079785.14	-0.327822	8.09855e-18	5.14508
	RAB3GAP2	ENSG00000118873.15	0.486538	4.96475e-20	-2.10652			RAB3GAP2	ENSG00000118873.15	0.752711	3.81178e-45	13.3714			SRGAP2	ENSG00000266028.7	-0.404146	1.90434e-10	2.92609			SRGAP2	ENSG00000266028.7	0.64603	7.99401e-27	7.85605			VSNL1	ENSG00000163032.11	1.22584	7.05677e-26	7.57132			VSNL1	ENSG00000163032.11	1.11764	3.6168e-22	6.45459
	MARK1	ENSG00000116141.15	-1.41238	1.33028e-159	-2.10632			MARK1	ENSG00000116141.15	0.615934	2.27717e-38	11.3316			DYRK3	ENSG00000143479.16	-0.555624	8.17461e-09	2.43459			DYRK3	ENSG00000143479.16	-0.957769	6.45477e-20	5.7768			SMC6	ENSG00000163029.15	0.531739	2.50296e-13	3.79344			SMC6	ENSG00000163029.15	0.507697	9.11799e-13	3.62443
	MIA3	ENSG00000154305.16	0.802855	9.94346e-92	-2.10172			MIA3	ENSG00000154305.16	0.76529	3.66174e-80	23.9127			MAPKAPK2	ENSG00000162889.10	-0.591771	6.4502e-20	5.77689			MAPKAPK2	ENSG00000162889.10	-0.46791	2.70773e-12	3.48213			WDR35	ENSG00000118965.14	0.50839	4.52564e-07	1.90983			WDR35	ENSG00000118965.14	0.781277	4.07928e-16	4.63268
	AIDA	ENSG00000186063.12	1.41034	6.7365e-39	-2.09805			AIDA	ENSG00000186063.12	-1.78477	1.75069e-44	13.1721			PFKFB2	ENSG00000123836.14	-1.00521	1.49532e-14	4.16182			PFKFB2	ENSG00000123836.14	0.947312	4.99159e-17	4.90732			PUM2	ENSG00000055917.15	0.669823	3.42793e-42	12.4822			PUM2	ENSG00000055917.15	0.763071	5.39126e-56	16.6374
	BROX	ENSG00000162819.11	1.09372	4.04571e-25	-2.09583			BROX	ENSG00000162819.11	0.676468	7.07512e-10	2.7545			YOD1	ENSG00000180667.10	3.37775	2.59903e-105	31.4833			YOD1	ENSG00000180667.10	1.71711	1.75158e-24	7.15144			KLHL29	ENSG00000119771.14	1.32159	2.48143e-58	17.3409			KLHL29	ENSG00000119771.14	1.49602	1.38775e-76	22.8354
	CAPN2	ENSG00000162909.17	0.887265	1.5904e-116	-2.09412			CAPN2	ENSG00000162909.17	-0.877116	2.5889e-97	29.0755			CD55	ENSG00000196352.15	2.96257	5.18782e-272	81.6649			CD55	ENSG00000196352.15	-2.69425	1.56773e-61	18.304			ATAD2B	ENSG00000119778.14	1.2539	4.20545e-31	9.14414			ATAD2B	ENSG00000119778.14	1.65255	2.58423e-55	16.4325
	FBXO28	ENSG00000143756.11	1.60213	6.5349e-70	-2.09327			FBXO28	ENSG00000143756.11	0.550289	1.09106e-08	2.39685			PLXNA2	ENSG00000076356.6	-1.3039	2.13137e-85	25.4886			PLXNA2	ENSG00000076356.6	2.35629	0	#NUM!			UBXN2A	ENSG00000173960.13	0.629203	1.04446e-07	2.10152			UBXN2A	ENSG00000173960.13	0.86424	2.90774e-14	4.07488
	CNIH4	ENSG00000143771.11	1.99846	1.47733e-142	-2.09315			CNIH4	ENSG00000143771.11	-0.494338	2.20335e-08	2.30496			CAMK1G	ENSG00000008118.9	-3.47139	6.71354e-62	18.4149			CAMK1G	ENSG00000008118.9	-0.886743	5.80569e-09	2.47933			SF3B6	ENSG00000115128.6	-0.205111	3.21426e-05	1.3525			SF3B6	ENSG00000115128.6	-0.454694	1.23251e-21	6.2943
	WDR26	ENSG00000162923.15	1.41567	2.58306e-195	-2.09307			WDR26	ENSG00000162923.15	0.761894	2.36535e-53	15.842			G0S2	ENSG00000123689.5	2.85252	4.28886e-25	7.3354			G0S2	ENSG00000123689.5	-2.10511	2.84422e-07	1.97055			ITSN2	ENSG00000198399.14	0.39214	2.03247e-07	2.01449			ITSN2	ENSG00000198399.14	0.436765	1.91505e-09	2.62433
	DNAH14	ENSG00000185842.15	2.54773	9.56788e-156	-2.09192			DNAH14	ENSG00000185842.15	0.783505	2.4236e-14	4.09869			SYT14	ENSG00000143469.18	-2.9084	3.2529e-33	9.77978			SYT14	ENSG00000143469.18	1.13075	5.65116e-14	3.988			PTRHD1	ENSG00000184924.5	-0.906239	5.57896e-26	7.60204			PTRHD1	ENSG00000184924.5	-0.926991	2.50307e-29	8.60992
	LBR	ENSG00000143815.14	2.35326	0	-2.09118			LBR	ENSG00000143815.14	0.41367	4.47825e-12	3.41636			KCNH1	ENSG00000143473.12	-3.90456	1.6565e-15	4.44947			KCNH1	ENSG00000143473.12	1.26439	6.84749e-08	2.15672			ADCY3	ENSG00000138031.14	-0.300368	3.01166e-06	1.66205			ADCY3	ENSG00000138031.14	-0.5839	9.15799e-21	6.0321
	ENAH	ENSG00000154380.17	1.28941	1.08305e-112	-2.0899			ENAH	ENSG00000154380.17	0.573115	2.44448e-21	6.20477			RCOR3	ENSG00000117625.13	0.786042	1.59408e-25	7.46479			RCOR3	ENSG00000117625.13	0.516615	5.8472e-11	3.08046			EFR3B	ENSG00000084710.13	-0.483023	2.09505e-13	3.8167			EFR3B	ENSG00000084710.13	0.349203	3.85382e-08	2.23187
	SRP9	ENSG00000143742.12	0.871132	8.19492e-65	-2.08966			SRP9	ENSG00000143742.12	-0.229403	4.0257e-05	1.32307			NEK2	ENSG00000117650.12	5.33992	1.73212e-155	46.5878			NEK2	ENSG00000117650.12	-6.3385	3.21243e-09	2.5567			DNMT3A	ENSG00000119772.16	0.400055	1.03925e-10	3.00527			DNMT3A	ENSG00000119772.16	0.678	7.66065e-30	8.76471
	EPHX1	ENSG00000143819.12	-0.57095	7.72981e-24	-2.08893			EPHX1	ENSG00000143819.12	-0.766876	2.80601e-40	11.9063			LPGAT1	ENSG00000123684.12	0.497419	4.49824e-05	1.30856			LPGAT1	ENSG00000123684.12	1.48488	2.27884e-36	10.7294			ASXL2	ENSG00000143970.16	0.911628	9.62962e-13	3.61729			ASXL2	ENSG00000143970.16	1.62951	1.03574e-40	12.0366
	TMEM63A	ENSG00000196187.11	4.9938	3.6477e-81	-2.08791			TMEM63A	ENSG00000196187.11	-3.09717	1.03809e-10	3.00541			DTL	ENSG00000143476.17	5.83951	0	#NUM!			DTL	ENSG00000143476.17	-1.19651	1.39881e-05	1.46127			RAB10	ENSG00000084733.10	0.437315	2.03527e-15	4.42255			RAB10	ENSG00000084733.10	0.438324	6.52419e-16	4.57128
	SDE2	ENSG00000143751.9	2.08913	5.2282e-151	-2.086			SDE2	ENSG00000143751.9	0.721063	2.18061e-17	5.01559			PPP2R5A	ENSG00000066027.11	1.72663	2.7168e-38	11.3085			PPP2R5A	ENSG00000066027.11	-0.85895	6.94709e-07	1.8538			HADHA	ENSG00000084754.11	-0.376705	1.6318e-21	6.25761			HADHA	ENSG00000084754.11	-0.261718	1.496e-11	3.25867
	H3-3A	ENSG00000163041.9	-0.167255	4.01062e-05	-2.08532			H3-3A	ENSG00000163041.9	-0.904088	3.14543e-102	30.5552			NSL1	ENSG00000117697.14	1.74088	1.94041e-81	24.2968			NSL1	ENSG00000117697.14	-0.446868	6.89099e-05	1.2528			SELENOI	ENSG00000138018.17	1.19489	5.52047e-17	4.89415			SELENOI	ENSG00000138018.17	1.86698	5.3002e-42	12.4252
	ACBD3	ENSG00000182827.8	1.53441	2.72346e-221	-2.0848			ACBD3	ENSG00000182827.8	0.483062	2.12726e-21	6.22295			FLVCR1	ENSG00000162769.12	0.9609	9.27403e-21	6.03045			FLVCR1	ENSG00000162769.12	0.843018	3.40868e-15	4.35513			AGBL5	ENSG00000084693.15	-0.383483	2.70056e-16	4.6866			AGBL5	ENSG00000084693.15	-0.44242	2.787e-22	6.48866
	PARP1	ENSG00000143799.12	3.21199	0	-2.08446			PARP1	ENSG00000143799.12	-0.146483	8.76358e-05	1.22137			VASH2	ENSG00000143494.15	-2.72925	3.43806e-104	31.1457			VASH2	ENSG00000143494.15	0.788018	6.15669e-18	5.18092			OST4	ENSG00000228474.5	-0.483674	1.83394e-14	4.13513			OST4	ENSG00000228474.5	-0.720574	2.3551e-31	9.21994
	ITPKB	ENSG00000143772.9	-1.97497	1.26618e-11	-2.08444			ITPKB	ENSG00000143772.9	-2.79185	1.69683e-19	5.65044			ANGEL2	ENSG00000174606.13	1.7448	2.3274e-54	16.1452			ANGEL2	ENSG00000174606.13	0.581721	3.39894e-06	1.64623			KHK	ENSG00000138030.12	-0.601173	1.32829e-07	2.0701			KHK	ENSG00000138030.12	-1.00027	3.40293e-19	5.55947
	COQ8A	ENSG00000163050.16	3.42052	8.3662e-203	-2.0843			COQ8A	ENSG00000163050.16	-0.672455	4.21285e-07	1.91919			PTPN14	ENSG00000152104.11	2.85536	1.08296e-66	19.8576			PTPN14	ENSG00000152104.11	-3.58155	5.18454e-13	3.69824			SLC5A6	ENSG00000138074.14	-0.42662	3.6361e-12	3.44359			SLC5A6	ENSG00000138074.14	-0.536506	2.22461e-19	5.61504
	CDC42BPA	ENSG00000143776.18	0.92752	2.01448e-54	-2.0843			CDC42BPA	ENSG00000143776.18	1.00417	1.39872e-60	18.0179			CENPF	ENSG00000117724.12	6.04813	0	#NUM!			CENPF	ENSG00000117724.12	-2.395	5.46646e-18	5.19647			SLC30A3	ENSG00000115194.10	-2.13252	2.46151e-05	1.38739			SLC30A3	ENSG00000115194.10	-2.24785	2.05297e-06	1.71214
	ZNF678	ENSG00000181450.17	2.13147	1.34863e-52	-2.08417			ZNF678	ENSG00000181450.17	0.881197	2.59036e-09	2.58484			KCTD3	ENSG00000136636.12	1.1435	2.17054e-107	32.1089			KCTD3	ENSG00000136636.12	0.26013	7.8601e-06	1.53663			SNX17	ENSG00000115234.10	-0.34442	7.73601e-11	3.04386			SNX17	ENSG00000115234.10	-0.374696	3.53111e-13	3.74845
	SNAP47	ENSG00000143740.14	0.284978	5.5477e-08	-2.08268			SNAP47	ENSG00000143740.14	-0.251986	4.24627e-06	1.61713			RRP15	ENSG00000067533.5	1.58798	2.28111e-65	19.4591			RRP15	ENSG00000067533.5	-0.450126	8.91506e-05	1.21913			PPM1G	ENSG00000115241.10	-0.182248	6.89316e-05	1.25276			PPM1G	ENSG00000115241.10	-0.310266	3.00984e-12	3.4683
	WNT9A	ENSG00000143816.7	-2.28063	6.78235e-09	-2.08136			WNT9A	ENSG00000143816.7	-1.49945	2.64429e-05	1.37802			TGFB2	ENSG00000092969.11	-2.51801	4.48032e-35	10.34			TGFB2	ENSG00000092969.11	-1.86479	4.74052e-22	6.41922			C2orf16	ENSG00000221843.4	1.96267	1.00901e-06	1.80501			C2orf16	ENSG00000221843.4	1.70299	1.9648e-05	1.41685
	ARF1	ENSG00000143761.15	1.26643	2.54898e-303	-2.07999			ARF1	ENSG00000143761.15	-0.22004	2.61311e-09	2.58369			BPNT1	ENSG00000162813.17	1.27516	6.33827e-45	13.3049			BPNT1	ENSG00000162813.17	-1.06231	9.39537e-21	6.02875			MRPL33	ENSG00000243147.7	-0.437891	3.09328e-08	2.26061			MRPL33	ENSG00000243147.7	-0.3977	2.41716e-07	1.99182
	C1orf35	ENSG00000143793.12	1.01275	8.18838e-74	-2.07864			C1orf35	ENSG00000143793.12	-0.779282	1.06304e-37	11.1301			IARS2	ENSG00000067704.9	1.4668	1.76263e-206	61.9381			IARS2	ENSG00000067704.9	-0.417202	5.54349e-15	4.29155			RBKS	ENSG00000171174.14	1.2409	7.47895e-11	3.04828			RBKS	ENSG00000171174.14	0.857281	7.12376e-06	1.54949
	MRPL55	ENSG00000162910.18	1.37034	1.58808e-56	-2.07802			MRPL55	ENSG00000162910.18	-0.475679	6.32828e-07	1.866			MARK1	ENSG00000116141.15	-1.52172	2.25512e-160	48.0585			MARK1	ENSG00000116141.15	0.390417	3.45523e-15	4.35335			BABAM2	ENSG00000158019.20	-0.364214	4.84655e-07	1.90087			BABAM2	ENSG00000158019.20	-0.414033	3.46744e-09	2.54671
	GUK1	ENSG00000143774.16	-0.192083	9.21771e-05	-2.07568			GUK1	ENSG00000143774.16	-0.455807	4.29102e-19	5.52915			MIA3	ENSG00000154305.16	0.888783	8.31615e-108	32.2343			MIA3	ENSG00000154305.16	0.591721	3.59063e-45	13.3792			FOSL2	ENSG00000075426.11	-1.13286	1.26728e-20	5.98963			FOSL2	ENSG00000075426.11	1.60239	8.012e-61	18.0908
	OBSCN	ENSG00000154358.20	-1.13104	9.46405e-66	-2.07478			OBSCN	ENSG00000154358.20	1.31386	3.60942e-102	30.5373			AIDA	ENSG00000186063.12	1.28841	2.3475e-31	9.22037			AIDA	ENSG00000186063.12	-0.677324	4.41396e-07	1.9131			PPP1CB	ENSG00000213639.9	0.749657	9.11076e-40	11.7523			PPP1CB	ENSG00000213639.9	1.20846	3.58762e-105	31.4411
	TRIM11	ENSG00000154370.15	1.41258	1.74788e-66	-2.07114			TRIM11	ENSG00000154370.15	-0.363532	6.57818e-05	1.25888			SUSD4	ENSG00000143502.14	-0.404791	5.10743e-05	1.29196			SUSD4	ENSG00000143502.14	0.670048	2.94858e-12	3.47099			TOGARAM2	ENSG00000189350.12	-2.00033	3.21809e-06	1.65338			TOGARAM2	ENSG00000189350.12	-4.15416	4.989e-14	4.0043
	RNF187	ENSG00000168159.11	-0.808628	5.16891e-42	-2.06879			RNF187	ENSG00000168159.11	-0.522312	1.1591e-17	5.09821			CAPN2	ENSG00000162909.17	0.483309	4.87697e-33	9.72684			CAPN2	ENSG00000162909.17	-0.691631	4.96963e-52	15.4439			ALK	ENSG00000171094.17	-0.922159	7.56696e-24	6.96014			ALK	ENSG00000171094.17	-1.00418	1.05258e-29	8.72317
	CCSAP	ENSG00000154429.10	0.417422	4.70772e-05	-2.06727			CCSAP	ENSG00000154429.10	0.738604	5.66661e-13	3.68662			FBXO28	ENSG00000143756.11	1.01078	3.62387e-26	7.65845			FBXO28	ENSG00000143756.11	0.640852	3.74181e-10	2.83779			LBH	ENSG00000213626.12	-0.68425	7.86513e-36	10.5674			LBH	ENSG00000213626.12	-0.224477	3.15722e-05	1.35484
	PGBD5	ENSG00000177614.10	-0.485983	3.76778e-08	-2.06673			PGBD5	ENSG00000177614.10	0.408494	1.42299e-06	1.76006			DEGS1	ENSG00000143753.12	1.90614	1.54164e-148	44.4959			DEGS1	ENSG00000143753.12	-0.51677	5.45393e-10	2.78853			GALNT14	ENSG00000158089.14	-1.02609	4.76722e-21	6.11745			GALNT14	ENSG00000158089.14	-0.857725	2.90576e-16	4.67702
	TRIM67	ENSG00000119283.15	-4.20959	1.08851e-94	-2.06586			TRIM67	ENSG00000119283.15	1.11933	2.24922e-25	7.41978			NVL	ENSG00000143748.17	0.939413	2.62023e-72	21.5482			NVL	ENSG00000143748.17	-0.305299	4.64788e-07	1.90635			MEMO1	ENSG00000162959.13	-0.342505	3.55745e-06	1.64027			MEMO1	ENSG00000162959.13	-0.496192	4.2929e-12	3.42188
	C1orf131	ENSG00000143633.12	1.97341	1.8886e-87	-2.06509			C1orf131	ENSG00000143633.12	-0.48326	1.69355e-05	1.43627			CNIH4	ENSG00000143771.11	2.7424	2.07222e-268	80.5808			CNIH4	ENSG00000143771.11	-0.868131	3.43506e-17	4.95618			SPAST	ENSG00000021574.12	0.526231	8.01492e-16	4.54438			SPAST	ENSG00000021574.12	0.780433	1.85552e-34	10.1542
	GNPAT	ENSG00000116906.12	1.47673	1.74562e-204	-2.06205			GNPAT	ENSG00000116906.12	-0.215975	5.55719e-05	1.28093			WDR26	ENSG00000162923.15	1.37849	9.74955e-179	53.5867			WDR26	ENSG00000162923.15	0.438864	4.89587e-17	4.90985			YIPF4	ENSG00000119820.10	0.591212	3.28832e-09	2.55365			YIPF4	ENSG00000119820.10	0.89702	9.48761e-21	6.02748
	EXOC8	ENSG00000116903.7	1.7839	2.46739e-90	-2.06072			EXOC8	ENSG00000116903.7	0.83629	2.86539e-19	5.58194			LBR	ENSG00000143815.14	1.60249	2.29975e-174	52.2703			LBR	ENSG00000143815.14	0.430979	8.17648e-12	3.33765			BIRC6	ENSG00000115760.14	0.707922	9.73421e-41	12.0447			BIRC6	ENSG00000115760.14	0.990416	2.04725e-80	23.9887
	SIPA1L2	ENSG00000116991.10	-1.37613	4.84436e-189	-2.06005			SIPA1L2	ENSG00000116991.10	-1.39501	2.2396e-196	58.8965			ENAH	ENSG00000154380.17	0.909783	8.66614e-55	16.2743			ENAH	ENSG00000154380.17	0.453574	9.43503e-14	3.92099			TTC27	ENSG00000018699.12	-0.522823	2.00503e-07	2.01626			TTC27	ENSG00000018699.12	-0.400283	3.65024e-05	1.33587
	MAP10	ENSG00000212916.4	-4.0472	1.34909e-30	-2.0577			MAP10	ENSG00000212916.4	1.0137	1.21495e-07	2.08176			SRP9	ENSG00000143742.12	0.832429	2.35905e-57	17.0465			SRP9	ENSG00000143742.12	-0.44081	1.79792e-14	4.13773			LTBP1	ENSG00000049323.15	0.602956	4.1537e-05	1.31898			LTBP1	ENSG00000049323.15	1.73179	8.854e-38	11.154
	TOMM20	ENSG00000173726.10	1.9471	0	-2.05763			TOMM20	ENSG00000173726.10	0.43581	7.33995e-20	5.76			TMEM63A	ENSG00000196187.11	5.26618	9.83352e-90	26.7939			TMEM63A	ENSG00000196187.11	-5.57731	3.01775e-07	1.96281			RASGRP3	ENSG00000152689.17	0.779729	1.02657e-06	1.80275			RASGRP3	ENSG00000152689.17	1.32366	2.54614e-18	5.29636
	ARID4B	ENSG00000054267.21	-0.404755	1.27654e-14	-2.05661			ARID4B	ENSG00000054267.21	-0.30798	2.08915e-08	2.31192			SDE2	ENSG00000143751.9	1.74567	6.4464e-101	30.1604			SDE2	ENSG00000143751.9	0.473799	2.45532e-07	1.98978			STRN	ENSG00000115808.11	0.771886	6.39557e-12	3.36977			STRN	ENSG00000115808.11	1.02367	3.04017e-21	6.17626
	GGPS1	ENSG00000152904.11	0.84884	4.24769e-23	-2.05592			GGPS1	ENSG00000152904.11	-0.714063	1.75553e-14	4.14085			H3-3A	ENSG00000163041.9	0.275228	1.45575e-11	3.26224			H3-3A	ENSG00000163041.9	-0.694408	2.7294e-56	16.7264			HEATR5B	ENSG00000008869.11	0.378465	1.01274e-16	4.81483			HEATR5B	ENSG00000008869.11	0.190198	3.27823e-05	1.34993
	B3GALNT2	ENSG00000162885.12	2.65837	1.0903e-103	-2.05559			B3GALNT2	ENSG00000162885.12	1.21604	9.58496e-21	6.02614			ACBD3	ENSG00000182827.8	2.04677	0	#NUM!			ACBD3	ENSG00000182827.8	0.31085	3.6241e-08	2.2399			PRKD3	ENSG00000115825.9	-1.02193	3.52991e-11	3.14644			PRKD3	ENSG00000115825.9	0.57744	8.13026e-06	1.53221
	GPR137B	ENSG00000077585.13	0.449249	2.92066e-05	-2.05541			GPR137B	ENSG00000077585.13	-0.541243	1.97704e-06	1.71707			LIN9	ENSG00000183814.15	3.91779	3.08313e-133	39.8898			LIN9	ENSG00000183814.15	-1.20515	1.96101e-06	1.71813			CYP1B1	ENSG00000138061.11	-4.06882	2.16039e-62	18.5632			CYP1B1	ENSG00000138061.11	0.828553	2.99362e-08	2.26489
	LGALS8	ENSG00000116977.18	-4.29776	1.37875e-64	-2.05477			LGALS8	ENSG00000116977.18	0.899048	1.35781e-13	3.8734			PARP1	ENSG00000143799.12	2.76423	0	#NUM!			PARP1	ENSG00000143799.12	-0.267242	2.46947e-12	3.49417			SRSF7	ENSG00000115875.18	-0.220438	1.08972e-06	1.79495			SRSF7	ENSG00000115875.18	-0.368402	5.23742e-17	4.90103
	HEATR1	ENSG00000119285.10	3.89004	0	-2.05434			HEATR1	ENSG00000119285.10	0.485106	2.72183e-13	3.78248			ITPKB	ENSG00000143772.9	-2.60488	2.22416e-16	4.71197			ITPKB	ENSG00000143772.9	-4.70662	9.15875e-24	6.93518			SOS1	ENSG00000115904.12	0.763098	3.95607e-33	9.7542			SOS1	ENSG00000115904.12	1.04842	2.64811e-64	19.1386
	ACTN2	ENSG00000077522.12	-0.582504	2.75202e-10	-2.05402			ACTN2	ENSG00000077522.12	-0.524751	2.00781e-08	2.31711			CDC42BPA	ENSG00000143776.18	0.314453	6.69584e-07	1.85862			CDC42BPA	ENSG00000143776.18	0.930158	1.06761e-50	15.0429			MAP4K3	ENSG00000011566.14	0.919273	2.22002e-35	10.4318			MAP4K3	ENSG00000011566.14	0.561677	4.05499e-14	4.0314
	MTR	ENSG00000116984.12	4.2862	0	-2.0532			MTR	ENSG00000116984.12	1.55956	1.47683e-44	13.1943			ARF1	ENSG00000143761.15	1.49836	0	#NUM!			ARF1	ENSG00000143761.15	-0.242311	9.49297e-11	3.0171			TMEM178A	ENSG00000152154.10	0.378178	3.99205e-06	1.6252			TMEM178A	ENSG00000152154.10	-0.360449	1.27463e-05	1.47343
	RYR2	ENSG00000198626.15	-1.43138	3.09175e-35	-2.05237			RYR2	ENSG00000198626.15	2.03315	2.42544e-120	36.0078			C1orf35	ENSG00000143793.12	1.84159	1.05708e-243	73.143			C1orf35	ENSG00000143793.12	-0.545277	2.60252e-16	4.69143			SLC8A1	ENSG00000183023.18	0.51599	9.77045e-07	1.80922			SLC8A1	ENSG00000183023.18	0.834421	1.64386e-16	4.7515
	CHRM3	ENSG00000133019.11	-3.92352	5.56948e-57	-2.05077			CHRM3	ENSG00000133019.11	-0.885525	1.45863e-10	2.96095			GUK1	ENSG00000143774.16	0.345162	1.72027e-12	3.54144			GUK1	ENSG00000143774.16	-0.345067	1.89056e-11	3.22807			PKDCC	ENSG00000162878.12	-0.877888	3.94108e-12	3.43306			PKDCC	ENSG00000162878.12	-1.09982	5.19687e-19	5.50411
	GREM2	ENSG00000180875.4	-3.74397	8.9396e-17	-2.0496			GREM2	ENSG00000180875.4	-1.48233	4.51145e-07	1.91024			OBSCN	ENSG00000154358.20	-0.556423	4.2938e-17	4.92701			OBSCN	ENSG00000154358.20	1.87562	3.1757e-215	64.5704			KCNG3	ENSG00000171126.7	2.60459	2.41529e-06	1.69089			KCNG3	ENSG00000171126.7	2.57754	2.19139e-06	1.70361
	RGS7	ENSG00000182901.16	-3.02462	1.15762e-276	-2.04929			RGS7	ENSG00000182901.16	-0.62058	1.02254e-18	5.41563			H2AW	ENSG00000181218.5	-0.904926	6.4993e-20	5.7759			H2AW	ENSG00000181218.5	-0.650154	1.62196e-10	2.94707			ZFP36L2	ENSG00000152518.7	-3.75481	7.89898e-60	17.7916			ZFP36L2	ENSG00000152518.7	-1.47323	1.09103e-25	7.51436
	FH	ENSG00000091483.6	0.478362	9.51228e-25	-2.04817			FH	ENSG00000091483.6	-0.216007	1.50061e-05	1.45209			RNF187	ENSG00000168159.11	-1.12989	8.28283e-73	21.6988			RNF187	ENSG00000168159.11	-0.302335	1.29122e-06	1.77277			DYNC2LI1	ENSG00000138036.18	-0.484613	7.64095e-09	2.44342			DYNC2LI1	ENSG00000138036.18	-0.570062	2.68767e-12	3.4831
	CHML	ENSG00000203668.2	0.827891	2.08816e-16	-2.04731			CHML	ENSG00000203668.2	1.98325	4.27564e-87	25.9997			ABCB10	ENSG00000135776.4	1.98355	6.37756e-167	50.0298			ABCB10	ENSG00000135776.4	0.548666	2.19131e-11	3.20877			PREPL	ENSG00000138078.15	0.493428	3.60289e-17	4.94994			PREPL	ENSG00000138078.15	0.924797	1.09573e-58	17.4478
	CEP170	ENSG00000143702.15	-0.501545	6.75325e-18	-2.04719			CEP170	ENSG00000143702.15	0.956959	1.56447e-63	18.9064			URB2	ENSG00000135763.9	2.38905	1.44336e-193	58.0508			URB2	ENSG00000135763.9	0.447483	2.04631e-06	1.71257			SIX3	ENSG00000138083.4	-1.23267	2.42663e-26	7.71088			SIX3	ENSG00000138083.4	-2.07719	8.38379e-68	20.1921
	DESI2	ENSG00000121644.18	2.77376	9.60624e-120	-2.04679			DESI2	ENSG00000121644.18	0.681578	1.49481e-07	2.05465			PGBD5	ENSG00000177614.10	-1.16234	5.25119e-31	9.11511			PGBD5	ENSG00000177614.10	0.881199	5.64123e-25	7.29956			SOCS5	ENSG00000171150.8	0.781275	1.24999e-15	4.48628			SOCS5	ENSG00000171150.8	1.35864	4.78903e-48	14.2447
	COX20	ENSG00000203667.9	-2.45907	1.3994e-192	-2.03971			COX20	ENSG00000203667.9	-0.744614	3.7549e-25	7.35278			C1orf198	ENSG00000119280.16	0.592125	1.89148e-09	2.62594			C1orf198	ENSG00000119280.16	0.63509	4.38511e-10	2.81704			MCFD2	ENSG00000180398.12	-0.518241	3.83912e-08	2.23237			MCFD2	ENSG00000180398.12	0.37513	1.6015e-05	1.44358
	KIF26B	ENSG00000162849.15	-3.80686	7.05316e-54	-2.03888			KIF26B	ENSG00000162849.15	-0.77103	1.69355e-05	1.43627			ARV1	ENSG00000173409.13	1.6016	3.13377e-62	18.5145			ARV1	ENSG00000173409.13	-0.660644	5.18094e-09	2.49421			CALM2	ENSG00000143933.16	-0.469843	1.26792e-25	7.49472			CALM2	ENSG00000143933.16	-0.283377	2.76807e-10	2.87719
	SMYD3	ENSG00000185420.18	-0.486265	1.97107e-09	-2.03665			SMYD3	ENSG00000185420.18	-0.468688	1.20781e-08	2.38356			TRIM67	ENSG00000119283.15	-5.02075	5.51022e-66	19.6449			TRIM67	ENSG00000119283.15	1.66858	5.46898e-56	16.6355			MSH2	ENSG00000095002.14	0.399936	6.76723e-09	2.45929			MSH2	ENSG00000095002.14	0.411861	1.27013e-09	2.67801
	CNST	ENSG00000162852.13	-0.722658	1.87506e-16	-2.03552			CNST	ENSG00000162852.13	0.726272	2.23537e-19	5.61441			C1orf131	ENSG00000143633.12	1.86426	9.78175e-76	22.5801			C1orf131	ENSG00000143633.12	-0.669221	1.04726e-07	2.10117			KCNK12	ENSG00000184261.4	-1.65287	5.33042e-15	4.29667			KCNK12	ENSG00000184261.4	-1.65619	8.47013e-16	4.53716
	AHCTF1	ENSG00000153207.15	1.40663	5.81378e-137	-2.03513			AHCTF1	ENSG00000153207.15	0.663745	5.9683e-29	8.49632			GNPAT	ENSG00000116906.12	1.67016	8.91859e-256	76.7776			GNPAT	ENSG00000116906.12	-0.377609	4.73196e-11	3.10812			NRXN1	ENSG00000179915.22	0.546162	8.84611e-20	5.7356			NRXN1	ENSG00000179915.22	0.936082	4.61203e-57	16.9589
	ZNF669	ENSG00000188295.14	-1.02016	3.14683e-16	-2.03513			ZNF669	ENSG00000188295.14	0.789798	6.03232e-11	3.07638			EXOC8	ENSG00000116903.7	2.069	4.56376e-119	35.6241			EXOC8	ENSG00000116903.7	0.774246	2.28791e-15	4.40725			GPR75	ENSG00000119737.5	1.02951	2.61977e-05	1.37924			GPR75	ENSG00000119737.5	1.21636	2.9583e-07	1.96541
	ZNF692	ENSG00000171163.15	-0.569781	2.2294e-21	-2.03446			ZNF692	ENSG00000171163.15	-0.693188	5.13657e-30	8.81697			SIPA1L2	ENSG00000116991.10	-1.35708	6.93057e-168	50.3199			SIPA1L2	ENSG00000116991.10	-2.59032	0	#NUM!			PSME4	ENSG00000068878.14	0.317243	1.2088e-07	2.08242			PSME4	ENSG00000068878.14	0.781585	2.62975e-42	12.5169
	ACP1	ENSG00000143727.15	0.679955	5.62509e-37	-2.03319			ACP1	ENSG00000143727.15	-0.372316	8.47227e-11	3.03197			MAP3K21	ENSG00000143674.10	3.76644	1.01379e-268	80.6742			MAP3K21	ENSG00000143674.10	0.974349	7.77671e-15	4.24729			EML6	ENSG00000214595.11	1.27338	1.43576e-25	7.47846			EML6	ENSG00000214595.11	0.894821	2.15795e-13	3.81283
	ALKAL2	ENSG00000189292.15	-3.44031	3.80272e-08	-2.0315			ALKAL2	ENSG00000189292.15	-3.04704	3.09091e-08	2.26071			SLC35F3	ENSG00000183780.12	-2.86951	6.75607e-19	5.46981			SLC35F3	ENSG00000183780.12	1.63731	2.50877e-14	4.09417			RPS27A	ENSG00000143947.13	-0.59284	5.28039e-39	11.5226			RPS27A	ENSG00000143947.13	-0.660273	1.35502e-48	14.4097
	PXDN	ENSG00000130508.10	-1.51166	1.41581e-158	-2.03108			PXDN	ENSG00000130508.10	0.401979	7.03478e-14	3.95937			TARBP1	ENSG00000059588.9	1.18323	2.62264e-83	24.8594			TARBP1	ENSG00000059588.9	0.658965	5.65905e-25	7.29915			CCDC88A	ENSG00000115355.16	0.898892	1.06224e-80	24.0745			CCDC88A	ENSG00000115355.16	0.755544	8.69751e-58	17.177
	MYT1L	ENSG00000186487.19	-5.28385	0	-2.03086			MYT1L	ENSG00000186487.19	0.502672	7.94139e-24	6.95382			TOMM20	ENSG00000173726.10	2.1933	0	#NUM!			TOMM20	ENSG00000173726.10	0.403825	4.49903e-16	4.61987			PPP4R3B	ENSG00000275052.4	0.765121	3.34108e-36	10.6794			PPP4R3B	ENSG00000275052.4	0.90676	7.27937e-52	15.394
	ADI1	ENSG00000182551.13	1.81634	6.81133e-83	-2.02958			ADI1	ENSG00000182551.13	-0.619357	5.51367e-09	2.48607			RBM34	ENSG00000188739.14	0.883562	7.39971e-66	19.6063			RBM34	ENSG00000188739.14	-0.436803	2.12188e-14	4.11607			EFEMP1	ENSG00000115380.19	2.10826	1.44573e-22	6.57447			EFEMP1	ENSG00000115380.19	1.9706	3.10734e-20	5.87238
	RPS7	ENSG00000171863.14	1.87405	0	-2.0283			RPS7	ENSG00000171863.14	-0.270809	6.32245e-17	4.87642			ARID4B	ENSG00000054267.21	0.396575	3.15368e-14	4.06426			ARID4B	ENSG00000054267.21	-0.600625	1.7666e-27	8.05341			CCDC85A	ENSG00000055813.5	0.856289	3.91977e-27	7.94922			CCDC85A	ENSG00000055813.5	0.567736	8.43453e-13	3.63462
	SOX11	ENSG00000176887.6	-4.37398	3.25302e-269	-2.02816			SOX11	ENSG00000176887.6	1.06275	8.68107e-35	10.2535			GGPS1	ENSG00000152904.11	1.41185	3.97089e-61	18.1825			GGPS1	ENSG00000152904.11	-0.830776	2.06665e-15	4.42054			FANCL	ENSG00000115392.11	1.30091	1.77039e-19	5.64489			FANCL	ENSG00000115392.11	1.16097	3.39123e-16	4.65683
	RNF144A	ENSG00000151692.14	-0.940713	3.16645e-13	-2.02732			RNF144A	ENSG00000151692.14	0.649341	2.34028e-08	2.29708			B3GALNT2	ENSG00000162885.12	2.42044	1.36842e-83	24.9445			B3GALNT2	ENSG00000162885.12	0.712138	4.25906e-07	1.91777			PAPOLG	ENSG00000115421.12	1.24575	3.61732e-38	11.271			PAPOLG	ENSG00000115421.12	1.6781	1.34101e-71	21.3348
	ID2	ENSG00000115738.9	-3.14	0	-2.02578			ID2	ENSG00000115738.9	-2.3361	0				GNG4	ENSG00000168243.10	-0.825715	1.20157e-17	5.0935			GNG4	ENSG00000168243.10	1.33313	1.63152e-53	15.8906			PEX13	ENSG00000162928.8	0.607676	1.1478e-09	2.69125			PEX13	ENSG00000162928.8	0.436374	1.08426e-05	1.49457
	KIDINS220	ENSG00000134313.15	-3.00609	0	-2.02568			KIDINS220	ENSG00000134313.15	0.513522	1.09155e-37	11.1267			LYST	ENSG00000143669.13	0.460964	3.05197e-07	1.96134			LYST	ENSG00000143669.13	1.40701	1.30629e-58	17.4248			SANBR	ENSG00000162929.13	1.05053	2.44116e-34	10.1183			SANBR	ENSG00000162929.13	0.758596	1.00764e-18	5.41754
	MBOAT2	ENSG00000143797.11	-0.847895	4.29693e-31	-2.02527			MBOAT2	ENSG00000143797.11	0.484003	1.27879e-12	3.58021			NID1	ENSG00000116962.14	5.40641	1.19465e-299	89.9847			NID1	ENSG00000116962.14	-2.08911	2.7496e-11	3.1791			USP34	ENSG00000115464.14	0.556825	1.48291e-23	6.87218			USP34	ENSG00000115464.14	0.768258	2.00798e-44	13.1542
	ASAP2	ENSG00000151693.10	-0.686156	1.78197e-22	-2.0238			ASAP2	ENSG00000151693.10	1.0254	4.14781e-52	15.4676			GPR137B	ENSG00000077585.13	0.655896	1.97814e-09	2.62009			GPR137B	ENSG00000077585.13	-0.546332	2.93482e-05	1.36439			XPO1	ENSG00000082898.16	0.604736	1.61928e-17	5.0545			XPO1	ENSG00000082898.16	0.492984	3.16573e-12	3.4617
	IAH1	ENSG00000134330.18	4.64116	1.39649e-170	-2.02335			IAH1	ENSG00000134330.18	3.51758	1.05934e-95	28.5903			ERO1B	ENSG00000086619.13	2.12329	1.5959e-50	14.9904			ERO1B	ENSG00000086619.13	-1.05655	1.85434e-07	2.02648			CCT4	ENSG00000115484.14	-0.412889	1.17477e-35	10.515			CCT4	ENSG00000115484.14	-0.416315	1.90129e-37	11.0541
	ADAM17	ENSG00000151694.13	0.55823	1.44509e-18	-2.02218			ADAM17	ENSG00000151694.13	0.487945	3.87175e-14	4.03744			HEATR1	ENSG00000119285.10	3.80729	0	#NUM!			HEATR1	ENSG00000119285.10	0.354557	1.25179e-06	1.77682			COMMD1	ENSG00000173163.10	-0.43767	4.63101e-06	1.60579			COMMD1	ENSG00000173163.10	-0.821482	1.19231e-18	5.39554
	YWHAQ	ENSG00000134308.13	-1.32097	0	-2.02016			YWHAQ	ENSG00000134308.13	-0.433009	5.26155e-64	19.0488			MTR	ENSG00000116984.12	4.10517	0	#NUM!			MTR	ENSG00000116984.12	1.63671	5.55991e-44	13.021			MDH1	ENSG00000014641.17	-0.318446	9.31758e-23	6.6319			MDH1	ENSG00000014641.17	-0.513101	3.68257e-58	17.2893
	ODC1	ENSG00000115758.12	0.219639	4.04502e-15	-2.01898			ODC1	ENSG00000115758.12	-0.308415	7.36739e-26	7.56569			RYR2	ENSG00000198626.15	-0.945315	3.04447e-16	4.67093			RYR2	ENSG00000198626.15	2.64636	1.09389e-201	60.4953			UGP2	ENSG00000169764.15	-0.401851	5.28128e-10	2.79273			UGP2	ENSG00000169764.15	-0.300117	2.59833e-06	1.68134
	NOL10	ENSG00000115761.15	2.22235	7.45564e-235	-2.01365			NOL10	ENSG00000115761.15	-0.333197	1.54367e-05	1.44839			RGS7	ENSG00000182901.16	-3.44962	1.91145e-260	78.1831			RGS7	ENSG00000182901.16	-0.68081	1.41295e-20	5.97541			LGALSL	ENSG00000119862.12	0.341809	9.1769e-05	1.21535			LGALSL	ENSG00000119862.12	0.445186	1.06341e-07	2.09917
	PDIA6	ENSG00000143870.12	2.18372	0	-2.01346			PDIA6	ENSG00000143870.12	0.370043	6.84713e-22	6.37115			FH	ENSG00000091483.6	0.504949	2.62375e-26	7.70067			FH	ENSG00000091483.6	-0.543247	3.99394e-25	7.34471			AFTPH	ENSG00000119844.15	0.362175	4.72715e-08	2.20517			AFTPH	ENSG00000119844.15	0.429023	3.40314e-11	3.15122
	KCNF1	ENSG00000162975.4	-3.89074	3.95253e-143	-2.01294			KCNF1	ENSG00000162975.4	0.729769	2.49798e-11	3.19164			CHML	ENSG00000203668.2	0.704605	1.16586e-11	3.29127			CHML	ENSG00000203668.2	0.862251	3.54776e-16	4.65093			SLC1A4	ENSG00000115902.10	-0.450304	3.75673e-19	5.54654			SLC1A4	ENSG00000115902.10	-0.223761	6.46071e-06	1.56226
	ROCK2	ENSG00000134318.13	1.74835	6.12085e-160	-2.00953			ROCK2	ENSG00000134318.13	1.19179	1.00974e-71	21.3719			CEP170	ENSG00000143702.15	-0.599883	3.84986e-23	6.74745			CEP170	ENSG00000143702.15	0.937115	5.51146e-61	18.1397			ACTR2	ENSG00000138071.13	0.189422	1.55707e-05	1.44726			ACTR2	ENSG00000138071.13	0.59928	1.16364e-46	13.8276
	GREB1	ENSG00000196208.13	-0.304368	2.65041e-05	-2.00913			GREB1	ENSG00000196208.13	1.86887	4.34999e-185	55.4983			ZBTB18	ENSG00000179456.10	2.03626	2.0027e-105	31.5174			ZBTB18	ENSG00000179456.10	1.16853	1.16414e-31	9.31206			MEIS1	ENSG00000143995.19	-1.05118	2.08935e-60	17.9655			MEIS1	ENSG00000143995.19	-1.6754	5.51697e-149	44.6302
	LPIN1	ENSG00000134324.11	-0.662293	4.1198e-19	-2.00889			LPIN1	ENSG00000134324.11	0.809295	8.56405e-32	9.3522			DESI2	ENSG00000121644.18	2.24935	2.12925e-75	22.4784			DESI2	ENSG00000121644.18	0.576916	4.99136e-05	1.29497			CNRIP1	ENSG00000119865.8	-0.346528	1.49356e-07	2.05476			CNRIP1	ENSG00000119865.8	-0.630296	1.18189e-22	6.60081
	TRIB2	ENSG00000071575.11	-3.45784	0	-2.00835			TRIB2	ENSG00000071575.11	0.426157	7.17763e-22	6.36498			COX20	ENSG00000203667.9	-2.06926	1.96281e-132	39.6478			COX20	ENSG00000203667.9	-0.808181	6.74764e-26	7.57718			GFPT1	ENSG00000198380.12	0.371182	1.72955e-08	2.33661			GFPT1	ENSG00000198380.12	0.821551	2.24409e-38	11.3335
	LRATD1	ENSG00000162981.13	-3.74515	7.99557e-82	-2.00821			LRATD1	ENSG00000162981.13	1.81461	1.88558e-71	21.2902			KIF26B	ENSG00000162849.15	-3.94394	1.37841e-44	13.2034			KIF26B	ENSG00000162849.15	1.39812	3.89038e-17	4.9399			NFU1	ENSG00000169599.12	-0.324028	1.22459e-08	2.38175			NFU1	ENSG00000169599.12	-0.64548	2.63496e-31	9.20526
	NBAS	ENSG00000151779.12	-0.50468	2.87759e-28	-2.00684			NBAS	ENSG00000151779.12	0.607448	8.94688e-42	12.3568			CNST	ENSG00000162852.13	-0.800963	1.18709e-17	5.09509			CNST	ENSG00000162852.13	0.397037	6.65267e-06	1.55843			ANXA4	ENSG00000196975.15	-1.93292	2.72726e-20	5.88943			ANXA4	ENSG00000196975.15	-1.07803	4.47622e-09	2.51333
	MYCN	ENSG00000134323.11	-4.03751	7.38768e-80	-2.00662			MYCN	ENSG00000134323.11	-0.855347	4.36583e-11	3.11865			AHCTF1	ENSG00000153207.15	1.99798	1.96671e-274	82.3938			AHCTF1	ENSG00000153207.15	0.363028	5.46078e-09	2.48733			GMCL1	ENSG00000087338.4	1.15338	2.12386e-18	5.32007			GMCL1	ENSG00000087338.4	1.21383	3.90163e-21	6.14365
	CYRIA	ENSG00000197872.11	-4.6907	2.47703e-179	-2.005			CYRIA	ENSG00000197872.11	0.37388	1.54344e-05	1.44841			ZNF669	ENSG00000188295.14	-0.776686	1.33841e-09	2.67116			ZNF669	ENSG00000188295.14	0.842168	2.82692e-12	3.4765			MXD1	ENSG00000059728.10	0.824161	3.49157e-07	1.94374			MXD1	ENSG00000059728.10	1.46208	2.14916e-21	6.22161
	VSNL1	ENSG00000163032.11	-4.64099	1.0644e-70	-2.0005			VSNL1	ENSG00000163032.11	-1.27752	1.00511e-22	6.62199			TRIM58	ENSG00000162722.8	-1.44881	6.10604e-05	1.26861			TRIM58	ENSG00000162722.8	1.41019	1.05252e-06	1.79949			PCBP1	ENSG00000169564.6	-0.191655	1.35527e-09	2.66953			PCBP1	ENSG00000169564.6	-0.334565	2.7398e-27	7.99604
	KCNS3	ENSG00000170745.11	4.45128	5.23606e-14	-2.0002			KCNS3	ENSG00000170745.11	4.87546	3.75671e-16	4.64345			ZNF692	ENSG00000171163.15	0.372442	2.84259e-10	2.87372			ZNF692	ENSG00000171163.15	-0.303832	2.3247e-06	1.69589			TIA1	ENSG00000116001.15	1.1755	2.76168e-135	40.5062			TIA1	ENSG00000116001.15	0.402952	9.27981e-17	4.82625
	WDR35	ENSG00000118965.14	1.65341	3.79974e-70	-1.99849			WDR35	ENSG00000118965.14	0.485131	1.29353e-06	1.77253			ACP1	ENSG00000143727.15	0.902402	2.06023e-62	18.5694			ACP1	ENSG00000143727.15	-0.353098	6.15725e-09	2.47164			SNRPG	ENSG00000143977.13	-0.378946	8.64888e-08	2.12619			SNRPG	ENSG00000143977.13	-0.597391	4.48757e-18	5.22227
	LAPTM4A	ENSG00000068697.6	-0.62204	2.34451e-29	-1.99501			LAPTM4A	ENSG00000068697.6	-0.917278	9.02879e-58	17.1721			ALKAL2	ENSG00000189292.15	-3.57168	4.17076e-07	1.92051			ALKAL2	ENSG00000189292.15	-5.65051	5.63877e-07	1.88108			TGFA	ENSG00000163235.15	2.29983	2.35369e-15	4.40354			TGFA	ENSG00000163235.15	1.66055	1.30998e-08	2.37294
	SDC1	ENSG00000115884.10	-0.440642	2.6141e-06	-1.99247			SDC1	ENSG00000115884.10	-0.980357	1.13047e-24	7.20869			PXDN	ENSG00000130508.10	-1.74396	3.47817e-182	54.6245			PXDN	ENSG00000130508.10	0.553981	2.56481e-25	7.40261			ZNF638	ENSG00000075292.18	0.617332	3.96512e-40	11.8611			ZNF638	ENSG00000075292.18	0.24049	3.52505e-07	1.9425
	RHOB	ENSG00000143878.9	0.492162	1.16467e-20	-1.99131			RHOB	ENSG00000143878.9	0.229845	4.24548e-05	1.31613			MYT1L	ENSG00000186487.19	-4.41926	0	#NUM!			MYT1L	ENSG00000186487.19	0.954759	2.6535e-83	24.8579			DYSF	ENSG00000135636.13	-2.77664	3.12236e-51	15.2037			DYSF	ENSG00000135636.13	-1.76669	7.53451e-32	9.36894
	ATAD2B	ENSG00000119778.14	0.918962	2.43184e-17	-1.99118			ATAD2B	ENSG00000119778.14	1.4499	1.82219e-40	11.9628			RNASEH1	ENSG00000171865.9	0.833438	4.16621e-15	4.32889			RNASEH1	ENSG00000171865.9	0.605608	5.73071e-08	2.18			EMX1	ENSG00000135638.13	2.44609	9.71617e-38	11.1419			EMX1	ENSG00000135638.13	2.40736	3.65987e-37	10.9685
	UBXN2A	ENSG00000173960.13	1.29448	8.55092e-31	-1.98856			UBXN2A	ENSG00000173960.13	0.60521	3.22534e-07	1.95411			RPS7	ENSG00000171863.14	2.73634	0	#NUM!			RPS7	ENSG00000171863.14	-0.401571	3.51009e-35	10.3719			CCT7	ENSG00000135624.15	-0.546634	1.01465e-51	15.3506			CCT7	ENSG00000135624.15	-0.619457	2.60508e-67	20.0438
	FKBP1B	ENSG00000119782.13	-2.37386	3.35912e-193	-1.98786			FKBP1B	ENSG00000119782.13	-0.44457	1.16757e-10	2.99005			SOX11	ENSG00000176887.6	-3.69076	4.07328e-206	61.8286			SOX11	ENSG00000176887.6	1.23939	1.53599e-48	14.3933			ACTG2	ENSG00000163017.13	-2.23184	8.90449e-18	5.13268			ACTG2	ENSG00000163017.13	2.13328	1.24507e-31	9.30327
	SF3B6	ENSG00000115128.6	1.87628	0	-1.98662			SF3B6	ENSG00000115128.6	-0.515523	4.03004e-26	7.64456			RNF144A	ENSG00000151692.14	-1.53666	1.25715e-24	7.1948			RNF144A	ENSG00000151692.14	1.02976	3.52212e-18	5.25394			MTHFD2	ENSG00000065911.11	-0.287631	6.45584e-07	1.86339			MTHFD2	ENSG00000065911.11	0.311851	1.25206e-08	2.37885
	TP53I3	ENSG00000115129.13	-1.69339	1.81598e-35	-1.98577			TP53I3	ENSG00000115129.13	-2.00891	3.67227e-49	14.5804			ID2	ENSG00000115738.9	-2.50333	0	#NUM!			ID2	ENSG00000115738.9	-4.9637	0	#NUM!			DCTN1	ENSG00000204843.12	-0.409248	4.39643e-29	8.53628			DCTN1	ENSG00000204843.12	-0.33531	2.4602e-20	5.90291
	NCOA1	ENSG00000084676.15	-1.57462	1.67977e-146	-1.98576			NCOA1	ENSG00000084676.15	0.614178	5.01667e-27	7.91696			KIDINS220	ENSG00000134313.15	-3.33045	0	#NUM!			KIDINS220	ENSG00000134313.15	0.641378	6.33992e-60	17.8203			WBP1	ENSG00000239779.6	-0.43897	8.80383e-15	4.23108			WBP1	ENSG00000239779.6	-0.897471	5.46856e-58	17.2376
	ADCY3	ENSG00000138031.14	0.757786	7.3315e-37	-1.98377			ADCY3	ENSG00000138031.14	-0.328283	3.56997e-07	1.94084			ASAP2	ENSG00000151693.10	-0.881305	2.11939e-32	9.53476			ASAP2	ENSG00000151693.10	1.24376	6.21609e-77	22.9404			AUP1	ENSG00000115307.16	-0.179847	3.06143e-06	1.6599			AUP1	ENSG00000115307.16	-0.568796	4.33601e-52	15.4618
	DNAJC27	ENSG00000115137.11	-0.868443	5.82231e-07	-1.98182			DNAJC27	ENSG00000115137.11	1.11247	2.34357e-12	3.50102			CPSF3	ENSG00000119203.13	1.47602	1.53088e-158	47.5071			CPSF3	ENSG00000119203.13	-0.439382	1.14248e-11	3.29392			DOK1	ENSG00000115325.13	-1.45016	7.6718e-19	5.45319			DOK1	ENSG00000115325.13	-1.36473	1.83165e-18	5.33942
	DNMT3A	ENSG00000119772.16	-1.83932	4.5901e-147	-1.98074			DNMT3A	ENSG00000119772.16	0.41857	2.43086e-11	3.1952			IAH1	ENSG00000134330.18	5.52588	5.31877e-242	72.6308			IAH1	ENSG00000134330.18	3.46419	1.17232e-89	26.7709			POLE4	ENSG00000115350.11	-0.808885	4.0128e-10	2.82864			POLE4	ENSG00000115350.11	-1.08202	1.14081e-17	5.10029
	ASXL2	ENSG00000143970.16	1.73898	3.39533e-46	-1.98035			ASXL2	ENSG00000143970.16	0.810203	3.33783e-10	2.85272			ADAM17	ENSG00000151694.13	0.677189	1.89547e-25	7.44215			ADAM17	ENSG00000151694.13	0.310702	1.03512e-05	1.50064			LRRTM4	ENSG00000176204.13	0.661282	6.4007e-11	3.06863			LRRTM4	ENSG00000176204.13	1.14738	1.44917e-32	9.58446
	HADHA	ENSG00000084754.11	0.800172	8.99343e-102	-1.97737			HADHA	ENSG00000084754.11	-0.633071	2.27467e-56	16.7502			YWHAQ	ENSG00000134308.13	-1.86157	0	#NUM!			YWHAQ	ENSG00000134308.13	-0.185466	7.27374e-13	3.65397			DNAH6	ENSG00000115423.18	1.94626	3.91532e-26	7.64834			DNAH6	ENSG00000115423.18	1.88681	3.26504e-25	7.37105
	HADHB	ENSG00000138029.13	1.62961	1.33176e-128	-1.97701			HADHB	ENSG00000138029.13	-0.7846	1.16807e-25	7.50544			HPCAL1	ENSG00000115756.12	-0.53371	1.43743e-09	2.66183			HPCAL1	ENSG00000115756.12	1.08139	4.13195e-41	12.1567			TMSB10	ENSG00000034510.5	-0.456141	7.73313e-20	5.75318			TMSB10	ENSG00000034510.5	-0.615055	2.41532e-35	10.4208
	SELENOI	ENSG00000138018.17	1.23053	1.97597e-18	-1.97605			SELENOI	ENSG00000138018.17	1.11211	1.28643e-14	4.18149			ODC1	ENSG00000115758.12	-0.243618	3.47781e-17	4.95456			ODC1	ENSG00000115758.12	-0.419769	1.64253e-45	13.4815			MAT2A	ENSG00000168906.12	0.192393	2.80836e-06	1.67118			MAT2A	ENSG00000168906.12	0.178746	9.72413e-06	1.50881
	MAPRE3	ENSG00000084764.11	-3.63529	0	-1.97561			MAPRE3	ENSG00000084764.11	-0.192609	1.04692e-05	1.49916			NOL10	ENSG00000115761.15	2.27656	6.14127e-240	72.0099			NOL10	ENSG00000115761.15	-0.59038	4.67825e-11	3.10961			VAMP8	ENSG00000118640.10	-1.8053	3.62547e-05	1.33676			VAMP8	ENSG00000118640.10	-2.16172	2.15147e-07	2.00705
	TMEM214	ENSG00000119777.19	1.74459	1.59099e-115	-1.97529			TMEM214	ENSG00000119777.19	0.342833	3.83897e-05	1.32928			ROCK2	ENSG00000134318.13	1.18283	1.28476e-67	20.1363			ROCK2	ENSG00000134318.13	1.04277	2.1238e-49	14.652			RNF181	ENSG00000168894.9	-0.453132	8.66113e-09	2.42703			RNF181	ENSG00000168894.9	-0.69571	1.36231e-19	5.67915
	EMILIN1	ENSG00000138080.13	-2.00013	1.60827e-15	-1.97518			EMILIN1	ENSG00000138080.13	-1.25331	1.04219e-07	2.10181			GREB1	ENSG00000196208.13	-0.54699	2.48703e-12	3.49325			GREB1	ENSG00000196208.13	2.04619	7.3618e-216	64.7615			ST3GAL5	ENSG00000115525.17	0.361461	1.22907e-10	2.98333			ST3GAL5	ENSG00000115525.17	0.310027	1.90258e-08	2.32415
	CAD	ENSG00000084774.13	2.6883	0	-1.9741			CAD	ENSG00000084774.13	0.564169	1.00976e-24	7.22345			LPIN1	ENSG00000134324.11	-0.609588	4.11479e-15	4.33051			LPIN1	ENSG00000134324.11	0.828001	3.10409e-31	9.18384			IMMT	ENSG00000132305.20	-0.256997	7.56341e-11	3.04681			IMMT	ENSG00000132305.20	-0.496192	5.71473e-38	11.2113
	ZNF513	ENSG00000163795.13	-1.72162	2.25127e-105	-1.97288			ZNF513	ENSG00000163795.13	-0.524396	3.00904e-12	3.46834			TRIB2	ENSG00000071575.11	-3.47296	0	#NUM!			TRIB2	ENSG00000071575.11	0.410732	8.96607e-20	5.73384			RMND5A	ENSG00000153561.12	0.856768	2.59668e-18	5.29379			RMND5A	ENSG00000153561.12	1.15133	1.11232e-33	9.92007
	PPM1G	ENSG00000115241.10	0.488602	2.3775e-29	-1.97245			PPM1G	ENSG00000115241.10	-0.307388	3.34788e-11	3.15336			LRATD1	ENSG00000162981.13	-4.44729	2.25478e-60	17.9555			LRATD1	ENSG00000162981.13	2.16448	1.40944e-101	30.3592			EIF2AK3	ENSG00000172071.11	-0.31853	6.27336e-09	2.4692			EIF2AK3	ENSG00000172071.11	0.628865	1.08274e-34	10.2246
	NRBP1	ENSG00000115216.13	-1.23019	2.44954e-168	-1.97231			NRBP1	ENSG00000115216.13	-0.293767	5.40409e-11	3.09076			NBAS	ENSG00000151779.12	-0.520469	7.11885e-28	8.17224			NBAS	ENSG00000151779.12	0.708	2.00923e-55	16.4654			FAHD2A	ENSG00000115042.9	-0.298938	9.99947e-05	1.20413			FAHD2A	ENSG00000115042.9	-0.611751	1.56349e-16	4.75805
	KRTCAP3	ENSG00000157992.12	-2.68282	2.20361e-16	-1.9716			KRTCAP3	ENSG00000157992.12	-1.63047	1.95508e-09	2.62162			CYRIA	ENSG00000197872.11	-5.08711	1.21097e-130	39.1089			CYRIA	ENSG00000197872.11	0.487812	2.06489e-08	2.31345			COX5B	ENSG00000135940.6	-0.31917	2.84363e-08	2.27161			COX5B	ENSG00000135940.6	-0.947245	8.09684e-63	18.6915
	SUPT7L	ENSG00000119760.15	-0.592159	1.84903e-30	-1.97115			SUPT7L	ENSG00000119760.15	-0.250254	1.84554e-06	1.72607			VSNL1	ENSG00000163032.11	-1.97999	4.43297e-36	10.6424			VSNL1	ENSG00000163032.11	1.819	8.23057e-55	16.2811			ACTR1B	ENSG00000115073.7	-0.443014	6.0526e-14	3.97903			ACTR1B	ENSG00000115073.7	-0.75674	5.0664e-39	11.528
	FOSL2	ENSG00000075426.11	-0.928754	3.30389e-15	-1.97046			FOSL2	ENSG00000075426.11	2.55032	6.83973e-152	45.5052			KCNS3	ENSG00000170745.11	4.87283	1.81649e-16	4.73844			KCNS3	ENSG00000170745.11	3.52322	1.32772e-08	2.37118			CNGA3	ENSG00000144191.11	-2.26397	3.78898e-48	14.2753			CNGA3	ENSG00000144191.11	-2.37087	9.9501e-57	16.8583
	PPP1CB	ENSG00000213639.9	0.25522	9.6732e-06	-1.96953			PPP1CB	ENSG00000213639.9	0.739405	4.41152e-37	10.9441			KLHL29	ENSG00000119771.14	-0.49364	1.79276e-07	2.03089			KLHL29	ENSG00000119771.14	1.6672	3.69222e-89	26.6209			MGAT4A	ENSG00000071073.12	1.13827	4.6912e-19	5.51749			MGAT4A	ENSG00000071073.12	1.42449	2.5383e-30	8.90912
	WDR43	ENSG00000163811.11	2.81138	0	-1.96935			WDR43	ENSG00000163811.11	0.547203	3.98591e-20	5.83982			ATAD2B	ENSG00000119778.14	0.528812	3.74375e-06	1.6336			ATAD2B	ENSG00000119778.14	1.46789	2.49641e-40	11.9216			C2orf15	ENSG00000273045.6	0.915264	7.92123e-05	1.23459			C2orf15	ENSG00000273045.6	1.02132	6.2407e-06	1.56679
	TOGARAM2	ENSG00000189350.12	-2.1103	7.8896e-07	-1.9676			TOGARAM2	ENSG00000189350.12	-3.57741	1.32158e-13	3.87694			WDCP	ENSG00000163026.11	0.678133	1.3698e-12	3.57122			WDCP	ENSG00000163026.11	-0.444668	6.31739e-05	1.26416			EIF5B	ENSG00000158417.10	-0.260388	2.29856e-08	2.29943			EIF5B	ENSG00000158417.10	-0.424663	1.39571e-20	5.97701
	CLIP4	ENSG00000115295.19	0.697176	1.72831e-09	-1.96585			CLIP4	ENSG00000115295.19	0.836724	1.00609e-12	3.61157			SF3B6	ENSG00000115128.6	2.76934	0	#NUM!			SF3B6	ENSG00000115128.6	-0.766464	9.4005e-46	13.5544			REV1	ENSG00000135945.9	0.310645	4.00457e-11	3.12994			REV1	ENSG00000135945.9	0.298708	8.60141e-11	3.03
	MEMO1	ENSG00000162959.13	-0.424515	4.59791e-09	-1.96552			MEMO1	ENSG00000162959.13	-0.643399	2.53311e-18	5.29703			TP53I3	ENSG00000115129.13	-2.46359	4.92775e-53	15.7461			TP53I3	ENSG00000115129.13	-1.66057	5.19628e-28	8.2134			LONRF2	ENSG00000170500.12	1.08728	1.77057e-19	5.64488			LONRF2	ENSG00000170500.12	2.31541	5.77448e-90	26.8635
	DPY30	ENSG00000162961.13	0.455697	1.16493e-10	-1.96383			DPY30	ENSG00000162961.13	-0.592752	2.91347e-15	4.37565			ITSN2	ENSG00000198399.14	0.761516	1.29564e-24	7.19086			ITSN2	ENSG00000198399.14	0.352242	1.5323e-05	1.44936			POU3F3	ENSG00000198914.3	1.85587	1.00824e-46	13.8463			POU3F3	ENSG00000198914.3	1.51166	1.26372e-31	9.30133
	SPAST	ENSG00000021574.12	-1.44643	8.44475e-93	-1.96217			SPAST	ENSG00000021574.12	0.676773	1.89152e-24	7.14139			NCOA1	ENSG00000084676.15	-1.87429	5.97434e-175	52.4466			NCOA1	ENSG00000084676.15	0.693793	3.11838e-34	10.0863			MRPS9	ENSG00000135972.8	-0.441393	1.04521e-10	3.00452			MRPS9	ENSG00000135972.8	-0.771217	8.47914e-31	9.05247
	SLC30A6	ENSG00000152683.14	1.15137	5.11399e-17	-1.96079			SLC30A6	ENSG00000152683.14	0.718743	5.65914e-07	1.88061			PTRHD1	ENSG00000184924.5	0.411316	3.53808e-07	1.94201			PTRHD1	ENSG00000184924.5	-1.24293	9.86241e-36	10.5379			RANBP2	ENSG00000153201.15	0.49725	4.37441e-17	4.92457			RANBP2	ENSG00000153201.15	1.19413	2.91136e-95	28.4581
	BIRC6	ENSG00000115760.14	0.49517	6.94698e-21	-1.96072			BIRC6	ENSG00000115760.14	1.03171	8.59118e-82	24.4033			DNAJC27	ENSG00000115137.11	-1.09784	5.75711e-09	2.48043			DNAJC27	ENSG00000115137.11	0.892385	6.70369e-08	2.15949			ZC3H8	ENSG00000144161.12	0.803644	5.887e-09	2.47751			ZC3H8	ENSG00000144161.12	0.859101	1.80042e-10	2.93343
	TTC27	ENSG00000018699.12	1.57931	1.09489e-70	-1.95895			TTC27	ENSG00000018699.12	-0.543225	3.89039e-08	2.23063			EFR3B	ENSG00000084710.13	-4.74493	6.42362e-300	90.0658			EFR3B	ENSG00000084710.13	0.454549	4.32437e-12	3.42093			RGPD8	ENSG00000169629.11	2.23665	2.20249e-33	9.83076			RGPD8	ENSG00000169629.11	1.83969	3.68738e-23	6.75309
	RASGRP3	ENSG00000152689.17	-2.57429	9.54699e-30	-1.95839			RASGRP3	ENSG00000152689.17	0.862559	5.55225e-08	2.18413			DNMT3A	ENSG00000119772.16	-2.26374	6.556e-170	50.9293			DNMT3A	ENSG00000119772.16	0.787663	1.23409e-36	10.8096			POLR1B	ENSG00000125630.15	0.350057	2.34547e-06	1.69473			POLR1B	ENSG00000125630.15	0.970895	1.80761e-44	13.1679
	CRIM1	ENSG00000150938.9	-0.678358	1.0591e-16	-1.95812			CRIM1	ENSG00000150938.9	-0.636241	2.83961e-14	4.07798			ASXL2	ENSG00000143970.16	0.819741	2.83502e-10	2.87407			ASXL2	ENSG00000143970.16	0.82289	1.01217e-09	2.70769			CHCHD5	ENSG00000125611.15	-0.532393	1.27668e-06	1.77425			CHCHD5	ENSG00000125611.15	-0.733759	4.72121e-12	3.40945
	STRN	ENSG00000115808.11	1.27634	2.46669e-32	-1.95812			STRN	ENSG00000115808.11	1.15287	8.69291e-26	7.54406			KIF3C	ENSG00000084731.14	-5.19142	0	#NUM!			KIF3C	ENSG00000084731.14	0.24223	4.33118e-10	2.81866			SLC35F5	ENSG00000115084.13	0.932958	3.20922e-17	4.96507			SLC35F5	ENSG00000115084.13	1.04437	5.00776e-22	6.41205
	HEATR5B	ENSG00000008869.11	-0.695245	5.04457e-49	-1.95708			HEATR5B	ENSG00000008869.11	0.239611	3.49819e-07	1.9435			HADHA	ENSG00000084754.11	0.418456	2.99049e-27	7.9846			HADHA	ENSG00000084754.11	-0.394363	3.55017e-21	6.15599			ACTR3	ENSG00000115091.11	-0.24631	1.0591e-09	2.70176			ACTR3	ENSG00000115091.11	-0.162608	4.81558e-05	1.29965
	PRKD3	ENSG00000115825.9	3.79726	7.7568e-229	-1.95535			PRKD3	ENSG00000115825.9	-1.96078	3.96478e-35	10.356			HADHB	ENSG00000138029.13	1.55586	1.32468e-113	33.9796			HADHB	ENSG00000138029.13	-0.692868	3.47264e-17	4.95476			CCDC93	ENSG00000125633.10	0.575928	2.47878e-15	4.39677			CCDC93	ENSG00000125633.10	0.298745	4.39602e-05	1.31157
	QPCT	ENSG00000115828.16	3.60791	3.05141e-67	-1.95512			QPCT	ENSG00000115828.16	3.08076	7.68214e-48	14.1829			OTOF	ENSG00000115155.17	-3.15256	3.4953e-05	1.34154			OTOF	ENSG00000115155.17	1.95201	1.36791e-06	1.76522			STEAP3	ENSG00000115107.19	-4.62385	3.28693e-22	6.46709			STEAP3	ENSG00000115107.19	-2.25158	2.36315e-21	6.2092
	CDC42EP3	ENSG00000163171.7	-1.15669	8.78539e-48	-1.95497			CDC42EP3	ENSG00000163171.7	0.608597	1.65835e-17	5.05138			KCNK3	ENSG00000171303.6	-4.94877	9.04785e-40	11.7533			KCNK3	ENSG00000171303.6	0.921912	1.35641e-10	2.97045			DBI	ENSG00000155368.16	-0.358297	2.29637e-09	2.60059			DBI	ENSG00000155368.16	-0.553588	2.94168e-21	6.18057
	CYP1B1	ENSG00000138061.11	-0.623134	7.3935e-05	-1.95477			CYP1B1	ENSG00000138061.11	-1.98474	8.4471e-32	9.35399			DPYSL5	ENSG00000157851.16	-3.94272	0	#NUM!			DPYSL5	ENSG00000157851.16	0.217266	4.18662e-07	1.92001			TMEM177	ENSG00000144120.12	-0.669119	2.20687e-07	2.00372			TMEM177	ENSG00000144120.12	-1.13247	4.49059e-19	5.52321
	ATL2	ENSG00000119787.13	1.15251	3.42699e-46	-1.95463			ATL2	ENSG00000119787.13	0.674829	2.14023e-15	4.41597			OST4	ENSG00000228474.5	0.708219	1.01206e-31	9.33036			OST4	ENSG00000228474.5	-0.868015	9.60715e-37	10.8423			PTPN4	ENSG00000088179.8	0.821573	1.84508e-17	5.03743			PTPN4	ENSG00000088179.8	0.923304	1.29389e-22	6.58898
	SRSF7	ENSG00000115875.18	1.53365	1.41683e-294	-1.9544			SRSF7	ENSG00000115875.18	-0.516657	6.34478e-30	8.78935			EMILIN1	ENSG00000138080.13	-2.08527	1.5292e-14	4.15889			EMILIN1	ENSG00000138080.13	-1.52893	1.21525e-08	2.38275			EPB41L5	ENSG00000115109.13	0.530211	2.12121e-08	2.30993			EPB41L5	ENSG00000115109.13	0.461995	6.90534e-07	1.85459
	MORN2	ENSG00000188010.13	-0.532625	1.55848e-05	-1.95408			MORN2	ENSG00000188010.13	-0.76955	1.97162e-09	2.62052			CAD	ENSG00000084774.13	2.70864	0	#NUM!			CAD	ENSG00000084774.13	0.542765	4.14527e-21	6.13573			CLASP1	ENSG00000074054.18	0.395628	6.35884e-20	5.77876			CLASP1	ENSG00000074054.18	0.744385	1.29221e-70	21.0386
	SOS1	ENSG00000115904.12	0.514445	8.16795e-16	-1.9531			SOS1	ENSG00000115904.12	0.571969	1.19463e-18	5.39529			SNX17	ENSG00000115234.10	-0.34954	9.58844e-11	3.01579			SNX17	ENSG00000115234.10	-0.638553	4.65676e-29	8.52876			GYPC	ENSG00000136732.15	-2.16336	5.26996e-13	3.6961			GYPC	ENSG00000136732.15	0.900944	1.63762e-05	1.44067
	TMEM178A	ENSG00000152154.10	-4.13267	2.05042e-189	-1.95274			TMEM178A	ENSG00000152154.10	-1.25477	6.41578e-48	14.2064			NRBP1	ENSG00000115216.13	-1.09595	7.26438e-127	37.9716			NRBP1	ENSG00000115216.13	-0.190344	3.16886e-05	1.35436			BIN1	ENSG00000136717.14	-0.42547	1.14121e-20	6.00333			BIN1	ENSG00000136717.14	-0.63603	1.12988e-45	13.5304
	SLC8A1	ENSG00000183023.18	-2.07809	3.39441e-60	-1.95267			SLC8A1	ENSG00000183023.18	0.775525	1.34568e-13	3.87457			SUPT7L	ENSG00000119760.15	-0.380433	7.2873e-13	3.65373			SUPT7L	ENSG00000119760.15	-0.292538	1.13604e-07	2.09054			ERCC3	ENSG00000163161.13	-0.193944	4.36099e-06	1.61365			ERCC3	ENSG00000163161.13	-0.431247	4.49994e-26	7.63015
	EML4	ENSG00000143924.18	1.13856	8.91336e-94	-1.95182			EML4	ENSG00000143924.18	0.46346	1.87123e-15	4.43353			MRPL33	ENSG00000243147.7	0.490519	1.17497e-10	2.98922			MRPL33	ENSG00000243147.7	-0.526091	4.55604e-10	2.81205			MAP3K2	ENSG00000169967.16	1.70914	5.16644e-40	11.8265			MAP3K2	ENSG00000169967.16	2.58253	2.94585e-96	28.7576
	MTA3	ENSG00000057935.13	0.225988	1.45493e-05	-1.95125			MTA3	ENSG00000057935.13	-0.246249	4.95525e-06	1.59694			BABAM2	ENSG00000158019.20	0.434853	4.66775e-10	2.80888			BABAM2	ENSG00000158019.20	-0.385227	7.12724e-07	1.85045			LIMS2	ENSG00000072163.19	-3.13098	3.90567e-08	2.23012			LIMS2	ENSG00000072163.19	-2.20575	3.53279e-06	1.64118
	ZFP36L2	ENSG00000152518.7	2.03687	1.85483e-65	-1.95117			ZFP36L2	ENSG00000152518.7	-2.15011	2.32809e-46	13.7369			FOSL2	ENSG00000075426.11	-0.763053	6.11795e-10	2.77351			FOSL2	ENSG00000075426.11	2.6833	9.54846e-167	49.977			UGGT1	ENSG00000136731.12	0.542019	1.45555e-09	2.66019			UGGT1	ENSG00000136731.12	0.872656	1.79758e-23	6.84702
	PLEKHH2	ENSG00000152527.13	6.19293	1.67007e-35	-1.95095			PLEKHH2	ENSG00000152527.13	4.08581	1.17591e-15	4.49427			PLB1	ENSG00000163803.12	-1.91454	9.27033e-07	1.81609			PLB1	ENSG00000163803.12	1.14128	8.09291e-05	1.23178			POTEF	ENSG00000196604.12	7.5311	2.46644e-12	3.49433			POTEF	ENSG00000196604.12	7.28431	9.28859e-12	3.32098
	LRPPRC	ENSG00000138095.18	1.35161	8.08119e-164	-1.95093			LRPPRC	ENSG00000138095.18	0.60468	3.6688e-31	9.16199			WDR43	ENSG00000163811.11	2.79169	0	#NUM!			WDR43	ENSG00000163811.11	0.324114	8.01175e-07	1.83516			SMPD4	ENSG00000136699.19	-0.282797	1.76208e-08	2.33418			SMPD4	ENSG00000136699.19	-0.25292	2.34869e-07	1.99558
	PREPL	ENSG00000138078.15	-0.80502	9.39747e-42	-1.95048			PREPL	ENSG00000138078.15	0.715528	3.21676e-33	9.78124			TOGARAM2	ENSG00000189350.12	-2.00078	9.45606e-06	1.51246			TOGARAM2	ENSG00000189350.12	-3.57693	1.05798e-07	2.09984			IMP4	ENSG00000136718.9	-0.396695	4.4059e-08	2.21437			IMP4	ENSG00000136718.9	-0.454424	1.24268e-10	2.98189
	SIX3	ENSG00000138083.4	-2.60739	2.33506e-80	-1.94922			SIX3	ENSG00000138083.4	1.88374	3.576e-75	22.4107			ALK	ENSG00000171094.17	-5.69124	3.3046e-94	28.1405			ALK	ENSG00000171094.17	-0.839407	2.69459e-17	4.98792			POTEE	ENSG00000188219.14	4.6795	8.40448e-17	4.8392			POTEE	ENSG00000188219.14	4.01466	8.79024e-13	3.62922
	SRBD1	ENSG00000068784.12	1.84266	3.85777e-77	-1.94912			SRBD1	ENSG00000068784.12	0.496711	3.71276e-06	1.63468			DPY30	ENSG00000162961.13	1.17355	3.87219e-63	18.7879			DPY30	ENSG00000162961.13	-0.846066	1.13706e-24	7.20793			LYPD1	ENSG00000150551.10	0.940312	4.54353e-13	3.71549			LYPD1	ENSG00000150551.10	1.47588	9.9389e-32	9.33273
	PRKCE	ENSG00000171132.13	-1.28816	3.78349e-38	-1.94734			PRKCE	ENSG00000171132.13	0.793113	3.45796e-18	5.25634			SPAST	ENSG00000021574.12	-2.09963	2.39357e-150	45.0404			SPAST	ENSG00000021574.12	0.389573	1.15107e-08	2.38985			MGAT5	ENSG00000152127.8	-0.575366	1.65242e-17	5.05185			MGAT5	ENSG00000152127.8	0.552405	1.08824e-17	5.10645
	EPAS1	ENSG00000116016.13	0.864174	1.61867e-07	-1.94731			EPAS1	ENSG00000116016.13	-3.93086	4.10268e-42	12.4587			BIRC6	ENSG00000115760.14	0.59565	7.84603e-29	8.46055			BIRC6	ENSG00000115760.14	0.947348	3.72707e-70	20.9001			TMEM163	ENSG00000152128.13	-0.897963	5.79388e-38	11.2095			TMEM163	ENSG00000152128.13	-1.15238	2.09119e-63	18.8684
	PIGF	ENSG00000151665.12	1.0684	1.67006e-25	-1.9454			PIGF	ENSG00000151665.12	-0.491008	1.28594e-05	1.47227			TTC27	ENSG00000018699.12	1.30868	1.27226e-46	13.8159			TTC27	ENSG00000018699.12	-0.467446	1.82676e-05	1.42638			CCNT2	ENSG00000082258.12	1.16521	5.30819e-89	26.5734			CCNT2	ENSG00000082258.12	0.749933	1.17006e-37	11.1176
	CALM2	ENSG00000143933.16	-1.59986	6.16922e-278	-1.94514			CALM2	ENSG00000143933.16	-0.726364	4.72774e-56	16.6546			LTBP1	ENSG00000049323.15	2.85335	8.88052e-102	30.4196			LTBP1	ENSG00000049323.15	0.809126	1.09344e-07	2.09553			THSD7B	ENSG00000144229.11	1.03309	3.28202e-24	7.06935			THSD7B	ENSG00000144229.11	0.958851	2.21816e-21	6.21748
	EPCAM	ENSG00000119888.10	-1.88847	1.66484e-41	-1.94228			EPCAM	ENSG00000119888.10	2.35878	2.40043e-115	34.504			RASGRP3	ENSG00000152689.17	-1.45491	7.20831e-13	3.65516			RASGRP3	ENSG00000152689.17	2.46692	7.38287e-60	17.8004			SPOPL	ENSG00000144228.8	1.09702	8.44532e-10	2.73136			SPOPL	ENSG00000144228.8	1.66969	1.65238e-22	6.557
	MSH2	ENSG00000095002.14	1.45404	1.08413e-108	-1.94217			MSH2	ENSG00000095002.14	0.293046	4.15682e-05	1.31888			STRN	ENSG00000115808.11	0.830698	2.59392e-13	3.78878			STRN	ENSG00000115808.11	1.12361	1.12529e-22	6.60723			NXPH2	ENSG00000144227.4	2.62294	3.89247e-09	2.53159			NXPH2	ENSG00000144227.4	2.62557	2.41248e-09	2.59414
	NRXN1	ENSG00000179915.22	-4.92124	0	-1.94134			NRXN1	ENSG00000179915.22	0.849001	3.89562e-44	13.0675			EIF2AK2	ENSG00000055332.17	1.25512	4.55546e-30	8.83266			EIF2AK2	ENSG00000055332.17	-1.15945	3.92464e-16	4.63773			LRP1B	ENSG00000168702.17	1.57844	2.0623e-39	11.6455			LRP1B	ENSG00000168702.17	2.00884	1.04465e-65	19.5612
	GPR75	ENSG00000119737.5	1.01508	2.0968e-05	-1.9412			GPR75	ENSG00000119737.5	2.26494	8.43037e-22	6.34395			CEBPZ	ENSG00000115816.14	1.25114	1.56204e-108	32.4529			CEBPZ	ENSG00000115816.14	-0.354586	1.90125e-08	2.32424			ACVR2A	ENSG00000121989.14	0.442913	1.46738e-12	3.56223			ACVR2A	ENSG00000121989.14	0.298515	1.62783e-06	1.74248
	PSME4	ENSG00000068878.14	1.27868	1.22816e-112	-1.94088			PSME4	ENSG00000068878.14	0.818566	1.85951e-43	12.8632			PRKD3	ENSG00000115825.9	3.53668	1.23615e-194	58.3721			PRKD3	ENSG00000115825.9	-2.40742	9.23086e-24	6.93415			RND3	ENSG00000115963.13	-0.420389	2.69875e-06	1.67639			RND3	ENSG00000115963.13	0.719406	1.1926e-18	5.39551
	SPTBN1	ENSG00000115306.15	-1.58018	7.74436e-271	-1.94049			SPTBN1	ENSG00000115306.15	0.427862	7.30835e-21	6.06159			QPCT	ENSG00000115828.16	3.48498	1.54597e-61	18.3059			QPCT	ENSG00000115828.16	1.62916	2.98991e-12	3.46917			RIF1	ENSG00000080345.17	1.32489	1.7989e-54	16.1789			RIF1	ENSG00000080345.17	1.95264	2.01111e-122	36.6343
	EML6	ENSG00000214595.11	0.495744	7.47836e-05	-1.94038			EML6	ENSG00000214595.11	1.29484	9.29811e-26	7.53526			RMDN2	ENSG00000115841.19	-1.86449	1.11218e-08	2.39434			RMDN2	ENSG00000115841.19	-1.94674	5.60146e-08	2.18298			CACNB4	ENSG00000182389.19	2.05503	6.8448e-14	3.96295			CACNB4	ENSG00000182389.19	1.30576	2.72886e-06	1.67494
	RTN4	ENSG00000115310.17	-3.12497	0	-1.94029			RTN4	ENSG00000115310.17	-0.30162	1.62904e-14	4.15062			CYP1B1	ENSG00000138061.11	-1.31709	1.65428e-14	4.14861			CYP1B1	ENSG00000138061.11	-5.11792	2.3824e-36	10.7236			STAM2	ENSG00000115145.9	0.477704	1.27961e-08	2.37601			STAM2	ENSG00000115145.9	0.661505	2.77713e-16	4.68294
	RPS27A	ENSG00000143947.13	1.37983	5.09461e-214	-1.93941			RPS27A	ENSG00000143947.13	-0.475259	2.81319e-24	7.0895			GALM	ENSG00000143891.16	3.3525	1.16503e-38	11.4192			GALM	ENSG00000143891.16	-2.80219	6.24568e-06	1.56669			FMNL2	ENSG00000157827.19	0.588377	2.00137e-28	8.33813			FMNL2	ENSG00000157827.19	0.296023	3.21709e-08	2.25548
	CCDC88A	ENSG00000115355.16	-1.00959	4.63362e-94	-1.93894			CCDC88A	ENSG00000115355.16	0.520272	4.15036e-26	7.64072			SRSF7	ENSG00000115875.18	1.66987	0	#NUM!			SRSF7	ENSG00000115875.18	-0.557352	7.96621e-32	9.36166			RPRM	ENSG00000177519.3	2.78459	7.09047e-30	8.77482			RPRM	ENSG00000177519.3	2.28082	1.5232e-20	5.96558
	EFEMP1	ENSG00000115380.19	2.53938	2.18223e-33	-1.93875			EFEMP1	ENSG00000115380.19	-1.5783	1.75044e-09	2.63608			SOS1	ENSG00000115904.12	0.532779	5.22989e-16	4.60019			SOS1	ENSG00000115904.12	0.436653	2.14289e-10	2.91066			GALNT13	ENSG00000144278.14	0.638906	2.40554e-10	2.89554			GALNT13	ENSG00000144278.14	0.663201	1.30589e-11	3.27644
	CCDC85A	ENSG00000055813.5	-5.36704	1.81609e-154	-1.93804			CCDC85A	ENSG00000055813.5	-0.573407	1.52521e-11	3.25614			TMEM178A	ENSG00000152154.10	-3.01491	1.45427e-135	40.5901			TMEM178A	ENSG00000152154.10	-1.62787	8.82719e-58	17.175			NR4A2	ENSG00000153234.13	0.728925	1.07462e-08	2.39883			NR4A2	ENSG00000153234.13	2.42931	2.42555e-95	28.482
	VRK2	ENSG00000028116.17	3.94889	5.66257e-125	-1.93723			VRK2	ENSG00000028116.17	-2.36796	2.29887e-22	6.51383			SLC8A1	ENSG00000183023.18	-2.44792	1.45955e-62	18.6144			SLC8A1	ENSG00000183023.18	0.903983	1.53692e-17	5.06132			GPD2	ENSG00000115159.15	0.634619	1.42462e-06	1.75991			GPD2	ENSG00000115159.15	1.03553	9.9745e-17	4.81681
	PAPOLG	ENSG00000115421.12	0.699145	1.12089e-12	-1.93666			PAPOLG	ENSG00000115421.12	0.492304	1.12499e-06	1.79078			EML4	ENSG00000143924.18	0.854678	3.3342e-50	14.8941			EML4	ENSG00000143924.18	0.347279	1.88789e-08	2.32516			PKP4	ENSG00000144283.21	0.565328	2.35248e-23	6.81185			PKP4	ENSG00000144283.21	0.356375	2.98119e-10	2.86749
	REL	ENSG00000162924.14	2.71711	3.1673e-27	-1.9366			REL	ENSG00000162924.14	2.88043	3.85284e-30	8.85456			ZFP36L2	ENSG00000152518.7	1.88353	3.06554e-54	16.1092			ZFP36L2	ENSG00000152518.7	-3.67756	3.38425e-38	11.2798			TANC1	ENSG00000115183.14	-1.04947	8.96497e-15	4.2287			TANC1	ENSG00000115183.14	0.614679	9.22977e-08	2.11769
	SANBR	ENSG00000162929.13	-0.843438	1.60708e-19	-1.93618			SANBR	ENSG00000162929.13	0.414525	5.15144e-06	1.59187			PLEKHH2	ENSG00000152527.13	6.48058	1.14147e-38	11.4218			PLEKHH2	ENSG00000152527.13	3.10044	6.75572e-09	2.45951			PSMD14	ENSG00000115233.11	-0.883901	1.50469e-68	20.4166			PSMD14	ENSG00000115233.11	-0.917702	3.28234e-75	22.4219
	USP34	ENSG00000115464.14	-0.607312	2.10982e-27	-1.93373			USP34	ENSG00000115464.14	0.654698	1.26507e-30	9.00016			DYNC2LI1	ENSG00000138036.18	0.89302	1.04588e-29	8.724			DYNC2LI1	ENSG00000138036.18	-0.563777	3.58408e-10	2.84342			TBR1	ENSG00000136535.14	0.451231	8.31308e-17	4.84063			TBR1	ENSG00000136535.14	0.363753	1.60257e-11	3.24967
	XPO1	ENSG00000082898.16	1.58415	1.97143e-116	-1.93343			XPO1	ENSG00000082898.16	0.534066	2.71277e-13	3.78292			LRPPRC	ENSG00000138095.18	1.27414	1.14774e-143	43.0293			LRPPRC	ENSG00000138095.18	0.270916	2.82636e-07	1.97138			SLC4A10	ENSG00000144290.16	1.75237	1.42913e-120	36.0769			SLC4A10	ENSG00000144290.16	0.887136	2.65459e-31	9.20429
	CCT4	ENSG00000115484.14	1.89237	0	-1.93322			CCT4	ENSG00000115484.14	-0.199235	4.63419e-09	2.50879			PREPL	ENSG00000138078.15	-1.34564	1.15144e-101	30.3856			PREPL	ENSG00000138078.15	0.627702	2.37926e-26	7.71346			KCNH7	ENSG00000184611.11	1.96765	1.40328e-47	14.1041			KCNH7	ENSG00000184611.11	1.78019	1.01829e-39	11.7378
	COMMD1	ENSG00000173163.10	-0.851497	5.25943e-19	-1.93166			COMMD1	ENSG00000173163.10	-0.830746	2.99383e-18	5.27518			SIX3	ENSG00000138083.4	-2.33043	4.74431e-60	17.8583			SIX3	ENSG00000138083.4	1.53958	3.83794e-50	14.8757			SCN3A	ENSG00000153253.16	0.982678	5.65652e-77	22.9528			SCN3A	ENSG00000153253.16	0.862707	3.6142e-60	17.8938
	B3GNT2	ENSG00000170340.10	1.71619	3.12636e-38	-1.92708			B3GNT2	ENSG00000170340.10	-1.02105	3.1748e-11	3.1603			SOCS5	ENSG00000171150.8	0.526165	2.051e-07	2.0133			SOCS5	ENSG00000171150.8	0.959719	2.08804e-21	6.22538			SCN2A	ENSG00000136531.15	0.983935	8.82191e-57	16.8741			SCN2A	ENSG00000136531.15	1.00675	3.31515e-60	17.9051
	MDH1	ENSG00000014641.17	-0.259471	5.48376e-16	-1.92637			MDH1	ENSG00000014641.17	-0.223975	1.74384e-11	3.23863			CALM2	ENSG00000143933.16	-1.48531	1.08916e-233	70.1288			CALM2	ENSG00000143933.16	-1.04768	2.75407e-117	35.0881			CSRNP3	ENSG00000178662.15	2.6136	3.27897e-69	20.6158			CSRNP3	ENSG00000178662.15	3.53869	1.8256e-130	39.0552
	UGP2	ENSG00000169764.15	-0.68622	6.86158e-27	-1.92571			UGP2	ENSG00000169764.15	-0.56226	1.49565e-17	5.06488			EPCAM	ENSG00000119888.10	-1.96382	9.07739e-37	10.8497			EPCAM	ENSG00000119888.10	1.75267	1.21423e-60	18.0364			TTC21B	ENSG00000123607.14	0.860728	1.07289e-17	5.10831			TTC21B	ENSG00000123607.14	0.860719	2.75694e-18	5.28596
	LGALSL	ENSG00000119862.12	0.559407	2.22263e-11	-1.92508			LGALSL	ENSG00000119862.12	0.817673	1.31632e-22	6.58673			KCNK12	ENSG00000184261.4	-2.62368	2.65754e-28	8.30106			KCNK12	ENSG00000184261.4	1.3958	1.38418e-12	3.56986			SCN1A	ENSG00000144285.19	2.54058	9.00605e-72	21.3868			SCN1A	ENSG00000144285.19	1.88642	6.94298e-40	11.7879
	SERTAD2	ENSG00000179833.4	1.0077	3.07172e-15	-1.925			SERTAD2	ENSG00000179833.4	0.998864	2.10821e-14	4.11691			FBXO11	ENSG00000138081.20	-0.895944	2.67847e-40	11.9124			FBXO11	ENSG00000138081.20	-0.321589	2.99608e-06	1.66272			SCN9A	ENSG00000169432.15	1.35599	2.70546e-55	16.4265			SCN9A	ENSG00000169432.15	1.72925	2.7849e-91	27.2598
	ACTR2	ENSG00000138071.13	0.768095	5.0181e-76	-1.9217			ACTR2	ENSG00000138071.13	0.372812	1.77754e-17	5.04231			FOXN2	ENSG00000170802.15	1.73238	6.02936e-22	6.38777			FOXN2	ENSG00000170802.15	0.809955	4.92348e-05	1.29676			CERS6	ENSG00000172292.14	0.797788	8.08944e-22	6.34935			CERS6	ENSG00000172292.14	1.43276	8.94701e-71	21.0866
	MEIS1	ENSG00000143995.19	-3.05948	0	-1.91824			MEIS1	ENSG00000143995.19	-1.07972	9.61068e-62	18.368			PPP1R21	ENSG00000162869.15	-0.950678	7.19122e-46	13.5895			PPP1R21	ENSG00000162869.15	0.450248	4.37462e-13	3.72045			LRP2	ENSG00000081479.13	2.42924	8.90755e-75	22.2913			LRP2	ENSG00000081479.13	2.61873	1.77951e-88	26.4153
	ETAA1	ENSG00000143971.8	0.925777	4.68364e-13	-1.91579			ETAA1	ENSG00000143971.8	-0.594133	2.30546e-05	1.39595			NRXN1	ENSG00000179915.22	-5.36368	0	#NUM!			NRXN1	ENSG00000179915.22	1.12253	3.48607e-79	23.6181			FASTKD1	ENSG00000138399.17	0.878217	2.97914e-20	5.87788			FASTKD1	ENSG00000138399.17	0.741773	3.87443e-15	4.33838
	CNRIP1	ENSG00000119865.8	-3.15852	1.71574e-297	-1.9155			CNRIP1	ENSG00000119865.8	-1.05939	2.33812e-56	16.7466			PSME4	ENSG00000068878.14	1.04778	4.14231e-73	21.7894			PSME4	ENSG00000068878.14	0.655236	1.2913e-27	8.09439			PPIG	ENSG00000138398.15	-0.3882	2.65732e-14	4.08665			PPIG	ENSG00000138398.15	-0.5948	2.11907e-32	9.53478
	GFPT1	ENSG00000198380.12	0.392356	1.11745e-09	-1.91523			GFPT1	ENSG00000198380.12	1.12669	3.63921e-67	20.0001			ACYP2	ENSG00000170634.12	-1.81104	3.18738e-42	12.4917			ACYP2	ENSG00000170634.12	-0.677971	3.20094e-08	2.25614			PHOSPHO2-KLHL23	ENSG00000213160.9	0.459373	6.24665e-12	3.37285			PHOSPHO2-KLHL23	ENSG00000213160.9	0.739396	3.13932e-30	8.88134
	NFU1	ENSG00000169599.12	-0.277805	6.32838e-07	-1.91476			NFU1	ENSG00000169599.12	-0.373944	4.35748e-11	3.1189			SPTBN1	ENSG00000115306.15	-2.02224	0	#NUM!			SPTBN1	ENSG00000115306.15	0.466915	2.72393e-25	7.39474			UBR3	ENSG00000144357.16	0.846994	1.82492e-35	10.4574			UBR3	ENSG00000144357.16	0.899003	1.35392e-40	12.0016
	AAK1	ENSG00000115977.18	-2.09192	0	-1.91257			AAK1	ENSG00000115977.18	-0.235679	6.30033e-07	1.86658			EML6	ENSG00000214595.11	0.601054	2.64201e-06	1.67916			EML6	ENSG00000214595.11	1.32356	5.17253e-26	7.61193			SP5	ENSG00000204335.3	-5.99985	3.05067e-27	7.98199			SP5	ENSG00000204335.3	-3.39526	5.51973e-29	8.50653
	ANXA4	ENSG00000196975.15	1.74177	2.19405e-26	-1.91141			ANXA4	ENSG00000196975.15	-2.21643	6.17026e-28	8.19093			RTN4	ENSG00000115310.17	-3.12701	0	#NUM!			RTN4	ENSG00000115310.17	-0.322406	6.69607e-17	4.86891			GAD1	ENSG00000128683.13	-0.575279	1.61846e-30	8.96795			GAD1	ENSG00000128683.13	-1.01783	2.28352e-93	27.8878
	GMCL1	ENSG00000087338.4	2.56073	1.71724e-94	-1.91087			GMCL1	ENSG00000087338.4	0.59175	1.32051e-05	1.4688			CLHC1	ENSG00000162994.15	-0.833351	5.02933e-05	1.29397			CLHC1	ENSG00000162994.15	-1.02932	3.79924e-06	1.63167			METTL8	ENSG00000123600.19	0.673896	2.97391e-05	1.36266			METTL8	ENSG00000123600.19	0.765013	9.1807e-07	1.81736
	MXD1	ENSG00000059728.10	-1.32279	1.15669e-12	-1.91077			MXD1	ENSG00000059728.10	1.78489	4.9078e-30	8.82292			RPS27A	ENSG00000143947.13	1.55631	6.84862e-271	81.3276			RPS27A	ENSG00000143947.13	-0.493826	6.55407e-27	7.88202			DCAF17	ENSG00000115827.13	1.2584	6.24043e-26	7.5874			DCAF17	ENSG00000115827.13	1.45722	6.49357e-36	10.5925
	PCBP1	ENSG00000169564.6	-0.173961	2.04956e-08	-1.91048			PCBP1	ENSG00000169564.6	-0.226931	2.24792e-12	3.50646			MTIF2	ENSG00000085760.14	2.09659	1.22659e-259	77.9401			MTIF2	ENSG00000085760.14	-0.467673	5.50006e-10	2.78743			DYNC1I2	ENSG00000077380.15	-0.281298	2.39586e-19	5.60534			DYNC1I2	ENSG00000077380.15	-0.433053	4.67567e-45	13.3447
	TIA1	ENSG00000116001.15	-0.652088	2.90623e-37	-1.91012			TIA1	ENSG00000116001.15	0.269375	1.14119e-07	2.08994			PNPT1	ENSG00000138035.14	2.37869	1.61028e-113	33.9541			PNPT1	ENSG00000138035.14	-0.555183	3.97425e-06	1.62579			DLX1	ENSG00000144355.14	-0.666358	8.14992e-09	2.43499			DLX1	ENSG00000144355.14	-1.12755	2.68728e-23	6.79445
	PCYOX1	ENSG00000116005.11	-0.717395	4.91531e-22	-1.90785			PCYOX1	ENSG00000116005.11	0.389781	9.17782e-08	2.11843			EFEMP1	ENSG00000115380.19	2.45566	1.7982e-30	8.95419			EFEMP1	ENSG00000115380.19	-1.32072	3.31911e-05	1.34831			DLX2	ENSG00000115844.10	-1.02241	1.55194e-10	2.95284			DLX2	ENSG00000115844.10	-1.34752	4.91213e-18	5.21045
	SNRPG	ENSG00000143977.13	1.47674	3.63849e-115	-1.90772			SNRPG	ENSG00000143977.13	-0.69131	2.27373e-22	6.51527			CCDC85A	ENSG00000055813.5	-4.85452	7.35127e-131	39.1741			CCDC85A	ENSG00000055813.5	0.531089	2.94509e-10	2.86909			ITGA6	ENSG00000091409.14	-1.26557	5.80594e-45	13.3164			ITGA6	ENSG00000091409.14	-0.43804	1.05709e-07	2.09995
	ADD2	ENSG00000075340.22	-1.13012	1.18439e-131	-1.90729			ADD2	ENSG00000075340.22	0.563927	1.2481e-37	11.1091			VRK2	ENSG00000028116.17	3.87698	9.04457e-119	35.5347			VRK2	ENSG00000028116.17	-4.63933	1.2445e-11	3.28273			SP3	ENSG00000172845.14	0.297398	3.94553e-08	2.22879			SP3	ENSG00000172845.14	0.591823	3.27618e-30	8.87576
	NAGK	ENSG00000124357.12	-2.37553	1.09308e-297	-1.90386			NAGK	ENSG00000124357.12	-0.522841	1.30634e-20	5.98566			PAPOLG	ENSG00000115421.12	0.59863	4.73928e-09	2.50586			PAPOLG	ENSG00000115421.12	0.470218	1.50546e-05	1.45167			CIR1	ENSG00000138433.15	-0.494063	6.99056e-14	3.9602			CIR1	ENSG00000138433.15	-0.555952	9.25603e-18	5.12762
	MPHOSPH10	ENSG00000124383.8	0.518136	6.98548e-18	-1.9035			MPHOSPH10	ENSG00000124383.8	-0.344239	8.90583e-08	2.12236			REL	ENSG00000162924.14	2.81536	1.6526e-28	8.36316			REL	ENSG00000162924.14	2.49069	2.90924e-21	6.18202			GPR155	ENSG00000163328.13	0.492477	2.27014e-05	1.39797			GPR155	ENSG00000163328.13	0.72795	5.59281e-11	3.08627
	PAIP2B	ENSG00000124374.8	2.11889	2.04179e-22	-1.9034			PAIP2B	ENSG00000124374.8	0.915614	8.62503e-05	1.22346			SANBR	ENSG00000162929.13	-0.724454	7.35138e-14	3.95362			SANBR	ENSG00000162929.13	0.53263	7.48792e-09	2.44606			ATF2	ENSG00000115966.16	0.640445	2.78931e-22	6.48855			ATF2	ENSG00000115966.16	0.583027	4.36184e-19	5.52701
	DYSF	ENSG00000135636.13	-2.05876	6.50443e-36	-1.90337			DYSF	ENSG00000135636.13	-2.38982	2.90226e-50	14.9122			USP34	ENSG00000115464.14	-0.385333	1.16481e-11	3.29138			USP34	ENSG00000115464.14	0.537404	1.47068e-21	6.2712			ATP5MC3	ENSG00000154518.9	-0.190454	3.90361e-05	1.3271			ATP5MC3	ENSG00000154518.9	-0.507414	1.20012e-29	8.70602
	CYP26B1	ENSG00000003137.8	2.7049	6.16049e-12	-1.90308			CYP26B1	ENSG00000003137.8	2.62163	6.48885e-11	3.06684			CCT4	ENSG00000115484.14	1.8564	0	#NUM!			CCT4	ENSG00000115484.14	-0.507964	4.63417e-48	14.249			LNPK	ENSG00000144320.13	0.602133	6.32213e-14	3.97334			LNPK	ENSG00000144320.13	0.832983	6.83879e-27	7.87646
	EXOC6B	ENSG00000144036.15	-0.544282	5.33848e-10	-1.90259			EXOC6B	ENSG00000144036.15	0.677989	6.53018e-16	4.57116			COMMD1	ENSG00000173163.10	-0.607382	6.43527e-10	2.7669			COMMD1	ENSG00000173163.10	-0.607118	3.89194e-09	2.53161			AGPS	ENSG00000018510.14	0.595047	5.7254e-13	3.68527			AGPS	ENSG00000018510.14	0.761077	2.37724e-21	6.20842
	EMX1	ENSG00000135638.13	1.12395	1.13842e-08	-1.90214			EMX1	ENSG00000135638.13	-4.9717	1.76108e-28	8.35485			MDH1	ENSG00000014641.17	-0.192926	4.14949e-09	2.52324			MDH1	ENSG00000014641.17	-0.293858	3.32375e-18	5.26151			TTN	ENSG00000155657.26	-2.50403	1.22627e-45	13.5197			TTN	ENSG00000155657.26	-3.3772	4.4628e-74	22.0807
	CCT7	ENSG00000135624.15	1.22408	3.02475e-273	-1.90202			CCT7	ENSG00000135624.15	-0.392309	5.10187e-26	7.61373			UGP2	ENSG00000169764.15	-0.536076	2.29392e-16	4.70793			UGP2	ENSG00000169764.15	-0.741197	7.1243e-28	8.17214			SESTD1	ENSG00000187231.13	0.473823	1.34574e-15	4.47663			SESTD1	ENSG00000187231.13	1.08676	3.36498e-82	24.5258
	FBXO41	ENSG00000163013.11	-2.72794	4.64094e-146	-1.90125			FBXO41	ENSG00000163013.11	0.952965	3.08439e-32	9.48571			LGALSL	ENSG00000119862.12	0.75397	7.74355e-19	5.45197			LGALSL	ENSG00000119862.12	0.700258	2.24752e-15	4.40958			PPP1R1C	ENSG00000150722.10	-2.42439	1.93042e-06	1.72019			PPP1R1C	ENSG00000150722.10	-3.28633	6.65762e-10	2.76246
	ALMS1	ENSG00000116127.17	0.856047	1.31092e-58	-1.90096			ALMS1	ENSG00000116127.17	0.914517	3.67413e-64	19.0958			RAB1A	ENSG00000138069.17	-0.527723	3.58544e-35	10.3691			RAB1A	ENSG00000138069.17	-0.213895	1.06181e-06	1.79834			PDE1A	ENSG00000115252.18	-1.36225	3.6796e-14	4.0441			PDE1A	ENSG00000115252.18	-1.03181	2.92624e-09	2.5689
	TPRKB	ENSG00000144034.14	0.495555	9.14389e-09	-1.90018			TPRKB	ENSG00000144034.14	-0.478631	1.78177e-07	2.0317			ACTR2	ENSG00000138071.13	0.391507	8.71019e-20	5.73762			ACTR2	ENSG00000138071.13	0.337319	2.57676e-14	4.09067			FRZB	ENSG00000162998.4	0.907227	1.37365e-15	4.47395			FRZB	ENSG00000162998.4	0.930574	7.21805e-17	4.8591
	DGUOK	ENSG00000114956.19	-0.759874	8.33082e-45	-1.90017			DGUOK	ENSG00000114956.19	-0.220626	8.79439e-05	1.22092			MEIS1	ENSG00000143995.19	-3.33044	0	#NUM!			MEIS1	ENSG00000143995.19	-2.92541	6.31515e-261	78.3279			ZNF804A	ENSG00000170396.7	0.614763	1.02562e-22	6.61935			ZNF804A	ENSG00000170396.7	0.677565	4.02449e-28	8.2468
	TET3	ENSG00000187605.15	-1.60435	5.88294e-72	-1.89978			TET3	ENSG00000187605.15	1.22376	2.96637e-50	14.9093			ETAA1	ENSG00000143971.8	1.21656	3.42069e-21	6.16085			ETAA1	ENSG00000143971.8	-0.799232	1.05561e-07	2.10014			FSIP2	ENSG00000188738.14	1.78907	1.66533e-23	6.85701			FSIP2	ENSG00000188738.14	1.88028	1.70923e-26	7.7567
	MTHFD2	ENSG00000065911.11	2.53272	0	-1.89881			MTHFD2	ENSG00000065911.11	-0.346801	1.74915e-09	2.63617			PNO1	ENSG00000115946.7	1.64433	1.39627e-109	32.7686			PNO1	ENSG00000115946.7	-0.373852	4.58457e-05	1.30608			ITGAV	ENSG00000138448.11	0.697443	3.14161e-14	4.06476			ITGAV	ENSG00000138448.11	1.68764	4.5811e-85	25.3886
	DCTN1	ENSG00000204843.12	-1.40015	0	-1.89777			DCTN1	ENSG00000204843.12	0.15314	6.19519e-05	1.26672			CNRIP1	ENSG00000119865.8	-3.54108	6.9764e-265	79.519			CNRIP1	ENSG00000119865.8	-0.754549	1.3682e-26	7.7858			FAM171B	ENSG00000144369.12	1.64831	1.75997e-120	36.0497			FAM171B	ENSG00000144369.12	2.11618	3.43708e-202	60.6467
	WDR54	ENSG00000005448.16	0.350816	2.50851e-06	-1.89731			WDR54	ENSG00000005448.16	-0.501361	1.67948e-10	2.94252			NFU1	ENSG00000169599.12	-0.235849	4.53746e-05	1.30743			NFU1	ENSG00000169599.12	-0.711365	2.09671e-30	8.93411			COL3A1	ENSG00000168542.14	-1.15291	1.588e-15	4.45499			COL3A1	ENSG00000168542.14	3.9446	4.5536e-187	56.0944
	RTKN	ENSG00000114993.16	2.12716	2.34268e-73	-1.89652			RTKN	ENSG00000114993.16	-1.39951	3.92186e-24	7.04606			ANXA4	ENSG00000196975.15	1.49961	3.54997e-19	5.55394			ANXA4	ENSG00000196975.15	-1.53933	1.02354e-11	3.30829			COL5A2	ENSG00000204262.12	-1.14624	1.5051e-41	12.2888			COL5A2	ENSG00000204262.12	1.91953	4.09431e-162	48.5826
	WBP1	ENSG00000239779.6	-1.34109	2.54168e-116	-1.89552			WBP1	ENSG00000239779.6	-0.887728	1.36177e-53	15.9142			GMCL1	ENSG00000087338.4	2.59562	1.05324e-94	28.29			GMCL1	ENSG00000087338.4	0.861426	1.49157e-09	2.657			WDR75	ENSG00000115368.9	0.70457	6.32913e-26	7.58555			WDR75	ENSG00000115368.9	0.471617	1.58763e-12	3.55193
	MOGS	ENSG00000115275.12	0.82083	4.54066e-45	-1.8948			MOGS	ENSG00000115275.12	-0.368004	4.93848e-09	2.50048			MXD1	ENSG00000059728.10	-1.48718	3.14963e-13	3.7634			MXD1	ENSG00000059728.10	1.58979	2.45576e-23	6.80623			HIBCH	ENSG00000198130.15	-0.547961	6.89709e-07	1.85475			HIBCH	ENSG00000198130.15	-0.434463	4.99198e-05	1.29495
	MRPL53	ENSG00000204822.6	0.429308	7.41213e-07	-1.89442			MRPL53	ENSG00000204822.6	-0.748553	4.6157e-16	4.61652			PCBP1	ENSG00000169564.6	0.231373	1.06254e-13	3.90546			PCBP1	ENSG00000169564.6	-0.229281	1.74651e-12	3.53946			GLS	ENSG00000115419.12	0.904269	1.63059e-29	8.66595			GLS	ENSG00000115419.12	0.983832	1.61419e-35	10.4734
	PCGF1	ENSG00000115289.13	-0.342922	4.57872e-05	-1.89358			PCGF1	ENSG00000115289.13	-0.855603	4.14387e-23	6.73783			TIA1	ENSG00000116001.15	-0.683839	1.56067e-37	11.0799			TIA1	ENSG00000116001.15	0.338584	6.14496e-11	3.07396			STAT1	ENSG00000115415.18	-0.490544	4.08585e-12	3.42835			STAT1	ENSG00000115415.18	0.574197	1.31013e-19	5.68426
	AUP1	ENSG00000115307.16	0.376867	7.53215e-25	-1.89265			AUP1	ENSG00000115307.16	-0.330842	1.00611e-17	5.11671			PCYOX1	ENSG00000116005.11	-1.27559	1.19666e-54	16.2321			PCYOX1	ENSG00000116005.11	0.503031	1.0549e-11	3.30434			TMEFF2	ENSG00000144339.11	-1.17157	5.87923e-106	31.6776			TMEFF2	ENSG00000144339.11	-1.90616	1.09045e-270	81.2668
	LOXL3	ENSG00000115318.11	-0.458148	2.21163e-05	-1.89205			LOXL3	ENSG00000115318.11	-0.602071	5.67379e-08	2.1813			SNRPG	ENSG00000143977.13	2.28591	2.20534e-275	82.6799			SNRPG	ENSG00000143977.13	-0.892993	7.5691e-31	9.06731			SLC39A10	ENSG00000196950.13	0.527971	5.38334e-12	3.39229			SLC39A10	ENSG00000196950.13	0.975572	3.72449e-40	11.8693
	SEMA4F	ENSG00000135622.12	-1.46391	1.385e-78	-1.89127			SEMA4F	ENSG00000135622.12	0.308201	3.25112e-05	1.35101			TGFA	ENSG00000163235.15	-3.07567	1.28129e-08	2.37583			TGFA	ENSG00000163235.15	-2.78585	6.63992e-07	1.85971			HECW2	ENSG00000138411.12	1.18491	5.70848e-24	6.99698			HECW2	ENSG00000138411.12	1.51459	6.90891e-40	11.7885
	HK2	ENSG00000159399.9	5.93095	0	-1.89026			HK2	ENSG00000159399.9	1.40426	4.52706e-20	5.82318			ADD2	ENSG00000075340.22	-1.36567	1.70034e-166	49.9016			ADD2	ENSG00000075340.22	0.743097	3.72973e-64	19.0938			PGAP1	ENSG00000197121.14	1.31392	2.44986e-18	5.3014			PGAP1	ENSG00000197121.14	2.52955	1.93219e-66	19.7819
	TACR1	ENSG00000115353.10	-4.10439	6.48345e-08	-1.89017			TACR1	ENSG00000115353.10	2.04718	2.00856e-07	2.01603			MPHOSPH10	ENSG00000124383.8	1.13725	1.7104e-80	24.0122			MPHOSPH10	ENSG00000124383.8	-0.66414	1.02063e-22	6.61999			ANKRD44	ENSG00000065413.19	1.93753	7.67597e-49	14.484			ANKRD44	ENSG00000065413.19	1.95566	8.44833e-51	15.0735
	LRRTM4	ENSG00000176204.13	-2.80874	3.6487e-78	-1.88932			LRRTM4	ENSG00000176204.13	0.896465	2.93838e-19	5.57866			PAIP2B	ENSG00000124374.8	1.99823	2.45642e-19	5.60208			PAIP2B	ENSG00000124374.8	1.48308	2.97283e-10	2.86786			PLCL1	ENSG00000115896.15	0.777145	1.684e-18	5.3504			PLCL1	ENSG00000115896.15	0.987132	3.22459e-30	8.87783
	TMSB10	ENSG00000034510.5	-2.6377	0	-1.88932			TMSB10	ENSG00000034510.5	-1.14735	1.22665e-114	34.2907			DYSF	ENSG00000135636.13	-2.21632	6.05748e-34	9.99953			DYSF	ENSG00000135636.13	-2.56083	3.85401e-34	10.0586			SPATS2L	ENSG00000196141.13	-0.799211	3.51459e-56	16.6934			SPATS2L	ENSG00000196141.13	-0.23076	1.97652e-06	1.7171
	RETSAT	ENSG00000042445.13	1.13097	2.83242e-42	-1.88883			RETSAT	ENSG00000042445.13	-0.364712	6.5075e-05	1.26029			CYP26B1	ENSG00000003137.8	2.45771	1.00407e-09	2.70874			CYP26B1	ENSG00000003137.8	1.9545	4.75358e-06	1.60238			CLK1	ENSG00000013441.15	0.649622	5.28317e-26	7.60917			CLK1	ENSG00000013441.15	1.03538	1.25488e-65	19.5373
	CAPG	ENSG00000042493.15	1.5127	2.80407e-07	-1.88872			CAPG	ENSG00000042493.15	-2.94421	4.50515e-13	3.7166			EXOC6B	ENSG00000144036.15	-1.23465	4.37076e-36	10.6443			EXOC6B	ENSG00000144036.15	0.764755	5.15817e-19	5.50509			NIF3L1	ENSG00000196290.14	-0.56874	8.4174e-12	3.33385			NIF3L1	ENSG00000196290.14	-0.608715	3.71843e-14	4.04272
	VAMP8	ENSG00000118640.10	3.69729	9.68679e-40	-1.88836			VAMP8	ENSG00000118640.10	-2.33072	2.0973e-08	2.31141			EMX1	ENSG00000135638.13	1.39446	2.43588e-12	3.49597			EMX1	ENSG00000135638.13	-3.906	2.15157e-13	3.81322			FAM126B	ENSG00000155744.9	0.780274	2.66255e-13	3.78536			FAM126B	ENSG00000155744.9	1.25623	1.58787e-34	10.1746
	TMEM150A	ENSG00000168890.13	-1.10219	2.98887e-14	-1.88652			TMEM150A	ENSG00000168890.13	-0.941858	3.36028e-11	3.15287			PRADC1	ENSG00000135617.3	-1.09314	1.27083e-16	4.78515			PRADC1	ENSG00000135617.3	-0.839993	5.87451e-10	2.77882			CFLAR	ENSG00000003402.19	1.33316	1.15077e-06	1.78782			CFLAR	ENSG00000003402.19	1.58414	1.86323e-09	2.62791
	ST3GAL5	ENSG00000115525.17	-2.02101	2.39233e-192	-1.88423			ST3GAL5	ENSG00000115525.17	0.979977	4.56718e-72	21.4756			CCT7	ENSG00000135624.15	1.0685	1.18557e-204	61.3879			CCT7	ENSG00000135624.15	-0.429951	7.62372e-31	9.06637			TRAK2	ENSG00000115993.12	0.402988	1.09518e-09	2.69738			TRAK2	ENSG00000115993.12	0.3705	1.22088e-08	2.38215
	POLR1A	ENSG00000068654.15	0.990963	7.97302e-64	-1.88087			POLR1A	ENSG00000068654.15	0.693073	4.99084e-30	8.82073			FBXO41	ENSG00000163013.11	-3.06696	7.80794e-135	40.3704			FBXO41	ENSG00000163013.11	1.03941	8.63739e-38	11.1573			ALS2	ENSG00000003393.14	0.436506	8.47293e-13	3.63402			ALS2	ENSG00000003393.14	0.272284	8.16261e-06	1.53169
	PTCD3	ENSG00000132300.18	1.13577	4.44768e-107	-1.8803			PTCD3	ENSG00000132300.18	-0.267814	2.09357e-06	1.70958			ALMS1	ENSG00000116127.17	0.794067	3.72623e-48	14.2775			ALMS1	ENSG00000116127.17	0.777626	3.34085e-44	13.0876			NOP58	ENSG00000055044.10	-0.224122	1.81907e-05	1.42693			NOP58	ENSG00000055044.10	-0.240896	2.4199e-06	1.69065
	IMMT	ENSG00000132305.20	0.936859	3.03026e-142	-1.88001			IMMT	ENSG00000132305.20	-0.200524	5.3933e-07	1.8869			TPRKB	ENSG00000144034.14	0.955646	1.53633e-28	8.3727			TPRKB	ENSG00000144034.14	-0.668755	8.72953e-11	3.02806			BMPR2	ENSG00000204217.13	1.58592	3.45563e-47	13.9863			BMPR2	ENSG00000204217.13	2.21534	9.01297e-93	27.7083
	MRPL35	ENSG00000132313.14	0.817906	9.11421e-23	-1.87945			MRPL35	ENSG00000132313.14	-1.01523	1.34626e-28	8.38997			ACTG2	ENSG00000163017.13	-5.72569	1.40284e-14	4.17017			ACTG2	ENSG00000163017.13	-3.15478	4.63594e-16	4.61595			FAM117B	ENSG00000138439.11	0.826019	3.81609e-14	4.03934			FAM117B	ENSG00000138439.11	1.27843	4.7526e-34	10.0312
	REEP1	ENSG00000068615.18	-3.43288	0	-1.87787			REEP1	ENSG00000068615.18	0.36192	4.17142e-10	2.82358			TET3	ENSG00000187605.15	-2.33205	8.35014e-114	34.04			TET3	ENSG00000187605.15	1.47826	5.58099e-75	22.3525			ICA1L	ENSG00000163596.16	1.61692	1.17181e-99	29.7812			ICA1L	ENSG00000163596.16	1.41157	3.83428e-77	23.0036
	KDM3A	ENSG00000115548.16	0.416053	1.26236e-18	-1.87722			KDM3A	ENSG00000115548.16	0.226603	4.7149e-06	1.60344			MTHFD2	ENSG00000065911.11	2.20895	0	#NUM!			MTHFD2	ENSG00000065911.11	-0.551149	7.96021e-19	5.44836			CARF	ENSG00000138380.17	1.68929	8.53568e-45	13.266			CARF	ENSG00000138380.17	1.43044	6.27577e-33	9.69387
	RNF103	ENSG00000239305.6	-0.723292	3.72839e-24	-1.87599			RNF103	ENSG00000239305.6	-0.603441	6.95856e-17	4.86389			SLC4A5	ENSG00000188687.17	-2.16652	1.30841e-36	10.8019			SLC4A5	ENSG00000188687.17	1.02879	3.4108e-15	4.35504			NBEAL1	ENSG00000144426.18	1.84341	1.87781e-34	10.1526			NBEAL1	ENSG00000144426.18	2.1679	5.39076e-49	14.5302
	RMND5A	ENSG00000153561.12	1.60328	6.56759e-65	-1.87447			RMND5A	ENSG00000153561.12	1.1364	2.8806e-31	9.19361			DCTN1	ENSG00000204843.12	-1.88407	0	#NUM!			DCTN1	ENSG00000204843.12	0.205978	3.20951e-08	2.25579			CYP20A1	ENSG00000119004.15	0.699605	3.45836e-07	1.94499			CYP20A1	ENSG00000119004.15	0.747881	2.23583e-08	2.30305
	KRCC1	ENSG00000172086.7	-0.703459	3.07989e-07	-1.87304			KRCC1	ENSG00000172086.7	-0.905285	6.26405e-11	3.07145			WDR54	ENSG00000005448.16	0.810089	1.24913e-27	8.09873			WDR54	ENSG00000005448.16	-0.412736	1.17054e-06	1.78559			ABI2	ENSG00000138443.15	0.61482	3.96889e-19	5.53935			ABI2	ENSG00000138443.15	1.06897	4.63542e-57	16.9582
	EIF2AK3	ENSG00000172071.11	-1.10002	7.2068e-85	-1.87224			EIF2AK3	ENSG00000172071.11	0.957007	5.49151e-75	22.3546			RTKN	ENSG00000114993.16	1.83127	1.42506e-52	15.6073			RTKN	ENSG00000114993.16	-1.51724	2.40838e-19	5.60466			RAPH1	ENSG00000173166.17	0.591654	2.15778e-11	3.21078			RAPH1	ENSG00000173166.17	1.25781	7.68333e-50	14.7849
	RPIA	ENSG00000153574.8	1.67003	1.69398e-86	-1.87181			RPIA	ENSG00000153574.8	-0.653194	6.49712e-12	3.36771			WBP1	ENSG00000239779.6	-0.645616	1.1823e-28	8.40695			WBP1	ENSG00000239779.6	-0.630242	7.65252e-26	7.56073			NRP2	ENSG00000118257.16	0.21289	1.91891e-05	1.41994			NRP2	ENSG00000118257.16	0.289937	2.35919e-09	2.59706
	MRPS5	ENSG00000144029.11	0.295526	1.23284e-10	-1.87059			MRPS5	ENSG00000144029.11	-0.561091	2.08667e-31	9.23576			MRPL53	ENSG00000204822.6	0.875386	5.60668e-24	6.99934			MRPL53	ENSG00000204822.6	-0.719599	1.6495e-12	3.54693			INO80D	ENSG00000114933.15	1.12237	5.72756e-11	3.08316			INO80D	ENSG00000114933.15	2.00465	7.8252e-35	10.2671
	LOC344065	ENSG00000233757.6	-1.30809	5.99828e-10	-1.86999			LOC344065	ENSG00000233757.6	1.32569	1.21127e-14	4.18936			PCGF1	ENSG00000115289.13	0.43687	1.4271e-07	2.06071			PCGF1	ENSG00000115289.13	-0.576089	4.20879e-10	2.82241			EEF1B2	ENSG00000114942.13	-0.396925	8.69865e-25	7.24295			EEF1B2	ENSG00000114942.13	-0.660001	4.28449e-67	19.9788
	FAHD2A	ENSG00000115042.9	0.649698	3.39886e-20	-1.86943			FAHD2A	ENSG00000115042.9	-0.506153	2.03925e-11	3.21817			AUP1	ENSG00000115307.16	0.943405	2.39146e-147	44.1374			AUP1	ENSG00000115307.16	-0.270034	2.10656e-11	3.21392			ZDBF2	ENSG00000204186.8	1.89196	1.14186e-51	15.3352			ZDBF2	ENSG00000204186.8	3.02033	3.10972e-133	39.8887
	STARD7	ENSG00000084090.13	0.594633	2.81392e-37	-1.86904			STARD7	ENSG00000084090.13	0.224351	5.87913e-06	1.57459			LOXL3	ENSG00000115318.11	-0.638494	1.65067e-08	2.34272			LOXL3	ENSG00000115318.11	-0.466485	7.46957e-05	1.24226			ADAM23	ENSG00000114948.12	0.371147	1.85059e-12	3.53189			ADAM23	ENSG00000114948.12	0.296229	1.17359e-08	2.38731
	ARID5A	ENSG00000196843.15	-0.832315	5.1623e-21	-1.86837			ARID5A	ENSG00000196843.15	0.718492	2.90355e-17	4.97815			SEMA4F	ENSG00000135622.12	-1.97001	1.00538e-111	33.4136			SEMA4F	ENSG00000135622.12	0.475754	1.29673e-10	2.97633			CREB1	ENSG00000118260.14	1.10108	1.20306e-25	7.50158			CREB1	ENSG00000118260.14	1.19104	3.5066e-31	9.1679
	KANSL3	ENSG00000114982.17	0.371544	8.40197e-09	-1.86802			KANSL3	ENSG00000114982.17	0.354757	9.03891e-08	2.12042			EVA1A	ENSG00000115363.13	-2.41165	1.75114e-05	1.4319			EVA1A	ENSG00000115363.13	-4.65914	5.42506e-06	1.5851			PIKFYVE	ENSG00000115020.16	1.5209	5.46528e-65	19.3449			PIKFYVE	ENSG00000115020.16	1.64942	9.06656e-78	23.1921
	SEMA4C	ENSG00000168758.10	-1.83738	7.84471e-277	-1.86712			SEMA4C	ENSG00000168758.10	0.296488	8.12996e-10	2.73634			MRPL19	ENSG00000115364.13	2.5454	1.08134e-249	74.9462			MRPL19	ENSG00000115364.13	-0.423609	1.6215e-05	1.44196			MAP2	ENSG00000078018.19	0.841417	1.24054e-33	9.90581			MAP2	ENSG00000078018.19	1.27717	2.3698e-76	22.7655
	COX5B	ENSG00000135940.6	-0.429297	2.66135e-14	-1.86697			COX5B	ENSG00000135940.6	-0.734523	3.03812e-36	10.6918			LRRTM4	ENSG00000176204.13	-3.07113	7.53663e-67	19.905			LRRTM4	ENSG00000176204.13	1.1808	3.68439e-31	9.16144			UNC80	ENSG00000144406.18	1.51392	1.20344e-55	16.5324			UNC80	ENSG00000144406.18	0.936173	5.40357e-22	6.4021
	CNGA3	ENSG00000144191.11	-9.98961	5.13354e-22	-1.86375			CNGA3	ENSG00000144191.11	-4.25299	7.93472e-112	33.4446			CTNNA2	ENSG00000066032.18	-4.56444	0	#NUM!			CTNNA2	ENSG00000066032.18	0.26954	1.98457e-12	3.52275			KANSL1L	ENSG00000144445.16	0.817622	2.02968e-15	4.42291			KANSL1L	ENSG00000144445.16	0.465842	6.79804e-06	1.55561
	INPP4A	ENSG00000040933.15	-0.518158	1.06856e-11	-1.86324			INPP4A	ENSG00000040933.15	0.708421	7.21363e-21	6.0633			SUCLG1	ENSG00000163541.11	0.46116	1.80902e-18	5.34104			SUCLG1	ENSG00000163541.11	-0.360391	2.41736e-10	2.8949			LANCL1	ENSG00000115365.11	0.629072	2.26632e-14	4.10746			LANCL1	ENSG00000115365.11	0.685588	2.22174e-17	5.01314
	LIPT1	ENSG00000144182.16	0.986398	2.79343e-06	-1.86223			LIPT1	ENSG00000144182.16	-1.19569	4.67629e-07	1.90555			TMSB10	ENSG00000034510.5	-1.91277	0	#NUM!			TMSB10	ENSG00000034510.5	-0.768394	8.9855e-54	15.9686			ATIC	ENSG00000138363.14	0.902849	2.43305e-49	14.6342			ATIC	ENSG00000138363.14	0.729604	1.49247e-33	9.88164
	EIF5B	ENSG00000158417.10	0.501132	5.18693e-29	-1.86166			EIF5B	ENSG00000158417.10	-0.577158	5.30571e-34	10.0169			TGOLN2	ENSG00000152291.13	-0.310051	3.1466e-05	1.35528			TGOLN2	ENSG00000152291.13	0.858744	1.11525e-34	10.2208			FN1	ENSG00000115414.18	-2.10224	8.29267e-130	38.8573			FN1	ENSG00000115414.18	1.98883	2.22832e-124	37.223
	AFF3	ENSG00000144218.18	-1.3296	3.51762e-37	-1.86045			AFF3	ENSG00000144218.18	0.928902	2.46713e-22	6.5046			CAPG	ENSG00000042493.15	1.2596	3.32689e-05	1.348			CAPG	ENSG00000042493.15	-5.13625	2.43987e-07	1.9906			MARCHF4	ENSG00000144583.4	0.554864	1.02014e-17	5.1149			MARCHF4	ENSG00000144583.4	0.540054	2.40397e-17	5.00284
	PDCL3	ENSG00000115539.13	0.495064	7.0968e-09	-1.86007			PDCL3	ENSG00000115539.13	-0.472601	2.39884e-07	1.99282			VAMP8	ENSG00000118640.10	4.06578	1.75238e-47	14.0751			VAMP8	ENSG00000118640.10	-2.77787	4.40527e-05	1.31129			RPL37A	ENSG00000197756.9	-0.640136	1.97391e-44	13.1564			RPL37A	ENSG00000197756.9	-0.855259	7.85774e-79	23.5119
	NPAS2	ENSG00000170485.16	1.22648	7.69989e-20	-1.85958			NPAS2	ENSG00000170485.16	2.53641	3.21121e-84	25.134			RNF181	ENSG00000168894.9	0.415138	5.14885e-08	2.19399			RNF181	ENSG00000168894.9	-0.676807	1.172e-15	4.4947			IGFBP5	ENSG00000115461.4	1.70599	9.41193e-31	9.03882			IGFBP5	ENSG00000115461.4	2.11723	8.31096e-49	14.4736
	RPL31	ENSG00000071082.10	1.16889	3.85101e-65	-1.8595			RPL31	ENSG00000071082.10	-0.410249	4.40155e-08	2.2145			TMEM150A	ENSG00000168890.13	-1.26405	5.90238e-16	4.58438			TMEM150A	ENSG00000168890.13	-0.668888	1.78051e-05	1.42973			ARPC2	ENSG00000163466.15	-0.355265	3.02553e-25	7.38101			ARPC2	ENSG00000163466.15	-0.436974	2.17381e-38	11.3376
	TBC1D8	ENSG00000204634.12	1.27746	8.3062e-21	-1.85864			TBC1D8	ENSG00000204634.12	0.634621	1.33966e-05	1.46692			ST3GAL5	ENSG00000115525.17	-2.29338	6.81315e-191	57.2459			ST3GAL5	ENSG00000115525.17	0.799326	2.32143e-45	13.4362			AAMP	ENSG00000127837.9	-0.283354	1.29555e-12	3.57851			AAMP	ENSG00000127837.9	-0.428376	2.61946e-28	8.30295
	POU3F3	ENSG00000198914.3	-0.875042	1.81724e-09	-1.85827			POU3F3	ENSG00000198914.3	-0.857442	3.1764e-09	2.55817			POLR1A	ENSG00000068654.15	0.358471	9.03599e-09	2.42149			POLR1A	ENSG00000068654.15	0.581774	2.97916e-20	5.87788			USP37	ENSG00000135913.10	1.24407	3.8436e-27	7.95179			USP37	ENSG00000135913.10	1.85678	2.73225e-63	18.8335
	MRPS9	ENSG00000135972.8	1.73545	2.87112e-174	-1.85763			MRPS9	ENSG00000135972.8	-0.859673	4.0126e-36	10.6554			PTCD3	ENSG00000132300.18	1.30543	3.5908e-137	41.074			PTCD3	ENSG00000132300.18	-0.362242	2.97035e-09	2.56694			RNF25	ENSG00000163481.7	-0.375955	8.0342e-09	2.43686			RNF25	ENSG00000163481.7	-0.442907	3.45151e-12	3.4504
	C2orf49	ENSG00000135974.9	0.713485	1.39648e-11	-1.85732			C2orf49	ENSG00000135974.9	0.498896	5.47314e-06	1.58395			IMMT	ENSG00000132305.20	0.995222	2.21325e-155	46.5558			IMMT	ENSG00000132305.20	-0.169148	5.5956e-05	1.28003			STK36	ENSG00000163482.11	0.487813	3.96705e-17	4.93735			STK36	ENSG00000163482.11	-0.510628	5.69666e-18	5.19108
	UXS1	ENSG00000115652.14	0.436459	5.70208e-12	-1.85562			UXS1	ENSG00000115652.14	-0.329214	8.08763e-07	1.83393			MRPL35	ENSG00000132313.14	1.06419	1.71934e-36	10.7662			MRPL35	ENSG00000132313.14	-0.751801	3.51247e-13	3.74914			CDK5R2	ENSG00000171450.5	0.631438	4.26149e-14	4.0249			CDK5R2	ENSG00000171450.5	0.629795	1.85966e-14	4.13331
	ST6GAL2	ENSG00000144057.15	-3.92072	4.78224e-121	-1.85561			ST6GAL2	ENSG00000144057.15	1.56631	1.16031e-40	12.0218			REEP1	ENSG00000068615.18	-4.14959	0	#NUM!			REEP1	ENSG00000068615.18	0.447463	1.61317e-14	4.1519			CFAP65	ENSG00000181378.13	1.70462	3.30315e-06	1.64997			CFAP65	ENSG00000181378.13	1.46625	5.83684e-05	1.27451
	RANBP2	ENSG00000153201.15	0.878198	3.59004e-52	-1.85417			RANBP2	ENSG00000153201.15	1.03059	5.60479e-67	19.9437			RMND5A	ENSG00000153561.12	1.08494	2.21341e-28	8.32497			RMND5A	ENSG00000153561.12	0.534479	4.82666e-07	1.90141			CNPPD1	ENSG00000115649.15	-0.269158	2.7071e-06	1.67598			CNPPD1	ENSG00000115649.15	-0.341921	8.63567e-10	2.72845
	NPHP1	ENSG00000144061.12	1.23938	8.49255e-13	-1.85415			NPHP1	ENSG00000144061.12	-0.875942	7.39342e-06	1.54463			RGPD2	ENSG00000185304.14	4.37338	8.85503e-05	1.22002			RGPD2	ENSG00000185304.14	6.50965	3.09479e-09	2.56158			RETREG2	ENSG00000144567.10	-0.339332	2.69619e-16	4.68681			RETREG2	ENSG00000144567.10	-0.426555	1.13068e-25	7.50969
	ANAPC1	ENSG00000153107.12	2.56319	1.63246e-236	-1.85379			ANAPC1	ENSG00000153107.12	0.717434	1.12222e-17	5.10243			KRCC1	ENSG00000172086.7	-0.914957	4.81134e-10	2.80492			KRCC1	ENSG00000172086.7	-1.34566	1.98373e-16	4.72693			ZFAND2B	ENSG00000158552.12	-0.468959	2.76065e-10	2.87754			ZFAND2B	ENSG00000158552.12	-0.931703	3.77783e-37	10.9643
	MERTK	ENSG00000153208.16	3.13582	9.69932e-97	-1.85327			MERTK	ENSG00000153208.16	-1.76298	3.51451e-18	5.25422			EIF2AK3	ENSG00000172071.11	-0.847951	1.26626e-48	14.4186			EIF2AK3	ENSG00000172071.11	0.344496	4.82459e-10	2.80456			STK16	ENSG00000115661.13	-0.334306	5.16489e-05	1.2905			STK16	ENSG00000115661.13	-0.336368	2.81832e-05	1.36969
	ZC3H8	ENSG00000144161.12	1.21159	8.05922e-20	-1.85321			ZC3H8	ENSG00000144161.12	0.663036	2.26306e-06	1.69941			MRPS5	ENSG00000144029.11	0.946334	4.27471e-96	28.709			MRPS5	ENSG00000144029.11	-0.47496	1.37869e-20	5.97862			DNAJB2	ENSG00000135924.15	-0.586052	9.50963e-26	7.53232			DNAJB2	ENSG00000135924.15	-0.653453	6.38681e-33	9.69158
	ZC3H6	ENSG00000188177.13	-0.933574	4.43243e-33	-1.85227			ZC3H6	ENSG00000188177.13	-0.347796	7.24265e-06	1.54732			LOC344065	ENSG00000233757.6	-1.57996	3.96227e-11	3.13133			LOC344065	ENSG00000233757.6	1.48424	4.98079e-17	4.9076			PTPRN	ENSG00000054356.13	-0.786234	9.04724e-87	25.9017			PTPRN	ENSG00000054356.13	-0.727342	1.49708e-76	22.8255
	POLR1B	ENSG00000125630.15	2.26167	7.56663e-247	-1.8499			POLR1B	ENSG00000125630.15	0.497297	8.87934e-12	3.32687			TMEM127	ENSG00000135956.8	-3.05964	1.9917e-119	35.7325			TMEM127	ENSG00000135956.8	0.403102	8.66638e-06	1.52386			DNPEP	ENSG00000123992.19	-0.656746	3.38092e-14	4.05516			DNPEP	ENSG00000123992.19	-0.899674	2.86314e-26	7.68926
	CBWD2	ENSG00000136682.14	0.356553	4.01329e-06	-1.84987			CBWD2	ENSG00000136682.14	0.312365	9.55029e-05	1.21014			CIAO1	ENSG00000144021.2	1.20005	1.54162e-141	42.3886			CIAO1	ENSG00000144021.2	0.289775	3.17889e-08	2.25704			TMEM198	ENSG00000188760.10	-0.473731	4.48526e-08	2.21203			TMEM198	ENSG00000188760.10	-0.585996	3.85496e-12	3.43595
	ACTR3	ENSG00000115091.11	-0.48645	2.11971e-34	-1.84936			ACTR3	ENSG00000115091.11	-0.395157	5.09752e-22	6.40972			SNRNP200	ENSG00000144028.14	0.376356	4.47704e-47	13.9524			SNRNP200	ENSG00000144028.14	0.239119	8.49953e-19	5.43979			OBSL1	ENSG00000124006.14	-0.408637	6.81437e-17	4.86662			OBSL1	ENSG00000124006.14	-0.62443	1.34127e-38	11.4008
	STEAP3	ENSG00000115107.19	2.41443	7.19109e-44	-1.84887			STEAP3	ENSG00000115107.19	-2.78197	5.15029e-28	8.21456			KANSL3	ENSG00000114982.17	0.51582	4.11479e-15	4.33051			KANSL3	ENSG00000114982.17	0.410162	2.36583e-09	2.59669			SLC4A3	ENSG00000114923.16	-0.284242	2.3683e-08	2.29552			SLC4A3	ENSG00000114923.16	-0.585502	6.13353e-32	9.39584
	DBI	ENSG00000155368.16	0.60136	1.91641e-26	-1.84838			DBI	ENSG00000155368.16	-0.809847	8.00876e-41	12.0702			FER1L5	ENSG00000249715.11	-3.3279	6.31241e-13	3.67251			FER1L5	ENSG00000249715.11	1.35071	1.99365e-07	2.01701			EPHA4	ENSG00000116106.11	1.66757	1.14954e-40	12.023			EPHA4	ENSG00000116106.11	2.20944	3.92239e-74	22.0975
	PTPN4	ENSG00000088179.8	0.668222	3.60328e-12	-1.84751			PTPN4	ENSG00000088179.8	1.11163	6.29233e-31	9.09146			ANKRD23	ENSG00000163126.14	-1.33548	5.7536e-12	3.3836			ANKRD23	ENSG00000163126.14	0.885941	1.04104e-07	2.10195			NYAP2	ENSG00000144460.12	0.760895	2.29447e-06	1.6976			NYAP2	ENSG00000144460.12	1.39848	4.04801e-20	5.8378
	GLI2	ENSG00000074047.21	1.26021	9.25351e-12	-1.84664			GLI2	ENSG00000074047.21	-1.35932	2.04682e-10	2.91666			SEMA4C	ENSG00000168758.10	-1.49351	8.59524e-177	53.0011			SEMA4C	ENSG00000168758.10	0.465326	2.1945e-22	6.51991			AGFG1	ENSG00000173744.17	0.402279	2.48316e-07	1.9883			AGFG1	ENSG00000173744.17	0.470347	5.58779e-10	2.78536
	CLASP1	ENSG00000074054.18	-1.21074	2.70639e-147	-1.84642			CLASP1	ENSG00000074054.18	0.82917	1.61065e-82	24.6221			COX5B	ENSG00000135940.6	0.442567	2.35918e-15	4.40324			COX5B	ENSG00000135940.6	-0.715338	1.17512e-32	9.61186			TRIP12	ENSG00000153827.13	0.441459	1.65843e-22	6.55652			TRIP12	ENSG00000153827.13	0.6043	2.34586e-42	12.5318
	CNTNAP5	ENSG00000155052.14	-6.45931	1.40191e-63	-1.84461			CNTNAP5	ENSG00000155052.14	0.716953	1.62691e-07	2.04358			TMEM131	ENSG00000075568.16	-0.657415	2.9719e-37	10.9957			TMEM131	ENSG00000075568.16	-0.294811	2.09392e-08	2.31162			PSMD1	ENSG00000173692.12	-0.59727	1.82632e-55	16.4779			PSMD1	ENSG00000173692.12	-0.470273	4.18704e-36	10.6499
	BIN1	ENSG00000136717.14	-1.63531	6.52478e-248	-1.84342			BIN1	ENSG00000136717.14	0.416105	4.05785e-20	5.83748			CNGA3	ENSG00000144191.11	-9.45083	1.0889e-20	6.00947			CNGA3	ENSG00000144191.11	-4.13796	6.10487e-58	17.2232			ECEL1	ENSG00000171551.11	-0.406486	4.35028e-07	1.915			ECEL1	ENSG00000171551.11	-0.442948	1.63755e-08	2.34376
	MAP3K2	ENSG00000169967.16	1.77774	4.49242e-44	-1.84306			MAP3K2	ENSG00000169967.16	1.91297	2.95073e-51	15.2111			INPP4A	ENSG00000040933.15	-0.961446	1.65414e-32	9.56716			INPP4A	ENSG00000040933.15	0.73743	1.65905e-22	6.55648			EIF4E2	ENSG00000135930.13	-0.492369	2.08762e-20	5.92438			EIF4E2	ENSG00000135930.13	-0.310648	1.71351e-09	2.63886
	UGGT1	ENSG00000136731.12	0.89643	6.56722e-25	-1.84163			UGGT1	ENSG00000136731.12	1.37374	1.68397e-53	15.8865			LIPT1	ENSG00000144182.16	1.96795	1.84814e-21	6.24133			LIPT1	ENSG00000144182.16	-1.19478	1.48561e-05	1.4534			NGEF	ENSG00000066248.14	-0.746201	2.92378e-12	3.4721			NGEF	ENSG00000066248.14	-0.940257	1.63732e-19	5.65511
	HS6ST1	ENSG00000136720.6	-0.75281	3.63027e-10	-1.84122			HS6ST1	ENSG00000136720.6	0.499876	3.12841e-05	1.35604			MITD1	ENSG00000158411.11	1.45312	2.38458e-41	12.2286			MITD1	ENSG00000158411.11	-0.608417	3.68734e-06	1.63558			INPP5D	ENSG00000168918.13	-3.62222	2.46347e-20	5.90273			INPP5D	ENSG00000168918.13	-2.72245	5.1038e-19	5.50647
	CCDC74B	ENSG00000152076.18	-0.74889	2.98321e-11	-1.84055			CCDC74B	ENSG00000152076.18	-0.992817	6.1305e-18	5.18148			TXNDC9	ENSG00000115514.11	-0.723324	3.88097e-12	3.43507			TXNDC9	ENSG00000115514.11	-0.758262	3.13176e-12	3.46311			COL6A3	ENSG00000163359.15	1.57026	7.54483e-12	3.34816			COL6A3	ENSG00000163359.15	6.42274	3.24829e-190	57.0417
	SMPD4	ENSG00000136699.19	0.548524	3.29642e-31	-1.83944			SMPD4	ENSG00000136699.19	-0.359764	7.53935e-13	3.64929			EIF5B	ENSG00000158417.10	1.2783	7.49436e-181	54.2231			EIF5B	ENSG00000158417.10	-0.962098	7.0389e-90	26.8376			PER2	ENSG00000132326.11	0.566718	4.1444e-11	3.12546			PER2	ENSG00000132326.11	1.24588	6.18693e-54	16.0174
	MZT2B	ENSG00000152082.13	0.906333	9.96892e-45	-1.83924			MZT2B	ENSG00000152082.13	-0.693941	2.3206e-23	6.81363			AFF3	ENSG00000144218.18	-1.75733	1.17896e-51	15.331			AFF3	ENSG00000144218.18	1.29965	4.06079e-43	12.7611			HDAC4	ENSG00000068024.16	0.606715	6.67292e-07	1.85907			HDAC4	ENSG00000068024.16	0.924873	1.49477e-15	4.4629
	PLEKHB2	ENSG00000115762.16	-1.18345	3.96555e-56	-1.83802			PLEKHB2	ENSG00000115762.16	0.375759	2.25606e-07	2.00084			PDCL3	ENSG00000115539.13	0.675808	5.89754e-15	4.28345			PDCL3	ENSG00000115539.13	-0.652467	2.36891e-11	3.19858			GPC1	ENSG00000063660.8	-0.291276	1.59524e-06	1.74512			GPC1	ENSG00000063660.8	-0.667791	1.91224e-29	8.64512
	MZT2A	ENSG00000173272.15	0.857917	2.53802e-26	-1.83759			MZT2A	ENSG00000173272.15	-0.837366	1.02262e-21	6.31871			NPAS2	ENSG00000170485.16	1.30856	1.89492e-21	6.23807			NPAS2	ENSG00000170485.16	2.62743	2.57886e-88	26.3668			PPP1R7	ENSG00000115685.14	-0.285932	1.82542e-07	2.02853			PPP1R7	ENSG00000115685.14	-0.554521	3.51666e-25	7.36135
	LYPD1	ENSG00000150551.10	-1.83316	3.46245e-33	-1.83755			LYPD1	ENSG00000150551.10	1.65017	3.1867e-37	10.9866			RPL31	ENSG00000071082.10	2.02836	9.75839e-195	58.403			RPL31	ENSG00000071082.10	-0.332883	2.56886e-05	1.38181			HDLBP	ENSG00000115677.16	-0.879675	2.05754e-161	48.3715			HDLBP	ENSG00000115677.16	-0.439259	7.25744e-43	12.6852
	MGAT5	ENSG00000152127.8	-1.39528	8.25036e-90	-1.83682			MGAT5	ENSG00000152127.8	0.586523	1.82757e-18	5.33971			CNOT11	ENSG00000158435.7	1.31051	1.99093e-84	25.1965			CNOT11	ENSG00000158435.7	-0.314399	8.03859e-05	1.23266			STK25	ENSG00000115694.14	-0.276187	1.24754e-09	2.68035			STK25	ENSG00000115694.14	-0.531125	7.47572e-33	9.67099
	TMEM163	ENSG00000152128.13	-4.50436	2.85074e-293	-1.8352			TMEM163	ENSG00000152128.13	-2.33559	1.90729e-210	63.1319			MRPS9	ENSG00000135972.8	1.80419	4.11999e-184	55.2044			MRPS9	ENSG00000135972.8	-0.724377	2.586e-22	6.49845			BOK	ENSG00000176720.5	0.662649	2.48198e-05	1.3863			BOK	ENSG00000176720.5	0.634925	3.53415e-05	1.3401
	RAB3GAP1	ENSG00000115839.17	0.428298	7.19353e-18	-1.83436			RAB3GAP1	ENSG00000115839.17	-0.20984	8.13513e-05	1.2311			TGFBRAP1	ENSG00000135966.12	-0.669541	1.40598e-12	3.56781			TGFBRAP1	ENSG00000135966.12	0.748101	1.67578e-17	5.05001			THAP4	ENSG00000176946.11	-0.314389	8.46059e-09	2.43009			THAP4	ENSG00000176946.11	-0.48455	7.39303e-20	5.75906
	ZRANB3	ENSG00000121988.17	1.76322	1.80256e-46	-1.83378			ZRANB3	ENSG00000121988.17	0.663861	4.38416e-07	1.91398			C2orf49	ENSG00000135974.9	1.1071	1.62835e-25	7.46201			C2orf49	ENSG00000135974.9	0.507197	1.09887e-05	1.49282			CHL1	ENSG00000134121.9	-0.874796	1.23607e-48	14.4217			CHL1	ENSG00000134121.9	-0.427987	3.8878e-13	3.73587
	R3HDM1	ENSG00000048991.16	-0.421461	3.45679e-18	-1.83294			R3HDM1	ENSG00000048991.16	0.297145	2.80123e-09	2.5746			ST6GAL2	ENSG00000144057.15	-6.4168	1.72034e-70	21.0012			ST6GAL2	ENSG00000144057.15	0.683358	1.3125e-08	2.37269			CNTN4	ENSG00000144619.14	-0.379053	1.02016e-05	1.50254			CNTN4	ENSG00000144619.14	-0.378078	6.92458e-06	1.5532
	CXCR4	ENSG00000121966.6	1.42874	2.26711e-29	-1.83266			CXCR4	ENSG00000121966.6	-2.30768	5.69393e-43	12.7169			RANBP2	ENSG00000153201.15	0.898963	1.16398e-53	15.9347			RANBP2	ENSG00000153201.15	0.582463	2.04747e-22	6.52897			TRNT1	ENSG00000072756.16	0.68658	7.40154e-10	2.74861			TRNT1	ENSG00000072756.16	0.58522	1.02978e-07	2.10337
	THSD7B	ENSG00000144229.11	-9.54522	3.60693e-30	-1.83231			THSD7B	ENSG00000144229.11	-2.93954	2.08474e-127	38.1348			BUB1	ENSG00000169679.14	5.54544	0	#NUM!			BUB1	ENSG00000169679.14	-1.8154	4.67226e-11	3.10978			LRRN1	ENSG00000175928.5	-0.676304	8.06669e-50	14.7786			LRRN1	ENSG00000175928.5	-0.243952	7.37879e-08	2.14695
	SPOPL	ENSG00000144228.8	1.28465	1.52859e-13	-1.83119			SPOPL	ENSG00000144228.8	0.717462	8.97837e-05	1.21821			ANAPC1	ENSG00000153107.12	2.32446	2.04215e-188	56.5003			ANAPC1	ENSG00000153107.12	0.548046	1.14977e-09	2.69102			GRM7	ENSG00000196277.15	-0.395428	2.66133e-11	3.18336			GRM7	ENSG00000196277.15	-0.40239	3.07033e-12	3.4657
	ZEB2	ENSG00000169554.19	-0.848243	4.67757e-28	-1.82981			ZEB2	ENSG00000169554.19	-0.329284	3.42386e-05	1.34424			MERTK	ENSG00000153208.16	3.25946	1.09534e-102	30.6932			MERTK	ENSG00000153208.16	-2.2369	9.94605e-13	3.61307			SRGAP3	ENSG00000196220.15	0.569418	7.85242e-14	3.945			SRGAP3	ENSG00000196220.15	0.775028	2.27137e-25	7.4185
	ACVR2A	ENSG00000121989.14	-2.5779	3.50111e-225	-1.82774			ACVR2A	ENSG00000121989.14	-0.437652	1.94263e-11	3.22452			RGPD8	ENSG00000169629.11	2.26279	7.67515e-34	9.96858			RGPD8	ENSG00000169629.11	1.03101	6.23748e-07	1.86789			SETD5	ENSG00000168137.15	0.271749	1.41123e-12	3.56733			SETD5	ENSG00000168137.15	0.154545	5.64414e-05	1.2789
	MBD5	ENSG00000204406.13	-1.54491	1.89004e-67	-1.8276			MBD5	ENSG00000204406.13	0.470216	1.16897e-08	2.38783			TTL	ENSG00000114999.7	-0.688476	3.25334e-26	7.67255			TTL	ENSG00000114999.7	0.495228	3.05996e-16	4.67026			MTMR14	ENSG00000163719.19	-0.445876	1.80269e-10	2.93326			MTMR14	ENSG00000163719.19	-0.511567	3.98884e-14	4.03355
	KIF5C	ENSG00000168280.16	-4.43683	0	-1.82694			KIF5C	ENSG00000168280.16	0.399031	8.29437e-22	6.34608			POLR1B	ENSG00000125630.15	2.2382	1.16796e-235	70.7218			POLR1B	ENSG00000125630.15	0.333245	2.40946e-05	1.39018			OGG1	ENSG00000114026.21	-0.372048	4.88208e-05	1.29786			OGG1	ENSG00000114026.21	-0.704288	2.71658e-15	4.3848
	MMADHC	ENSG00000168288.12	0.464293	1.67209e-12	-1.82693			MMADHC	ENSG00000168288.12	-0.415274	3.42236e-09	2.54842			CKAP2L	ENSG00000169607.12	5.01022	5.33871e-74	22.0572			CKAP2L	ENSG00000169607.12	-4.15262	3.08696e-05	1.35779			CAMK1	ENSG00000134072.10	-1.14076	2.49773e-50	14.9318			CAMK1	ENSG00000134072.10	-1.29461	1.8359e-67	20.0896
	RND3	ENSG00000115963.13	0.508319	9.05218e-10	-1.8264			RND3	ENSG00000115963.13	0.453925	1.1081e-07	2.09379			ACTR3	ENSG00000115091.11	-0.694797	1.82555e-63	18.8862			ACTR3	ENSG00000115091.11	-0.592755	6.77364e-45	13.2962			TADA3	ENSG00000171148.13	-0.607412	9.55082e-30	8.73588			TADA3	ENSG00000171148.13	-0.757881	1.15049e-46	13.8291
	RIF1	ENSG00000080345.17	2.63861	2.40858e-226	-1.82476			RIF1	ENSG00000080345.17	1.48266	1.14484e-66	19.8503			DPP10	ENSG00000175497.16	-6.39736	3.55678e-70	20.9062			DPP10	ENSG00000175497.16	-1.02389	4.09435e-22	6.43837			EMC3	ENSG00000125037.12	-0.489189	3.16439e-18	5.26794			EMC3	ENSG00000125037.12	-0.391177	7.19305e-13	3.65543
	CACNB4	ENSG00000182389.19	1.67995	8.56347e-10	-1.82322			CACNB4	ENSG00000182389.19	1.77096	1.48877e-10	2.95827			STEAP3	ENSG00000115107.19	1.9173	9.91634e-27	7.82788			STEAP3	ENSG00000115107.19	-4.6625	1.49329e-13	3.86097			BRK1	ENSG00000254999.3	-0.340903	7.40241e-12	3.35065			BRK1	ENSG00000254999.3	-0.456179	6.91891e-21	6.06875
	STAM2	ENSG00000115145.9	-0.535314	1.14047e-09	-1.82264			STAM2	ENSG00000115145.9	0.926799	1.06594e-29	8.72152			C2orf76	ENSG00000186132.14	1.28752	1.67049e-21	6.25455			C2orf76	ENSG00000186132.14	-1.08028	1.24431e-09	2.68069			VHL	ENSG00000134086.7	0.399851	1.30366e-05	1.47048			VHL	ENSG00000134086.7	0.359074	7.71865e-05	1.23797
	RPRM	ENSG00000177519.3	2.14353	3.48509e-18	-1.82255			RPRM	ENSG00000177519.3	2.05101	2.88298e-16	4.67805			DBI	ENSG00000155368.16	0.797499	2.8875e-44	13.1067			DBI	ENSG00000155368.16	-1.16204	1.50906e-67	20.1152			SEC13	ENSG00000157020.17	-0.562291	6.13302e-43	12.7072			SEC13	ENSG00000157020.17	-0.545675	1.89283e-42	12.5598
	GALNT13	ENSG00000144278.14	1.54752	7.42572e-60	-1.82082			GALNT13	ENSG00000144278.14	1.55763	3.99e-59	17.5799			TMEM177	ENSG00000144120.12	1.64742	5.66095e-46	13.6207			TMEM177	ENSG00000144120.12	-0.84944	2.25053e-09	2.60322			ATP2B2	ENSG00000157087.18	-0.602076	7.39627e-09	2.44767			ATP2B2	ENSG00000157087.18	-0.584723	5.06175e-09	2.49725
	KCNJ3	ENSG00000162989.4	-3.85562	8.85459e-75	-1.82048			KCNJ3	ENSG00000162989.4	0.682137	7.69259e-07	1.84048			PTPN4	ENSG00000088179.8	0.759625	1.09904e-14	4.20207			PTPN4	ENSG00000088179.8	0.641606	4.36166e-10	2.81775			ATG7	ENSG00000197548.12	-0.552504	4.3835e-06	1.61297			ATG7	ENSG00000197548.12	-0.464683	5.86874e-05	1.2738
	GPD2	ENSG00000115159.15	1.98478	2.94052e-60	-1.82036			GPD2	ENSG00000115159.15	1.12447	6.6137e-19	5.47259			GLI2	ENSG00000074047.21	0.976085	3.72068e-07	1.93544			GLI2	ENSG00000074047.21	-3.99939	1.47912e-16	4.7653			RPL32	ENSG00000144713.12	-0.511027	1.4078e-36	10.7924			RPL32	ENSG00000144713.12	-0.83914	5.26713e-97	28.9827
	GALNT5	ENSG00000136542.8	-2.37978	1.38498e-15	-1.82002			GALNT5	ENSG00000136542.8	-4.28148	6.3071e-29	8.4891			CLASP1	ENSG00000074054.18	-1.3804	1.43517e-165	49.6227			CLASP1	ENSG00000074054.18	0.992654	6.49354e-117	34.9759			FBLN2	ENSG00000163520.13	-3.73055	9.91601e-78	23.1804			FBLN2	ENSG00000163520.13	-1.3766	4.30247e-20	5.82983
	ACVR1	ENSG00000115170.13	-0.718523	8.61409e-12	-1.8194			ACVR1	ENSG00000115170.13	0.560665	3.17339e-08	2.25727			NIFK	ENSG00000155438.11	2.58417	4.36516e-297	89.2132			NIFK	ENSG00000155438.11	-0.609894	1.23047e-12	3.58525			LSM3	ENSG00000170860.3	-0.506662	7.05937e-16	4.56098			LSM3	ENSG00000170860.3	-0.607871	3.14801e-23	6.77377
	PKP4	ENSG00000144283.21	1.35158	6.63357e-136	-1.81937			PKP4	ENSG00000144283.21	1.23448	3.71404e-108	32.3397			CNTNAP5	ENSG00000155052.14	-5.32595	1.31921e-64	19.2297			CNTNAP5	ENSG00000155052.14	2.16279	4.69335e-63	18.7628			SLC6A6	ENSG00000131389.17	0.505854	3.71046e-06	1.63477			SLC6A6	ENSG00000131389.17	0.865311	1.00269e-16	4.81613
	TANC1	ENSG00000115183.14	2.22221	2.51832e-93	-1.8192			TANC1	ENSG00000115183.14	-2.12247	1.80562e-50	14.9742			GYPC	ENSG00000136732.15	2.95716	9.51006e-51	15.0581			GYPC	ENSG00000136732.15	-2.10829	3.9812e-09	2.52865			FGD5	ENSG00000154783.11	-1.77013	1.45263e-72	21.6253			FGD5	ENSG00000154783.11	-2.03972	3.37794e-99	29.6428
	RBMS1	ENSG00000153250.19	1.16289	1.57867e-32	-1.81915			RBMS1	ENSG00000153250.19	-1.89607	5.10759e-62	18.4507			BIN1	ENSG00000136717.14	-1.54274	1.46726e-202	60.7579			BIN1	ENSG00000136717.14	0.449414	5.94791e-23	6.69058			NR2C2	ENSG00000177463.15	0.546694	3.13571e-09	2.55986			NR2C2	ENSG00000177463.15	1.14726	3.10744e-39	11.5919
	TANK	ENSG00000136560.13	-0.449641	6.93219e-09	-1.81643			TANK	ENSG00000136560.13	-0.882237	1.9299e-28	8.34289			ERCC3	ENSG00000163161.13	0.299794	3.71934e-13	3.74166			ERCC3	ENSG00000163161.13	-0.184681	3.89718e-05	1.32732			CAPN7	ENSG00000131375.9	0.367969	7.65363e-06	1.54011			CAPN7	ENSG00000131375.9	0.604709	2.07613e-14	4.11892
	PSMD14	ENSG00000115233.11	-0.879937	7.797e-69	-1.81344			PSMD14	ENSG00000115233.11	-1.75564	9.51124e-242	72.5548			MAP3K2	ENSG00000169967.16	1.06388	7.55686e-15	4.25104			MAP3K2	ENSG00000169967.16	2.08068	2.09024e-56	16.7613			SH3BP5	ENSG00000131370.15	0.306245	3.61589e-12	3.44432			SH3BP5	ENSG00000131370.15	0.213155	1.13658e-06	1.78944
	TBR1	ENSG00000136535.14	-8.95314	0	-1.81339			TBR1	ENSG00000136535.14	-3.09965	0				IWS1	ENSG00000163166.14	0.483555	1.50805e-31	9.27822			IWS1	ENSG00000163166.14	-0.282089	4.65078e-10	2.80935			HACL1	ENSG00000131373.14	-0.524154	2.3349e-10	2.89944			HACL1	ENSG00000131373.14	-0.838354	1.2027e-25	7.50162
	DPP4	ENSG00000197635.9	2.3147	9.09891e-10	-1.81277			DPP4	ENSG00000197635.9	-3.55436	1.6817e-09	2.64131			UGGT1	ENSG00000136731.12	0.581954	5.62428e-11	3.08554			UGGT1	ENSG00000136731.12	1.01135	5.36738e-30	8.81122			ANKRD28	ENSG00000206560.11	0.593876	7.86291e-18	5.14894			ANKRD28	ENSG00000206560.11	0.766199	3.12033e-30	8.88213
	KCNH7	ENSG00000184611.11	-3.22641	2.24955e-38	-1.81221			KCNH7	ENSG00000184611.11	1.45864	9.31226e-26	7.53507			HS6ST1	ENSG00000136720.6	-1.61447	3.55404e-33	9.76821			HS6ST1	ENSG00000136720.6	0.90308	1.22061e-14	4.18836			RFTN1	ENSG00000131378.13	0.674354	1.65373e-38	11.3734			RFTN1	ENSG00000131378.13	0.833783	4.20942e-60	17.8739
	FIGN	ENSG00000182263.13	1.52564	4.53647e-17	-1.81203			FIGN	ENSG00000182263.13	2.35578	5.15917e-39	11.5257			MZT2B	ENSG00000152082.13	1.6236	1.78637e-140	42.0683			MZT2B	ENSG00000152082.13	-0.587666	2.64746e-16	4.6892			PLCL2	ENSG00000154822.17	-0.690172	4.08212e-39	11.5563			PLCL2	ENSG00000154822.17	-0.214349	3.07146e-05	1.35844
	SCN2A	ENSG00000136531.15	-4.72668	0	-1.81143			SCN2A	ENSG00000136531.15	0.453924	3.24015e-12	3.45866			PTPN18	ENSG00000072135.12	1.32722	6.10632e-33	9.69745			PTPN18	ENSG00000072135.12	0.677157	1.70389e-08	2.33857			KCNH8	ENSG00000183960.8	0.948402	1.65371e-27	8.06205			KCNH8	ENSG00000183960.8	0.680927	4.97219e-15	4.30577
	CSRNP3	ENSG00000178662.15	-1.02067	6.79718e-08	-1.80958			CSRNP3	ENSG00000178662.15	3.42781	9.34828e-119	35.5304			AMER3	ENSG00000178171.10	-7.24633	3.86012e-81	24.2068			AMER3	ENSG00000178171.10	0.482861	4.50197e-11	3.11464			KAT2B	ENSG00000114166.7	0.938858	6.31715e-17	4.87653			KAT2B	ENSG00000114166.7	0.508197	7.40648e-06	1.5444
	TTC21B	ENSG00000123607.14	1.09889	4.31957e-29	-1.80958			TTC21B	ENSG00000123607.14	0.593961	8.23442e-09	2.43364			FAM168B	ENSG00000152102.17	-0.638201	2.5285e-17	4.99624			FAM168B	ENSG00000152102.17	0.838783	3.65631e-33	9.7645			NKIRAS1	ENSG00000197885.10	0.347656	3.42128e-05	1.34434			NKIRAS1	ENSG00000197885.10	0.402569	7.76701e-07	1.83922
	SCN1A	ENSG00000144285.19	-3.90989	6.19083e-34	-1.80944			SCN1A	ENSG00000144285.19	0.731094	1.70831e-06	1.73617			PLEKHB2	ENSG00000115762.16	-1.5996	1.6398e-84	25.2219			PLEKHB2	ENSG00000115762.16	0.522582	5.94248e-13	3.6804			RPL15	ENSG00000174748.20	-0.339884	8.12093e-30	8.75708			RPL15	ENSG00000174748.20	-0.523796	9.25472e-70	20.7812
	STK39	ENSG00000198648.10	0.27747	3.24014e-06	-1.80803			STK39	ENSG00000198648.10	-0.460425	1.09394e-13	3.90165			MZT2A	ENSG00000173272.15	1.37039	1.51268e-64	19.2118			MZT2A	ENSG00000173272.15	-0.745459	2.63636e-16	4.68974			NR1D2	ENSG00000174738.12	-0.663204	2.10236e-05	1.40801			NR1D2	ENSG00000174738.12	0.947285	2.03783e-12	3.51929
	CERS6	ENSG00000172292.14	-0.552433	2.57049e-10	-1.80586			CERS6	ENSG00000172292.14	1.44692	5.41157e-68	20.2493			CCDC74A	ENSG00000163040.14	0.662855	3.22575e-12	3.45925			CCDC74A	ENSG00000163040.14	-0.662235	1.0912e-09	2.69786			TOP2B	ENSG00000077097.15	0.185321	3.6635e-07	1.93746			TOP2B	ENSG00000077097.15	0.452209	1.86612e-37	11.0565
	SSB	ENSG00000138385.15	1.25994	2.16634e-169	-1.80475			SSB	ENSG00000138385.15	-0.684561	2.10087e-44	13.1483			LYPD1	ENSG00000150551.10	-1.54484	9.08769e-23	6.63517			LYPD1	ENSG00000150551.10	2.10294	1.37512e-61	18.3212			LRRC3B	ENSG00000179796.12	1.66065	3.50248e-13	3.74952			LRRC3B	ENSG00000179796.12	1.91324	1.02737e-17	5.11398
	METTL5	ENSG00000138382.14	0.959118	8.19584e-26	-1.80472			METTL5	ENSG00000138382.14	-0.463221	3.3722e-06	1.64726			MGAT5	ENSG00000152127.8	-1.61712	5.74053e-106	31.6807			MGAT5	ENSG00000152127.8	0.710297	6.9876e-27	7.87364			SLC4A7	ENSG00000033867.16	0.946525	2.54928e-32	9.51062			SLC4A7	ENSG00000033867.16	1.02491	6.9169e-39	11.4873
	SP5	ENSG00000204335.3	-5.31283	3.23863e-30	-1.80457			SP5	ENSG00000204335.3	-3.44948	6.2648e-29	8.48998			TMEM163	ENSG00000152128.13	-5.05635	1.94677e-211	63.4302			TMEM163	ENSG00000152128.13	-4.47281	3.54133e-189	56.7294			EOMES	ENSG00000163508.12	-0.315001	8.41634e-05	1.22666			EOMES	ENSG00000163508.12	-0.459088	3.56994e-09	2.5429
	GAD1	ENSG00000128683.13	-1.69599	5.44073e-208	-1.8024			GAD1	ENSG00000128683.13	1.23972	1.05815e-154	46.3512			R3HDM1	ENSG00000048991.16	-0.616087	5.30694e-35	10.3178			R3HDM1	ENSG00000048991.16	0.409071	8.92943e-17	4.83128			GLB1	ENSG00000170266.15	-0.63208	8.69346e-32	9.35023			GLB1	ENSG00000170266.15	-0.477356	2.77406e-20	5.88721
	GORASP2	ENSG00000115806.12	0.936234	4.67946e-105	-1.80216			GORASP2	ENSG00000115806.12	0.316607	3.68341e-12	3.4419			UBXN4	ENSG00000144224.16	0.432321	1.76731e-19	5.64512			UBXN4	ENSG00000144224.16	-0.322889	7.11537e-10	2.75376			CRTAP	ENSG00000170275.14	-1.63759	1.59004e-84	25.2259			CRTAP	ENSG00000170275.14	-0.787507	1.33816e-25	7.48767
	TLK1	ENSG00000198586.13	0.523362	6.60397e-13	-1.80182			TLK1	ENSG00000198586.13	0.653929	2.0244e-18	5.32634			CXCR4	ENSG00000121966.6	2.24053	4.18568e-71	21.186			CXCR4	ENSG00000121966.6	-3.13846	8.96154e-28	8.14214			UBP1	ENSG00000153560.11	0.477152	4.7691e-18	5.21431			UBP1	ENSG00000153560.11	0.339923	4.59727e-10	2.81087
	METTL8	ENSG00000123600.19	2.07746	1.37868e-44	-1.8011			METTL8	ENSG00000123600.19	0.680345	2.20053e-05	1.40204			THSD7B	ENSG00000144229.11	-9.58369	1.59408e-25	7.46479			THSD7B	ENSG00000144229.11	-3.12349	1.24748e-88	26.4617			CLASP2	ENSG00000163539.16	0.507496	8.98228e-35	10.2491			CLASP2	ENSG00000163539.16	0.64739	1.55765e-56	16.7997
	DCAF17	ENSG00000115827.13	0.91236	3.45384e-14	-1.80018			DCAF17	ENSG00000115827.13	1.38314	2.69606e-31	9.20227			LRP1B	ENSG00000168702.17	0.85856	1.20775e-11	3.28665			LRP1B	ENSG00000168702.17	1.98756	4.93914e-60	17.853			ARPP21	ENSG00000172995.16	1.15584	1.73687e-47	14.0762			ARPP21	ENSG00000172995.16	0.702731	2.04138e-18	5.32524
	DYNC1I2	ENSG00000077380.15	-1.63062	0	-1.79931			DYNC1I2	ENSG00000077380.15	-0.364273	3.65911e-30	8.86131			ZEB2	ENSG00000169554.19	-0.922887	1.68695e-30	8.96253			ZEB2	ENSG00000169554.19	-3.28482	1.56235e-176	52.9229			DCLK3	ENSG00000163673.7	-1.53681	1.54411e-23	6.86689			DCLK3	ENSG00000163673.7	-1.22655	1.68625e-17	5.0492
	SLC25A12	ENSG00000115840.13	-1.14323	2.99254e-87	-1.79922			SLC25A12	ENSG00000115840.13	0.608875	7.75286e-31	9.06418			ACVR2A	ENSG00000121989.14	-2.43215	2.74595e-178	53.4513			ACVR2A	ENSG00000121989.14	0.452985	3.56929e-12	3.44602			TRANK1	ENSG00000168016.14	0.789605	1.42012e-23	6.87784			TRANK1	ENSG00000168016.14	0.342219	1.92147e-05	1.41977
	DLX2	ENSG00000115844.10	1.95506	1.49873e-47	-1.799			DLX2	ENSG00000115844.10	1.79183	8.00675e-38	11.1672			MBD5	ENSG00000204406.13	-1.63097	1.0795e-65	19.5569			MBD5	ENSG00000204406.13	0.673746	2.73314e-16	4.68503			EPM2AIP1	ENSG00000178567.7	0.732506	1.12244e-19	5.70447			EPM2AIP1	ENSG00000178567.7	1.01499	1.27017e-37	11.1068
	PDK1	ENSG00000152256.13	2.59369	1.49432e-109	-1.79895			PDK1	ENSG00000152256.13	0.954151	1.84206e-14	4.13456			KIF5C	ENSG00000168280.16	-4.69308	0	#NUM!			KIF5C	ENSG00000168280.16	1.06227	8.08879e-155	46.3863			GOLGA4	ENSG00000144674.16	0.407546	1.71029e-15	4.44529			GOLGA4	ENSG00000144674.16	0.448233	4.24614e-19	5.53052
	MAP3K20	ENSG00000091436.16	3.72551	1.43794e-121	-1.7982			MAP3K20	ENSG00000091436.16	-0.765416	8.76673e-05	1.22133			MMADHC	ENSG00000168288.12	0.802813	3.69749e-34	10.0641			MMADHC	ENSG00000168288.12	-0.774937	2.37297e-27	8.01484			PLCD1	ENSG00000187091.13	-1.31147	1.05588e-09	2.70216			PLCD1	ENSG00000187091.13	-1.03051	2.17364e-07	2.00571
	SP9	ENSG00000217236.1	1.55717	2.70003e-11	-1.79805			SP9	ENSG00000217236.1	1.69139	2.46767e-12	3.49427			RND3	ENSG00000115963.13	0.673967	1.42827e-15	4.46885			RND3	ENSG00000115963.13	0.939818	2.53438e-28	8.30726			ACAA1	ENSG00000060971.17	-0.287038	1.04963e-05	1.49882			ACAA1	ENSG00000060971.17	-0.488812	1.14443e-14	4.19678
	CIR1	ENSG00000138433.15	-0.919168	2.78251e-44	-1.79775			CIR1	ENSG00000138433.15	-0.675056	1.16992e-23	6.90317			RIF1	ENSG00000080345.17	2.64223	1.38081e-222	66.7865			RIF1	ENSG00000080345.17	1.04353	3.15784e-31	9.1816			MYD88	ENSG00000172936.13	-1.55203	4.52257e-11	3.11404			MYD88	ENSG00000172936.13	-1.38808	3.39326e-10	2.85057
	WIPF1	ENSG00000115935.17	3.81333	9.21828e-82	-1.79736			WIPF1	ENSG00000115935.17	-2.11022	1.66259e-13	3.84693			CACNB4	ENSG00000182389.19	1.89223	8.8213e-12	3.32773			CACNB4	ENSG00000182389.19	1.73275	2.06895e-09	2.61422			ACVR2B	ENSG00000114739.13	1.35989	9.87264e-14	3.91507			ACVR2B	ENSG00000114739.13	2.3857	2.65681e-43	12.8165
	CHN1	ENSG00000128656.13	-2.14051	6.62303e-275	-1.79728			CHN1	ENSG00000128656.13	-0.764773	4.06909e-42	12.4598			STAM2	ENSG00000115145.9	-0.652752	2.79799e-12	3.47785			STAM2	ENSG00000115145.9	0.435073	1.05504e-06	1.79918			SCN5A	ENSG00000183873.15	-2.11589	3.33396e-10	2.85287			SCN5A	ENSG00000183873.15	-1.34337	1.07522e-06	1.7967
	ATF2	ENSG00000115966.16	-0.934074	2.58377e-41	-1.79707			ATF2	ENSG00000115966.16	0.63083	1.05215e-20	6.01395			PRPF40A	ENSG00000196504.16	1.74414	0	#NUM!			PRPF40A	ENSG00000196504.16	-0.301023	8.05355e-09	2.43654			CSRNP1	ENSG00000144655.14	-1.07482	2.62249e-24	7.09867			CSRNP1	ENSG00000144655.14	1.17878	7.29846e-39	11.4803
	ATP5MC3	ENSG00000154518.9	0.819797	3.78258e-79	-1.79692			ATP5MC3	ENSG00000154518.9	-0.415011	6.00979e-19	5.48511			GALNT13	ENSG00000144278.14	1.31685	3.7926e-41	12.168			GALNT13	ENSG00000144278.14	1.3904	5.21767e-44	13.0293			MYRIP	ENSG00000170011.13	1.67003	9.08457e-22	6.33418			MYRIP	ENSG00000170011.13	2.07116	2.86811e-34	10.0973
	LNPK	ENSG00000144320.13	0.578276	2.8538e-13	-1.79534			LNPK	ENSG00000144320.13	0.864246	1.51925e-27	8.07313			KCNJ3	ENSG00000162989.4	-5.73128	3.42769e-47	13.9874			KCNJ3	ENSG00000162989.4	-1.741	6.51248e-25	7.28079			ENTPD3	ENSG00000168032.9	1.04151	2.93424e-06	1.66545			ENTPD3	ENSG00000168032.9	1.05342	1.28029e-06	1.77388
	NFE2L2	ENSG00000116044.15	1.93708	5.02186e-128	-1.7951			NFE2L2	ENSG00000116044.15	-0.669868	1.42987e-13	3.86664			GPD2	ENSG00000115159.15	0.941235	4.65184e-13	3.71241			GPD2	ENSG00000115159.15	0.584386	3.33897e-05	1.34753			RPL14	ENSG00000188846.13	-0.234534	2.83991e-12	3.4759			RPL14	ENSG00000188846.13	-0.343707	1.87155e-25	7.44381
	AGPS	ENSG00000018510.14	1.73044	1.13308e-108	-1.79497			AGPS	ENSG00000018510.14	0.819233	2.6619e-23	6.79569			GALNT5	ENSG00000136542.8	-2.8449	4.97461e-15	4.3057			GALNT5	ENSG00000136542.8	-5.48328	2.77128e-10	2.87704			ZNF619	ENSG00000177873.12	1.36689	2.59016e-08	2.28382			ZNF619	ENSG00000177873.12	1.07683	1.04217e-05	1.49975
	OSBPL6	ENSG00000079156.16	0.518221	1.73011e-13	-1.7946			OSBPL6	ENSG00000079156.16	0.556927	6.57057e-15	4.26933			PKP4	ENSG00000144283.21	1.25717	6.92727e-113	33.7634			PKP4	ENSG00000144283.21	1.08145	7.02458e-80	23.8275			ZNF620	ENSG00000177842.12	0.513109	6.02136e-06	1.57147			ZNF620	ENSG00000177842.12	0.729641	2.03086e-11	3.21871
	TTN	ENSG00000155657.26	-5.40983	5.34168e-61	-1.79455			TTN	ENSG00000155657.26	-0.925045	2.73712e-09	2.57763			TANC1	ENSG00000115183.14	2.03907	1.15142e-75	22.5588			TANC1	ENSG00000115183.14	-2.85177	1.01179e-35	10.5345			ZNF621	ENSG00000172888.11	0.719789	1.27316e-08	2.37667			ZNF621	ENSG00000172888.11	0.571916	5.24593e-06	1.58949
	SESTD1	ENSG00000187231.13	-0.470329	2.62043e-14	-1.7945			SESTD1	ENSG00000187231.13	1.06399	1.08663e-74	22.2654			BAZ2B	ENSG00000123636.17	-2.33351	0	#NUM!			BAZ2B	ENSG00000123636.17	0.310306	1.2806e-12	3.58003			CTNNB1	ENSG00000168036.17	0.304608	1.37077e-24	7.18349			CTNNB1	ENSG00000168036.17	0.511434	4.97424e-69	20.5613
	ZNF385B	ENSG00000144331.19	2.82215	7.37324e-23	-1.79393			ZNF385B	ENSG00000144331.19	2.54907	5.19655e-18	5.20309			PLA2R1	ENSG00000153246.12	-6.00576	3.28125e-08	2.2529			PLA2R1	ENSG00000153246.12	1.51683	5.73985e-05	1.2767			ZBTB47	ENSG00000114853.13	-0.791975	1.39453e-10	2.96682			ZBTB47	ENSG00000114853.13	-0.589233	8.88449e-07	1.82164
	CWC22	ENSG00000163510.13	0.644444	6.83375e-24	-1.79362			CWC22	ENSG00000163510.13	-0.556637	3.72934e-16	4.6444			RBMS1	ENSG00000153250.19	1.20156	1.5015e-33	9.88085			RBMS1	ENSG00000153250.19	-1.27728	1.44571e-24	7.17653			POMGNT2	ENSG00000144647.5	-0.53372	8.01659e-17	4.84538			POMGNT2	ENSG00000144647.5	-0.491937	3.73449e-15	4.34319
	UBE2E3	ENSG00000170035.15	-1.63989	7.95046e-295	-1.79358			UBE2E3	ENSG00000170035.15	-0.757171	2.48609e-68	20.351			PSMD14	ENSG00000115233.11	-0.713456	1.53527e-44	13.1893			PSMD14	ENSG00000115233.11	-2.1098	0	#NUM!			ANO10	ENSG00000160746.12	-0.70614	1.80603e-15	4.43817			ANO10	ENSG00000160746.12	-0.57954	2.38703e-11	3.19758
	ITGA4	ENSG00000115232.13	3.43351	7.96044e-40	-1.79196			ITGA4	ENSG00000115232.13	-1.57487	3.45169e-06	1.64422			TBR1	ENSG00000136535.14	-9.5019	9.13035e-194	58.1107			TBR1	ENSG00000136535.14	-4.26928	0	#NUM!			ABHD5	ENSG00000011198.9	0.57235	2.03813e-06	1.71309			ABHD5	ENSG00000011198.9	0.756111	8.01518e-11	3.03922
	NEUROD1	ENSG00000162992.3	-4.91027	1.12904e-13	-1.79145			NEUROD1	ENSG00000162992.3	-3.31803	9.75703e-17	4.8197			GCA	ENSG00000115271.10	0.673541	5.54757e-12	3.38836			GCA	ENSG00000115271.10	-0.624355	8.6723e-08	2.12583			TCAIM	ENSG00000179152.19	0.811409	1.77513e-15	4.44042			TCAIM	ENSG00000179152.19	0.660872	5.78834e-11	3.08178
	PDE1A	ENSG00000115252.18	-3.99501	3.70209e-62	-1.79117			PDE1A	ENSG00000115252.18	-3.29242	7.95739e-60	17.7906			KCNH7	ENSG00000184611.11	-3.69268	7.49795e-31	9.06855			KCNH7	ENSG00000184611.11	1.3379	2.80074e-20	5.88596			ZNF445	ENSG00000185219.16	0.69999	1.35235e-15	4.47599			ZNF445	ENSG00000185219.16	1.17677	1.68342e-43	12.8762
	DNAJC10	ENSG00000077232.17	1.24923	1.38225e-81	-1.79107			DNAJC10	ENSG00000077232.17	0.307343	1.37869e-05	1.46317			FIGN	ENSG00000182263.13	1.27677	1.27804e-11	3.27926			FIGN	ENSG00000182263.13	1.71655	1.06558e-19	5.71127			ZNF852	ENSG00000178917.16	1.47585	5.06202e-17	4.90549			ZNF852	ENSG00000178917.16	1.44763	5.88577e-17	4.88578
	FRZB	ENSG00000162998.4	-3.55216	8.80261e-78	-1.7908			FRZB	ENSG00000162998.4	-1.16419	7.65393e-21	6.05555			SCN3A	ENSG00000153253.16	-4.027	0	#NUM!			SCN3A	ENSG00000153253.16	0.425948	1.99135e-14	4.12437			ZKSCAN7	ENSG00000196345.12	1.03736	1.93922e-22	6.53608			ZKSCAN7	ENSG00000196345.12	0.718476	1.45863e-11	3.26198
	ZNF804A	ENSG00000170396.7	-4.01061	0	-1.79055			ZNF804A	ENSG00000170396.7	0.298496	5.38901e-06	1.58597			SCN2A	ENSG00000136531.15	-4.13543	0	#NUM!			SCN2A	ENSG00000136531.15	0.752594	3.44193e-32	9.47137			ZNF660	ENSG00000144792.9	1.46669	9.92737e-13	3.61331			ZNF660	ENSG00000144792.9	2.09763	2.83079e-26	7.69074
	FSIP2	ENSG00000188738.14	-1.38318	2.4019e-10	-1.79019			FSIP2	ENSG00000188738.14	1.18023	1.95968e-10	2.92234			CSRNP3	ENSG00000178662.15	-1.41792	8.04323e-11	3.03877			CSRNP3	ENSG00000178662.15	3.3516	8.54035e-113	33.736			ZNF197	ENSG00000186448.14	0.771849	2.00137e-28	8.33813			ZNF197	ENSG00000186448.14	1.22146	3.70026e-72	21.5031
	ZC3H15	ENSG00000065548.17	0.656263	7.89312e-47	-1.78981			ZC3H15	ENSG00000065548.17	-0.364215	9.1879e-14	3.92446			GALNT3	ENSG00000115339.13	3.42693	6.70674e-22	6.37386			GALNT3	ENSG00000115339.13	1.64151	3.38131e-05	1.34588			ZNF502	ENSG00000196653.11	2.19051	3.20501e-37	10.9858			ZNF502	ENSG00000196653.11	2.15416	1.33346e-36	10.7995
	ITGAV	ENSG00000138448.11	0.766886	1.82573e-17	-1.78953			ITGAV	ENSG00000138448.11	0.672223	2.22278e-13	3.80896			TTC21B	ENSG00000123607.14	1.06972	1.85528e-26	7.74598			TTC21B	ENSG00000123607.14	0.517167	1.89506e-06	1.72261			ZNF501	ENSG00000186446.11	1.12377	2.61042e-08	2.2828			ZNF501	ENSG00000186446.11	1.35867	3.22382e-12	3.45933
	FAM171B	ENSG00000144369.12	-0.848846	7.74721e-28	-1.78928			FAM171B	ENSG00000144369.12	2.04166	7.52091e-178	53.3196			SCN9A	ENSG00000169432.15	-3.39843	6.89672e-126	37.6773			SCN9A	ENSG00000169432.15	0.521838	2.06027e-08	2.31374			ZDHHC3	ENSG00000163812.13	-0.453017	3.86581e-15	4.33867			ZDHHC3	ENSG00000163812.13	-0.265898	1.82253e-06	1.72771
	TFPI	ENSG00000003436.15	0.884386	8.83609e-06	-1.78916			TFPI	ENSG00000003436.15	-2.84613	2.69629e-26	7.69711			STK39	ENSG00000198648.10	-0.318847	7.62632e-07	1.84161			STK39	ENSG00000198648.10	-0.883908	2.34823e-35	10.4244			TMEM158	ENSG00000249992.1	-1.59571	2.2993e-33	9.82514			TMEM158	ENSG00000249992.1	-2.42653	2.265e-72	21.5673
	GULP1	ENSG00000144366.15	0.962492	7.85786e-06	-1.78912			GULP1	ENSG00000144366.15	-2.0107	1.63357e-15	4.45129			CERS6	ENSG00000172292.14	-1.23871	9.82562e-38	11.1404			CERS6	ENSG00000172292.14	1.27972	4.32171e-53	15.7632			SACM1L	ENSG00000211456.10	0.630635	1.32197e-13	3.8769			SACM1L	ENSG00000211456.10	0.624847	6.71684e-14	3.96542
	COL3A1	ENSG00000168542.14	-1.4625	2.94614e-24	-1.789			COL3A1	ENSG00000168542.14	0.672107	3.72856e-06	1.63413			PPIG	ENSG00000138398.15	1.30416	1.2807e-156	46.9283			PPIG	ENSG00000138398.15	-0.933702	2.12031e-69	20.6728			PTH1R	ENSG00000160801.13	-3.22752	2.43308e-19	5.60333			PTH1R	ENSG00000160801.13	-2.03071	1.91248e-12	3.52759
	COL5A2	ENSG00000204262.12	-2.15889	4.31392e-109	-1.78625			COL5A2	ENSG00000204262.12	-0.885164	2.50942e-28	8.30856			PHOSPHO2-KLHL23	ENSG00000213160.9	-0.840967	1.33583e-30	8.99304			PHOSPHO2-KLHL23	ENSG00000213160.9	0.521737	3.86432e-14	4.03769			CCDC12	ENSG00000160799.11	-0.567295	2.7412e-13	3.78156			CCDC12	ENSG00000160799.11	-0.641495	3.06283e-17	4.97117
	ASNSD1	ENSG00000138381.9	0.849012	1.75048e-44	-1.78524			ASNSD1	ENSG00000138381.9	-0.282035	1.97607e-05	1.4161			SSB	ENSG00000138385.15	2.0768	0	#NUM!			SSB	ENSG00000138385.15	-0.927159	2.74027e-75	22.4455			NBEAL2	ENSG00000160796.16	0.62701	1.03832e-20	6.01568			NBEAL2	ENSG00000160796.16	-0.45522	4.45619e-11	3.11597
	HIBCH	ENSG00000198130.15	0.922093	5.69983e-20	-1.78523			HIBCH	ENSG00000198130.15	-0.551696	5.2524e-07	1.89036			METTL5	ENSG00000138382.14	1.91531	1.70181e-99	29.7325			METTL5	ENSG00000138382.14	-0.770833	1.59672e-13	3.85221			KLHL18	ENSG00000114648.11	0.436965	1.08383e-06	1.79566			KLHL18	ENSG00000114648.11	0.666863	1.02567e-14	4.21111
	GLS	ENSG00000115419.12	0.89681	1.20345e-29	-1.78494			GLS	ENSG00000115419.12	0.410441	1.17262e-06	1.78536			SP5	ENSG00000204335.3	-5.24098	2.38198e-24	7.11125			SP5	ENSG00000204335.3	-6.28411	6.09331e-16	4.58022			DHX30	ENSG00000132153.14	-0.372134	9.15155e-19	5.43013			DHX30	ENSG00000132153.14	-0.438268	3.5626e-26	7.66068
	MYO1B	ENSG00000128641.18	1.00022	1.71568e-95	-1.78271			MYO1B	ENSG00000128641.18	0.327531	1.00217e-10	3.01002			GAD1	ENSG00000128683.13	-1.53743	1.74149e-156	46.8882			GAD1	ENSG00000128683.13	1.42739	1.07983e-204	61.4001			SHISA5	ENSG00000164054.15	-0.58753	2.56389e-37	11.015			SHISA5	ENSG00000164054.15	-0.683844	2.36867e-51	15.2398
	TMEFF2	ENSG00000144339.11	-8.08473	8.41604e-299	-1.78249			TMEFF2	ENSG00000144339.11	-2.73479	0				TLK1	ENSG00000198586.13	0.345734	4.73861e-06	1.60279			TLK1	ENSG00000198586.13	0.972311	3.73777e-39	11.5678			COL7A1	ENSG00000114270.17	0.53943	3.19152e-44	13.0936			COL7A1	ENSG00000114270.17	-0.295076	6.30668e-14	3.97366
	STK17B	ENSG00000081320.10	1.98644	5.94773e-24	-1.78201			STK17B	ENSG00000081320.10	-1.77747	6.54659e-14	3.96877			DCAF17	ENSG00000115827.13	0.81747	6.19162e-11	3.07297			DCAF17	ENSG00000115827.13	1.05109	1.32148e-16	4.78004			UQCRC1	ENSG00000010256.10	-0.339092	1.43203e-12	3.56541			UQCRC1	ENSG00000010256.10	-0.712578	1.08531e-51	15.3418
	HECW2	ENSG00000138411.12	-0.634021	8.1702e-07	-1.78087			HECW2	ENSG00000138411.12	1.50041	4.0787e-37	10.9543			DYNC1I2	ENSG00000077380.15	-1.39138	0	#NUM!			DYNC1I2	ENSG00000077380.15	-0.334067	7.68012e-25	7.25923			SLC26A6	ENSG00000225697.12	-0.395817	7.5652e-05	1.2406			SLC26A6	ENSG00000225697.12	-1.08028	5.97605e-28	8.19512
	PGAP1	ENSG00000197121.14	-0.708894	6.0035e-06	-1.7803			PGAP1	ENSG00000197121.14	2.15048	5.68742e-46	13.6201			SLC25A12	ENSG00000115840.13	-1.09263	3.02025e-72	21.5297			SLC25A12	ENSG00000115840.13	0.590317	2.39299e-27	8.01374			CELSR3	ENSG00000008300.16	0.945302	1.3939e-71	21.3297			CELSR3	ENSG00000008300.16	0.699286	5.79595e-40	11.8115
	ANKRD44	ENSG00000065413.19	-0.643843	2.65501e-05	-1.77906			ANKRD44	ENSG00000065413.19	1.58427	5.17056e-32	9.41816			HAT1	ENSG00000128708.12	2.14204	2.33791e-149	44.7424			HAT1	ENSG00000128708.12	-1.11378	2.69428e-28	8.29926			IP6K2	ENSG00000068745.14	-0.309532	3.20081e-13	3.76129			IP6K2	ENSG00000068745.14	-0.254857	1.28224e-09	2.67677
	HSPE1	ENSG00000115541.10	1.2729	2.72756e-36	-1.77851			HSPE1	ENSG00000115541.10	-0.659139	2.41233e-09	2.59415			DLX2	ENSG00000115844.10	2.0456	8.48566e-51	15.073			DLX2	ENSG00000115844.10	1.5544	4.08058e-28	8.24499			DALRD3	ENSG00000178149.16	-0.245407	6.07505e-05	1.26928			DALRD3	ENSG00000178149.16	-0.737725	2.45734e-35	10.4185
	MARS2	ENSG00000247626.4	1.74895	1.23333e-58	-1.77794			MARS2	ENSG00000247626.4	0.597977	2.40447e-07	1.99251			ITGA6	ENSG00000091409.14	-0.419017	1.68453e-06	1.738			ITGA6	ENSG00000091409.14	-0.409658	9.42983e-06	1.51283			NDUFAF3	ENSG00000178057.14	-0.374592	4.01417e-05	1.32345			NDUFAF3	ENSG00000178057.14	-0.700224	2.42459e-15	4.39966
	PLCL1	ENSG00000115896.15	-4.28742	2.09116e-138	-1.77787			PLCL1	ENSG00000115896.15	-1.53316	3.81857e-55	16.3815			PDK1	ENSG00000152256.13	2.16023	3.87836e-73	21.798			PDK1	ENSG00000152256.13	0.56972	3.07669e-05	1.35822			IMPDH2	ENSG00000178035.11	-0.38518	2.6247e-20	5.89444			IMPDH2	ENSG00000178035.11	-0.353547	2.96897e-18	5.27627
	SPATS2L	ENSG00000196141.13	-0.461123	8.64749e-21	-1.7778			SPATS2L	ENSG00000196141.13	-2.02939	0				RAPGEF4	ENSG00000091428.17	-1.36315	7.09361e-65	19.3108			RAPGEF4	ENSG00000091428.17	-0.459509	2.42307e-09	2.59356			QARS1	ENSG00000172053.17	-0.492021	2.04685e-29	8.63622			QARS1	ENSG00000172053.17	-0.570408	4.3762e-40	11.8482
	AOX1	ENSG00000138356.13	-4.19754	2.35166e-09	-1.77723			AOX1	ENSG00000138356.13	-2.31728	4.02337e-07	1.92521			MAP3K20	ENSG00000091436.16	3.34479	1.6616e-95	28.5315			MAP3K20	ENSG00000091436.16	-1.96748	2.98944e-10	2.86713			LAMB2	ENSG00000172037.13	-3.18005	4.30708e-185	55.4996			LAMB2	ENSG00000172037.13	-0.443885	1.04356e-08	2.40267
	CLK1	ENSG00000013441.15	-1.22334	4.40033e-81	-1.77607			CLK1	ENSG00000013441.15	-0.363865	2.70117e-08	2.27833			OLA1	ENSG00000138430.15	1.2396	2.88747e-171	51.3375			OLA1	ENSG00000138430.15	-0.575486	2.66675e-32	9.50473			CCDC71	ENSG00000177352.9	-0.58117	5.02463e-12	3.40131			CCDC71	ENSG00000177352.9	-0.436127	7.23199e-08	2.14958
	NIF3L1	ENSG00000196290.14	0.715726	6.63975e-21	-1.77506			NIF3L1	ENSG00000196290.14	-0.598932	2.91854e-13	3.77336			CIR1	ENSG00000138433.15	0.255195	8.82318e-05	1.22049			CIR1	ENSG00000138433.15	-0.862883	3.0128e-35	10.3919			USP4	ENSG00000114316.12	0.886366	7.46883e-58	17.1969			USP4	ENSG00000114316.12	0.224663	8.29137e-05	1.22862
	FAM126B	ENSG00000155744.9	-0.797159	8.52273e-12	-1.77503			FAM126B	ENSG00000155744.9	1.01923	7.55417e-22	6.3583			SCRN3	ENSG00000144306.14	-1.01199	5.2407e-21	6.10507			SCRN3	ENSG00000144306.14	-0.622761	1.21072e-08	2.38324			GPX1	ENSG00000233276.4	-0.36174	7.34723e-08	2.14751			GPX1	ENSG00000233276.4	-0.496206	4.32323e-14	4.02302
	NDUFB3	ENSG00000119013.8	0.57224	2.34262e-17	-1.77459			NDUFB3	ENSG00000119013.8	-0.82167	7.13344e-30	8.77403			GPR155	ENSG00000163328.13	-0.495265	9.94704e-05	1.20481			GPR155	ENSG00000163328.13	0.773017	7.06506e-11	3.05572			RHOA	ENSG00000067560.10	-0.492025	1.31448e-45	13.5106			RHOA	ENSG00000067560.10	-0.259166	1.96247e-14	4.12628
	CFLAR	ENSG00000003402.19	3.49736	3.97794e-44	-1.77445			CFLAR	ENSG00000003402.19	1.82382	4.79928e-12	3.40731			SAMD11	ENSG00000187634.12	3.62858	1.0784e-72	21.6643			SAMD11	ENSG00000115935.17	-1.48752	2.23018e-05	1.40029			DAG1	ENSG00000173402.11	-0.474086	7.04901e-18	5.16323			DAG1	ENSG00000173402.11	0.431919	1.67895e-16	4.74874
	CASP8	ENSG00000064012.21	2.9225	4.44601e-28	-1.77424			CASP8	ENSG00000064012.21	-2.44775	2.1427e-10	2.91067			NOC2L	ENSG00000188976.11	-2.42115	2.47577e-291	87.4812			NOC2L	ENSG00000128656.13	-0.556814	6.1659e-22	6.38485			MST1	ENSG00000173531.15	-0.796829	1.37096e-15	4.4742			MST1	ENSG00000173531.15	-1.29189	5.90403e-39	11.508
	STRADB	ENSG00000082146.12	0.281461	1.94721e-05	-1.77419			STRADB	ENSG00000082146.12	0.367185	6.60169e-08	2.1615			HES4	ENSG00000188290.11	-1.02959	1.79351e-45	13.47			HES4	ENSG00000115966.16	0.460548	2.23148e-11	3.20639			CDHR4	ENSG00000187492.8	-3.79051	3.20113e-09	2.55716			CDHR4	ENSG00000187492.8	-5.22484	6.97943e-12	3.35834
	TMEM237	ENSG00000155755.18	1.33665	1.16419e-61	-1.77097			TMEM237	ENSG00000155755.18	0.586237	5.94416e-12	3.37934			AGRN	ENSG00000188157.15	1.0231	1.61749e-120	36.0607			AGRN	ENSG00000154518.9	-0.62299	5.79311e-39	11.5105			CAMKV	ENSG00000164076.16	-0.401831	1.22711e-18	5.39178			CAMKV	ENSG00000164076.16	-0.776952	7.51857e-67	19.9053
	ALS2	ENSG00000003393.14	-0.632608	4.00346e-24	-1.76988			ALS2	ENSG00000003393.14	0.723327	5.50784e-32	9.4099			SDF4	ENSG00000078808.17	0.351677	2.51078e-08	2.28789			SDF4	ENSG00000128654.13	-0.488323	5.47414e-13	3.69113			RBM5	ENSG00000003756.16	0.57784	2.95209e-54	16.1141			RBM5	ENSG00000003756.16	-0.18026	2.52391e-06	1.68514
	FZD7	ENSG00000155760.2	2.82534	3.15313e-41	-1.76982			FZD7	ENSG00000155760.2	0.919635	5.44817e-05	1.28352			AURKAIP1	ENSG00000175756.14	1.87567	0	#NUM!			AURKAIP1	ENSG00000170144.20	-0.205078	1.55902e-06	1.74813			GNAI2	ENSG00000114353.16	-0.450436	1.87089e-17	5.03561			GNAI2	ENSG00000114353.16	-0.479708	4.32123e-20	5.82926
	ICA1L	ENSG00000163596.16	-1.47055	2.05269e-52	-1.76947			ICA1L	ENSG00000163596.16	1.08396	1.2962e-43	12.9104			MRPL20	ENSG00000242485.6	1.71975	5.80993e-97	28.9699			MRPL20	ENSG00000116044.15	-1.67594	1.37242e-44	13.2039			HYAL2	ENSG00000068001.13	-0.498142	5.7012e-14	3.98685			HYAL2	ENSG00000068001.13	-0.521311	7.65388e-16	4.55041
	CARF	ENSG00000138380.17	-1.30173	6.50666e-18	-1.76908			CARF	ENSG00000138380.17	1.38746	6.08397e-30	8.79484			CDK11B	ENSG00000248333.9	1.39476	9.40438e-68	20.177			CDK11B	ENSG00000018510.14	0.419231	2.0115e-06	1.71481			TMEM115	ENSG00000126062.3	-0.660763	6.90789e-23	6.67102			TMEM115	ENSG00000126062.3	-0.507155	7.59661e-15	4.25036
	NBEAL1	ENSG00000144426.18	0.847406	6.04398e-08	-1.76849			NBEAL1	ENSG00000144426.18	2.14085	2.98466e-46	13.7044			SLC35E2B	ENSG00000189339.12	0.661449	2.97e-20	5.87829			SLC35E2B	ENSG00000079156.16	0.479202	2.22038e-10	2.90601			CACNA2D2	ENSG00000007402.11	0.493469	1.10996e-13	3.89975			CACNA2D2	ENSG00000007402.11	0.402606	8.84474e-10	2.72532
	CYP20A1	ENSG00000119004.15	1.50388	4.90178e-31	-1.76839			CYP20A1	ENSG00000119004.15	0.578263	3.25946e-05	1.35068			CDK11A	ENSG00000008128.23	0.592849	7.1036e-22	6.36634			CDK11A	ENSG00000180228.12	-0.297593	1.29299e-05	1.47156			HEMK1	ENSG00000114735.9	-0.496707	1.84981e-05	1.42474			HEMK1	ENSG00000114735.9	-0.757095	1.38241e-11	3.26899
	ABI2	ENSG00000138443.15	0.308101	7.44614e-06	-1.76816			ABI2	ENSG00000138443.15	1.37154	3.38422e-88	26.3313			SLC35E2A	ENSG00000215790.8	-0.528668	4.3608e-07	1.91468			SLC35E2A	ENSG00000116095.10	-0.458705	2.98e-05	1.3624			MAPKAPK3	ENSG00000114738.10	-1.05573	1.17867e-19	5.69808			MAPKAPK3	ENSG00000114738.10	-0.747094	6.01257e-12	3.37784
	PARD3B	ENSG00000116117.17	1.42927	1.4696e-12	-1.76807			PARD3B	ENSG00000116117.17	1.45029	1.84636e-12	3.53219			GNB1	ENSG00000078369.18	-0.659124	9.48644e-24	6.93058			GNB1	ENSG00000187231.13	0.9382	1.4661e-55	16.5066			RBM15B	ENSG00000259956.1	-0.42198	1.60254e-28	8.36719			RBM15B	ENSG00000259956.1	-0.325306	2.8142e-18	5.28327
	CMKLR2	ENSG00000183671.12	-3.48303	6.04922e-11	-1.76771			CMKLR2	ENSG00000183671.12	-5.31097	1.00478e-15	4.51483			PLCH2	ENSG00000149527.18	1.22808	9.14315e-83	24.6962			PLCH2	ENSG00000163510.13	-0.889099	1.83707e-30	8.95139			DCAF1	ENSG00000145041.15	-0.31356	2.44982e-07	1.99007			DCAF1	ENSG00000145041.15	0.476153	3.12293e-17	4.96863
	ZDBF2	ENSG00000204186.8	2.22664	1.00963e-72	-1.76759			ZDBF2	ENSG00000204186.8	2.41447	7.35195e-81	24.1226			ARHGEF16	ENSG00000130762.15	-1.7632	1.36815e-302	90.8701			ARHGEF16	ENSG00000170035.15	-1.35822	1.24562e-182	54.7587			TEX264	ENSG00000164081.12	-0.474692	3.54847e-07	1.94163			TEX264	ENSG00000164081.12	-0.671167	1.2659e-13	3.88257
	ADAM23	ENSG00000114948.12	-1.2794	5.70568e-108	-1.76728			ADAM23	ENSG00000114948.12	0.550897	7.75887e-26	7.55892			TP73	ENSG00000078900.15	2.85552	5.95671e-27	7.89451			TP73	ENSG00000115232.13	-4.66754	2.36119e-06	1.69386			GRM2	ENSG00000164082.14	-1.08817	6.64409e-49	14.5029			GRM2	ENSG00000164082.14	-0.99883	3.3804e-43	12.7851
	CREB1	ENSG00000118260.14	1.10576	2.30271e-26	-1.76566			CREB1	ENSG00000118260.14	1.03714	4.05418e-23	6.74069			CEP104	ENSG00000116198.13	-4.68611	3.5803e-11	3.14458			CEP104	ENSG00000162992.3	-4.14286	1.17622e-09	2.68805			RRP9	ENSG00000114767.6	-0.629669	8.66287e-16	4.53422			RRP9	ENSG00000114767.6	-0.860635	1.97239e-29	8.64107
	PLEKHM3	ENSG00000178385.14	-0.760972	4.82094e-06	-1.76473			PLEKHM3	ENSG00000178385.14	1.16324	6.74577e-16	4.56692			AJAP1	ENSG00000196581.11	-0.20095	7.13328e-06	1.54931			AJAP1	ENSG00000138434.16	-0.644503	9.23528e-41	12.0516			PCBP4	ENSG00000090097.21	-0.363486	8.74679e-14	3.9309			PCBP4	ENSG00000090097.21	-0.888509	2.26922e-76	22.7712
	IDH1	ENSG00000138413.13	-1.26476	7.39589e-244	-1.76278			IDH1	ENSG00000138413.13	-0.204559	2.27399e-08	2.30084			KCNAB2	ENSG00000069424.15	-3.53012	2.12539e-48	14.3509			KCNAB2	ENSG00000115252.18	-2.92408	2.0265e-36	10.7447			RPL29	ENSG00000162244.11	-0.551001	2.78263e-38	11.3053			RPL29	ENSG00000162244.11	-0.801072	3.97186e-80	23.9021
	PIKFYVE	ENSG00000115020.16	1.03723	9.34575e-31	-1.76189			PIKFYVE	ENSG00000115020.16	1.673	1.15342e-75	22.5586			CHD5	ENSG00000116254.18	-2.49985	3.12847e-50	14.9024			CHD5	ENSG00000162998.4	-1.68566	1.56678e-27	8.06911			TWF2	ENSG00000247596.8	-0.411452	2.96412e-05	1.3631			TWF2	ENSG00000247596.8	-0.518138	4.88233e-08	2.20094
	MAP2	ENSG00000078018.19	-5.21362	0	-1.76178			MAP2	ENSG00000078018.19	0.579552	2.15388e-16	4.71617			RPL22	ENSG00000116251.11	-6.01247	6.77546e-181	54.2363			RPL22	ENSG00000170396.7	-1.10601	4.9315e-51	15.1439			WDR82	ENSG00000164091.11	-0.164438	1.4407e-05	1.45741			WDR82	ENSG00000164091.11	0.308285	8.51348e-18	5.13855
	UNC80	ENSG00000144406.18	-3.65567	1.3509e-102	-1.76171			UNC80	ENSG00000144406.18	0.963744	5.05738e-22	6.41076			ICMT	ENSG00000116237.16	1.1051	6.60418e-129	38.5861			ICMT	ENSG00000065548.17	-0.625154	7.73296e-35	10.2686			BAP1	ENSG00000163930.9	-0.482631	9.40156e-39	11.4472			BAP1	ENSG00000163930.9	-0.451567	1.99947e-35	10.4455
	RPE	ENSG00000197713.14	2.37126	2.60387e-137	-1.76082			RPE	ENSG00000197713.14	0.568129	3.53022e-08	2.24334			GPR153	ENSG00000158292.7	-0.951894	3.00759e-31	9.18797			GPR153	ENSG00000144369.12	1.08812	2.01732e-49	14.6587			NISCH	ENSG00000010322.15	-0.294846	5.32174e-22	6.4041			NISCH	ENSG00000010322.15	-0.310746	4.13883e-25	7.34005
	CPS1	ENSG00000021826.15	4.47046	1.12756e-151	-1.75975			CPS1	ENSG00000021826.15	-1.88457	2.12307e-15	4.41702			ACOT7	ENSG00000097021.20	2.11177	8.52657e-28	8.14865			ACOT7	ENSG00000003436.15	-6.19005	1.2562e-10	2.98048			PBRM1	ENSG00000163939.18	0.391174	1.13836e-13	3.89645			PBRM1	ENSG00000163939.18	0.942737	1.97157e-76	22.7895
	ERBB4	ENSG00000178568.14	-1.60019	2.1474e-24	-1.75935			ERBB4	ENSG00000178568.14	2.84324	7.69465e-114	34.0506			PLEKHG5	ENSG00000171680.22	-0.978059	1.56189e-11	3.25304			PLEKHG5	ENSG00000168542.14	-1.25473	8.39504e-17	4.83935			SPCS1	ENSG00000114902.13	-0.342212	8.10944e-12	3.33873			SPCS1	ENSG00000114902.13	-0.420919	3.70312e-18	5.24738
	BARD1	ENSG00000138376.10	3.44738	2.11934e-66	-1.75832			BARD1	ENSG00000138376.10	-1.89681	6.44189e-13	3.66985			NOL9	ENSG00000162408.11	-3.32471	5.43152e-128	38.3106			NOL9	ENSG00000204262.12	-2.01267	2.04436e-73	21.8817			NEK4	ENSG00000114904.12	0.819688	7.77225e-36	10.569			NEK4	ENSG00000114904.12	0.766713	1.79736e-32	9.55631
	ATIC	ENSG00000138363.14	3.52013	0	-1.75693			ATIC	ENSG00000138363.14	0.909229	1.48698e-50	14.9996			DNAJC11	ENSG00000007923.16	0.87692	3.69169e-46	13.6766			DNAJC11	ENSG00000138381.9	-0.622932	3.36505e-20	5.86196			PRKCD	ENSG00000163932.13	-0.677021	1.2001e-06	1.78233			PRKCD	ENSG00000163932.13	-1.37446	7.94798e-23	6.65269
	FN1	ENSG00000115414.18	-1.7099	1.43845e-88	-1.75693			FN1	ENSG00000115414.18	-2.14452	1.98295e-126	37.8403			VAMP3	ENSG00000049245.13	0.358636	5.13885e-05	1.29116			VAMP3	ENSG00000128699.13	-0.392842	4.25736e-05	1.31576			TKT	ENSG00000163931.15	-0.491458	6.57927e-36	10.5908			TKT	ENSG00000163931.15	-0.586668	1.21668e-51	15.3269
	RPL37A	ENSG00000197756.9	0.864501	1.29531e-82	-1.75607			RPL37A	ENSG00000197756.9	-0.537154	2.94359e-30	8.88975			PARK7	ENSG00000116288.13	2.22532	9.91153e-146	43.6505			PARK7	ENSG00000064933.17	-0.442766	3.2186e-05	1.35233			CACNA1D	ENSG00000157388.16	1.60029	6.19952e-44	13.0068			CACNA1D	ENSG00000157388.16	1.63621	5.88122e-47	13.9168
	IGFBP2	ENSG00000115457.9	-0.639034	9.75318e-26	-1.75582			IGFBP2	ENSG00000115457.9	-1.26474	3.16184e-88	26.3401			RERE	ENSG00000142599.18	0.801315	9.31752e-15	4.22366			RERE	ENSG00000198130.15	-0.835976	4.64983e-12	3.41144			CACNA2D3	ENSG00000157445.14	0.563901	9.75952e-20	5.72275			CACNA2D3	ENSG00000157445.14	0.459852	4.64097e-14	4.01375
	TNS1	ENSG00000079308.18	-2.92044	9.65507e-43	-1.75428			TNS1	ENSG00000079308.18	1.19849	6.36183e-18	5.17664			ENO1	ENSG00000074800.16	0.837245	5.23499e-63	18.7485			ENO1	ENSG00000128641.18	0.449854	3.17619e-17	4.96642			WNT5A	ENSG00000114251.14	-1.9221	2.61202e-14	4.0889			WNT5A	ENSG00000114251.14	1.75512	1.31832e-21	6.2855
	ARPC2	ENSG00000163466.15	-0.575707	2.34013e-64	-1.75395			ARPC2	ENSG00000163466.15	-0.417546	1.04944e-32	9.62665			SPSB1	ENSG00000171621.14	1.17271	8.82013e-05	1.22053			SPSB1	ENSG00000173559.12	-1.93783	1.70811e-05	1.43516			TASOR	ENSG00000163946.13	0.749529	5.11997e-22	6.40915			TASOR	ENSG00000163946.13	0.683946	6.2501e-19	5.47998
	AAMP	ENSG00000127837.9	1.32437	1.90996e-286	-1.75239			AAMP	ENSG00000127837.9	-0.256953	1.18697e-10	2.98789			UBE4B	ENSG00000130939.19	-7.80459	4.88714e-249	74.749			UBE4B	ENSG00000144339.11	-2.10201	2.62181e-254	76.3356			IL17RD	ENSG00000144730.17	0.560426	8.58346e-11	3.03027			IL17RD	ENSG00000144730.17	1.26986	7.57079e-54	15.991
	TMBIM1	ENSG00000135926.14	2.36241	1.15239e-07	-1.75156			TMBIM1	ENSG00000135926.14	-2.7131	2.31176e-05	1.39559			KIF1B	ENSG00000054523.18	1.90541	1.51745e-21	6.26711			KIF1B	ENSG00000081320.10	-1.95814	6.0263e-11	3.07651			APPL1	ENSG00000157500.11	0.542475	7.39939e-11	3.04968			APPL1	ENSG00000157500.11	1.08641	1.2303e-42	12.6162
	CTDSP1	ENSG00000144579.7	2.98232	2.77922e-44	-1.75111			CTDSP1	ENSG00000144579.7	-1.60714	3.20676e-09	2.55693			PGD	ENSG00000142657.21	-1.20927	4.27631e-17	4.92754			PGD	ENSG00000138411.12	1.72946	8.39552e-49	14.4723			PDE12	ENSG00000174840.8	0.713967	1.97611e-08	2.31919			PDE12	ENSG00000174840.8	1.17762	1.03533e-21	6.31709
	USP37	ENSG00000135913.10	1.78078	2.3166e-57	-1.75064			USP37	ENSG00000135913.10	1.46834	2.06355e-38	11.3444			SRM	ENSG00000116649.10	1.21246	1.07585e-73	21.9656			SRM	ENSG00000119041.10	-0.426522	1.9825e-08	2.31877			DENND6A	ENSG00000174839.12	0.796929	1.32297e-14	4.17783			DENND6A	ENSG00000174839.12	0.807937	1.59228e-15	4.45464
	PLCD4	ENSG00000115556.13	-2.70877	1.67677e-21	-1.7503			PLCD4	ENSG00000115556.13	-1.24713	8.1779e-08	2.13351			FBXO44	ENSG00000132879.14	-0.786135	1.17573e-06	1.78502			FBXO44	ENSG00000197121.14	1.75364	1.67963e-31	9.26413			SLMAP	ENSG00000163681.14	0.83561	2.55866e-28	8.30602			SLMAP	ENSG00000163681.14	0.457147	1.86264e-09	2.62795
	BCS1L	ENSG00000074582.13	0.776074	1.63525e-33	-1.74896			BCS1L	ENSG00000074582.13	-0.494218	9.13683e-13	3.62416			MAD2L2	ENSG00000116670.15	-0.944394	2.14268e-08	2.30861			MAD2L2	ENSG00000065413.19	1.53333	1.95524e-28	8.34118			PDHB	ENSG00000168291.12	-0.436154	5.73008e-15	4.28722			PDHB	ENSG00000168291.12	-0.545101	1.51575e-23	6.86932
	RNF25	ENSG00000163481.7	-0.651972	4.93117e-24	-1.74875			RNF25	ENSG00000163481.7	-0.591731	2.75249e-19	5.5872			DRAXIN	ENSG00000162490.7	2.63561	0	#NUM!			DRAXIN	ENSG00000144381.16	-0.244181	1.00959e-10	3.00905			PTPRG	ENSG00000144724.19	1.12358	8.64166e-62	18.3819			PTPRG	ENSG00000144724.19	1.5646	1.01906e-123	37.0242
	STK36	ENSG00000163482.11	-1.15924	2.81071e-75	-1.74781			STK36	ENSG00000163482.11	0.292947	9.68298e-07	1.81039			AGTRAP	ENSG00000177674.16	2.30686	1.61211e-116	34.857			AGTRAP	ENSG00000115541.10	-1.21209	9.82781e-26	7.52802			FEZF2	ENSG00000153266.12	-2.15749	1.20938e-159	47.8389			FEZF2	ENSG00000153266.12	-2.72492	4.8993e-249	74.7487
	CNPPD1	ENSG00000115649.15	-1.29604	1.38315e-105	-1.74687			CNPPD1	ENSG00000115649.15	-0.342647	2.71205e-09	2.57883			MTHFR	ENSG00000177000.13	-4.96483	7.00855e-98	29.2464			MTHFR	ENSG00000115896.15	-2.5154	2.2752e-75	22.4698			CADPS	ENSG00000163618.17	-0.168078	1.30358e-05	1.47049			CADPS	ENSG00000163618.17	-0.205983	4.1527e-08	2.2221
	ZFAND2B	ENSG00000158552.12	-1.11934	3.44042e-49	-1.74608			ZFAND2B	ENSG00000158552.12	-0.330406	1.05653e-05	1.49796			CLCN6	ENSG00000011021.23	0.599592	2.37602e-09	2.59613			CLCN6	ENSG00000162972.10	-0.445711	9.66097e-05	1.20863			SYNPR	ENSG00000163630.10	-1.0834	9.32603e-63	18.673			SYNPR	ENSG00000163630.10	-1.72258	5.7777e-153	45.8283
	TUBA4A	ENSG00000127824.13	0.711497	1.83251e-06	-1.74382			TUBA4A	ENSG00000127824.13	1.66261	2.61296e-30	8.90533			NPPA	ENSG00000175206.11	-0.683141	6.79062e-39	11.4897			NPPA	ENSG00000196141.13	-1.39973	4.26055e-122	36.5362			THOC7	ENSG00000163634.11	-0.382049	3.58921e-10	2.84323			THOC7	ENSG00000163634.11	-0.549144	2.07915e-20	5.92491
	PTPRN	ENSG00000054356.13	-5.06665	0	-1.74185			PTPRN	ENSG00000054356.13	0.326161	6.62522e-16	4.56927			KIAA2013	ENSG00000116685.16	3.87736	2.89979e-96	28.7597			KIAA2013	ENSG00000163535.17	-1.08041	6.01728e-05	1.27053			PSMD6	ENSG00000163636.10	-0.315225	8.42714e-10	2.73164			PSMD6	ENSG00000163636.10	-0.28692	1.2102e-08	2.3833
	ASIC4	ENSG00000072182.12	-1.78802	5.21949e-06	-1.74173			ASIC4	ENSG00000072182.12	1.44731	6.4945e-06	1.56158			PLOD1	ENSG00000083444.17	0.570991	2.85871e-14	4.0771			PLOD1	ENSG00000240344.8	-0.940327	5.04598e-27	7.9162			MAGI1	ENSG00000151276.23	0.949138	1.53084e-72	21.6185			MAGI1	ENSG00000151276.23	0.605525	1.91861e-30	8.94571
	TMEM198	ENSG00000188760.10	-2.04277	2.06027e-102	-1.74112			TMEM198	ENSG00000188760.10	0.392741	5.00073e-06	1.59575			MFN2	ENSG00000116688.17	0.958029	2.43637e-35	10.4196			MFN2	ENSG00000196290.14	-0.560577	5.48516e-10	2.78778			TMF1	ENSG00000144747.16	0.959266	1.41571e-40	11.9958			TMF1	ENSG00000144747.16	1.43479	1.39014e-93	27.9527
	SLC4A3	ENSG00000114923.16	-4.25929	0	-1.74095			SLC4A3	ENSG00000114923.16	-0.29254	1.9096e-08	2.32367			MIIP	ENSG00000116691.11	-1.23778	2.09999e-21	6.22463			MIIP	ENSG00000155744.9	1.11682	8.37805e-25	7.24786			ARL6IP5	ENSG00000144746.6	-0.217895	7.38751e-09	2.44783			ARL6IP5	ENSG00000144746.6	-0.269417	1.73476e-13	3.84137
	EPHA4	ENSG00000116106.11	1.51816	3.69629e-34	-1.7402			EPHA4	ENSG00000116106.11	2.38809	2.23948e-84	25.1811			PDPN	ENSG00000162493.17	0.689532	1.01725e-23	6.92145			PDPN	ENSG00000119013.8	-1.1131	2.13563e-42	12.5441			MITF	ENSG00000187098.15	1.36761	1.68355e-06	1.73808			MITF	ENSG00000187098.15	1.3995	5.47793e-07	1.88486
	PAX3	ENSG00000135903.19	8.0442	1.744e-17	-1.73781			PAX3	ENSG00000135903.19	4.02262	4.63045e-05	1.30478			KAZN	ENSG00000189337.17	2.19711	1.40831e-15	4.47069			KAZN	ENSG00000064012.21	-3.12741	2.41311e-06	1.69101			EIF4E3	ENSG00000163412.12	0.73743	1.29906e-05	1.47094			EIF4E3	ENSG00000163412.12	0.709832	1.72673e-05	1.43374
	SCG2	ENSG00000171951.4	-5.21569	0	-1.73773			SCG2	ENSG00000171951.4	-0.53001	2.12224e-52	15.5552			DDI2	ENSG00000197312.12	-1.7706	2.69249e-108	32.3818			DDI2	ENSG00000115993.12	0.285744	4.59426e-05	1.3058			CNTN3	ENSG00000113805.8	2.40963	2.78175e-39	11.6064			CNTN3	ENSG00000113805.8	2.09201	3.70024e-30	8.85985
	WDFY1	ENSG00000085449.14	0.348912	2.13985e-05	-1.73711			WDFY1	ENSG00000085449.14	0.688041	2.88143e-17	4.97915			RSC1A1	ENSG00000215695.2	1.51127	1.92965e-76	22.7923			RSC1A1	ENSG00000155755.18	0.414104	4.95372e-06	1.59698			ZNF717	ENSG00000227124.9	-1.8479	1.32738e-12	3.57533			ZNF717	ENSG00000227124.9	-1.54045	3.76337e-11	3.13806
	SERPINE2	ENSG00000135919.12	-0.827848	2.09894e-44	-1.73673			SERPINE2	ENSG00000135919.12	0.713794	1.23903e-39	11.7121			FBLIM1	ENSG00000162458.13	2.34346	0	#NUM!			FBLIM1	ENSG00000055044.10	-0.531896	1.60613e-22	6.56071			ROBO2	ENSG00000185008.17	0.922802	9.0962e-57	16.8701			ROBO2	ENSG00000185008.17	0.991	4.55634e-66	19.6697
	NYAP2	ENSG00000144460.12	-4.40211	1.53888e-33	-1.73655			NYAP2	ENSG00000144460.12	0.840775	1.47568e-07	2.05634			UQCRHL	ENSG00000233954.7	-1.0894	8.72094e-17	4.83437			UQCRHL	ENSG00000138439.11	1.22858	1.06801e-28	8.42024			ROBO1	ENSG00000169855.19	2.66772	0				ROBO1	ENSG00000169855.19	2.82337	0
	AGFG1	ENSG00000173744.17	0.779356	2.12386e-25	-1.73515			AGFG1	ENSG00000173744.17	0.347939	1.14942e-05	1.48694			SPEN	ENSG00000065526.11	-1.94356	1.96556e-65	19.4786			SPEN	ENSG00000163596.16	1.11624	9.81745e-43	12.6457			CADM2	ENSG00000175161.13	0.783646	1.69041e-13	3.84476			CADM2	ENSG00000175161.13	0.641197	1.2382e-09	2.68134
	SPHKAP	ENSG00000153820.12	-3.66952	7.25366e-92	-1.73386			SPHKAP	ENSG00000153820.12	1.49766	7.57991e-50	14.7867			FAM131C	ENSG00000185519.9	-1.62573	4.38867e-21	6.12827			FAM131C	ENSG00000138380.17	1.32405	2.87382e-25	7.38774			CHMP2B	ENSG00000083937.8	0.544773	7.09074e-07	1.85113			CHMP2B	ENSG00000083937.8	0.976095	9.60225e-21	6.02591
	DNER	ENSG00000187957.7	-5.09356	0	-1.73359			DNER	ENSG00000187957.7	-0.320073	5.73173e-27	7.89954			EPHA2	ENSG00000142627.13	1.1443	4.61421e-13	3.71348			EPHA2	ENSG00000144426.18	1.94407	3.39887e-36	10.6771			CGGBP1	ENSG00000163320.10	0.515111	4.69593e-11	3.10912			CGGBP1	ENSG00000163320.10	0.841684	5.25653e-29	8.51292
	TRIP12	ENSG00000153827.13	0.672626	4.19822e-52	-1.73311			TRIP12	ENSG00000153827.13	0.303484	8.63333e-11	3.02951			FBXO42	ENSG00000037637.11	0.339383	1.19991e-06	1.78235			FBXO42	ENSG00000138443.15	1.43913	1.15133e-99	29.7835			ZNF654	ENSG00000175105.6	1.10332	5.15096e-17	4.90321			ZNF654	ENSG00000175105.6	2.00644	1.57118e-56	16.7986
	SLC16A14	ENSG00000163053.10	-1.66119	2.31247e-99	-1.73301			SLC16A14	ENSG00000163053.10	0.419085	2.41497e-09	2.594			NBPF1	ENSG00000219481.11	1.44128	2.98154e-12	3.46954			NBPF1	ENSG00000116117.17	1.75649	3.84814e-17	4.94133			C3orf38	ENSG00000179021.9	0.401908	3.47979e-05	1.34213			C3orf38	ENSG00000179021.9	0.795429	4.10773e-18	5.23383
	SP100	ENSG00000067066.16	-3.51009	3.34985e-11	-1.73287			SP100	ENSG00000067066.16	-3.88506	1.68673e-15	4.4471			MFAP2	ENSG00000117122.14	-3.71996	0	#NUM!			MFAP2	ENSG00000118257.16	0.35651	9.81911e-13	3.61475			EPHA3	ENSG00000044524.10	1.1042	3.3979e-74	22.1163			EPHA3	ENSG00000044524.10	1.22624	6.72686e-93	27.7466
	CAB39	ENSG00000135932.10	-0.947587	1.89644e-39	-1.73284			CAB39	ENSG00000135932.10	0.336641	2.73785e-06	1.67451			SDHB	ENSG00000117118.10	1.36859	1.07587e-297	89.3963			SDHB	ENSG00000114942.13	-0.183965	4.76742e-06	1.602			NSUN3	ENSG00000178694.9	0.81594	1.02548e-05	1.50186			NSUN3	ENSG00000178694.9	0.87242	1.37898e-06	1.76417
	ITM2C	ENSG00000135916.15	-1.02326	1.65798e-88	-1.7315			ITM2C	ENSG00000135916.15	-0.283444	6.97307e-08	2.15434			PADI2	ENSG00000117115.13	-3.03239	1.642e-08	2.34341			PADI2	ENSG00000183671.12	-6.82332	8.4461e-10	2.73135			EPHA6	ENSG00000080224.17	1.21803	6.93701e-13	3.66017			EPHA6	ENSG00000080224.17	1.51958	2.33648e-20	5.90965
	PTMA	ENSG00000187514.16	1.39996	7.10298e-215	-1.73097			PTMA	ENSG00000187514.16	-0.610335	3.56639e-38	11.2729			ARHGEF10L	ENSG00000074964.17	1.87731	8.36734e-51	15.0748			ARHGEF10L	ENSG00000204186.8	1.9665	1.5549e-54	16.1979			ARL6	ENSG00000113966.9	1.31049	8.89607e-14	3.92868			ARL6	ENSG00000113966.9	1.36056	2.97101e-15	4.37309
	PDE6D	ENSG00000156973.13	-1.0669	1.03397e-46	-1.73071			PDE6D	ENSG00000156973.13	-0.471959	1.34717e-10	2.97134			IGSF21	ENSG00000117154.12	-1.53988	5.33995e-129	38.6139			IGSF21	ENSG00000114948.12	1.4187	9.81354e-169	50.5755			RIOX2	ENSG00000170854.17	0.691598	1.98758e-06	1.71638			RIOX2	ENSG00000170854.17	0.847793	1.02258e-09	2.70635
	NPPC	ENSG00000163273.3	1.71617	4.3541e-15	-1.73066			NPPC	ENSG00000163273.3	1.11948	8.78217e-07	1.82316			KLHDC7A	ENSG00000179023.9	-2.87352	8.19353e-138	41.2672			KLHDC7A	ENSG00000118263.14	0.474014	1.91525e-08	2.32328			CPOX	ENSG00000080819.7	0.422257	6.91809e-05	1.25229			CPOX	ENSG00000080819.7	0.445147	1.44396e-05	1.45712
	DIS3L2	ENSG00000144535.19	-0.451931	8.42022e-11	-1.72992			DIS3L2	ENSG00000144535.19	0.307018	9.73287e-06	1.50869			UBR4	ENSG00000127481.15	1.08793	3.508e-24	7.06064			UBR4	ENSG00000118260.14	1.11194	8.07704e-24	6.95161			DCBLD2	ENSG00000057019.15	-0.469639	1.1037e-12	3.59946			DCBLD2	ENSG00000057019.15	0.329954	2.1266e-07	2.00857
	ECEL1	ENSG00000171551.11	-2.27045	4.95084e-138	-1.72986			ECEL1	ENSG00000171551.11	-0.384622	2.35243e-06	1.69434			EMC1	ENSG00000127463.15	-1.32064	8.16332e-12	3.33786			EMC1	ENSG00000178385.14	1.36084	8.15041e-20	5.74631			NIT2	ENSG00000114021.11	-0.641119	1.75933e-10	2.93644			NIT2	ENSG00000114021.11	-0.77982	1.09752e-15	4.50328
	EIF4E2	ENSG00000135930.13	0.363526	5.0704e-13	-1.72792			EIF4E2	ENSG00000135930.13	-0.285453	7.37072e-08	2.14709			AKR7A2	ENSG00000053371.13	-1.60828	0	#NUM!			AKR7A2	ENSG00000138413.13	-0.267261	3.10517e-12	3.46423			SENP7	ENSG00000138468.15	1.0946	2.00127e-37	11.0474			SENP7	ENSG00000138468.15	0.715533	7.80156e-17	4.84894
	INPP5D	ENSG00000168918.13	-2.22224	3.262e-13	-1.72791			INPP5D	ENSG00000168918.13	-4.91887	1.88877e-28	8.3457			CAPZB	ENSG00000077549.18	0.727589	6.24711e-15	4.27593			CAPZB	ENSG00000115020.16	1.36988	5.02303e-50	14.8405			ZBTB11	ENSG00000066422.4	0.834959	3.91596e-32	9.4545			ZBTB11	ENSG00000066422.4	1.2956	9.23921e-80	23.7917
	DGKD	ENSG00000077044.10	-0.919739	3.68215e-85	-1.72712			DGKD	ENSG00000077044.10	0.945637	1.7259e-100	30.0317			OTUD3	ENSG00000169914.6	-6.74898	3.98765e-10	2.82947			OTUD3	ENSG00000144407.9	-2.85738	9.00621e-07	1.81986			RPL24	ENSG00000114391.12	-0.379217	6.53566e-19	5.47414			RPL24	ENSG00000114391.12	-0.594723	3.91086e-45	13.3681
	ARL4C	ENSG00000188042.7	-0.853407	1.56111e-41	-1.72566			ARL4C	ENSG00000188042.7	0.523047	2.66231e-18	5.29052			CAMK2N1	ENSG00000162545.6	-5.5978	0	#NUM!			CAMK2N1	ENSG00000078018.19	0.636964	8.48808e-20	5.741			CEP97	ENSG00000182504.10	1.35497	1.20919e-40	12.0164			CEP97	ENSG00000182504.10	1.50808	5.03135e-52	15.4423
	AGAP1	ENSG00000157985.18	-1.34077	7.97199e-101	-1.72466			AGAP1	ENSG00000157985.18	0.619358	5.62245e-26	7.60103			MUL1	ENSG00000090432.7	-3.71806	1.2319e-81	24.3562			MUL1	ENSG00000144406.18	0.92986	1.04634e-19	5.71365			NXPE3	ENSG00000144815.15	0.545722	5.9457e-07	1.87415			NXPE3	ENSG00000144815.15	0.79198	5.1422e-14	4.00034
	IQCA1	ENSG00000132321.16	-2.78514	8.43659e-10	-1.72246			IQCA1	ENSG00000132321.16	2.91691	6.49794e-22	6.37799			SH2D5	ENSG00000189410.12	2.29777	4.94597e-125	37.4198			SH2D5	ENSG00000197713.14	0.673249	7.86481e-10	2.74067			NFKBIZ	ENSG00000144802.11	1.89994	8.69329e-06	1.52346			NFKBIZ	ENSG00000144802.11	2.17145	1.40894e-07	2.06239
	MLPH	ENSG00000115648.13	-5.73356	1.01224e-08	-1.72238			MLPH	ENSG00000115648.13	-1.78711	1.44948e-05	1.45662			NBPF3	ENSG00000142794.19	3.90312	2.44313e-113	33.8996			NBPF3	ENSG00000021826.15	-4.38839	1.4437e-10	2.96229			ALCAM	ENSG00000170017.12	1.58661	9.93828e-79	23.4811			ALCAM	ENSG00000170017.12	1.76753	3.33191e-101	30.2467
	NDUFA10	ENSG00000130414.11	0.798017	1.9848e-66	-1.72185			NDUFA10	ENSG00000130414.11	0.268991	4.71745e-08	2.20543			RAP1GAP	ENSG00000076864.20	3.35994	4.74621e-62	18.4603			RAP1GAP	ENSG00000138376.10	-2.34412	1.43886e-09	2.6617			CBLB	ENSG00000114423.20	1.23976	7.04586e-55	16.3014			CBLB	ENSG00000114423.20	1.20148	6.138e-53	15.7174
	COPS9	ENSG00000172428.10	-0.540611	2.79846e-08	-1.72085			COPS9	ENSG00000172428.10	-0.825006	3.78979e-16	4.6423			CDC42	ENSG00000070831.16	3.47166	0	#NUM!			CDC42	ENSG00000138363.14	0.521262	9.09109e-15	4.22688			IFT57	ENSG00000114446.4	-0.236378	5.41975e-06	1.58523			IFT57	ENSG00000114446.4	-0.281349	2.33942e-08	2.29713
	GPC1	ENSG00000063660.8	-3.17905	0	-1.71962			GPC1	ENSG00000063660.8	-0.566555	4.27904e-20	5.83055			EPHA8	ENSG00000070886.12	-1.68743	5.19221e-84	25.0712			EPHA8	ENSG00000115414.18	-3.21287	2.01398e-252	75.768			CIP2A	ENSG00000163507.13	0.729031	3.17271e-07	1.95626			CIP2A	ENSG00000163507.13	0.749682	5.69899e-08	2.18072
	KIF1A	ENSG00000130294.16	-3.27236	0	-1.71846			KIF1A	ENSG00000130294.16	0.342505	4.29655e-17	4.92692			EPHB2	ENSG00000133216.17	0.959633	6.24822e-291	87.3602			EPHB2	ENSG00000079246.15	0.113038	7.91277e-05	1.23473			DZIP3	ENSG00000198919.12	0.358842	4.17212e-07	1.92046			DZIP3	ENSG00000198919.12	0.332328	2.10909e-06	1.70862
	PPP1R7	ENSG00000115685.14	-0.5289	9.43003e-23	-1.71815			PPP1R7	ENSG00000115685.14	-0.368191	3.76221e-11	3.1381			KDM1A	ENSG00000004487.17	-5.11729	4.22577e-202	60.6196			KDM1A	ENSG00000144583.4	0.55078	2.36393e-16	4.704			DPPA4	ENSG00000121570.12	-5.04349	1.96236e-14	4.12629			DPPA4	ENSG00000121570.12	-1.50461	6.80707e-07	1.85646
	HDLBP	ENSG00000115677.16	1.00181	1.89867e-226	-1.71662			HDLBP	ENSG00000115677.16	0.363067	2.19261e-28	8.3262			LUZP1	ENSG00000169641.14	1.53426	7.73233e-257	77.0973			LUZP1	ENSG00000197756.9	-0.616337	1.19379e-40	12.018			ABHD10	ENSG00000144827.8	0.530632	1.08562e-14	4.20368			ABHD10	ENSG00000144827.8	0.471303	2.18191e-12	3.51036
	BOK	ENSG00000176720.5	-3.30956	3.42608e-37	-1.71649			BOK	ENSG00000176720.5	1.09107	9.88922e-13	3.61382			HNRNPR	ENSG00000125944.20	-0.472249	3.19186e-14	4.06269			HNRNPR	ENSG00000115457.9	-0.373104	5.85211e-09	2.47829			CCDC80	ENSG00000091986.15	-2.73852	3.84489e-66	19.6919			CCDC80	ENSG00000091986.15	0.855379	3.29199e-15	4.35968
	THAP4	ENSG00000176946.11	0.867813	2.41752e-65	-1.71592			THAP4	ENSG00000176946.11	-0.393531	6.71153e-13	3.66449			ZNF436	ENSG00000125945.15	-3.36623	6.70894e-37	10.8893			ZNF436	ENSG00000079308.18	1.59003	3.24933e-30	8.87683			CFAP44	ENSG00000206530.10	1.56019	3.34407e-12	3.45454			CFAP44	ENSG00000206530.10	1.18777	1.10497e-07	2.09416
	DTYMK	ENSG00000168393.12	2.07118	1.7741e-133	-1.71535			DTYMK	ENSG00000168393.12	-0.468022	8.71725e-07	1.82413			ID3	ENSG00000117318.9	-0.748816	6.67339e-101	30.1559			ID3	ENSG00000163466.15	-0.493845	5.20798e-44	13.0296			USF3	ENSG00000176542.9	1.01882	7.52678e-24	6.96083			USF3	ENSG00000176542.9	1.7378	1.44796e-70	21.0237
	CHL1	ENSG00000134121.9	-6.58605	0	-1.71394			CHL1	ENSG00000134121.9	-0.525554	1.07545e-17	5.108			RPL11	ENSG00000142676.15	1.54714	0	#NUM!			RPL11	ENSG00000127837.9	-0.206915	1.31546e-06	1.77033			ATP6V1A	ENSG00000114573.9	0.427495	2.73275e-19	5.58814			ATP6V1A	ENSG00000114573.9	0.685633	5.75204e-49	14.5217
	CNTN6	ENSG00000134115.12	-6.22003	1.02104e-23	-1.71318			CNTN6	ENSG00000134115.12	-1.27838	9.42941e-10	2.71695			ELOA	ENSG00000011007.13	1.81275	8.54273e-05	1.22471			ELOA	ENSG00000135926.14	-4.85364	2.48721e-05	1.38603			ZDHHC23	ENSG00000184307.14	1.128	1.38156e-06	1.76392			ZDHHC23	ENSG00000184307.14	1.25765	2.91029e-08	2.26858
	CNTN4	ENSG00000144619.14	-6.23307	4.28025e-180	-1.71238			CNTN4	ENSG00000144619.14	-1.63827	6.47806e-76	22.634			PNRC2	ENSG00000189266.13	2.29679	1.54653e-25	7.46875			PNRC2	ENSG00000144579.7	-3.33954	6.37334e-10	2.76816			IGSF11	ENSG00000144847.12	2.39685	5.22004e-13	3.69735			IGSF11	ENSG00000144847.12	2.11174	1.59896e-10	2.94894
	CRBN	ENSG00000113851.14	-0.64793	4.90935e-15	-1.71127			CRBN	ENSG00000113851.14	-0.346421	4.39826e-05	1.3115			IFNLR1	ENSG00000185436.12	1.33975	1.6615e-30	8.96452			IFNLR1	ENSG00000135913.10	1.26027	2.0356e-25	7.43282			B4GALT4	ENSG00000121578.12	-0.571994	2.23708e-10	2.90504			B4GALT4	ENSG00000121578.12	-0.542682	3.50645e-10	2.84628
	LRRN1	ENSG00000175928.5	-6.26124	0	-1.71031			LRRN1	ENSG00000175928.5	-0.989065	1.51696e-98	29.4465			CLIC4	ENSG00000169504.15	0.884906	1.2898e-41	12.309			CLIC4	ENSG00000074582.13	-0.452668	1.65452e-09	2.64344			ARHGAP31	ENSG00000031081.10	-2.76954	1.23743e-10	2.98245			ARHGAP31	ENSG00000031081.10	1.4523	7.70819e-07	1.84021
	ITPR1	ENSG00000150995.19	4.12625	8.0786e-84	-1.71011			ITPR1	ENSG00000150995.19	1.19241	2.32274e-07	1.99703			SYF2	ENSG00000117614.10	-1.2999	6.3951e-82	24.4419			SYF2	ENSG00000163482.11	0.435563	8.14978e-13	3.63911			POGLUT1	ENSG00000163389.11	1.05984	5.59637e-16	4.59134			POGLUT1	ENSG00000163389.11	0.949155	1.88699e-13	3.83037
	EDEM1	ENSG00000134109.10	2.36576	2.53405e-139	-1.70986			EDEM1	ENSG00000134109.10	0.421008	4.83999e-05	1.29899			RSRP1	ENSG00000117616.18	2.1664	1.21956e-250	75.2315			RSRP1	ENSG00000135912.10	0.305112	5.88677e-05	1.27339			GSK3B	ENSG00000082701.15	0.338236	1.10402e-06	1.79324			GSK3B	ENSG00000082701.15	1.09489	4.359e-62	18.4714
	LMCD1	ENSG00000071282.11	-1.15105	5.39567e-07	-1.70985			LMCD1	ENSG00000071282.11	-1.29762	1.06407e-08	2.40012			TMEM50A	ENSG00000183726.11	-4.58952	2.14392e-130	39.0342			TMEM50A	ENSG00000171450.5	0.701804	3.60261e-16	4.64892			LRRC58	ENSG00000163428.3	1.14413	6.74705e-08	2.15865			LRRC58	ENSG00000163428.3	2.23402	8.35741e-30	8.75333
	RAD18	ENSG00000070950.9	3.29845	4.89065e-102	-1.7094			RAD18	ENSG00000070950.9	0.664224	9.58093e-05	1.20972			LDLRAP1	ENSG00000157978.12	-2.90471	0	#NUM!			LDLRAP1	ENSG00000144567.10	0.193166	5.72369e-06	1.5781			FSTL1	ENSG00000163430.11	-2.45305	4.27722e-110	32.9233			FSTL1	ENSG00000163430.11	1.56637	6.9236e-106	31.6562
	SRGAP3	ENSG00000196220.15	-3.36498	5.68412e-223	-1.70895			SRGAP3	ENSG00000196220.15	0.724794	7.34372e-21	6.06096			MAN1C1	ENSG00000117643.15	-0.530912	2.98602e-12	3.46934			MAN1C1	ENSG00000158552.12	-0.331129	2.78826e-05	1.37109			STXBP5L	ENSG00000145087.12	1.09707	6.73669e-17	4.86812			STXBP5L	ENSG00000145087.12	1.53477	1.28305e-33	9.90141
	THUMPD3	ENSG00000134077.15	0.851808	4.21272e-53	-1.70746			THUMPD3	ENSG00000134077.15	-0.3469	6.64346e-09	2.4617			SELENON	ENSG00000162430.17	0.627898	1.2722e-14	4.18295			SELENON	ENSG00000115657.13	0.35072	5.50786e-05	1.28209			GOLGB1	ENSG00000173230.15	0.518721	8.65986e-33	9.65177			GOLGB1	ENSG00000173230.15	0.728835	1.47793e-65	19.5159
	SETD5	ENSG00000168137.15	0.743226	6.8198e-90	-1.7072			SETD5	ENSG00000168137.15	0.217777	3.06039e-08	2.26201			AUNIP	ENSG00000127423.11	-0.460283	1.15899e-08	2.38895			AUNIP	ENSG00000198925.11	0.566209	1.93388e-13	3.82717			KPNA1	ENSG00000114030.12	0.529271	1.96663e-14	4.126			KPNA1	ENSG00000114030.12	0.687427	1.91207e-24	7.13998
	OGG1	ENSG00000114026.21	-0.964504	3.1005e-26	-1.70701			OGG1	ENSG00000114026.21	-0.749049	5.01941e-16	4.60556			STMN1	ENSG00000117632.23	-5.61609	0	#NUM!			STMN1	ENSG00000054356.13	0.345293	5.50058e-18	5.19565			PARP14	ENSG00000173193.14	-3.32185	1.16222e-08	2.38859			PARP14	ENSG00000173193.14	1.4653	1.9367e-05	1.41874
	CAMK1	ENSG00000134072.10	0.624489	2.70461e-19	-1.70697			CAMK1	ENSG00000134072.10	-0.559241	5.98189e-14	3.98057			PDIK1L	ENSG00000175087.10	1.04608	4.288e-38	11.2488			PDIK1L	ENSG00000123992.19	-0.425987	3.40221e-06	1.6461			ADCY5	ENSG00000173175.14	-0.447309	4.61511e-15	4.31551			ADCY5	ENSG00000173175.14	-0.492118	1.32799e-18	5.38145
	TADA3	ENSG00000171148.13	-0.983115	2.50234e-74	-1.70676			TADA3	ENSG00000171148.13	-0.54082	4.62479e-23	6.72348			CNKSR1	ENSG00000142675.18	1.63938	3.11979e-38	11.2904			CNKSR1	ENSG00000116106.11	2.85734	8.83138e-120	35.8388			HACD2	ENSG00000206527.9	0.619507	1.32865e-05	1.468			HACD2	ENSG00000206527.9	1.26109	3.12684e-21	6.17259
	TTLL3	ENSG00000214021.15	0.663976	3.52067e-10	-1.7066			TTLL3	ENSG00000214021.15	-0.509458	8.11176e-06	1.53251			CEP85	ENSG00000130695.16	1.6246	5.26282e-267	80.1579			CEP85	ENSG00000116120.9	-0.275962	1.94595e-07	2.02017			KALRN	ENSG00000160145.15	1.3301	2.22433e-60	17.9573			KALRN	ENSG00000160145.15	1.75661	1.1291e-106	31.8933
	BRK1	ENSG00000254999.3	-0.923708	9.93749e-76	-1.70623			BRK1	ENSG00000254999.3	-0.35102	3.5929e-12	3.44515			SH3BGRL3	ENSG00000142669.15	-4.59651	0	#NUM!			SH3BGRL3	ENSG00000171951.4	-0.575909	8.13802e-62	18.3898			ITGB5	ENSG00000082781.11	-2.41687	3.19002e-53	15.8029			ITGB5	ENSG00000082781.11	1.17719	2.31451e-28	8.31913
	VHL	ENSG00000134086.7	0.832158	3.46055e-21	-1.7059			VHL	ENSG00000134086.7	0.722878	4.43459e-15	4.32073			HMGN2	ENSG00000198830.11	2.00981	2.80444e-17	4.98269			HMGN2	ENSG00000152056.16	1.22391	2.04994e-06	1.71234			HEG1	ENSG00000173706.13	-1.17904	2.1261e-12	3.51375			HEG1	ENSG00000173706.13	1.17863	5.5482e-18	5.19453
	SEC13	ENSG00000157020.17	0.961098	1.20923e-139	-1.70504			SEC13	ENSG00000157020.17	-0.589942	1.04584e-46	13.8415			ARID1A	ENSG00000117713.20	-0.621765	3.37881e-24	7.06555			ARID1A	ENSG00000135919.12	1.36861	7.14219e-142	42.4892			ZNF148	ENSG00000163848.19	0.374167	2.57492e-06	1.68253			ZNF148	ENSG00000163848.19	0.907259	3.15118e-33	9.78393
	ATP2B2	ENSG00000157087.18	-4.05881	1.89324e-106	-1.70462			ATP2B2	ENSG00000157087.18	1.50261	1.27643e-57	17.1268			SFN	ENSG00000175793.12	-4.03144	4.48192e-27	7.9317			SFN	ENSG00000144460.12	1.12269	6.61061e-12	3.36544			OSBPL11	ENSG00000144909.7	0.377984	4.24496e-07	1.9182			OSBPL11	ENSG00000144909.7	0.673266	1.91416e-21	6.23675
	SLC6A1	ENSG00000157103.11	-3.72759	1.23883e-157	-1.70447			SLC6A1	ENSG00000157103.11	1.05833	5.7795e-38	11.2098			NUDC	ENSG00000090273.14	0.364988	3.54403e-06	1.64076			NUDC	ENSG00000173744.17	0.459888	1.34615e-08	2.36938			SLC41A3	ENSG00000114544.16	-0.668573	2.29964e-29	8.621			SLC41A3	ENSG00000114544.16	-0.785014	1.16995e-41	12.3217
	SYN2	ENSG00000157152.16	-1.31399	1.48138e-40	-1.70341			SYN2	ENSG00000157152.16	1.83024	3.92182e-96	28.7202			TENT5B	ENSG00000158246.8	5.27244	1.30802e-06	1.77108			TENT5B	ENSG00000135917.14	6.56964	2.25053e-09	2.60322			KLF15	ENSG00000163884.3	-1.598	3.52274e-08	2.24361			KLF15	ENSG00000163884.3	-1.07799	4.02128e-05	1.32322
	PPARG	ENSG00000132170.20	4.52499	1.9471e-102	-1.70265			PPARG	ENSG00000132170.20	1.26144	3.28002e-08	2.25295			WDTC1	ENSG00000142784.16	-3.72062	1.04583e-72	21.6683			WDTC1	ENSG00000153820.12	1.35452	1.24507e-39	11.7115			PLXNA1	ENSG00000114554.11	0.210493	6.48635e-05	1.26071			PLXNA1	ENSG00000114554.11	0.40239	2.96714e-15	4.37326
	RPL32	ENSG00000144713.12	1.44694	8.5681e-296	-1.70233			RPL32	ENSG00000144713.12	-0.447796	5.94566e-27	7.89475			TMEM222	ENSG00000186501.15	-3.41961	3.82168e-32	9.45768			TMEM222	ENSG00000153823.18	2.24303	1.37786e-53	15.9127			MCM2	ENSG00000073111.13	-1.24774	1.5489e-25	7.46855			MCM2	ENSG00000073111.13	-0.583909	1.6234e-07	2.04387
	IQSEC1	ENSG00000144711.15	-0.352696	2.50012e-06	-1.70153			IQSEC1	ENSG00000144711.15	0.521868	5.47862e-12	3.39			WASF2	ENSG00000158195.11	-4.84761	0	#NUM!			WASF2	ENSG00000187957.7	0.316225	3.8217e-27	7.95253			PODXL2	ENSG00000114631.10	-0.219192	2.45844e-09	2.59167			PODXL2	ENSG00000114631.10	-0.29767	1.383e-16	4.77409
	NUP210	ENSG00000132182.11	3.35511	0	-1.69946			NUP210	ENSG00000132182.11	1.90853	2.10772e-187	56.1951			IFI6	ENSG00000126709.15	0.292581	2.07876e-10	2.91463			IFI6	ENSG00000153827.13	0.217356	6.16538e-06	1.56838			GATA2	ENSG00000179348.11	-3.82325	6.2651e-09	2.46937			GATA2	ENSG00000179348.11	-3.36448	9.70256e-12	3.31528
	FBLN2	ENSG00000163520.13	-2.63769	4.77267e-54	-1.69914			FBLN2	ENSG00000163520.13	-3.35879	1.17394e-81	24.3625			STX12	ENSG00000117758.14	-2.19338	1.39207e-128	38.4886			STX12	ENSG00000163053.10	0.353686	1.30894e-06	1.77098			RPN1	ENSG00000163902.11	-0.225808	5.48448e-14	3.99192			RPN1	ENSG00000163902.11	-0.216225	2.16028e-13	3.81269
	WNT7A	ENSG00000154764.5	-1.53126	8.33498e-10	-1.69869			WNT7A	ENSG00000154764.5	3.35696	6.04698e-74	22.041			PPP1R8	ENSG00000117751.18	-2.11259	1.25939e-06	1.77603			PPP1R8	ENSG00000067066.16	-3.86824	1.55354e-07	2.04962			RAB7A	ENSG00000075785.12	-0.319484	1.97731e-17	5.02838			RAB7A	ENSG00000075785.12	-0.335359	1.19647e-19	5.69612
	LSM3	ENSG00000170860.3	1.10635	3.01818e-81	-1.69863			LSM3	ENSG00000170860.3	-0.551224	1.94196e-18	5.33177			EYA3	ENSG00000158161.16	-0.260686	1.17028e-11	3.29077			EYA3	ENSG00000173692.12	-0.646677	2.25277e-59	17.6546			COPG1	ENSG00000181789.14	-0.351103	4.26928e-27	7.93805			COPG1	ENSG00000181789.14	-0.35641	5.09353e-29	8.51704
	SLC6A6	ENSG00000131389.17	0.451116	2.59384e-05	-1.69859			SLC6A6	ENSG00000131389.17	0.857443	1.22294e-15	4.48914			DNAJC8	ENSG00000126698.11	2.33581	0	#NUM!			DNAJC8	ENSG00000115053.15	-0.192585	7.80868e-09	2.44058			H1-10	ENSG00000184897.5	-0.327239	2.9989e-16	4.6729			H1-10	ENSG00000184897.5	-0.697574	6.41182e-70	20.8292
	GRIP2	ENSG00000144596.12	-1.47411	6.76428e-35	-1.69854			GRIP2	ENSG00000144596.12	1.00617	4.43725e-21	6.12683			ATP5IF1	ENSG00000130770.18	2.07376	0	#NUM!			ATP5IF1	ENSG00000187514.16	-0.459317	5.86654e-23	6.69238			IFT122	ENSG00000163913.11	-0.299934	1.11906e-05	1.49044			IFT122	ENSG00000163913.11	-0.435182	4.92568e-11	3.10288
	FGD5	ENSG00000154783.11	-5.40946	7.52578e-168	-1.69813			FGD5	ENSG00000154783.11	-1.47565	3.81438e-54	16.0806			YTHDF2	ENSG00000198492.16	-0.851943	8.05697e-29	8.45709			YTHDF2	ENSG00000156973.13	-0.43649	1.87504e-08	2.32606			PLXND1	ENSG00000004399.12	-4.09918	4.80393e-173	51.873			PLXND1	ENSG00000004399.12	-2.61942	3.88615e-146	43.7729
	NR2C2	ENSG00000177463.15	0.640641	1.12306e-12	-1.69808			NR2C2	ENSG00000177463.15	1.2118	1.29763e-41	12.3082			SRSF4	ENSG00000116350.17	2.47521	3.6466e-30	8.86175			SRSF4	ENSG00000163273.3	1.1047	5.32217e-06	1.58761			TMCC1	ENSG00000172765.17	0.38155	6.67491e-06	1.558			TMCC1	ENSG00000172765.17	0.536678	4.78396e-11	3.10669
	CAPN7	ENSG00000131375.9	0.995907	2.57787e-37	-1.69718			CAPN7	ENSG00000131375.9	0.482299	5.1619e-09	2.49469			MECR	ENSG00000116353.16	-1.78516	3.0019e-85	25.4438			MECR	ENSG00000171551.11	0.599173	3.47107e-14	4.05172			TRH	ENSG00000170893.3	1.01206	6.81843e-38	11.1882			TRH	ENSG00000170893.3	1.00153	9.98113e-38	11.1384
	SH3BP5	ENSG00000131370.15	-1.98339	0	-1.69649			SH3BP5	ENSG00000131370.15	0.344769	1.38746e-14	4.17161			PTPRU	ENSG00000060656.20	0.87589	3.45216e-68	20.3081			PTPRU	ENSG00000135930.13	-0.294405	2.30997e-07	1.99775			ATP2C1	ENSG00000017260.19	0.356762	5.03441e-19	5.50826			ATP2C1	ENSG00000017260.19	0.19443	1.21504e-06	1.78072
	HACL1	ENSG00000131373.14	1.50343	1.10805e-99	-1.6956			HACL1	ENSG00000131373.14	0.442176	4.17877e-09	2.52232			SDC3	ENSG00000162512.16	-2.63586	9.17085e-14	3.92471			SDC3	ENSG00000168918.13	-7.57941	1.62093e-12	3.54921			ASTE1	ENSG00000034533.11	1.10243	4.0608e-11	3.12812			ASTE1	ENSG00000034533.11	1.71975	3.10917e-27	7.97951
	BTD	ENSG00000169814.13	1.38231	3.74736e-19	-1.69519			BTD	ENSG00000169814.13	0.960992	1.63522e-09	2.64498			PUM1	ENSG00000134644.16	-0.967537	5.21893e-30	8.81489			PUM1	ENSG00000085978.21	0.351103	1.59533e-05	1.44409			DNAJC13	ENSG00000138246.16	0.736985	6.12307e-31	9.09503			DNAJC13	ENSG00000138246.16	0.350212	5.33823e-08	2.18927
	ANKRD28	ENSG00000206560.11	0.823831	2.17888e-34	-1.69516			ANKRD28	ENSG00000206560.11	1.2417	4.09242e-75	22.393			SNRNP40	ENSG00000060688.13	-0.536132	3.02605e-29	8.58511			SNRNP40	ENSG00000077044.10	0.962607	3.20408e-103	30.8539			CDV3	ENSG00000091527.15	-0.245284	3.917e-07	1.92871			CDV3	ENSG00000091527.15	0.327633	8.10482e-13	3.63983
	RFTN1	ENSG00000131378.13	-3.89832	0	-1.69481			RFTN1	ENSG00000131378.13	-2.22643	2.3569e-298	89.5949			ZCCHC17	ENSG00000121766.16	0.630591	1.06823e-13	3.90476			ZCCHC17	ENSG00000085982.13	0.584163	4.52259e-11	3.11404			EPHB1	ENSG00000154928.17	0.509161	2.60545e-14	4.08923			EPHB1	ENSG00000154928.17	0.767637	4.79916e-32	9.42791
	SATB1	ENSG00000182568.16	1.33666	6.43505e-23	-1.69477			SATB1	ENSG00000182568.16	-1.19133	1.39656e-14	4.17075			TINAGL1	ENSG00000142910.16	7.04898	3.64782e-140	41.975			TINAGL1	ENSG00000123485.11	-2.38713	2.10906e-05	1.40759			MRPS22	ENSG00000175110.11	-0.475917	2.95395e-15	4.37384			MRPS22	ENSG00000175110.11	-0.339434	5.18628e-09	2.49408
	KCNH8	ENSG00000183960.8	-5.41815	3.56505e-105	-1.6941			KCNH8	ENSG00000183960.8	-1.02431	5.48503e-27	7.90529			PEF1	ENSG00000162517.13	-0.53493	1.25871e-16	4.7864			PEF1	ENSG00000188042.7	0.734926	8.99825e-34	9.94779			SLC25A36	ENSG00000114120.12	1.17533	1.05137e-68	20.4635			SLC25A36	ENSG00000114120.12	1.33533	2.80317e-92	27.56
	EFHB	ENSG00000163576.17	-3.40566	6.44351e-20	-1.69365			EFHB	ENSG00000163576.17	-1.63106	1.96393e-09	2.62103			ADGRB2	ENSG00000121753.13	-0.445587	1.79835e-06	1.72946			ADGRB2	ENSG00000130147.15	-1.40745	1.71071e-38	11.3689			ZBTB38	ENSG00000177311.11	0.805299	1.82732e-27	8.049			ZBTB38	ENSG00000177311.11	1.16319	9.39763e-59	17.4679
	ZNF385D	ENSG00000151789.11	-3.51605	2.65362e-34	-1.69274			ZNF385D	ENSG00000151789.11	1.56905	1.14721e-22	6.60471			SPOCD1	ENSG00000134668.13	-1.89597	3.08901e-158	47.4153			SPOCD1	ENSG00000157985.18	0.722016	1.61502e-34	10.1724			RASA2	ENSG00000155903.11	1.77361	2.75359e-50	14.9191			RASA2	ENSG00000155903.11	1.07826	3.05084e-19	5.57375
	UBE2E1	ENSG00000170142.11	0.698485	1.39123e-31	-1.6927			UBE2E1	ENSG00000170142.11	-0.478461	8.34351e-14	3.93707			KHDRBS1	ENSG00000121774.18	-3.49146	4.66424e-09	2.50795			KHDRBS1	ENSG00000132321.16	1.47771	3.60105e-06	1.63868			GK5	ENSG00000175066.15	0.871357	8.2893e-11	3.03483			GK5	ENSG00000175066.15	0.662038	6.92221e-07	1.85427
	RPL15	ENSG00000174748.20	1.29236	0	-1.69237			RPL15	ENSG00000174748.20	-0.243948	3.58931e-15	4.34838			KPNA6	ENSG00000025800.14	-6.58413	1.26882e-09	2.67814			KPNA6	ENSG00000115648.13	-4.93445	1.14092e-06	1.78894			XRN1	ENSG00000114127.10	1.75283	1.08745e-38	11.4282			XRN1	ENSG00000114127.10	1.94453	2.69229e-48	14.32
	NR1D2	ENSG00000174738.12	2.2197	8.84181e-66	-1.69235			NR1D2	ENSG00000174738.12	1.36063	8.34275e-24	6.94738			EIF3I	ENSG00000084623.12	3.63803	2.6754e-20	5.89194			EIF3I	ENSG00000132329.10	4.70215	5.17205e-33	9.71916			TRPC1	ENSG00000144935.14	1.43238	3.4736e-27	7.96502			TRPC1	ENSG00000144935.14	0.980695	1.72684e-13	3.84197
	THRB	ENSG00000151090.18	-1.02035	1.90476e-06	-1.69187			THRB	ENSG00000151090.18	-0.896494	2.50582e-05	1.38505			HDAC1	ENSG00000116478.12	-0.949287	2.79643e-11	3.17689			HDAC1	ENSG00000144504.15	0.819872	2.05118e-10	2.91638			U2SURP	ENSG00000163714.17	0.35074	8.13683e-10	2.73623			U2SURP	ENSG00000163714.17	0.573782	5.76104e-25	7.29682
	SLC4A7	ENSG00000033867.16	0.641162	1.44763e-15	-1.69102			SLC4A7	ENSG00000033867.16	0.807933	3.50123e-23	6.75986			MARCKSL1	ENSG00000175130.7	-3.778	0	#NUM!			MARCKSL1	ENSG00000130294.16	0.531578	1.47464e-40	11.9904			CHST2	ENSG00000175040.5	-0.530463	1.57156e-21	6.26253			CHST2	ENSG00000175040.5	-0.292833	9.39009e-08	2.11544
	EOMES	ENSG00000163508.12	-3.88042	3.71752e-250	-1.69026			EOMES	ENSG00000163508.12	-4.19423	0				ZBTB8OS	ENSG00000176261.16	0.711025	1.44975e-26	7.77823			ZBTB8OS	ENSG00000115687.13	0.582148	5.05114e-17	4.90577			SLC9A9	ENSG00000181804.14	1.47397	3.15613e-06	1.65592			SLC9A9	ENSG00000181804.14	2.53865	5.18734e-17	4.90229
	CMC1	ENSG00000187118.13	2.04049	7.13204e-43	-1.69013			CMC1	ENSG00000187118.13	-0.706416	3.00792e-05	1.36118			RBBP4	ENSG00000162521.19	-0.337027	9.47554e-10	2.71631			RBBP4	ENSG00000115685.14	-0.511617	3.16438e-19	5.56897			ZIC4	ENSG00000174963.17	6.02582	1.99212e-68	20.3799			ZIC4	ENSG00000174963.17	6.20869	6.25132e-73	21.7356
	RBMS3	ENSG00000144642.21	-1.37288	4.02869e-07	-1.68899			RBMS3	ENSG00000144642.21	-1.41514	9.70842e-08	2.11108			SYNC	ENSG00000162520.15	-4.88187	3.32905e-26	7.66955			SYNC	ENSG00000176720.5	1.06073	2.36891e-11	3.19858			ZIC1	ENSG00000152977.9	4.77923	0				ZIC1	ENSG00000152977.9	4.73369	0
	GADL1	ENSG00000144644.14	-7.67004	1.79845e-15	-1.68803			GADL1	ENSG00000144644.14	-2.75169	1.61389e-24	7.16214			KIAA1522	ENSG00000162522.11	1.09509	6.51681e-101	30.159			KIAA1522	ENSG00000176946.11	-0.242684	2.86047e-05	1.36775			HLTF	ENSG00000071794.15	0.681647	7.93698e-20	5.74978			HLTF	ENSG00000071794.15	0.815594	9.00431e-29	8.44255
	GPD1L	ENSG00000152642.10	0.945808	2.29426e-17	-1.68642			GPD1L	ENSG00000152642.10	0.687099	2.46773e-09	2.59118			S100PBP	ENSG00000116497.18	0.817314	8.93151e-20	5.73434			S100PBP	ENSG00000168395.15	0.710913	3.08113e-14	4.0673			TM4SF18	ENSG00000163762.6	-8.35237	6.70302e-15	4.26672			TM4SF18	ENSG00000163762.6	-2.77564	1.80828e-19	5.64213
	CMTM8	ENSG00000170293.8	4.56772	8.31818e-50	-1.68585			CMTM8	ENSG00000170293.8	2.08869	1.23946e-10	2.98223			FNDC5	ENSG00000160097.18	-5.64798	0	#NUM!			FNDC5	ENSG00000134121.9	0.915401	1.45479e-55	16.5076			TM4SF1	ENSG00000169908.11	-7.38195	4.3863e-18	5.22525			TM4SF1	ENSG00000169908.11	-1.22888	4.12925e-11	3.12593
	TRIM71	ENSG00000206557.5	2.69167	3.4697e-21	-1.685			TRIM71	ENSG00000206557.5	2.04687	4.62206e-12	3.41222			HPCA	ENSG00000121905.10	-5.02805	2.30256e-24	7.11568			HPCA	ENSG00000134115.12	-1.07078	3.58382e-06	1.63931			WWTR1	ENSG00000018408.14	-1.81558	2.94703e-10	2.869			WWTR1	ENSG00000018408.14	1.15568	1.31499e-07	2.07141
	GLB1	ENSG00000170266.15	0.374433	1.06471e-13	-1.68491			GLB1	ENSG00000170266.15	-0.492518	1.00056e-20	6.02053			RNF19B	ENSG00000116514.17	-7.20943	1.74426e-98	29.4282			RNF19B	ENSG00000144619.14	-3.84771	7.92507e-161	48.1952			MED12L	ENSG00000144893.12	0.89131	2.09697e-13	3.81658			MED12L	ENSG00000144893.12	1.21433	1.54243e-25	7.46909
	CRTAP	ENSG00000170275.14	2.26187	1.39111e-240	-1.68485			CRTAP	ENSG00000170275.14	-0.485013	2.19057e-10	2.90778			CSMD2	ENSG00000121904.18	-0.75171	3.94443e-18	5.23913			CSMD2	ENSG00000113851.14	-0.360978	4.84318e-05	1.29891			GPR87	ENSG00000138271.5	-4.33182	6.73808e-05	1.25574			GPR87	ENSG00000138271.5	-2.63562	6.62537e-05	1.25794
	UBP1	ENSG00000153560.11	0.943298	2.00277e-70	-1.68442			UBP1	ENSG00000153560.11	0.345982	6.24217e-10	2.77088			DLGAP3	ENSG00000116544.12	-7.30633	0	#NUM!			DLGAP3	ENSG00000175928.5	-1.99226	0	#NUM!			IGSF10	ENSG00000152580.8	1.8662	5.81851e-06	1.57595			IGSF10	ENSG00000152580.8	2.83523	4.08961e-13	3.72926
	CLASP2	ENSG00000163539.16	-1.92934	0	-1.68346			CLASP2	ENSG00000163539.16	0.503958	1.21394e-32	9.60761			KIAA0319L	ENSG00000142687.18	3.19035	0	#NUM!			KIAA0319L	ENSG00000134107.4	-0.911801	2.27846e-15	4.40779			MBNL1	ENSG00000152601.17	0.652944	4.99257e-05	1.29493			MBNL1	ENSG00000152601.17	0.829168	7.44251e-08	2.14583
	STAC	ENSG00000144681.10	-2.08919	2.12628e-15	-1.68332			STAC	ENSG00000144681.10	1.86491	1.13365e-23	6.90729			NCDN	ENSG00000020129.16	1.87595	3.82176e-83	24.8102			NCDN	ENSG00000134109.10	0.565083	3.01374e-07	1.96298			P2RY1	ENSG00000169860.6	3.21114	1.85599e-13	3.83254			P2RY1	ENSG00000169860.6	3.68238	7.35453e-18	5.15768
	TRANK1	ENSG00000168016.14	-4.27188	2.51459e-126	-1.68288			TRANK1	ENSG00000168016.14	1.14003	6.18493e-49	14.5123			PSMB2	ENSG00000126067.12	-4.89044	5.42936e-268	80.4549			PSMB2	ENSG00000196277.15	1.22188	7.8515e-105	31.3387			ARHGEF26	ENSG00000114790.12	-4.19154	1.13904e-14	4.1974			ARHGEF26	ENSG00000114790.12	-1.36375	6.18563e-07	1.86898
	EPM2AIP1	ENSG00000178567.7	-4.49999	1.26983e-240	-1.68256			EPM2AIP1	ENSG00000178567.7	0.502497	2.11388e-09	2.61141			AGO4	ENSG00000134698.11	-1.4349	1.425e-08	2.36194			AGO4	ENSG00000071282.11	-2.05015	1.10037e-11	3.29883			DHX36	ENSG00000174953.13	0.323769	1.62986e-08	2.34438			DHX36	ENSG00000174953.13	0.517994	1.49367e-20	5.96814
	GOLGA4	ENSG00000144674.16	1.47941	5.38164e-202	-1.68239			GOLGA4	ENSG00000144674.16	0.630018	1.77828e-34	10.1598			AGO3	ENSG00000126070.20	-3.54293	5.89815e-190	56.9637			AGO3	ENSG00000196220.15	1.15805	9.2276e-53	15.6641			GPR149	ENSG00000174948.5	1.17061	6.37111e-10	2.76821			GPR149	ENSG00000174948.5	0.838186	9.61994e-06	1.51022
	ACAA1	ENSG00000060971.17	-0.673971	8.22616e-26	-1.68181			ACAA1	ENSG00000060971.17	-0.542571	1.34383e-16	4.77784			TRAPPC3	ENSG00000054116.12	0.800688	1.08531e-44	13.2346			TRAPPC3	ENSG00000134077.15	-0.369188	1.76762e-08	2.33377			PLCH1	ENSG00000114805.17	1.29057	2.93134e-23	6.78309			PLCH1	ENSG00000114805.17	1.31563	5.55557e-25	7.30156
	XYLB	ENSG00000093217.10	3.19786	2.43298e-72	-1.68177			XYLB	ENSG00000093217.10	0.974231	4.23172e-07	1.91861			STK40	ENSG00000196182.11	1.01701	8.54691e-164	49.0884			STK40	ENSG00000168137.15	0.370301	5.46953e-21	6.09948			SLC33A1	ENSG00000169359.14	0.610641	5.84709e-05	1.27428			SLC33A1	ENSG00000169359.14	0.873751	1.73958e-09	2.63689
	ACVR2B	ENSG00000114739.13	2.26988	5.58937e-39	-1.68111			ACVR2B	ENSG00000114739.13	2.37816	5.71504e-42	12.4154			MRPS15	ENSG00000116898.12	-6.31133	7.41375e-76	22.6164			MRPS15	ENSG00000156959.8	0.725768	1.64148e-16	4.75169			PTX3	ENSG00000163661.3	0.741027	5.37702e-05	1.28524			PTX3	ENSG00000163661.3	1.33245	5.91283e-15	4.28312
	SCN5A	ENSG00000183873.15	1.92554	1.29358e-17	-1.68106			SCN5A	ENSG00000183873.15	1.05671	9.00812e-06	1.51881			CSF3R	ENSG00000119535.18	-0.932313	4.79743e-23	6.71869			CSF3R	ENSG00000114026.21	-0.525717	4.13561e-08	2.22264			GFM1	ENSG00000168827.14	0.271675	6.37001e-07	1.86514			GFM1	ENSG00000168827.14	0.278718	1.71608e-07	2.03661
	EIF1B	ENSG00000114784.3	-0.225311	1.67803e-05	-1.67977			EIF1B	ENSG00000114784.3	-0.359902	4.24848e-11	3.12221			GRIK3	ENSG00000163873.10	0.793681	1.97485e-29	8.64091			GRIK3	ENSG00000134072.10	-0.80648	2.02808e-23	6.83125			IQCJ-SCHIP1	ENSG00000283154.2	0.915679	3.69428e-06	1.63534			IQCJ-SCHIP1	ENSG00000283154.2	1.10912	6.79998e-09	2.45866
	RPL14	ENSG00000188846.13	2.16464	0	-1.67958			RPL14	ENSG00000188846.13	-0.302378	1.39593e-18	5.37493			ZC3H12A	ENSG00000163874.11	-1.0907	5.07222e-84	25.0742			ZC3H12A	ENSG00000171148.13	-0.508346	1.05608e-19	5.71244			PPM1L	ENSG00000163590.13	1.18885	2.10737e-15	4.41799			PPM1L	ENSG00000163590.13	2.12356	7.0195e-51	15.0978
	CTNNB1	ENSG00000168036.17	0.230232	6.29197e-15	-1.67935			CTNNB1	ENSG00000168036.17	-0.893206	1.0372e-181	54.4817			SNIP1	ENSG00000163877.11	-2.06939	1.5325e-47	14.0926			SNIP1	ENSG00000163704.11	0.833061	2.79063e-13	3.77922			B3GALNT1	ENSG00000169255.14	0.397092	5.46468e-07	1.88518			B3GALNT1	ENSG00000169255.14	0.818327	8.65528e-28	8.14669
	ZBTB47	ENSG00000114853.13	-1.06221	6.67271e-18	-1.67912			ZBTB47	ENSG00000114853.13	-0.634747	3.10819e-07	1.95895			EPHA10	ENSG00000183317.17	-0.689342	4.08029e-41	12.1584			EPHA10	ENSG00000254999.3	-0.591883	2.50599e-29	8.60977			ZBBX	ENSG00000169064.12	1.14438	2.17511e-05	1.40356			ZBBX	ENSG00000169064.12	1.25502	1.63285e-06	1.74208
	POMGNT2	ENSG00000144647.5	-0.423707	1.77021e-11	-1.67903			POMGNT2	ENSG00000144647.5	-0.368682	1.35985e-08	2.36806			C1orf122	ENSG00000197982.14	0.879035	4.65917e-23	6.72251			C1orf122	ENSG00000134086.7	0.73073	1.00563e-15	4.51472			SERPINI1	ENSG00000163536.12	0.509167	4.24922e-15	4.32631			SERPINI1	ENSG00000163536.12	0.345978	7.89679e-08	2.13808
	SNRK	ENSG00000163788.13	-1.34991	1.58965e-91	-1.67851			SNRK	ENSG00000163788.13	0.477999	1.22318e-14	4.18808			UTP11	ENSG00000183520.12	1.53148	0	#NUM!			UTP11	ENSG00000157020.17	-0.42149	2.35518e-22	6.51067			SEC62	ENSG00000008952.16	-0.284948	1.91935e-10	2.92506			SEC62	ENSG00000008952.16	-0.390105	6.88562e-19	5.46732
	ANO10	ENSG00000160746.12	-0.430713	7.1588e-07	-1.67839			ANO10	ENSG00000160746.12	-0.5739	1.88776e-10	2.92723			RRAGC	ENSG00000116954.8	-4.07065	4.87482e-83	24.7784			RRAGC	ENSG00000157087.18	2.1619	5.03995e-121	36.2132			PHC3	ENSG00000173889.15	1.41442	1.49551e-29	8.67725			PHC3	ENSG00000173889.15	1.63898	2.06622e-40	11.9463
	ZNF445	ENSG00000185219.16	-0.476304	1.50147e-07	-1.67779			ZNF445	ENSG00000185219.16	0.838646	4.3549e-21	6.12928			NDUFS5	ENSG00000168653.11	-3.57448	1.35282e-124	37.2882			NDUFS5	ENSG00000157103.11	1.67014	8.80356e-95	28.3135			PRKCI	ENSG00000163558.12	1.19458	4.33446e-39	11.5484			PRKCI	ENSG00000163558.12	1.20818	6.5016e-41	12.0975
	ZNF852	ENSG00000178917.16	1.55336	2.80394e-19	-1.67643			ZNF852	ENSG00000178917.16	1.11223	4.98283e-10	2.80034			MACF1	ENSG00000127603.26	-1.43984	2.72473e-42	12.5122			MACF1	ENSG00000157152.16	0.932222	1.17316e-24	7.20384			SKIL	ENSG00000136603.13	1.75539	8.09183e-43	12.6709			SKIL	ENSG00000136603.13	2.84116	5.38066e-116	34.6995
	ZKSCAN7	ENSG00000196345.12	-5.14789	2.96646e-78	-1.67604			ZKSCAN7	ENSG00000196345.12	0.473369	2.30936e-05	1.39573			PABPC4	ENSG00000090621.14	2.22561	0	#NUM!			PABPC4	ENSG00000144713.12	-0.42385	4.83418e-25	7.31975			SLC7A14	ENSG00000013293.5	0.948256	1.18089e-17	5.09577			SLC7A14	ENSG00000013293.5	1.49951	1.17296e-45	13.5255
	ZNF660	ENSG00000144792.9	-4.09058	1.11391e-17	-1.67603			ZNF660	ENSG00000144792.9	1.46084	1.21722e-12	3.58666			HPCAL4	ENSG00000116983.13	-0.868344	3.69567e-28	8.25795			HPCAL4	ENSG00000144711.15	0.964766	3.77007e-39	11.5667			TNIK	ENSG00000154310.16	0.983915	7.80989e-81	24.1147			TNIK	ENSG00000154310.16	1.50614	9.78293e-199	59.6068
	ZNF197	ENSG00000186448.14	-0.592758	7.61855e-16	-1.676			ZNF197	ENSG00000186448.14	0.946398	8.08792e-41	12.0689			PPIE	ENSG00000084072.17	2.86996	0	#NUM!			PPIE	ENSG00000132182.11	1.82237	6.67635e-165	49.4217			FNDC3B	ENSG00000075420.12	0.777792	1.298e-08	2.37414			FNDC3B	ENSG00000075420.12	1.92984	7.92835e-51	15.0818
	CDCP1	ENSG00000163814.7	-5.44573	8.09622e-08	-1.67535			CDCP1	ENSG00000163814.7	-3.07699	4.37201e-09	2.51641			CAP1	ENSG00000131236.17	-2.30773	7.08766e-40	11.7852			CAP1	ENSG00000163520.13	-3.68495	7.79759e-55	16.2881			NLGN1	ENSG00000169760.17	0.656706	6.49158e-09	2.46473			NLGN1	ENSG00000169760.17	0.982462	2.46212e-19	5.60177
	TMEM158	ENSG00000249992.1	-2.25677	8.35209e-61	-1.67446			TMEM158	ENSG00000249992.1	-2.20545	3.19391e-58	17.3079			COL9A2	ENSG00000049089.15	-3.08921	1.93497e-15	4.42915			COL9A2	ENSG00000154764.5	2.70764	4.45578e-47	13.9531			TBL1XR1	ENSG00000177565.16	1.01364	1.22103e-24	7.19861			TBL1XR1	ENSG00000177565.16	1.3625	7.14227e-46	13.5903
	LIMD1	ENSG00000144791.9	3.28135	5.10674e-87	-1.67261			LIMD1	ENSG00000144791.9	-0.889408	9.13416e-06	1.51699			SMAP2	ENSG00000084070.12	1.23212	6.51414e-98	29.2559			SMAP2	ENSG00000170860.3	-0.887827	5.58756e-38	11.2142			PIK3CA	ENSG00000121879.4	1.04434	3.97239e-22	6.44233			PIK3CA	ENSG00000121879.4	1.56063	1.68826e-49	14.682
	LZTFL1	ENSG00000163818.16	1.45133	2.11492e-31	-1.67253			LZTFL1	ENSG00000163818.16	0.651757	7.48476e-07	1.84406			ZFP69B	ENSG00000187801.15	-6.8609	1.60605e-84	25.2246			ZFP69B	ENSG00000154783.11	-4.33217	1.66832e-124	37.2608			MFN1	ENSG00000171109.18	1.07794	2.594e-52	15.5289			MFN1	ENSG00000171109.18	0.576115	7.35063e-16	4.55569
	NBEAL2	ENSG00000160796.16	1.32118	2.18628e-92	-1.67113			NBEAL2	ENSG00000160796.16	-0.730016	1.02836e-24	7.22106			RIMS3	ENSG00000117016.10	0.842749	3.06694e-20	5.87409			RIMS3	ENSG00000177463.15	1.28391	5.03474e-45	13.335			GNB4	ENSG00000114450.9	0.899348	1.54103e-12	3.55582			GNB4	ENSG00000114450.9	1.27783	2.70274e-25	7.39576
	PTPN23	ENSG00000076201.14	-0.711323	5.5874e-50	-1.66941			PTPN23	ENSG00000076201.14	0.20137	5.03589e-05	1.2938			CTPS1	ENSG00000171793.15	-1.91149	1.35411e-288	86.657			CTPS1	ENSG00000131370.15	0.350255	1.20806e-14	4.18971			MRPL47	ENSG00000136522.13	-0.357221	2.6207e-07	1.98125			MRPL47	ENSG00000136522.13	-0.449238	3.40137e-11	3.15129
	ELP6	ENSG00000163832.15	0.837522	8.89651e-34	-1.66883			ELP6	ENSG00000163832.15	-0.393116	1.36757e-07	2.06629			SCMH1	ENSG00000010803.17	-0.635981	8.08094e-15	4.24228			SCMH1	ENSG00000144597.13	0.714528	2.56681e-21	6.19839			FXR1	ENSG00000114416.17	0.228483	5.94171e-07	1.87424			FXR1	ENSG00000114416.17	0.213582	1.81071e-06	1.72856
	CSPG5	ENSG00000114646.9	-0.559806	3.4052e-12	-1.66873			CSPG5	ENSG00000114646.9	0.331472	7.34586e-05	1.24445			HIVEP3	ENSG00000127124.16	1.53557	1.46342e-22	6.57288			HIVEP3	ENSG00000169814.13	0.766618	1.01633e-05	1.50303			SOX2	ENSG00000181449.3	-3.60909	1.48078e-28	8.37752			SOX2	ENSG00000181449.3	-1.94446	4.7818e-11	3.10675
	SMARCC1	ENSG00000173473.10	1.84403	0	-1.66845			SMARCC1	ENSG00000173473.10	0.306497	3.32189e-12	3.45541			FOXJ3	ENSG00000198815.9	0.284093	8.00653e-05	1.23319			FOXJ3	ENSG00000206560.11	1.15086	5.8488e-62	18.4329			ATP11B	ENSG00000058063.15	0.883235	2.31212e-17	5.00793			ATP11B	ENSG00000058063.15	1.56962	9.24693e-57	16.8679
	DHX30	ENSG00000132153.14	0.450411	1.47222e-28	-1.66831			DHX30	ENSG00000132153.14	-0.196883	6.62622e-06	1.55895			CCDC30	ENSG00000186409.16	1.04677	2.85036e-30	8.89396			CCDC30	ENSG00000154813.9	-0.492	1.04788e-05	1.49904			DCUN1D1	ENSG00000043093.13	0.928773	3.05239e-12	3.46647			DCUN1D1	ENSG00000043093.13	1.37073	9.81892e-27	7.82917
	MAP4	ENSG00000047849.21	0.199363	4.76223e-07	-1.66767			MAP4	ENSG00000047849.21	0.263599	1.72194e-10	2.93925			PPIH	ENSG00000171960.11	-3.98898	0	#NUM!			PPIH	ENSG00000131378.13	-1.73538	4.34517e-144	43.1563			MCF2L2	ENSG00000053524.12	1.15012	9.87021e-31	9.03261			MCF2L2	ENSG00000053524.12	1.31833	1.58388e-41	12.2821
	CDC25A	ENSG00000164045.11	3.36464	0	-1.66758			CDC25A	ENSG00000164045.11	0.739903	4.72711e-18	5.21547			YBX1	ENSG00000065978.19	-2.4436	6.39463e-282	84.6479			YBX1	ENSG00000154822.17	0.40732	8.88673e-15	4.22985			B3GNT5	ENSG00000176597.11	1.1151	3.10046e-10	2.86237			B3GNT5	ENSG00000176597.11	1.78052	1.06083e-25	7.51803
	NME6	ENSG00000172113.9	1.43004	5.39822e-32	-1.66541			NME6	ENSG00000172113.9	0.733239	8.91116e-09	2.42331			P3H1	ENSG00000117385.16	-0.914745	1.9198e-17	5.03224			P3H1	ENSG00000131374.14	0.72441	1.3687e-13	3.87236			KLHL24	ENSG00000114796.15	0.761234	4.22151e-08	2.21996			KLHL24	ENSG00000114796.15	1.07975	8.37712e-16	4.5386
	TMA7	ENSG00000232112.3	0.485427	2.56913e-22	-1.66477			TMA7	ENSG00000232112.3	-0.70853	1.30037e-40	12.0069			ERMAP	ENSG00000164010.15	-5.24178	3.10723e-14	4.0662			ERMAP	ENSG00000163576.17	-2.05906	1.82061e-09	2.63094			YEATS2	ENSG00000163872.15	0.987605	6.36075e-100	29.8611			YEATS2	ENSG00000163872.15	0.531033	8.41119e-30	8.75249
	TREX1	ENSG00000213689.13	-1.40523	1.24437e-07	-1.66438			TREX1	ENSG00000213689.13	-1.65744	3.86933e-10	2.8334			SLC2A1	ENSG00000117394.22	-2.81164	4.52966e-25	7.32825			SLC2A1	ENSG00000151789.11	1.44135	1.61852e-18	5.35559			ABCC5	ENSG00000114770.16	0.595195	1.02201e-33	9.93114			ABCC5	ENSG00000114770.16	-0.225232	9.49907e-06	1.51187
	SHISA5	ENSG00000164054.15	-1.07809	9.56035e-119	-1.66401			SHISA5	ENSG00000164054.15	-0.226717	1.9088e-06	1.72166			EBNA1BP2	ENSG00000117395.13	0.607339	2.94297e-23	6.78257			EBNA1BP2	ENSG00000170142.11	-0.664512	1.36126e-22	6.58234			DVL3	ENSG00000161202.18	-0.386893	6.27019e-20	5.78059			DVL3	ENSG00000161202.18	-0.435459	1.13663e-25	7.50901
	UQCRC1	ENSG00000010256.10	0.298329	1.34252e-10	-1.66343			UQCRC1	ENSG00000010256.10	-0.36284	1.51109e-13	3.85942			CFAP57	ENSG00000243710.8	-0.945934	1.1724e-24	7.20393			CFAP57	ENSG00000197885.10	-0.558876	2.39305e-09	2.59519			AP2M1	ENSG00000161203.13	-0.466515	1.42166e-45	13.5004			AP2M1	ENSG00000161203.13	-0.521848	1.47281e-57	17.1081
	SLC26A6	ENSG00000225697.12	0.962603	1.94109e-26	-1.66328			SLC26A6	ENSG00000225697.12	-0.621356	2.99894e-10	2.86672			CDC20	ENSG00000117399.14	1.86889	0	#NUM!			CDC20	ENSG00000174748.20	-0.22646	1.36783e-13	3.87244			ALG3	ENSG00000214160.9	-0.675157	6.72252e-15	4.26634			ALG3	ENSG00000214160.9	-0.792802	4.47329e-21	6.12577
	CELSR3	ENSG00000008300.16	-1.77118	3.17189e-211	-1.66271			CELSR3	ENSG00000008300.16	0.907212	1.45259e-62	18.6151			ELOVL1	ENSG00000066322.15	1.54231	2.77659e-30	8.89739			ELOVL1	ENSG00000174738.12	1.03814	4.34662e-13	3.72129			PSMD2	ENSG00000175166.16	-0.437138	3.38518e-41	12.1828			PSMD2	ENSG00000175166.16	-0.321599	1.58631e-23	6.86337
	IP6K2	ENSG00000068745.14	-1.58363	5.4001e-288	-1.66102			IP6K2	ENSG00000068745.14	-0.35811	1.96498e-16	4.72817			MED8	ENSG00000159479.17	-1.07996	2.066e-06	1.71132			MED8	ENSG00000151090.18	-2.84691	6.72411e-18	5.1694			C3orf70	ENSG00000187068.2	0.932241	6.15724e-05	1.26752			C3orf70	ENSG00000187068.2	1.54479	2.08086e-12	3.51656
	PRKAR2A	ENSG00000114302.15	0.252852	3.63661e-06	-1.6601			PRKAR2A	ENSG00000114302.15	0.906736	3.40851e-64	19.1056			PTPRF	ENSG00000142949.17	2.16617	5.9744e-33	9.7003			PTPRF	ENSG00000077092.18	2.04071	4.35821e-28	8.23639			TRA2B	ENSG00000136527.17	-0.344092	9.24543e-25	7.23498			TRA2B	ENSG00000136527.17	-0.277501	2.63099e-17	4.99104
	ARIH2	ENSG00000177479.19	1.21535	4.47796e-136	-1.6598			ARIH2	ENSG00000177479.19	0.288692	3.35683e-08	2.24992			ATP6V0B	ENSG00000117410.14	-2.69849	4.11616e-12	3.42738			ATP6V0B	ENSG00000179796.12	2.80829	4.90057e-36	10.6293			ETV5	ENSG00000244405.7	-2.35555	2.50784e-85	25.4673			ETV5	ENSG00000244405.7	-0.548927	8.54413e-09	2.42881
	P4HTM	ENSG00000178467.17	-5.17526	0	-1.65936			P4HTM	ENSG00000178467.17	-0.361464	4.67404e-11	3.10973			B4GALT2	ENSG00000117411.17	1.09414	4.15675e-42	12.457			B4GALT2	ENSG00000033867.16	0.526896	1.03808e-09	2.70438			DGKG	ENSG00000058866.14	1.86094	1.52948e-08	2.35269			DGKG	ENSG00000058866.14	1.73508	9.87553e-08	2.10885
	WDR6	ENSG00000178252.17	-0.751976	1.44312e-100	-1.65929			WDR6	ENSG00000178252.17	-0.269523	1.33527e-13	3.87559			SLC6A9	ENSG00000196517.12	-4.73745	1.05047e-197	59.2965			SLC6A9	ENSG00000163508.12	-8.3445	1.28352e-50	15.0189			RPL39L	ENSG00000163923.9	5.21247	4.78023e-12	3.40783			RPL39L	ENSG00000163923.9	5.23456	2.54427e-12	3.49027
	DALRD3	ENSG00000178149.16	-1.04725	6.01305e-62	-1.6592			DALRD3	ENSG00000178149.16	-0.637795	3.11904e-26	7.67806			ERI3	ENSG00000117419.16	2.83229	1.43549e-81	24.3362			ERI3	ENSG00000187118.13	-1.13995	6.53864e-09	2.46378			SST	ENSG00000157005.3	-1.05585	1.11262e-20	6.00665			SST	ENSG00000157005.3	-0.434249	2.62942e-05	1.37876
	LAMB2	ENSG00000172037.13	0.693405	7.83995e-21	-1.65866			LAMB2	ENSG00000172037.13	-1.67066	2.60921e-89	26.6663			ARMH1	ENSG00000198520.12	0.425922	6.60061e-09	2.46255			ARMH1	ENSG00000163512.13	-0.584921	2.26726e-13	3.80637			CCDC50	ENSG00000152492.14	0.628668	1.31934e-09	2.67304			CCDC50	ENSG00000152492.14	1.33614	2.26664e-42	12.5363
	USP4	ENSG00000114316.12	-0.298536	2.69459e-07	-1.65792			USP4	ENSG00000114316.12	0.315077	6.52383e-08	2.16305			RPS8	ENSG00000142937.12	1.64392	2.9651e-06	1.66408			RPS8	ENSG00000163513.17	-4.58766	2.9066e-05	1.36566			OPA1	ENSG00000198836.9	0.657776	4.97641e-30	8.82111			OPA1	ENSG00000198836.9	1.09505	3.64975e-84	25.1173
	GPX1	ENSG00000233276.4	0.999127	2.8405e-56	-1.65741			GPX1	ENSG00000233276.4	-0.717524	7.81309e-26	7.55801			PLK3	ENSG00000173846.13	-8.52365	5.20658e-16	4.60078			PLK3	ENSG00000144644.14	-6.86716	1.3178e-12	3.57628			HES1	ENSG00000114315.3	-3.47408	3.36188e-49	14.592			HES1	ENSG00000114315.3	-1.15683	3.22277e-14	4.06143
	RHOA	ENSG00000067560.10	1.2595	0	-1.65605			RHOA	ENSG00000067560.10	-0.658483	3.01693e-79	23.637			PTCH2	ENSG00000117425.14	-0.326449	2.24756e-10	2.90442			PTCH2	ENSG00000163527.9	-2.08879	3.51415e-296	88.9406			ATP13A3	ENSG00000133657.15	0.843457	1.51991e-27	8.07308			ATP13A3	ENSG00000133657.15	1.60537	2.42639e-101	30.2881
	BSN	ENSG00000164061.4	-3.32828	1.41182e-301	-1.65588			BSN	ENSG00000164061.4	0.977486	5.62464e-34	10.0092			EIF2B3	ENSG00000070785.17	5.75946	1.93292e-96	28.8127			EIF2B3	ENSG00000153551.13	-4.03209	5.34669e-05	1.28597			ACAP2	ENSG00000114331.13	1.42289	4.67491e-36	10.6355			ACAP2	ENSG00000114331.13	1.5025	1.57554e-41	12.2828
	MST1	ENSG00000173531.15	-1.84299	4.17443e-66	-1.6536			MST1	ENSG00000173531.15	-0.613236	7.29327e-10	2.75053			UROD	ENSG00000126088.14	0.355275	4.85279e-16	4.60998			UROD	ENSG00000144635.8	-0.454267	1.55193e-21	6.26417			TNK2	ENSG00000061938.17	-0.26075	3.67885e-06	1.63588			TNK2	ENSG00000061938.17	-0.914932	1.28726e-61	18.3298
	RNF123	ENSG00000164068.15	-0.60958	6.67451e-22	-1.65288			RNF123	ENSG00000164068.15	-0.426103	5.97443e-11	3.07764			MUTYH	ENSG00000132781.18	2.01272	4.93358e-185	55.4819			MUTYH	ENSG00000170275.14	-1.29869	1.40819e-46	13.8026			UBXN7	ENSG00000163960.11	0.424895	7.60166e-07	1.84203			UBXN7	ENSG00000163960.11	0.846832	3.74994e-25	7.35295
	IP6K1	ENSG00000176095.11	-1.34694	1.35908e-84	-1.6523			IP6K1	ENSG00000176095.11	0.34399	2.26908e-07	2.00009			PRDX1	ENSG00000117450.14	-1.64617	2.54618e-96	28.7767			PRDX1	ENSG00000153558.15	0.487047	1.62728e-13	3.84973			RNF168	ENSG00000163961.4	0.943147	3.02686e-15	4.37066			RNF168	ENSG00000163961.4	1.13428	1.33904e-22	6.58449
	CDHR4	ENSG00000187492.8	-4.06818	1.04145e-09	-1.6509			CDHR4	ENSG00000187492.8	-4.68175	8.49387e-13	3.6337			AKR1A1	ENSG00000117448.14	0.447027	1.85296e-15	4.43481			AKR1A1	ENSG00000153560.11	0.278519	3.15386e-06	1.65601			FBXO45	ENSG00000174013.7	0.803468	2.37626e-13	3.80023			FBXO45	ENSG00000174013.7	1.11132	7.59509e-26	7.56171
	CAMKV	ENSG00000164076.16	-2.74787	0	-1.65081			CAMKV	ENSG00000164076.16	0.963527	1.33092e-104	31.2697			NASP	ENSG00000132780.17	-2.16736	0	#NUM!			NASP	ENSG00000163539.16	0.537012	4.29491e-38	11.2486			PAK2	ENSG00000180370.10	0.408071	3.35457e-09	2.55104			PAK2	ENSG00000180370.10	0.858348	7.41096e-38	11.1773
	MON1A	ENSG00000164077.14	-0.963147	2.19296e-29	-1.64991			MON1A	ENSG00000164077.14	-0.781527	1.03129e-19	5.71554			GPBP1L1	ENSG00000159592.11	1.82057	0	#NUM!			GPBP1L1	ENSG00000170248.14	-0.271011	5.83874e-07	1.87653			SENP5	ENSG00000119231.10	0.42522	1.17323e-08	2.38735			SENP5	ENSG00000119231.10	1.06509	4.19726e-52	15.466
	RBM6	ENSG00000004534.14	-0.476922	3.63157e-27	-1.64981			RBM6	ENSG00000004534.14	-0.295087	1.82025e-10	2.93199			TMEM69	ENSG00000159596.7	-2.19602	1.31405e-13	3.87768			TMEM69	ENSG00000144681.10	2.82282	8.00776e-54	15.9836			DLG1	ENSG00000075711.20	0.466379	7.92311e-11	3.04074			DLG1	ENSG00000075711.20	0.585391	3.7262e-17	4.94554
	RBM5	ENSG00000003756.16	-0.346717	1.08305e-19	-1.64975			RBM5	ENSG00000003756.16	-0.397329	5.08127e-24	7.0122			PIK3R3	ENSG00000117461.15	-3.95602	3.00434e-100	29.9592			PIK3R3	ENSG00000168016.14	1.55324	4.69414e-87	25.9875			RUBCN	ENSG00000145016.15	0.324604	7.37099e-07	1.84606			RUBCN	ENSG00000145016.15	0.371785	6.77585e-09	2.45912
	SEMA3F	ENSG00000001617.11	-1.08047	4.32151e-38	-1.64708			SEMA3F	ENSG00000001617.11	0.461973	3.64758e-09	2.54009			TSPAN1	ENSG00000117472.10	-4.30638	2.48392e-193	57.9798			TSPAN1	ENSG00000178567.7	0.552906	3.62953e-11	3.1428			FYTTD1	ENSG00000122068.12	0.289908	9.19865e-07	1.8171			FYTTD1	ENSG00000122068.12	0.470871	1.24234e-16	4.78811
	SEMA3B	ENSG00000012171.19	-1.83348	4.85556e-37	-1.6455			SEMA3B	ENSG00000012171.19	-1.32707	8.45278e-24	6.94567			LRRC41	ENSG00000132128.17	0.803637	3.92524e-41	12.1635			LRRC41	ENSG00000093167.17	0.293295	6.14934e-06	1.56872			LRCH3	ENSG00000186001.13	0.555855	1.72684e-12	3.54094			LRCH3	ENSG00000186001.13	0.688189	2.06736e-19	5.62462
	IFRD2	ENSG00000214706.10	2.66069	7.48667e-230	-1.64401			IFRD2	ENSG00000214706.10	-0.590014	2.60713e-10	2.88502			UQCRH	ENSG00000173660.12	-0.8733	1.19223e-38	11.4162			UQCRH	ENSG00000060971.17	-0.499496	2.10603e-13	3.81602			RPL35A	ENSG00000182899.16	-0.584539	1.39183e-48	14.4062			RPL35A	ENSG00000182899.16	-0.768417	6.80665e-84	25.0358
	HYAL2	ENSG00000068001.13	-0.987355	3.79726e-49	-1.64378			HYAL2	ENSG00000068001.13	-0.60157	2.21103e-19	5.61584			NSUN4	ENSG00000117481.11	2.73539	2.98542e-51	15.2095			NSUN4	ENSG00000093217.10	1.14546	1.99579e-08	2.3179			LMLN	ENSG00000185621.11	1.88807	2.997e-23	6.78019			LMLN	ENSG00000185621.11	1.2154	2.55759e-10	2.88753
	ZMYND10	ENSG00000004838.13	-2.2761	8.67745e-25	-1.6434			ZMYND10	ENSG00000004838.13	-1.14308	5.05066e-08	2.19651			FAAH	ENSG00000117480.16	2.55171	4.04667e-48	14.2667			FAAH	ENSG00000114739.13	2.60399	1.29879e-48	14.4153			ZNF595	ENSG00000272602.5	7.85992	1.36646e-26	7.78596			ZNF595	ENSG00000272602.5	8.23609	2.55585e-29	8.60719
	CACNA2D2	ENSG00000007402.11	-2.00833	1.26053e-143	-1.64233			CACNA2D2	ENSG00000007402.11	1.17118	2.38386e-71	21.2596			EFCAB14	ENSG00000159658.11	1.41528	1.86745e-09	2.62762			EFCAB14	ENSG00000183873.15	1.80665	2.67215e-14	4.08592			ZNF141	ENSG00000131127.13	0.945144	1.05076e-09	2.7028			ZNF141	ENSG00000131127.13	1.17245	6.24835e-15	4.2759
	DOCK3	ENSG00000088538.12	-0.741558	1.01559e-53	-1.64224			DOCK3	ENSG00000088538.12	0.998029	1.40584e-105	31.5636			CYP4X1	ENSG00000186377.8	-0.536567	2.59109e-12	3.48789			CYP4X1	ENSG00000114745.13	0.307163	4.94839e-05	1.2961			ZNF721	ENSG00000182903.15	0.28649	5.64663e-06	1.57987			ZNF721	ENSG00000182903.15	0.450667	1.5279e-13	3.85797
	RBM15B	ENSG00000259956.1	-0.698682	9.25093e-75	-1.64182			RBM15B	ENSG00000259956.1	-0.510515	4.69208e-40	11.8391			STIL	ENSG00000123473.16	0.691153	4.43119e-13	3.71877			STIL	ENSG00000144655.14	1.46296	2.19126e-55	16.4541			ATP5ME	ENSG00000169020.9	-0.367141	3.82722e-07	1.93174			ATP5ME	ENSG00000169020.9	-0.945204	2.04353e-40	11.9478
	RAD54L2	ENSG00000164080.13	-0.266192	1.43946e-07	-1.64177			RAD54L2	ENSG00000164080.13	0.376222	5.96696e-14	3.9809			TRABD2B	ENSG00000269113.4	0.441426	1.89619e-17	5.03386			TRABD2B	ENSG00000114784.3	-0.482688	1.82934e-18	5.33958			PCGF3	ENSG00000185619.18	0.398009	6.07304e-12	3.37653			PCGF3	ENSG00000185619.18	0.232908	5.68463e-05	1.27796
	TEX264	ENSG00000164081.12	0.854873	1.94105e-23	-1.64129			TEX264	ENSG00000164081.12	-0.60805	6.00687e-11	3.07693			SPATA6	ENSG00000132122.12	-4.11426	1.40632e-13	3.86881			SPATA6	ENSG00000168032.9	1.09083	2.6597e-06	1.67829			FGFRL1	ENSG00000127418.14	-0.818998	6.67343e-07	1.85906			FGFRL1	ENSG00000127418.14	-0.788566	5.59948e-07	1.882
	GRM2	ENSG00000164082.14	-6.2715	1.23465e-283	-1.64111			GRM2	ENSG00000164082.14	-2.07548	5.32699e-157	47.043			AGBL4	ENSG00000186094.17	3.23478	0	#NUM!			AGBL4	ENSG00000188846.13	-0.304704	8.27633e-19	5.44327			NSD2	ENSG00000109685.17	0.240576	4.06711e-08	2.22483			NSD2	ENSG00000109685.17	0.448499	1.7911e-26	7.75058
	RRP9	ENSG00000114767.6	0.788308	5.12923e-28	-1.64046			RRP9	ENSG00000114767.6	-0.334046	1.80163e-05	1.42819			ELAVL4	ENSG00000162374.17	-0.498367	3.69521e-58	17.2889			ELAVL4	ENSG00000168036.17	-0.769373	7.96538e-126	37.6585			HAUS3	ENSG00000214367.7	0.846138	1.65515e-11	3.24545			HAUS3	ENSG00000214367.7	1.46792	5.67868e-34	10.008
	PCBP4	ENSG00000090097.21	-4.15902	0	-1.6395			PCBP4	ENSG00000090097.21	-1.20129	4.0965e-127	38.0465			DMRTA2	ENSG00000142700.12	-1.43377	6.7361e-209	62.6659			DMRTA2	ENSG00000182606.14	0.179825	2.12786e-05	1.40643			MXD4	ENSG00000123933.16	-0.873204	1.25204e-16	4.78709			MXD4	ENSG00000123933.16	-0.449014	1.1118e-05	1.49129
	ABHD14A	ENSG00000248487.8	-1.67838	1.87416e-43	-1.63924			ABHD14A	ENSG00000248487.8	-0.469875	4.69143e-05	1.30307			FAF1	ENSG00000185104.20	0.829069	7.39358e-16	4.55493			FAF1	ENSG00000008324.11	-0.649181	3.74602e-08	2.23558			ADD1	ENSG00000087274.16	-0.5851	4.79105e-69	20.5662			ADD1	ENSG00000087274.16	-0.31734	4.21789e-22	6.43449
	RPL29	ENSG00000162244.11	2.1077	0	-1.63896			RPL29	ENSG00000162244.11	-0.363164	1.69409e-16	4.74756			TTC39A	ENSG00000085831.16	1.35552	1.85928e-254	76.3805			TTC39A	ENSG00000114857.17	0.242031	2.35503e-08	2.29626			MFSD10	ENSG00000109736.14	-0.391778	3.39346e-08	2.2485			MFSD10	ENSG00000109736.14	-0.900687	3.41438e-38	11.2786
	WDR82	ENSG00000164091.11	-0.957715	9.97529e-138	-1.63892			WDR82	ENSG00000164091.11	0.243386	7.49183e-11	3.04805			EPS15	ENSG00000085832.17	-1.55112	1.03798e-30	9.02603			EPS15	ENSG00000114853.13	-0.513527	8.13791e-05	1.23106			NOP14	ENSG00000087269.15	-0.591866	1.43396e-25	7.47863			NOP14	ENSG00000087269.15	-0.330324	9.42294e-10	2.71704
	NISCH	ENSG00000010322.15	-1.29821	0	-1.63864			NISCH	ENSG00000010322.15	-0.310342	1.98053e-23	6.83435			RAB3B	ENSG00000169213.7	-1.91884	2.46907e-142	42.6281			RAB3B	ENSG00000163788.13	0.411944	9.9886e-11	3.01045			GRK4	ENSG00000125388.19	0.368496	1.8883e-05	1.42204			GRK4	ENSG00000125388.19	-0.445372	2.71189e-07	1.97678
	GNL3	ENSG00000163938.16	3.10281	0	-1.63843			GNL3	ENSG00000163938.16	0.310577	4.8834e-11	3.104			TXNDC12	ENSG00000117862.13	-0.425792	1.89894e-06	1.72234			TXNDC12	ENSG00000160746.12	-0.865147	5.19029e-20	5.80531			HTT	ENSG00000197386.12	0.322404	4.84879e-11	3.10493			HTT	ENSG00000197386.12	0.577609	2.22042e-34	10.1307
	SPCS1	ENSG00000114902.13	0.787376	4.77714e-65	-1.63817			SPCS1	ENSG00000114902.13	-0.411487	8.70192e-17	4.83466			ZFYVE9	ENSG00000157077.15	-0.501931	9.46414e-08	2.11441			ZFYVE9	ENSG00000185219.16	1.2362	2.38703e-45	13.4326			ADRA2C	ENSG00000184160.7	-0.987622	8.70262e-07	1.82435			ADRA2C	ENSG00000184160.7	-1.39202	1.2816e-12	3.57992
	NEK4	ENSG00000114904.12	1.6731	5.53363e-155	-1.63808			NEK4	ENSG00000114904.12	0.559139	6.69286e-17	4.86898			TUT4	ENSG00000134744.14	1.44134	5.71451e-16	4.58861			TUT4	ENSG00000178917.16	1.13155	1.8734e-09	2.6272			MSX1	ENSG00000163132.6	-1.43197	1.06732e-12	3.60384			MSX1	ENSG00000163132.6	-1.57448	9.98178e-17	4.81672
	SFMBT1	ENSG00000163935.13	1.03891	1.21106e-23	-1.6376			SFMBT1	ENSG00000163935.13	0.727837	1.73353e-11	3.2394			GPX7	ENSG00000116157.6	-4.78524	1.85958e-12	3.53126			GPX7	ENSG00000144792.9	1.10834	5.16685e-07	1.89251			STK32B	ENSG00000152953.12	1.09891	3.60208e-38	11.2716			STK32B	ENSG00000152953.12	1.0442	2.16274e-35	10.4352
	TKT	ENSG00000163931.15	1.36678	1.06335e-290	-1.63682			TKT	ENSG00000163931.15	-0.177469	1.53336e-05	1.44927			ZYG11B	ENSG00000162378.13	-0.448986	3.30187e-09	2.55311			ZYG11B	ENSG00000186448.14	0.831673	4.76939e-31	9.12769			CRMP1	ENSG00000072832.14	-0.239279	2.16734e-22	6.52154			CRMP1	ENSG00000072832.14	-0.25049	8.68824e-25	7.2431
	CACNA1D	ENSG00000157388.16	-2.33976	1.94454e-46	-1.63513			CACNA1D	ENSG00000157388.16	1.35899	5.61952e-31	9.10625			SCP2	ENSG00000116171.18	-0.661731	2.22864e-08	2.30347			SCP2	ENSG00000169981.10	0.519374	3.30829e-06	1.64976			C4orf50	ENSG00000181215.15	1.20736	1.07689e-12	3.60268			C4orf50	ENSG00000181215.15	1.87173	9.17386e-31	9.04217
	ACTR8	ENSG00000113812.13	0.466057	2.34611e-13	-1.63466			ACTR8	ENSG00000113812.13	0.424019	9.31491e-11	3.01958			CPT2	ENSG00000157184.7	-4.09733	7.54733e-07	1.84297			CPT2	ENSG00000163814.7	-3.10982	1.92732e-05	1.41937			WFS1	ENSG00000109501.13	-0.688016	2.83045e-10	2.87428			WFS1	ENSG00000109501.13	-0.417975	7.75667e-05	1.23733
	CACNA2D3	ENSG00000157445.14	-1.20551	3.54237e-64	-1.63431			CACNA2D3	ENSG00000157445.14	1.89029	1.96199e-225	67.6436			CZIB	ENSG00000162384.14	-1.89537	4.84519e-42	12.437			CZIB	ENSG00000249992.1	-1.73032	6.1549e-34	9.99744			PPP2R2C	ENSG00000074211.13	0.577435	1.76795e-26	7.75228			PPP2R2C	ENSG00000074211.13	0.654985	6.75495e-35	10.2863
	WNT5A	ENSG00000114251.14	1.57515	1.67284e-17	-1.63375			WNT5A	ENSG00000114251.14	-2.76546	1.07502e-26	7.81732			MAGOH	ENSG00000162385.11	1.16164	9.97656e-44	12.9446			MAGOH	ENSG00000011376.10	0.541315	2.13777e-09	2.60994			ACOX3	ENSG00000087008.15	-0.355946	3.64047e-05	1.33622			ACOX3	ENSG00000087008.15	-0.412901	6.28962e-07	1.8668
	ERC2	ENSG00000187672.12	-2.02245	1.79018e-128	-1.63366			ERC2	ENSG00000187672.12	0.803772	4.00313e-28	8.2475			LRRC42	ENSG00000116212.15	0.584225	5.61847e-15	4.28979			LRRC42	ENSG00000160799.11	-0.559266	7.82533e-12	3.34339			HMX1	ENSG00000215612.7	-1.29028	3.29535e-14	4.05852			HMX1	ENSG00000215612.7	-2.03773	2.30803e-32	9.52361
	CCDC66	ENSG00000180376.16	0.562885	1.17542e-12	-1.63186			CCDC66	ENSG00000180376.16	-0.536283	2.0399e-10	2.9171			TMEM59	ENSG00000116209.12	1.64528	1.83652e-140	42.0647			TMEM59	ENSG00000160796.16	-0.509545	2.82804e-11	3.17542			WDR1	ENSG00000071127.16	-0.865663	3.59824e-96	28.7315			WDR1	ENSG00000071127.16	-0.400651	4.14601e-23	6.73776
	TASOR	ENSG00000163946.13	1.34405	9.09658e-71	-1.6318			TASOR	ENSG00000163946.13	0.63766	1.61457e-15	4.45282			MRPL37	ENSG00000116221.16	-0.205792	1.03926e-07	2.10218			MRPL37	ENSG00000181555.20	0.329521	1.04267e-17	5.11205			ZNF518B	ENSG00000178163.7	0.465949	5.50526e-06	1.58318			ZNF518B	ENSG00000178163.7	0.711349	5.51007e-13	3.69028
	IL17RD	ENSG00000144730.17	-2.07298	1.81618e-85	-1.63106			IL17RD	ENSG00000144730.17	0.636988	2.12112e-13	3.81508			SSBP3	ENSG00000157216.16	0.62456	4.345e-18	5.22649			SSBP3	ENSG00000163832.15	-0.341777	3.82946e-05	1.32961			BOD1L1	ENSG00000038219.12	0.282763	9.00206e-17	4.83022			BOD1L1	ENSG00000038219.12	0.165049	1.22237e-06	1.77993
	APPL1	ENSG00000157500.11	1.74527	2.72356e-110	-1.63039			APPL1	ENSG00000157500.11	1.16352	1.89414e-46	13.7639			TTC4	ENSG00000243725.7	-1.00448	4.86727e-33	9.7271			TTC4	ENSG00000114646.9	0.634278	3.77529e-15	4.34177			CPEB2	ENSG00000137449.15	1.75381	5.93456e-63	18.7321			CPEB2	ENSG00000137449.15	2.33746	3.5835e-115	34.4516
	PDE12	ENSG00000174840.8	1.88283	1.32558e-54	-1.62952			PDE12	ENSG00000174840.8	0.613409	2.78922e-06	1.67208			USP24	ENSG00000162402.14	-0.183456	6.8392e-06	1.55482			USP24	ENSG00000047849.21	0.43454	5.22667e-27	7.9116			QDPR	ENSG00000151552.11	-0.551259	1.13515e-16	4.79991			QDPR	ENSG00000151552.11	-0.813406	1.19399e-35	10.5129
	ARF4	ENSG00000168374.10	0.214534	1.36549e-05	-1.62912			ARF4	ENSG00000168374.10	0.6319	2.81547e-36	10.7018			PRKAA2	ENSG00000162409.11	3.39637	0	#NUM!			PRKAA2	ENSG00000164045.11	0.430191	6.28758e-06	1.56581			LCORL	ENSG00000178177.15	0.935173	2.41473e-20	5.90535			LCORL	ENSG00000178177.15	1.22809	9.64576e-36	10.5408
	SLMAP	ENSG00000163681.14	1.80948	2.86536e-138	-1.62867			SLMAP	ENSG00000163681.14	0.704837	2.60988e-20	5.89518			DAB1	ENSG00000173406.16	1.3045	1.60462e-25	7.46393			DAB1	ENSG00000172113.9	0.600061	1.2561e-05	1.47534			KCNIP4	ENSG00000185774.15	1.34965	2.509e-20	5.90034			KCNIP4	ENSG00000185774.15	1.90919	2.3918e-41	12.2282
	FLNB	ENSG00000136068.14	1.88006	0	-1.62805			FLNB	ENSG00000136068.14	-0.215225	6.61352e-05	1.25818			MYSM1	ENSG00000162601.10	-2.78105	0	#NUM!			MYSM1	ENSG00000164050.12	0.477957	6.502e-18	5.17379			PPARGC1A	ENSG00000109819.8	1.03278	1.08504e-09	2.6986			PPARGC1A	ENSG00000109819.8	1.62262	1.55673e-23	6.86583
	ABHD6	ENSG00000163686.14	-0.945872	6.92868e-26	-1.62804			ABHD6	ENSG00000163686.14	0.742449	1.99535e-18	5.32822			HOOK1	ENSG00000134709.11	1.30712	2.35497e-153	45.9456			HOOK1	ENSG00000232112.3	-0.639322	3.79048e-32	9.45876			DHX15	ENSG00000109606.12	0.225835	3.50063e-08	2.24444			DHX15	ENSG00000109606.12	0.251813	3.18863e-10	2.8587
	PDHB	ENSG00000168291.12	0.944894	8.75783e-74	-1.6263			PDHB	ENSG00000168291.12	-0.453888	6.06673e-16	4.58079			NFIA	ENSG00000162599.16	-0.594119	2.56137e-09	2.58631			NFIA	ENSG00000114268.11	0.56403	3.0908e-09	2.56174			ARAP2	ENSG00000047365.11	3.42649	4.16631e-21	6.13507			ARAP2	ENSG00000047365.11	3.65942	2.18297e-24	7.12266
	CFAP20DC	ENSG00000163689.20	4.87335	1.90059e-28	-1.62573			CFAP20DC	ENSG00000163689.20	2.38101	2.94417e-07	1.96604			TM2D1	ENSG00000162604.13	-2.90936	0	#NUM!			TM2D1	ENSG00000114270.17	0.422159	4.76466e-26	7.62267			KLHL5	ENSG00000109790.16	1.36382	1.6139e-79	23.7188			KLHL5	ENSG00000109790.16	1.19806	1.67336e-62	18.5966
	FEZF2	ENSG00000153266.12	-10.2954	2.36385e-45	-1.62529			FEZF2	ENSG00000153266.12	-5.97902	0				PATJ	ENSG00000132849.21	0.48683	1.897e-25	7.44204			PATJ	ENSG00000010256.10	-0.31639	1.49445e-10	2.95778			WDR19	ENSG00000157796.17	0.465355	1.18577e-14	4.19214			WDR19	ENSG00000157796.17	0.248747	3.9472e-05	1.32565
	CADPS	ENSG00000163618.17	-5.12786	0	-1.62523			CADPS	ENSG00000163618.17	0.456473	1.2558e-33	9.90421			L1TD1	ENSG00000240563.2	1.46391	8.03964e-59	17.4883			L1TD1	ENSG00000225697.12	-0.775793	1.97566e-12	3.52334			RPL9	ENSG00000163682.16	-0.260656	6.42873e-10	2.76703			RPL9	ENSG00000163682.16	-0.359943	4.42678e-18	5.22405
	SYNPR	ENSG00000163630.10	-4.80952	0	-1.62371			SYNPR	ENSG00000163630.10	-0.515462	6.18749e-16	4.57821			PGM1	ENSG00000079739.17	-1.68414	9.86278e-179	53.5851			PGM1	ENSG00000008300.16	1.36597	6.07667e-147	44.0155			UGDH	ENSG00000109814.11	0.415237	1.16573e-05	1.4851			UGDH	ENSG00000109814.11	1.03259	3.59095e-31	9.1648
	THOC7	ENSG00000163634.11	0.819047	2.12554e-47	-1.62284			THOC7	ENSG00000163634.11	-0.599131	8.50252e-23	6.64387			ROR1	ENSG00000185483.12	-1.05453	7.10844e-128	38.2754			ROR1	ENSG00000068745.14	-0.359505	1.98262e-16	4.727			PDS5A	ENSG00000121892.14	0.637127	4.95543e-31	9.12269			PDS5A	ENSG00000121892.14	0.536743	7.27353e-23	6.66428
	PSMD6	ENSG00000163636.10	0.904442	2.60429e-78	-1.6226			PSMD6	ENSG00000163636.10	-0.428206	1.77307e-16	4.74161			CACHD1	ENSG00000158966.15	-0.357516	1.34597e-09	2.67043			CACHD1	ENSG00000114302.15	0.800084	3.12432e-47	13.9995			N4BP2	ENSG00000078177.13	1.91174	5.58758e-48	14.2245			N4BP2	ENSG00000078177.13	2.63063	1.69378e-92	27.6259
	PRICKLE2	ENSG00000163637.12	-1.38136	4.87325e-08	-1.62171			PRICKLE2	ENSG00000163637.12	3.03638	1.47532e-57	17.1079			JAK1	ENSG00000162434.12	0.922537	4.84079e-74	22.07			JAK1	ENSG00000177479.19	0.335838	9.24842e-10	2.71948			RBM47	ENSG00000163694.14	-6.7277	2.32624e-11	3.20096			RBM47	ENSG00000163694.14	-3.32415	2.45199e-19	5.60231
	MAGI1	ENSG00000151276.23	-1.26068	5.06795e-103	-1.62153			MAGI1	ENSG00000151276.23	0.465404	2.76788e-17	4.98441			DNAJC6	ENSG00000116675.16	-4.75441	0	#NUM!			DNAJC6	ENSG00000178467.17	-0.257561	5.97548e-06	1.57247			APBB2	ENSG00000163697.16	0.822861	2.841e-27	7.9913			APBB2	ENSG00000163697.16	1.14089	4.19834e-53	15.767
	LRIG1	ENSG00000144749.13	1.04382	1.47772e-26	-1.62135			LRIG1	ENSG00000144749.13	-1.05254	1.40855e-22	6.57788			PDE4B	ENSG00000184588.18	-0.501024	2.2485e-15	4.40952			PDE4B	ENSG00000178149.16	-0.355548	6.58529e-08	2.16182			TMEM33	ENSG00000109133.12	0.706002	1.7059e-08	2.33841			TMEM33	ENSG00000109133.12	1.53672	1.6232e-38	11.3758
	SUCLG2	ENSG00000172340.14	5.4599	5.42793e-232	-1.62096			SUCLG2	ENSG00000172340.14	-2.19917	6.63652e-18	5.17111			SGIP1	ENSG00000118473.22	0.843607	3.39698e-29	8.56999			SGIP1	ENSG00000172037.13	-3.18143	4.93058e-126	37.7212			SHISA3	ENSG00000178343.4	2.88826	1.13893e-09	2.69226			SHISA3	ENSG00000178343.4	2.8372	1.45889e-09	2.65989
	TAFA1	ENSG00000183662.10	-6.19621	6.77225e-10	-1.6208			TAFA1	ENSG00000183662.10	-3.15709	1.07068e-11	3.3024			GADD45A	ENSG00000116717.13	-2.44779	5.91443e-102	30.4727			GADD45A	ENSG00000185909.14	-0.539675	1.44972e-08	2.35969			ATP8A1	ENSG00000124406.16	1.5492	6.88467e-59	17.5085			ATP8A1	ENSG00000124406.16	1.66567	4.89799e-69	20.5634
	EOGT	ENSG00000163378.13	0.897523	1.27355e-09	-1.62065			EOGT	ENSG00000163378.13	-1.04071	1.96341e-10	2.92209			GNG12	ENSG00000172380.6	-0.278414	3.65973e-06	1.63656			GNG12	ENSG00000114316.12	0.626617	3.58539e-27	7.96088			GUF1	ENSG00000151806.13	0.494803	1.82562e-06	1.72749			GUF1	ENSG00000151806.13	0.810931	4.48407e-16	4.62031
	TMF1	ENSG00000144747.16	1.5898	1.51647e-114	-1.6202			TMF1	ENSG00000144747.16	1.20569	1.55908e-62	18.6058			WLS	ENSG00000116729.14	1.34345	1.4782e-99	29.7509			WLS	ENSG00000233276.4	-0.964338	1.13051e-41	12.3262			GABRG1	ENSG00000163285.7	1.07836	4.53888e-15	4.31769			GABRG1	ENSG00000163285.7	1.42134	1.6115e-26	7.7644
	UBA3	ENSG00000144744.16	0.458093	3.54901e-18	-1.61979			UBA3	ENSG00000144744.16	-0.452533	4.21309e-16	4.62846			RPE65	ENSG00000116745.7	0.967699	1.85844e-188	56.5126			RPE65	ENSG00000067560.10	-0.592547	6.39387e-57	16.9162			GABRA2	ENSG00000151834.15	2.41368	1.08061e-172	51.767			GABRA2	ENSG00000151834.15	2.40609	2.99483e-173	51.9348
	ARL6IP5	ENSG00000144746.6	-1.13446	2.4231e-184	-1.61946			ARL6IP5	ENSG00000144746.6	-0.525896	1.32117e-44	13.2089			LRRC7	ENSG00000033122.19	-0.279101	5.67668e-07	1.8802			LRRC7	ENSG00000173402.11	0.422292	1.74767e-14	4.14143			GABRA4	ENSG00000109158.10	-1.56147	2.03438e-43	12.8514			GABRA4	ENSG00000109158.10	-1.47709	2.58739e-42	12.519
	EIF4E3	ENSG00000163412.12	0.749196	5.51146e-06	-1.61918			EIF4E3	ENSG00000163412.12	1.35713	9.52748e-17	4.82281			SRSF11	ENSG00000116754.14	-3.97997	0	#NUM!			SRSF11	ENSG00000164061.4	1.09198	1.72832e-43	12.8728			NFXL1	ENSG00000170448.11	0.751516	9.02272e-23	6.6361			NFXL1	ENSG00000170448.11	0.546769	4.85863e-13	3.70673
	GPR27	ENSG00000170837.2	-0.922387	6.9195e-22	-1.61906			GPR27	ENSG00000170837.2	0.493433	1.08934e-07	2.09602			CTH	ENSG00000116761.12	-1.5584	7.46588e-98	29.2381			CTH	ENSG00000176095.11	0.438989	4.49015e-11	3.11498			SLAIN2	ENSG00000109171.14	0.400113	2.57019e-06	1.68277			SLAIN2	ENSG00000109171.14	0.753526	2.86518e-20	5.88298
	PPP4R2	ENSG00000163605.14	1.15183	4.01389e-62	-1.61855			PPP4R2	ENSG00000163605.14	0.394585	9.40032e-08	2.11529			NEGR1	ENSG00000172260.15	-4.10284	3.28786e-08	2.25263			NEGR1	ENSG00000187492.8	-6.68568	4.7003e-09	2.50694			FRYL	ENSG00000075539.14	1.15413	6.88218e-47	13.8962			FRYL	ENSG00000075539.14	1.27082	4.80365e-58	17.2546
	CNTN3	ENSG00000113805.8	-2.02277	1.26321e-15	-1.61851			CNTN3	ENSG00000113805.8	2.09382	8.44436e-29	8.45095			CRYZ	ENSG00000116791.14	-3.29827	0	#NUM!			CRYZ	ENSG00000164076.16	0.770791	5.03618e-67	19.9577			DCUN1D4	ENSG00000109184.14	0.707975	4.04366e-14	4.03176			DCUN1D4	ENSG00000109184.14	0.994854	2.39149e-28	8.31485
	ZNF717	ENSG00000227124.9	2.31584	1.32725e-33	-1.61848			ZNF717	ENSG00000227124.9	-1.99546	2.48208e-16	4.69763			TYW3	ENSG00000162623.16	-1.0488	1.78587e-31	9.25612			TYW3	ENSG00000164077.14	-0.600713	3.30157e-11	3.15518			LNX1	ENSG00000072201.13	2.77706	1.06961e-14	4.20562			LNX1	ENSG00000072201.13	2.91145	2.16429e-16	4.71554
	ROBO2	ENSG00000185008.17	-3.05019	0	-1.61729			ROBO2	ENSG00000185008.17	1.54756	1.27442e-152	45.7249			LHX8	ENSG00000162624.15	-0.933862	8.31116e-27	7.85096			LHX8	ENSG00000001617.11	1.02453	4.54662e-40	11.8432			KIT	ENSG00000157404.15	1.18783	4.46745e-12	3.41667			KIT	ENSG00000157404.15	2.10539	1.77797e-38	11.3639
	ROBO1	ENSG00000169855.19	1.77967	5.47112e-240	-1.61658			ROBO1	ENSG00000169855.19	2.54532	0				ACADM	ENSG00000117054.14	-2.10814	2.60518e-287	86.2704			ACADM	ENSG00000114353.16	-0.277349	4.14255e-07	1.92139			CLOCK	ENSG00000134852.14	1.21316	2.35916e-16	4.70427			CLOCK	ENSG00000134852.14	1.55308	2.15884e-27	8.0272
	CADM2	ENSG00000175161.13	-3.18616	1.72346e-102	-1.61624			CADM2	ENSG00000175161.13	-0.503099	9.8335e-06	1.50735			RABGGTB	ENSG00000137955.16	2.54095	4.54954e-205	61.5131			RABGGTB	ENSG00000214706.10	-0.778983	2.24145e-13	3.80787			CEP135	ENSG00000174799.10	0.901999	1.12587e-10	2.9948			CEP135	ENSG00000174799.10	1.18886	4.43615e-19	5.5248
	CGGBP1	ENSG00000163320.10	0.868233	1.59895e-30	-1.61616			CGGBP1	ENSG00000163320.10	0.586058	8.40588e-14	3.93609			ST6GALNAC5	ENSG00000117069.15	-1.09139	6.06985e-54	16.0199			ST6GALNAC5	ENSG00000068001.13	-0.37335	9.9722e-08	2.10757			PPAT	ENSG00000128059.8	0.497356	1.16107e-06	1.78666			PPAT	ENSG00000128059.8	0.737317	3.70006e-14	4.04337
	EPHA3	ENSG00000044524.10	-1.96512	4.4945e-167	-1.61569			EPHA3	ENSG00000044524.10	-1.00962	4.51668e-53	15.7575			USP33	ENSG00000077254.15	-2.20601	9.36426e-141	42.1528			USP33	ENSG00000007402.11	1.35761	6.99564e-96	28.6446			REST	ENSG00000084093.16	-2.54745	1.48668e-56	16.8058			REST	ENSG00000084093.16	-0.572599	6.27133e-07	1.86718
	EPHA6	ENSG00000080224.17	2.16687	5.70899e-41	-1.61549			EPHA6	ENSG00000080224.17	3.22236	6.77185e-88	26.2406			NEXN	ENSG00000162614.19	-0.353721	4.5605e-13	3.71501			NEXN	ENSG00000088538.12	1.10232	2.78934e-128	38.3977			ADGRL3	ENSG00000150471.16	0.336563	2.79751e-08	2.27375			ADGRL3	ENSG00000150471.16	0.74247	1.04473e-36	10.8314
	CRYBG3	ENSG00000080200.9	5.01884	4.09023e-112	-1.61509			CRYBG3	ENSG00000080200.9	1.32518	4.28984e-08	2.21786			DNAJB4	ENSG00000162616.9	-1.02981	1.38382e-141	42.4028			DNAJB4	ENSG00000259956.1	-0.228477	1.30644e-08	2.37329			EPHA5	ENSG00000145242.13	1.51321	7.01231e-36	10.5825			EPHA5	ENSG00000145242.13	1.37393	3.96505e-30	8.85081
	CLDND1	ENSG00000080822.16	0.729675	1.05125e-47	-1.615			CLDND1	ENSG00000080822.16	-0.618406	1.6788e-30	8.96317			IFI44L	ENSG00000137959.16	0.954686	2.2927e-63	18.8564			IFI44L	ENSG00000145041.15	0.419192	5.50917e-12	3.38927			UBA6	ENSG00000033178.12	1.55292	9.39545e-36	10.5442			UBA6	ENSG00000033178.12	1.40403	9.13946e-30	8.74163
	DCBLD2	ENSG00000057019.15	-1.03276	3.99028e-54	-1.61458			DCBLD2	ENSG00000057019.15	0.394962	1.84249e-09	2.62938			IFI44	ENSG00000137965.11	-0.258446	8.7592e-07	1.8235			IFI44	ENSG00000164080.13	0.598625	3.53513e-32	9.46787			RUFY3	ENSG00000018189.12	0.271303	9.47228e-14	3.92048			RUFY3	ENSG00000018189.12	0.261007	4.23994e-13	3.72454
	NIT2	ENSG00000114021.11	1.20677	4.83893e-41	-1.6144			NIT2	ENSG00000114021.11	-0.853746	8.77794e-18	5.13455			PRKACB	ENSG00000142875.20	-5.12464	3.75304e-277	83.2124			PRKACB	ENSG00000164082.14	-1.02266	1.87999e-39	11.6576			MOB1B	ENSG00000173542.8	1.37277	2.70584e-13	3.78325			MOB1B	ENSG00000173542.8	1.76864	2.7045e-22	6.49259
[truncated: 4,803 more rows]
