# Supplementary material for: An RNA-targeting CRISPR–Cas13d system alleviates disease-related phenotypes in Huntington’s disease models
Source: Nat Neurosci. 2022 Dec 12;26(1):27–38. doi: 10.1038/s41593-022-01207-1 (PMC9829537; doi:10.1038/s41593-022-01207-1)
Supplement: Supplementary file 5 — Expression of human transcripts with five or more tandem CAG repeats in Cas13d/CAGEX-treated neuronal lines. [file 41593_2022_1207_MOESM5_ESM.xlsx]

## Sheet: Table 4
Gene Symbol	log2(Fold Change)	(-)log10(q-value)
BRD4	-0.0016706	0.0140338
S100A16	0.0115119	0.0155045
CXXC1	-0.0057063	0.0277318
N4BP2L1	-0.033569	0.0358133
SNAPC4	0.0204985	0.128039
HIPK3	-0.0305057	0.157
PRDM8	-0.23057	0.174663
SEC31A	-0.0194926	0.197504
GRIN3B	-0.233786	0.2388
KCNN3	-0.312867	0.333613
NKPD1	-0.415174	0.33964
TSC1	-0.0510186	0.35747
AR	-0.442588	0.441686
ZNF384	-0.0651565	0.47779
TNS1	-0.14506	0.53965
NOS1AP	0.210685	0.550164
KMT2B	0.0520405	0.571045
NUDT4	-0.109783	0.587793
SCFD1	0.0913871	0.666547
HIRA	-0.062973	0.697121
CDK13	0.0795935	0.713331
MEF2A	-0.117271	0.73291
C22orf39	0.182889	0.81784
CIZ1	-0.0604933	0.822083
KSR2	-0.268048	0.82323
FRMPD3	0.18693	0.832964
PUM2	0.0732382	0.839504
ATXN7	0.455136	0.951752
EDC4	-0.0701134	0.953309
MED9	0.2371	0.96989
ELMSAN1	-0.121279	0.989524
THAP11	-0.160401	0.991205
PAPD5	0.139653	1.00787
DCP1B	0.151411	1.05367
HDAC2	0.0689	1.10226
RABL6	0.0855935	1.18034
GIGYF2	0.0853004	1.24975
SUSD4	-0.229689	1.47483
PDE4D	-0.231555	1.92275
SMARCA2	-0.148933	1.94106
IRS2	-0.262756	1.99581
KIAA2018	0.234928	2.06746
FAM104A	0.453686	2.27715
CCDC57	0.453686	2.27965
FOXJ2	-0.251063	2.3214
PRDM15	0.366878	2.35243
NUCB1	-0.180634	2.58578
GIGYF1	-0.196718	2.67427
ORC4	-0.277205	2.7862
ANKS3	-0.271759	3.24379
PRDM10	-0.328716	3.475
YIPF2	0.339808	3.57231
NCOA3	0.347735	3.65899
MINK1	-0.18961	3.94299
ZBTB2	0.374525	4.20729
USP7	0.130109	4.20872
ATXN1	-0.452221	4.64853
ATXN2	0.201357	4.65591
TBP	0.386816	4.92073
CDK8	-0.345339	5.51362
NCOR2	0.217817	5.5339
VEZF1	-0.353706	5.79873
CUX1	-0.302864	5.94792
DENND4B	0.2523	6.17295
TSR2	0.432641	6.4023
TNRC6B	0.421766	6.59697
AGO1	0.453289	6.90365
B4GALT2	-0.301388	7.68417
R3HDM2	-0.255051	8.03055
MLLT3	0.447492	8.11221
MKL1	-0.472031	10.4329
MED15	0.400942	10.6927
SLITRK5	0.479333	11.0327
IRF2BP2	0.329945	11.8683
FMN2	-0.477167	14.7288
PHC1	-0.484523	16.4751
KTN1	0.397287	17.9706
MPRIP	-0.33933	18.8506
RBM39	0.298673	19.431
ACTR3	-0.491346	31.5351
ST6GALNAC5	-2.14047	21.2552
LMX1A	-2.05394	3.113
VASH2	-1.02392	26.8057
SERINC2	-0.67958	10.6932
MSH4	1.89522	4.44262
KBTBD7	-1.03234	29.1414
TSHZ3	-0.543387	9.05674
ASCL1	-1.44351	0.87157
IRS1	-1.1959	43.4849
MN1	-1.18151	25.7036
BHLHA15	-0.64596	0.219783
ZNF853	-0.0663267	18.8562
