# Supplementary material for: An RNA-targeting CRISPR–Cas13d system alleviates disease-related phenotypes in Huntington’s disease models
Source: Nat Neurosci. 2022 Dec 12;26(1):27–38. doi: 10.1038/s41593-022-01207-1 (PMC9829537; doi:10.1038/s41593-022-01207-1)
Supplement: Supplementary file 6 — Striatum volumes (mm3). [file 41593_2022_1207_MOESM6_ESM.xlsx]

## Sheet: Table 5
Striatum volumes(mm3)
WT- Cas13d/NT	WT- Cas13d/CAGEX	Q175/+- Cas13d/NT	Q175/+- Cas13d/CAGEX
17.6141	17.4227	15.4461	17.4824
17.6828	17.4754	16.7937	18.8062
17.7949	17.7586	16.8043	18.818
18.0227	17.8023	16.9789	19.0332
18.1414	17.9363	16.9898	16.8328
18.1512	18.0727	17.1129	16.6375
