# Supplementary material for: An RNA-targeting CRISPR–Cas13d system alleviates disease-related phenotypes in Huntington’s disease models
Source: Nat Neurosci. 2022 Dec 12;26(1):27–38. doi: 10.1038/s41593-022-01207-1 (PMC9829537; doi:10.1038/s41593-022-01207-1)
Supplement: Supplementary file 7 — List of HD differentially expressed genes in Q175/+ mice. [file 41593_2022_1207_MOESM7_ESM.xlsx]

## Sheet: Table 6
Q175/+ Cas13d/NT vs WT	Gene Symbol	Gene ID	log2(Fold Change)	padj	(-)log10(q-value)			Q175/+ Cas13d/CAGEX vs WT	Gene Symbol	Gene ID	log2(Fold Change)	padj	(-)log10(q-value)		Q175/+ Untreated vs Q175/+ Cas13/NT	Gene Symbol	Gene ID	log2(Fold Change)	padj	(-)log10(q-value)
	Kctd1	ENSMUSG00000036225.15	-1.04387	6.71087e-50	49.1732				Atp8b2	ENSMUSG00000035382.9	0.424761	0.015461	1.81076			Camk1g	ENSMUSG00000016179.11	-4.30856	0.00285373	2.54459
	Hlf	ENSMUSG00000003949.16	-0.94965	7.00186e-32	31.1548				Pcsk7	ENSMUSG00000032718.4	-0.517644	0.0430677	1.36585			Sec14l3	ENSMUSG00000054986.13	-3.82116	0.000708627	3.14958
	Mapk4	ENSMUSG00000024558.12	-1.05069	4.05983e-31	30.3915				Mansc1	ENSMUSG00000074378.5	-2.55642	0.0495071	1.30533			Gpx6	ENSMUSG00000004341.8	-3.7886	3.82118e-07	6.4178
	Mafa	ENSMUSG00000047591.5	-2.59541	1.84541e-29	28.7339				Bsph1	ENSMUSG00000024862.16	-0.372341	0.00113492	2.94503			Mafa	ENSMUSG00000047591.5	-3.26104	0.00997703	2.001
	Arpp19	ENSMUSG00000007656.13	-1.31119	1.84541e-29	28.7339				Klc2	ENSMUSG00000018459.15	-0.325349	0.025566	1.59234			Rgs14	ENSMUSG00000052087.14	-3.0564	3.82118e-07	6.4178
	Gpx6	ENSMUSG00000004341.8	-3.61872	1.80943e-28	27.7425				Slc13a3	ENSMUSG00000058704.9	0.444228	0.00087341	3.05878			Tiam1	ENSMUSG00000002489.16	-3.00161	0.00234039	2.63071
	Rhobtb2	ENSMUSG00000022075.7	-1.16084	6.21406e-28	27.2066				Memo1	ENSMUSG00000033161.10	-0.278489	0.0123263	1.90917			Ackr2	ENSMUSG00000044534.8	-2.78114	0.000133554	3.87434
	Onecut1	ENSMUSG00000043013.10	5.57363	1.35423e-27	26.8683				Atp1a1	ENSMUSG00000040828.10	1.56618	0.00062737	3.20248			Ano2	ENSMUSG00000038115.16	-2.4448	3.82118e-07	6.4178
	Chn1	ENSMUSG00000056486.18	-0.915895	1.793e-27	26.7464				Catsperd	ENSMUSG00000041846.15	0.348391	0.00771642	2.11258			Clec12a	ENSMUSG00000053063.11	-2.01368	0.0013683	2.86382
	Plin4	ENSMUSG00000002831.13	2.01711	1.90639e-27	26.7198				Ppp4r3a	ENSMUSG00000003429.11	-0.272577	0.0154388	1.81139			Cntnap3	ENSMUSG00000033063.8	-1.84454	0.00183503	2.73636
	Tmc3	ENSMUSG00000038540.14	2.98089	3.2001e-27	26.4948				Rps11	ENSMUSG00000040618.7	0.34436	0.013825	1.85934			Rspo1	ENSMUSG00000028871.7	-1.80927	0.000163634	3.78613
	Kcnj4	ENSMUSG00000044216.7	-1.17616	9.70842e-26	25.0129				Pck2	ENSMUSG00000009075.2	-0.870469	0.000333883	3.47641			Pdyn	ENSMUSG00000027400.11	-1.80881	3.82118e-07	6.4178
	Penk	ENSMUSG00000045573.9	-1.82297	1.33128e-25	24.8757				Cabp7	ENSMUSG00000042708.12	1.18543	0.0018408	2.73499			Epha8	ENSMUSG00000028661.8	-1.7793	2.19085e-06	5.65939
	Nr1d1	ENSMUSG00000020889.11	-0.970421	2.74178e-25	24.562				Shcbp1l	ENSMUSG00000063873.10	-0.33063	0.03525	1.45284			Penk	ENSMUSG00000045573.9	-1.70902	1.04756e-05	4.97982
	Gsg1l	ENSMUSG00000046182.8	-1.04128	3.35895e-25	24.4738				Slc24a3	ENSMUSG00000019518.11	0.341892	0.0138122	1.85974			Slc4a11	ENSMUSG00000074796.10	-1.66812	0.00496071	2.30446
	Dusp15	ENSMUSG00000042662.16	1.46049	4.29536e-25	24.367				Ap4m1	ENSMUSG00000031924.4	-0.216149	0.000237472	3.62439			Npy2r	ENSMUSG00000028004.12	-1.57451	0.00111351	2.9533
	Ddit4l	ENSMUSG00000046818.7	-1.98894	2.48814e-24	23.6041				Cyb5b	ENSMUSG00000042462.4	-0.488279	0.0361566	1.44181			Ankrd35	ENSMUSG00000038354.13	-1.56632	4.63112e-05	4.33431
	Vti1b	ENSMUSG00000021124.13	-0.617884	5.36491e-23	22.2704				Dctpp1	ENSMUSG00000057561.9	-0.286236	0.0213805	1.66998			Ppp4r4	ENSMUSG00000021209.12	-1.54588	1.04756e-05	4.97982
	Kndc1	ENSMUSG00000066129.15	1.2496	2.01813e-22	21.6951				Eif1a	ENSMUSG00000035202.8	-0.2903	0.0451808	1.34505			Arpp21	ENSMUSG00000032503.18	-1.53189	3.077e-05	4.51187
	Sh3rf2	ENSMUSG00000057719.10	-1.42648	3.71821e-22	21.4297				Lars2	ENSMUSG00000074862.11	-0.471454	0.0349293	1.45681			Chd3	ENSMUSG00000018474.17	-1.52605	4.95199e-07	6.30522
	Slmap	ENSMUSG00000021870.17	-0.931651	5.85702e-22	21.2323				BC025920	ENSMUSG00000055720.10	-0.310228	0.00212146	2.67337			Tagln	ENSMUSG00000032085.5	-1.49957	0.00463707	2.33376
	Adora2a	ENSMUSG00000020178.6	-1.99046	8.01845e-22	21.0959				Ubl7	ENSMUSG00000010663.4	-0.425302	6.49451e-05	4.18745			Car12	ENSMUSG00000032373.15	-1.44225	0.000443318	3.35329
	Sspo	ENSMUSG00000029797.13	2.71894	8.06236e-22	21.0935				Fads1	ENSMUSG00000034066.13	-0.362891	0.00387876	2.41131			Krt9	ENSMUSG00000051617.3	-1.32262	0.00463707	2.33376
	Drd2	ENSMUSG00000032259.8	-1.62968	1.14814e-21	20.94				Farp2	ENSMUSG00000037300.19	0.512449	0.000155703	3.8077			Fam117a	ENSMUSG00000038893.12	-1.27164	0.00049986	3.30115
	Pptc7	ENSMUSG00000038582.15	-0.733101	1.67782e-21	20.7753				Ttc13	ENSMUSG00000001138.13	0.286674	0.0140715	1.85166			Rilp	ENSMUSG00000038195.6	-1.25667	0.000281988	3.54977
	Gpr83	ENSMUSG00000031932.14	-1.73286	2.13916e-21	20.6698				Cnnm3	ENSMUSG00000031756.5	1.07632	0.00883283	2.0539			Casq2	ENSMUSG00000027861.13	-1.24995	0.000840133	3.07565
	Rgs14	ENSMUSG00000052087.14	-1.48342	3.55779e-21	20.4488				Cenpn	ENSMUSG00000027030.15	-0.422192	0.00011632	3.93435			Ppp1r2	ENSMUSG00000047714.14	-1.24988	0.00101065	2.9954
	Lmo2	ENSMUSG00000032698.15	-1.17612	3.79409e-21	20.4209				Stk39	ENSMUSG00000021681.8	-0.219642	0.00752684	2.12339			Crabp1	ENSMUSG00000032291.8	-1.24773	0.00385154	2.41437
	Ppp1ca	ENSMUSG00000040385.6	-0.995229	5.38053e-21	20.2692				Aggf1	ENSMUSG00000010054.4	-0.282174	0.000897259	3.04708			Atp6v1c2	ENSMUSG00000020566.19	-1.24457	9.35919e-05	4.02876
	Ano2	ENSMUSG00000038115.16	-1.9211	5.65088e-21	20.2479				Tusc2	ENSMUSG00000036686.16	0.253542	0.0151791	1.81875			Myh7b	ENSMUSG00000074652.3	-1.24039	0.000390224	3.40869
	Arpp21	ENSMUSG00000032503.18	-1.39431	6.95038e-21	20.158				Cc2d1a	ENSMUSG00000020814.13	-0.485832	0.00370424	2.4313			Dpy19l3	ENSMUSG00000043671.14	-1.2305	9.35919e-05	4.02876
	Gpr6	ENSMUSG00000046922.7	-1.60495	1.94696e-20	19.7106				Mxra7	ENSMUSG00000039356.15	0.321141	0.00895505	2.04793			Ephx1	ENSMUSG00000038776.13	-1.17117	0.000103877	3.98348
	Drd1	ENSMUSG00000021478.6	-1.43417	1.94696e-20	19.7106				Exosc2	ENSMUSG00000046020.13	0.374024	0.00451035	2.34579			Chn1	ENSMUSG00000056486.18	-1.10114	0.00193272	2.71383
	Pde10a	ENSMUSG00000023868.17	-1.5499	1.94717e-20	19.7106				Pofut1	ENSMUSG00000069919.7	-0.525849	0.0295135	1.52998			Fgf2	ENSMUSG00000037225.13	-1.09777	0.000708627	3.14958
	Acvr1c	ENSMUSG00000026834.13	-1.50067	3.11678e-20	19.5063				Hba-a1	ENSMUSG00000029089.8	0.405854	0.00413429	2.3836			Ddit4l	ENSMUSG00000046818.7	-1.05574	0.000240038	3.61972
	Ddn	ENSMUSG00000059213.7	-1.14762	3.53426e-20	19.4517				5730480H06Rik	ENSMUSG00000091472.2	1.14754	0.0117737	1.92909			Amz1	ENSMUSG00000050022.16	-1.04709	0.00471888	2.32616
	Pdp1	ENSMUSG00000049225.14	-1.06129	6.01305e-20	19.2209				Gm3739	ENSMUSG00000079434.8	-0.51864	0.049566	1.30482			Arpp19	ENSMUSG00000007656.13	-1.0228	0.00101065	2.9954
	Sec14l3	ENSMUSG00000054986.13	-3.41647	7.57432e-20	19.1207				Neu2	ENSMUSG00000024712.9	-0.266385	0.00267859	2.57209			Tenm2	ENSMUSG00000049336.16	-1.02147	0.0012205	2.91346
	Csmd2	ENSMUSG00000028804.20	0.998655	7.57432e-20	19.1207				Rfk	ENSMUSG00000005299.6	-0.181339	0.0396399	1.40187			Flrt3	ENSMUSG00000051379.12	-1.01164	0.00387813	2.41138
	Hras	ENSMUSG00000025499.18	-0.97149	7.82953e-20	19.1063				Letm1	ENSMUSG00000030779.16	0.322051	0.0014296	2.84479			Gpr83	ENSMUSG00000031932.14	-0.976834	0.00136641	2.86442
	None	ENSMUSG00000024952.12	-0.988572	1.02145e-19	18.9908				Rbbp6	ENSMUSG00000022983.16	0.473596	0.000137637	3.86126			Csf3r	ENSMUSG00000028859.14	-0.965527	0.000221009	3.65559
	Homer1	ENSMUSG00000007617.18	-0.941164	2.3056e-19	18.6372				Scaf4	ENSMUSG00000026988.15	0.482772	0.00309743	2.509			Trhr2	ENSMUSG00000039079.1	-0.960319	0.000221009	3.65559
	Ankrd35	ENSMUSG00000038354.13	-1.29841	3.26954e-19	18.4855				Wdsub1	ENSMUSG00000041645.14	-0.298483	0.0132147	1.87894			Grik2	ENSMUSG00000056073.16	-0.952029	0.000251436	3.59957
	Rcn1	ENSMUSG00000005973.6	-1.11765	4.1916e-19	18.3776				Ddx24	ENSMUSG00000032633.12	0.482867	0.000604724	3.21844			Rph3a	ENSMUSG00000029608.10	-0.949728	0.00884487	2.05331
	Zfpm1	ENSMUSG00000049577.15	-0.91771	5.45362e-19	18.2633				Flcn	ENSMUSG00000020692.14	0.624579	0.00392631	2.40602			Tcf7	ENSMUSG00000000782.15	-0.942143	0.000251785	3.59897
	Shox2	ENSMUSG00000027833.16	5.25526	5.48449e-19	18.2609				Nle1	ENSMUSG00000028029.10	-0.264964	0.0244013	1.61259			Rhbdl3	ENSMUSG00000017692.8	-0.911972	0.00696342	2.15718
	Mtcp1	ENSMUSG00000031200.16	1.85571	7.33085e-19	18.1348				Aimp1	ENSMUSG00000041205.8	-0.533137	5.75638e-06	5.23985			Ryr1	ENSMUSG00000030592.18	-0.908213	0.00285373	2.54459
	Rragd	ENSMUSG00000028278.14	-1.15227	1.02151e-18	17.9908				Map6d1	ENSMUSG00000029648.13	-0.291965	0.0457611	1.3395			Abi3bp	ENSMUSG00000035258.15	-0.906287	0.00471888	2.32616
	Dock9	ENSMUSG00000025558.17	1.21982	1.02151e-18	17.9908				Flt1	ENSMUSG00000021792.15	-0.389011	0.00147069	2.83248			Fbln5	ENSMUSG00000021186.9	-0.837441	0.00201667	2.69536
	Dmtn	ENSMUSG00000022099.17	-0.70566	1.03135e-18	17.9866				Prxl2a	ENSMUSG00000045795.10	0.367507	0.0485921	1.31343			Gli2	ENSMUSG00000048402.14	-0.836876	0.00741697	2.12977
	Dbp	ENSMUSG00000059824.12	-1.24277	1.13783e-18	17.9439				Whamm	ENSMUSG00000036948.17	0.440754	0.00276153	2.55885			Bicd2	ENSMUSG00000037933.16	-0.828542	0.00463707	2.33376
	Snx25	ENSMUSG00000038291.16	-0.845337	1.13783e-18	17.9439				Trappc14	ENSMUSG00000036411.10	0.623348	0.00140222	2.85318			Drd1	ENSMUSG00000021478.6	-0.82723	0.00818934	2.08675
	Nfasc	ENSMUSG00000026442.14	0.804321	2.01384e-18	17.696				9530077C05Rik	ENSMUSG00000001891.16	-0.382217	0.000127958	3.89293			Zswim5	ENSMUSG00000033948.3	-0.824482	0.000862083	3.06445
	E130308A19Rik	ENSMUSG00000045071.14	0.857519	4.17893e-18	17.3789				Ugp2	ENSMUSG00000042992.15	-0.366814	0.00204856	2.68855			Col6a4	ENSMUSG00000032572.9	-0.813484	0.00049986	3.30115
	Cap1	ENSMUSG00000028656.14	-0.745464	4.26556e-18	17.37				Borcs5	ENSMUSG00000050947.9	-0.228024	0.00966917	2.01461			Id4	ENSMUSG00000021379.2	-0.802869	0.00741697	2.12977
	Car12	ENSMUSG00000032373.15	-1.57342	4.94632e-18	17.3057				Amigo1	ENSMUSG00000039543.16	1.5586	0.000689969	3.16117			Theg	ENSMUSG00000020317.14	-0.798712	0.00101065	2.9954
	Krt9	ENSMUSG00000051617.3	-1.66756	4.97984e-18	17.3028				Cfap70	ENSMUSG00000029060.17	0.328259	0.000839227	3.07612			Pdzd2	ENSMUSG00000022197.16	-0.788698	0.00101065	2.9954
	Pde1b	ENSMUSG00000022489.6	-1.40636	1.01801e-17	16.9922				Mib2	ENSMUSG00000037475.15	0.257648	0.0413676	1.38334			Col23a1	ENSMUSG00000063564.13	-0.775613	5.07368e-07	6.29468
	Phyhip	ENSMUSG00000003469.9	-1.01119	1.06312e-17	16.9734				Thoc2	ENSMUSG00000027867.10	1.30713	0.0464752	1.33278			Nsmf	ENSMUSG00000006476.19	-0.761917	0.00111036	2.95454
	Mark2	ENSMUSG00000024969.15	-0.527979	2.41185e-17	16.6176				Spag17	ENSMUSG00000011179.8	-0.36103	0.00226454	2.64502			Krt77	ENSMUSG00000067594.6	-0.738605	0.0012205	2.91346
	Hoxc4	ENSMUSG00000075394.4	9.47416	2.78342e-17	16.5554				Odc1	ENSMUSG00000025473.16	2.09893	3.48112e-05	4.45828			Cntn5	ENSMUSG00000039488.15	-0.730747	0.00471888	2.32616
	Osbpl8	ENSMUSG00000020189.14	-1.10832	2.9888e-17	16.5245				Adam8	ENSMUSG00000009035.15	-0.177529	0.0486802	1.31265			Pptc7	ENSMUSG00000038582.15	-0.721664	0.00136641	2.86442
	Pde8b	ENSMUSG00000021684.17	-0.860664	3.21088e-17	16.4934				Tmem184b	ENSMUSG00000031644.19	0.53431	0.0055832	2.25312			Pitpnm2	ENSMUSG00000029406.15	-0.719641	0.00934019	2.02964
	Nrarp	ENSMUSG00000078202.3	-0.962578	3.60401e-17	16.4432				Nek1	ENSMUSG00000029703.10	0.435329	0.00314875	2.50186			En2	ENSMUSG00000039095.8	-0.704544	0.00818934	2.08675
	Ppp1r9b	ENSMUSG00000038976.12	-0.785759	4.11789e-17	16.3853				Lrwd1	ENSMUSG00000034640.9	-0.402492	0.0232058	1.6344			Npas2	ENSMUSG00000026077.15	-0.695178	0.00101065	2.9954
	Pcp4	ENSMUSG00000090223.2	-1.45599	9.09848e-17	16.041				Tiparp	ENSMUSG00000001962.8	0.37085	0.0212745	1.67214			Kcnj4	ENSMUSG00000044216.7	-0.694264	0.00101065	2.9954
	Lzts3	ENSMUSG00000037703.14	-1.15892	9.09848e-17	16.041				Fam50a	ENSMUSG00000027170.12	-0.223345	0.0181173	1.74191			Wfs1	ENSMUSG00000039474.13	-0.683538	0.00912622	2.03971
	Ppp1r1b	ENSMUSG00000061718.12	-1.48331	9.34972e-17	16.0292				Eif3m	ENSMUSG00000034361.10	-0.640736	3.51886e-05	4.4536			Arhgap10	ENSMUSG00000037148.8	-0.671094	0.00452672	2.34422
	Plxnb3	ENSMUSG00000031385.14	1.75646	1.38353e-16	15.859				Cpne2	ENSMUSG00000002602.16	-0.545882	7.76957e-05	4.1096			Pnp2	ENSMUSG00000068417.8	-0.665375	0.00818934	2.08675
	Rspo1	ENSMUSG00000028871.7	-1.89045	1.84166e-16	15.7348				Axl	ENSMUSG00000037503.12	-0.226336	0.0107958	1.96674			Kcnq5	ENSMUSG00000028033.16	-0.654388	0.00462018	2.33534
	Sec14l1	ENSMUSG00000020823.16	-0.910085	2.8815e-16	15.5404				Fam168b	ENSMUSG00000054843.8	-0.332414	0.00782972	2.10625			Fmo2	ENSMUSG00000040170.13	-0.624883	0.00884487	2.05331
	Gas7	ENSMUSG00000033066.15	-0.46944	3.68311e-16	15.4338				Atrnl1	ENSMUSG00000026895.7	-0.1933	0.0111739	1.95179			Gask1a	ENSMUSG00000038233.9	-0.592858	0.00234039	2.63071
	Rab15	ENSMUSG00000021062.15	-0.654076	4.22916e-16	15.3737				Ndufa8	ENSMUSG00000089736.2	1.41945	0.00200213	2.69851			Suv39h1	ENSMUSG00000039231.18	-0.592386	0.00912622	2.03971
	Hbegf	ENSMUSG00000024486.5	-1.06966	1.0468e-15	14.9801				Tgfbr3l	ENSMUSG00000006575.14	-0.277978	6.20098e-05	4.20754			Tmem164	ENSMUSG00000047045.17	-0.589448	0.00818934	2.08675
	Ski	ENSMUSG00000029050.15	-0.556322	1.08002e-15	14.9666				Rundc3a	ENSMUSG00000071659.3	-0.198189	0.000204682	3.68892			Sstr5	ENSMUSG00000050824.12	-0.585335	0.00234039	2.63071
	Hoxc5	ENSMUSG00000022485.3	4.94512	1.40762e-15	14.8515				Hnrnpul2	ENSMUSG00000090015.8	0.676352	0.00945869	2.02417			Vangl2	ENSMUSG00000026556.15	-0.577802	0.00471888	2.32616
	Prkcb	ENSMUSG00000052889.11	-0.934428	1.55331e-15	14.8087				Gm15446	ENSMUSG00000033703.9	0.498292	0.000888951	3.05112			Pnma8b	ENSMUSG00000070802.5	-0.556214	0.00965949	2.01505
	Tiam1	ENSMUSG00000002489.16	-0.784695	1.65517e-15	14.7812				Fcsk	ENSMUSG00000038180.11	0.840752	0.0182189	1.73948			Wiz	ENSMUSG00000024050.16	-0.547869	0.00463142	2.33429
	Hey1	ENSMUSG00000040289.8	-0.703192	2.31502e-15	14.6354				Spag4	ENSMUSG00000037151.8	-0.469283	0.00613995	2.21183			Tomm70a	ENSMUSG00000022752.9	-0.536186	0.00691695	2.16009
	Ppp1r1a	ENSMUSG00000022490.7	-1.01025	2.45582e-15	14.6098				Lrrc20	ENSMUSG00000000826.16	-0.223911	0.026297	1.58009			Casz1	ENSMUSG00000028977.16	-0.502065	0.00606917	2.21687
	St8sia3	ENSMUSG00000056812.13	-0.989643	2.71827e-15	14.5657				Dnajc5	ENSMUSG00000033610.15	-0.282512	0.0347079	1.45957			Cwh43	ENSMUSG00000029154.13	-0.474771	0.00929687	2.03166
	Tesc	ENSMUSG00000029359.13	-1.34569	3.14892e-15	14.5018				Pank1	ENSMUSG00000003363.15	-0.649576	0.00391021	2.4078			Kctd8	ENSMUSG00000037653.7	-0.440256	0.00101065	2.9954
	Pde7b	ENSMUSG00000019990.15	-1.18622	3.15559e-15	14.5009				Pld3	ENSMUSG00000037204.7	-0.484829	0.00109468	2.96071			Mgp	ENSMUSG00000030218.2	-0.390359	0.00445172	2.35147
	Pitpnm2	ENSMUSG00000029406.15	-0.709415	3.61041e-15	14.4424				Atg101	ENSMUSG00000058897.17	0.485006	0.000257418	3.58936			P2rx4	ENSMUSG00000029470.15	0.251531	0.00758006	2.12033
	Strn	ENSMUSG00000024077.15	-0.823271	3.87857e-15	14.4113				Col25a1	ENSMUSG00000028194.15	-0.363164	5.12923e-05	4.28995			Kif1a	ENSMUSG00000014602.15	0.309651	0.00201667	2.69536
	Hrk	ENSMUSG00000046607.6	-1.2013	5.57526e-15	14.2537				Ddah1	ENSMUSG00000059022.14	1.81485	6.80817e-05	4.16697			Hjurp	ENSMUSG00000044783.16	0.329651	0.00606917	2.21687
	Itpka	ENSMUSG00000027296.7	-1.0591	6.86231e-15	14.1635				Kcp	ENSMUSG00000027620.16	0.430782	0.00985216	2.00647			Pou3f1	ENSMUSG00000090125.3	0.375112	0.00471888	2.32616
	Cx3cl1	ENSMUSG00000031778.13	-0.92203	8.53682e-15	14.0687				Rbm39	ENSMUSG00000051335.6	-0.58202	0.000162137	3.79012			Gpr6	ENSMUSG00000046922.7	0.38306	0.000248678	3.60436
	Dscaml1	ENSMUSG00000032087.10	0.747474	8.96568e-15	14.0474				Gfod1	ENSMUSG00000078235.3	-0.378047	0.0389377	1.40963			Baiap2	ENSMUSG00000025372.16	0.399962	0.00800699	2.09653
	Smad3	ENSMUSG00000032402.12	-0.735116	1.05057e-14	13.9786				Fam43b	ENSMUSG00000051675.13	-0.239137	0.036047	1.44313			Sh3rf2	ENSMUSG00000057719.10	0.404885	0.00385154	2.41437
	Zswim5	ENSMUSG00000033948.3	-0.956179	1.24908e-14	13.9034				Trim32	ENSMUSG00000110105.1	0.654558	0.0466875	1.3308			Hrk	ENSMUSG00000046607.6	0.451883	0.00757381	2.12069
	Ptpdc1	ENSMUSG00000038042.10	0.93621	1.25728e-14	13.9006				Vmn2r29	ENSMUSG00000030247.9	-0.728991	0.000454902	3.34208			Ptcd1	ENSMUSG00000029624.10	0.511775	0.00529462	2.27617
	Hjurp	ENSMUSG00000044783.16	0.86882	1.45557e-14	13.837				Kcnj8	ENSMUSG00000035696.15	0.301544	0.00496176	2.30436			Ndufaf6	ENSMUSG00000050323.14	0.589372	0.00201667	2.69536
	Zfp950	ENSMUSG00000074733.14	1.39935	1.46445e-14	13.8343				Rnf38	ENSMUSG00000044197.8	-0.339057	0.0143902	1.84193			Runx2	ENSMUSG00000039153.16	0.711062	0.00136641	2.86442
	Fbxl16	ENSMUSG00000025738.7	-1.23728	1.63733e-14	13.7859				Gpr146	ENSMUSG00000036636.10	0.281772	0.0148498	1.82828			Ttc39c	ENSMUSG00000024424.15	0.769054	0.00929687	2.03166
	Rasgef1a	ENSMUSG00000030134.11	-0.753523	1.6578e-14	13.7805				Clcn7	ENSMUSG00000059974.10	-0.444878	0.00923439	2.03459			Mxd1	ENSMUSG00000001156.9	0.799307	0.0012205	2.91346
	Ccdc85b	ENSMUSG00000095098.1	-0.759631	1.91921e-14	13.7169				Ntm	ENSMUSG00000042942.18	1.16687	0.00246818	2.60762			Cdh6	ENSMUSG00000039385.5	0.881182	0.00333002	2.47755
	Neto2	ENSMUSG00000036902.11	-1.1785	2.01602e-14	13.6955				Greb1l	ENSMUSG00000020672.14	-0.621162	0.0205769	1.68662			Prkch	ENSMUSG00000021108.18	1.04058	0.00912622	2.03971
	Nfxl1	ENSMUSG00000072889.9	0.9231	2.01602e-14	13.6955				Sntg2	ENSMUSG00000031672.8	-0.273728	0.0467555	1.33017			H2-DMa	ENSMUSG00000037649.9	1.48052	0.00453261	2.34365
	Itpr1	ENSMUSG00000030102.11	-1.02466	2.02148e-14	13.6943				Got2	ENSMUSG00000022790.14	-0.234277	0.0106919	1.97095			Dlk1	ENSMUSG00000040856.17	1.92838	0.00702461	2.15338
	Myh7	ENSMUSG00000053093.16	-1.33509	2.20394e-14	13.6568				Igsf11	ENSMUSG00000053310.11	-0.978109	3.45235e-05	4.46188
	Ephx1	ENSMUSG00000038776.13	-0.895376	2.41218e-14	13.6176				Nrgn	ENSMUSG00000026469.14	-0.260666	0.0158868	1.79896
	Nedd4l	ENSMUSG00000024589.16	-0.762025	3.57032e-14	13.4473				Xpr1	ENSMUSG00000037466.13	0.595448	0.0374945	1.42603
	Rgs4	ENSMUSG00000038530.11	-1.56107	4.3782e-14	13.3587				Tedc1	ENSMUSG00000006386.15	-0.580104	0.0202406	1.69378
	Abca7	ENSMUSG00000035722.15	1.24031	5.91018e-14	13.2284				Tek	ENSMUSG00000038646.13	-0.28544	0.0393862	1.40466
	Tspan7	ENSMUSG00000058254.12	-0.528185	6.06892e-14	13.2169				Ramac	ENSMUSG00000063145.10	0.728782	4.17264e-05	4.37959
	Rgs20	ENSMUSG00000002459.17	-0.767582	7.5765e-14	13.1205				Bbs5	ENSMUSG00000041488.16	0.714948	0.00112879	2.94739
	Ccdc50	ENSMUSG00000038127.14	0.809401	9.78185e-14	13.0096				Stx3	ENSMUSG00000020890.11	-0.62693	0.0429671	1.36686
	Arhgap32	ENSMUSG00000041444.14	-0.723826	1.24653e-13	12.9043				Gucy2e	ENSMUSG00000055322.15	-0.444254	0.0062562	2.20369
	Gabrd	ENSMUSG00000029054.8	-1.2723	1.59859e-13	12.7963				Tns1	ENSMUSG00000058569.8	-0.234504	0.0107655	1.96797
	Ciart	ENSMUSG00000038550.10	-1.51867	1.63285e-13	12.7871				Tmed9	ENSMUSG00000006219.12	-0.708539	0.0353945	1.45106
	Ipcef1	ENSMUSG00000064065.15	2.17887	2.78041e-13	12.5559				Fblim1	ENSMUSG00000002297.16	0.866911	0.0204244	1.68985
	Id4	ENSMUSG00000021379.2	-0.79506	3.08326e-13	12.511				Dbf4	ENSMUSG00000044927.6	-0.507203	1.52147e-05	4.81774
	Stard10	ENSMUSG00000030688.15	-0.79014	3.1324e-13	12.5041				H1f10	ENSMUSG00000024146.9	-0.344156	0.00424624	2.372
	Rxrg	ENSMUSG00000015843.10	-1.53423	3.30014e-13	12.4815				Cript	ENSMUSG00000032782.19	0.6815	6.6719e-06	5.17575
	Ppp3ca	ENSMUSG00000028161.17	-1.08203	3.50068e-13	12.4558				Cntrob	ENSMUSG00000032491.14	1.37179	0.000801262	3.09623
	Rassf3	ENSMUSG00000025795.8	-0.685481	4.13783e-13	12.3832				Nradd	ENSMUSG00000019737.14	1.70185	0.0012341	2.90865
	Mn1	ENSMUSG00000070576.4	-0.986137	4.48548e-13	12.3482				Syne4	ENSMUSG00000028710.17	-0.452697	0.0316951	1.49901
	Tcf7	ENSMUSG00000000782.15	-1.22539	4.9233e-13	12.3077				Atpaf1	ENSMUSG00000059040.4	-0.336282	0.0438713	1.35782
	Ptpn5	ENSMUSG00000030854.17	-1.03099	4.93537e-13	12.3067				Eno1b	ENSMUSG00000031986.6	0.443446	0.00175639	2.75538
	Phactr1	ENSMUSG00000054728.16	-0.918574	6.17476e-13	12.2094				Sprtn	ENSMUSG00000025578.9	0.744797	4.78331e-07	6.32027
	Anks1b	ENSMUSG00000058589.14	-0.779025	6.27411e-13	12.2024				Cbx8	ENSMUSG00000002266.17	0.843959	0.0160751	1.79385
	Gsk3b	ENSMUSG00000022812.14	-0.686676	6.68914e-13	12.1746				Zim1	ENSMUSG00000025277.14	-0.275578	0.000168655	3.773
	Arhgef1	ENSMUSG00000040940.18	1.09422	8.34672e-13	12.0785				Abhd6	ENSMUSG00000036257.15	-0.23106	0.00641325	2.19292
	Arhgap10	ENSMUSG00000037148.8	-1.19033	8.65825e-13	12.0626				Pnpla8	ENSMUSG00000031862.10	0.316336	0.00278363	2.55539
	Entpd3	ENSMUSG00000041608.8	-0.956593	8.85118e-13	12.053				Atp13a1	ENSMUSG00000014294.4	-0.226495	0.0415266	1.38167
	Gask1b	ENSMUSG00000027955.16	-1.11197	1.03477e-12	11.9852				Ndufa2	ENSMUSG00000009741.15	0.587236	0.000947512	3.02342
	Calm1	ENSMUSG00000001175.14	-0.711801	1.21906e-12	11.914				Ubp1	ENSMUSG00000027709.9	0.570366	0.0023436	2.63012
	Mink1	ENSMUSG00000020827.18	-0.674674	1.23394e-12	11.9087				Mccc1	ENSMUSG00000044770.14	0.797787	0.0181126	1.74202
	Chst1	ENSMUSG00000027221.5	-0.612604	1.25342e-12	11.9019				Scml4	ENSMUSG00000078552.10	1.7216	0.000181585	3.74092
	Flnb	ENSMUSG00000025278.9	0.725453	1.43948e-12	11.8418				Dcdc2b	ENSMUSG00000051786.15	0.288456	0.0123242	1.90924
	Tomm70a	ENSMUSG00000022752.9	-0.89212	1.58861e-12	11.799				Tubgcp6	ENSMUSG00000031274.16	0.796025	0.0271111	1.56685
	Cacng4	ENSMUSG00000020723.3	-0.999585	1.65331e-12	11.7816				Col4a5	ENSMUSG00000110086.1	-0.885169	0.000496997	3.30365
	Atp2b1	ENSMUSG00000019943.10	-0.959089	1.65331e-12	11.7816				Gm45623	ENSMUSG00000042148.8	-0.418979	0.0106731	1.97171
	Adcy5	ENSMUSG00000022840.9	-1.25226	1.68808e-12	11.7726				Cox10	ENSMUSG00000055447.19	-0.259596	0.023065	1.63705
	Amz1	ENSMUSG00000050022.16	-1.31379	1.84545e-12	11.7339				Cd47	ENSMUSG00000039167.11	-0.606043	0.01087	1.96377
	Klf16	ENSMUSG00000035397.8	-0.988194	1.89654e-12	11.722				Adgrl4	ENSMUSG00000043496.7	-0.533056	0.00231394	2.63565
	Gnb5	ENSMUSG00000032192.9	-0.985653	1.89864e-12	11.7216				Tril	ENSMUSG00000029557.7	-0.346398	0.0296616	1.5278
	Akt2	ENSMUSG00000004056.15	-0.698543	2.21853e-12	11.6539				Mrm2	ENSMUSG00000025155.15	0.449772	3.78011e-05	4.4225
	Fibcd1	ENSMUSG00000026841.7	-1.60627	2.70655e-12	11.5676				Dus1l	ENSMUSG00000003974.6	-0.638634	2.80284e-08	7.5524
	Gpr153	ENSMUSG00000042804.13	-0.877036	2.96549e-12	11.5279				Grm3	ENSMUSG00000022721.19	0.521117	0.000201693	3.69531
	Bcr	ENSMUSG00000009681.10	-1.08717	3.25382e-12	11.4876				Trmt2a	ENSMUSG00000030321.15	1.13138	5.78843e-05	4.23744
	Ppp2r2a	ENSMUSG00000022052.9	-0.679618	3.31852e-12	11.4791				Efcab12	ENSMUSG00000016664.16	-0.322519	0.00338837	2.47001
	Camk4	ENSMUSG00000038128.7	-1.07731	3.34183e-12	11.476				Pacsin2	ENSMUSG00000023999.14	0.646316	0.0154876	1.81002
	Ctxn1	ENSMUSG00000048644.8	-0.723949	3.75286e-12	11.4256				Kif6	ENSMUSG00000024759.13	0.278048	0.0347312	1.45928
	Arel1	ENSMUSG00000042350.13	-0.907819	3.99871e-12	11.3981				Atl3	ENSMUSG00000067653.12	1.79894	0.00401017	2.39684
	Pxk	ENSMUSG00000033885.15	0.568516	4.13002e-12	11.384				Ankrd23	ENSMUSG00000063320.11	0.61045	0.00109089	2.96222
	Gucy1a1	ENSMUSG00000033910.13	-0.911995	4.40646e-12	11.3559				1190007I07Rik	ENSMUSG00000038570.15	0.602292	0.0397209	1.40098
	Zfp180	ENSMUSG00000057101.8	-0.586808	4.69383e-12	11.3285				Saxo2	ENSMUSG00000078799.5	-3.72555	0.0289936	1.5377
	Ywhaz	ENSMUSG00000022285.17	-0.551569	5.05084e-12	11.2966				Sult2a5	ENSMUSG00000036552.18	0.969707	8.52187e-05	4.06946
	Dgkb	ENSMUSG00000036095.11	-1.03188	5.42636e-12	11.2655				Ermard	ENSMUSG00000022403.15	-0.267238	0.0018578	2.731
	Cacna2d3	ENSMUSG00000021991.9	-1.06592	5.58972e-12	11.2526				St13	ENSMUSG00000068206.13	0.484179	0.000288671	3.5396
	Synpo	ENSMUSG00000043079.17	-0.60299	6.17798e-12	11.2092				Pick1	ENSMUSG00000041890.17	0.366988	7.1244e-06	5.14725
	Ngef	ENSMUSG00000026259.14	-0.866986	6.58469e-12	11.1815				Git2	ENSMUSG00000026797.16	-0.298222	0.000182831	3.73795
	Pmepa1	ENSMUSG00000038400.15	-0.926713	6.73149e-12	11.1719				Stxbp1	ENSMUSG00000040054.16	0.395325	0.000356355	3.44812
	Pdyn	ENSMUSG00000027400.11	-1.40923	8.32997e-12	11.0794				Baz2a	ENSMUSG00000015575.14	0.274644	0.0349293	1.45681
	Lmx1b	ENSMUSG00000038765.13	4.42815	9.56102e-12	11.0195				Atp6v0e	ENSMUSG00000032305.15	0.252259	0.0289702	1.53805
	Sh3bgrl3	ENSMUSG00000028843.8	-0.545097	9.59031e-12	11.0182				Fam219b	ENSMUSG00000008153.11	-0.405729	0.00726604	2.1387
	Kcnh4	ENSMUSG00000035355.15	-1.16732	1.08718e-11	10.9637				Clstn3	ENSMUSG00000025533.15	0.615571	0.000186084	3.73029
	Necab2	ENSMUSG00000031837.14	-1.04604	1.2314e-11	10.9096				Asl	ENSMUSG00000032763.11	0.353981	0.0329066	1.48272
	Tjap1	ENSMUSG00000012296.16	1.10471	1.26731e-11	10.8971				Ilvbl	ENSMUSG00000029033.16	-0.348949	0.00444138	2.35248
	Dlg2	ENSMUSG00000052572.17	-0.586414	1.37481e-11	10.8618				Acap3	ENSMUSG00000041669.15	-0.843471	7.13839e-05	4.1464
	Bhlhe40	ENSMUSG00000030103.11	-0.824748	1.41077e-11	10.8505				Prima1	ENSMUSG00000031791.8	-0.314184	0.00292951	2.5332
	Col5a3	ENSMUSG00000004098.7	2.14398	1.48243e-11	10.829				Tmem38a	ENSMUSG00000032281.11	-0.420549	0.00493578	2.30664
	Bcl11b	ENSMUSG00000048251.15	-0.88667	1.56137e-11	10.8065				Acsbg1	ENSMUSG00000022508.5	0.230627	0.0193493	1.71334
	Pdpk1	ENSMUSG00000024122.16	-0.624186	1.62696e-11	10.7886				Bcl6	ENSMUSG00000057177.12	-0.346375	8.11159e-05	4.09089
	Camk2b	ENSMUSG00000057897.14	-0.800035	1.65578e-11	10.781				Gsk3a	ENSMUSG00000020116.7	-0.30209	0.0494385	1.30594
	Cnst	ENSMUSG00000038949.8	-0.748333	1.71539e-11	10.7656				Pno1	ENSMUSG00000028820.13	0.479496	0.0174336	1.75861
	Sox11	ENSMUSG00000063632.6	0.926683	1.92036e-11	10.7166				Sfpq	ENSMUSG00000002871.14	0.42688	0.000311548	3.50648
	Ttc9	ENSMUSG00000042734.6	-0.536574	1.95565e-11	10.7087				Tpra1	ENSMUSG00000051396.15	0.589796	0.000974144	3.01138
	Socs5	ENSMUSG00000037104.9	-0.651697	1.96801e-11	10.706				Gm45902	ENSMUSG00000031617.16	-0.244372	0.0471637	1.32639
	Smoc1	ENSMUSG00000021136.13	0.856936	2.80077e-11	10.5527				Tmem184c	ENSMUSG00000039953.13	-0.292846	0.00411499	2.38563
	Ppp1r16b	ENSMUSG00000037754.13	-0.633206	2.88853e-11	10.5393				Clstn1	ENSMUSG00000070803.6	-1.28625	0.000306641	3.51337
	Neo1	ENSMUSG00000032340.8	0.556383	2.89344e-11	10.5386				Cited4	ENSMUSG00000029534.17	0.481004	5.56095e-05	4.25485
	Baz2b	ENSMUSG00000026987.16	0.850034	2.95662e-11	10.5292				St7	ENSMUSG00000026878.17	-0.21702	0.00432015	2.3645
	Atp11a	ENSMUSG00000031441.15	0.803181	3.03032e-11	10.5185				Rab14	ENSMUSG00000038884.14	0.826071	0.000142439	3.84637
	Ppp4r4	ENSMUSG00000021209.12	-0.982278	3.0986e-11	10.5088				Shfl	ENSMUSG00000047379.6	-0.428843	0.00717708	2.14405
	Tmem39a	ENSMUSG00000002845.14	1.25368	3.0986e-11	10.5088				B4gat1	ENSMUSG00000049086.8	-0.279714	0.0075135	2.12416
	Ttc3	ENSMUSG00000040785.19	-0.458973	3.22301e-11	10.4917				Bmyc	ENSMUSG00000062563.15	0.82001	3.31005e-05	4.48017
	Ttl	ENSMUSG00000027394.13	-0.552035	3.50343e-11	10.4555				Cys1	ENSMUSG00000039391.11	1.17856	0.0224463	1.64886
	Shank3	ENSMUSG00000022623.16	-1.04966	3.54631e-11	10.4502				Ccdc81	ENSMUSG00000043940.15	0.184779	0.029275	1.5335
	Zfp706	ENSMUSG00000062397.8	-0.557894	3.62767e-11	10.4404				Wdfy3	ENSMUSG00000004567.16	0.332957	0.000288136	3.5404
	Camkv	ENSMUSG00000032936.13	-0.907942	4.05855e-11	10.3916				Mcoln1	ENSMUSG00000013593.12	-0.244502	0.0265011	1.57674
	Zfp488	ENSMUSG00000044519.8	1.23095	4.41213e-11	10.3554				Ndufs2	ENSMUSG00000019734.16	1.98673	2.53477e-05	4.59606
	Ptpru	ENSMUSG00000028909.17	1.40745	4.81224e-11	10.3177				Tmc4	ENSMUSG00000075569.10	1.16255	0.000987408	3.0055
	Cyfip2	ENSMUSG00000020340.16	-0.762478	4.83694e-11	10.3154				Pms2	ENSMUSG00000032011.5	-0.349143	0.0363718	1.43923
	Clspn	ENSMUSG00000042489.15	-1.56536	5.21236e-11	10.283				Thy1	ENSMUSG00000090210.7	1.78637	2.06932e-05	4.68417
	Npas2	ENSMUSG00000026077.15	-0.804129	5.50184e-11	10.2595				Itga10	ENSMUSG00000003072.15	-0.205191	0.0453154	1.34375
	Ndel1	ENSMUSG00000018736.14	-0.428079	5.53604e-11	10.2568				Atp5d	ENSMUSG00000031605.8	-0.243809	0.0237931	1.62355
	Prmt8	ENSMUSG00000030350.8	-0.904135	5.77988e-11	10.2381				Klhl2	ENSMUSG00000029020.13	-0.303284	0.0019302	2.7144
	Ptms	ENSMUSG00000030122.12	-0.483142	6.39227e-11	10.1943				Mfn2	ENSMUSG00000060019.5	-0.309618	0.0409143	1.38812
	Clasp2	ENSMUSG00000033392.16	0.465018	8.13694e-11	10.0895				None	ENSMUSG00000040459.11	0.812101	8.47476e-05	4.07187
	Arf3	ENSMUSG00000051853.10	-0.691388	8.64407e-11	10.0633				Arglu1	ENSMUSG00000022110.13	-0.24149	0.0368859	1.43314
	Cdk5r1	ENSMUSG00000048895.13	-0.548459	9.34704e-11	10.0293				Sucla2	ENSMUSG00000073468.12	0.918078	2.77136e-05	4.55731
	Rasgrp2	ENSMUSG00000032946.16	-1.23833	9.46402e-11	10.0239				Sft2d1	ENSMUSG00000024750.10	-0.262467	0.00615784	2.21057
	Phyhd1	ENSMUSG00000079484.12	1.88212	9.63679e-11	10.0161				Zfand5	ENSMUSG00000039621.13	-0.272757	0.00210646	2.67645
	Ido1	ENSMUSG00000031551.12	-1.57219	9.9252e-11	10.0033				Prex1	ENSMUSG00000040648.14	0.43857	0.00144783	2.83928
	Spcs3	ENSMUSG00000054408.9	-0.58828	1.00109e-10	9.99953				Ppip5k2	ENSMUSG00000074340.9	1.75623	0.00244867	2.61107
	Atg16l2	ENSMUSG00000047767.17	1.30079	1.03879e-10	9.98347				Ovgp1	ENSMUSG00000035237.7	-1.07088	8.98015e-05	4.04672
	Msl1	ENSMUSG00000052915.14	-0.435574	1.14941e-10	9.93953				Lcat	ENSMUSG00000052142.15	0.751962	0.00139078	2.85674
	Gabra4	ENSMUSG00000029211.11	-0.936617	1.18381e-10	9.92672				Rasal3	ENSMUSG00000006676.16	0.362845	0.000313234	3.50413
	Jcad	ENSMUSG00000033960.6	-0.814688	1.21925e-10	9.91391				Usp19	ENSMUSG00000028047.11	1.29657	0.000263752	3.5788
	Rhbdl3	ENSMUSG00000017692.8	-0.867843	1.24293e-10	9.90555				Thbs3	ENSMUSG00000005237.14	1.17724	0.000280446	3.55215
	AI593442	ENSMUSG00000078307.3	-1.18713	1.4812e-10	9.82939				Dnah2	ENSMUSG00000040097.16	-0.335391	0.00437476	2.35905
	Erlin1	ENSMUSG00000025198.16	-0.774738	1.50163e-10	9.82344				Flywch1	ENSMUSG00000022142.8	0.342135	0.00124319	2.90546
	N4bp2	ENSMUSG00000037795.14	0.945432	1.53047e-10	9.81518				Nup155	ENSMUSG00000000916.15	0.861197	0.000106559	3.97241
	Bmp7	ENSMUSG00000008999.7	-1.05978	1.60714e-10	9.79395				Nsun5	ENSMUSG00000020516.15	0.239015	0.0482361	1.31663
	Sipa1l1	ENSMUSG00000042700.16	-0.807911	1.65329e-10	9.78165				Rps6kb1	ENSMUSG00000047757.16	-0.574551	0.0103965	1.98311
	P2rx4	ENSMUSG00000029470.15	0.709861	1.67415e-10	9.7762				Fancb	ENSMUSG00000035293.13	0.498238	0.00901017	2.04527
	Adra2c	ENSMUSG00000045318.6	-1.19196	1.67656e-10	9.77558				G2e3	ENSMUSG00000039640.7	-0.248928	0.0147232	1.832
	Ackr2	ENSMUSG00000044534.8	-1.6623	1.74892e-10	9.75723				Mrpl12	ENSMUSG00000038302.14	-0.272915	0.00637123	2.19578
	Mapk1	ENSMUSG00000063358.17	-0.643808	1.81199e-10	9.74185				Afg1l	ENSMUSG00000074918.4	-0.345075	0.0130159	1.88553
	Stmn2	ENSMUSG00000027500.10	0.791167	1.87526e-10	9.72694				Inafm2	ENSMUSG00000043614.13	0.398217	0.0320467	1.49422
	Smim45	ENSMUSG00000068099.4	-0.482948	1.89606e-10	9.72215				Vps37d	ENSMUSG00000015357.10	-0.204359	0.0202406	1.69378
	Prkcz	ENSMUSG00000029053.16	-0.553218	1.99587e-10	9.69987				Clpx	ENSMUSG00000020598.16	-0.236138	0.00186518	2.72928
	Grm4	ENSMUSG00000063239.17	-1.12714	2.05592e-10	9.68699				Nrcam	ENSMUSG00000075316.11	1.37216	2.8127e-08	7.55088
	Otud7b	ENSMUSG00000038495.14	1.23202	2.09646e-10	9.67851				Scn9a	ENSMUSG00000027439.9	-0.199816	0.0338735	1.47014
	Rin1	ENSMUSG00000024883.7	-0.860573	2.1045e-10	9.67685				Gzf1	ENSMUSG00000043411.15	0.596244	1.7689e-05	4.7523
	Ncan	ENSMUSG00000002341.8	-0.575984	2.14381e-10	9.66881				Usp48	ENSMUSG00000031864.16	0.72377	1.32128e-07	6.87901
	Ubtf	ENSMUSG00000020923.17	-0.483255	2.36798e-10	9.62562				Ints10	ENSMUSG00000031570.17	0.626828	5.62269e-06	5.25006
	Flrt3	ENSMUSG00000051379.12	-0.958458	2.49207e-10	9.60344				Plpp5	ENSMUSG00000046186.8	1.05761	0.0297036	1.52719
	Stc1	ENSMUSG00000014813.9	-1.3364	2.72404e-10	9.56479				Cd109	ENSMUSG00000036299.4	-0.190244	0.0466503	1.33115
	Slc25a25	ENSMUSG00000026819.15	-0.69848	2.98033e-10	9.52574				BC031181	ENSMUSG00000006731.10	-0.215218	0.0362523	1.44066
	Ier5l	ENSMUSG00000089762.3	-1.11592	3.11798e-10	9.50613				B4galnt1	ENSMUSG00000013033.16	-0.292364	0.0471549	1.32647
	Prob1	ENSMUSG00000073600.4	1.37471	3.29644e-10	9.48195				Adgrl1	ENSMUSG00000027208.14	1.35172	0.00755372	2.12184
	Agfg2	ENSMUSG00000029722.15	-0.851078	3.34009e-10	9.47624				Fgf7	ENSMUSG00000025586.17	0.417943	0.0436533	1.35998
	Chdh	ENSMUSG00000015970.19	1.50822	3.53125e-10	9.45207				Cpeb1	ENSMUSG00000026817.14	-0.348694	1.61398e-06	5.7921
	Ankrd16	ENSMUSG00000047909.11	1.20741	3.70188e-10	9.43158				Ak1	ENSMUSG00000019986.17	0.699575	1.26423e-05	4.89817
	Syndig1l	ENSMUSG00000071234.3	-1.40584	3.83582e-10	9.41614				Ahi1	ENSMUSG00000045282.7	0.803099	0.00176674	2.75283
	Kbtbd11	ENSMUSG00000055675.6	-0.546342	3.83582e-10	9.41614				Tmem86b	ENSMUSG00000020027.18	-0.671905	5.15456e-06	5.28781
	Islr2	ENSMUSG00000051243.14	1.28591	3.83582e-10	9.41614				Socs2	ENSMUSG00000055932.15	-0.222023	0.0109561	1.96034
	Kcnab1	ENSMUSG00000027827.16	-1.14514	3.91348e-10	9.40744				Fto	ENSMUSG00000026739.13	0.270695	0.03918	1.40694
	Gpr12	ENSMUSG00000041468.7	-0.771866	3.962e-10	9.40209				Bmi1	ENSMUSG00000039069.19	0.685928	0.000139301	3.85605
	Sulf2	ENSMUSG00000006800.14	1.02864	4.13162e-10	9.38388				Mtg2	ENSMUSG00000028457.18	1.86695	0.0182569	1.73857
	Krt10	ENSMUSG00000019761.10	-1.16158	4.44188e-10	9.35243				Atp8b5	ENSMUSG00000056692.13	-0.492347	2.65792e-08	7.57546
	Htr1b	ENSMUSG00000049511.5	-1.36555	4.59027e-10	9.33816				Ilrun	ENSMUSG00000011958.17	0.346211	0.00144605	2.83982
	Spns2	ENSMUSG00000040447.15	1.25535	4.90649e-10	9.30923				Bnip2	ENSMUSG00000020131.14	1.71509	1.88837e-06	5.72391
	Junb	ENSMUSG00000052837.6	-1.12765	5.12223e-10	9.29054				Pcsk4	ENSMUSG00000030486.9	0.569281	0.000867811	3.06157
	Crispld1	ENSMUSG00000025776.13	-1.01247	5.39544e-10	9.26797				Zfp108	ENSMUSG00000020628.16	-0.275038	0.0340463	1.46793
	Nrbp2	ENSMUSG00000075590.4	1.30231	5.47709e-10	9.26145				Trappc12	ENSMUSG00000049892.7	-0.875255	0.0219567	1.65843
	Baiap2	ENSMUSG00000025372.16	-0.798993	5.6667e-10	9.24667				Rasd1	ENSMUSG00000058006.12	0.738821	9.06093e-05	4.04283
	Myh7b	ENSMUSG00000074652.3	-1.18369	6.65928e-10	9.17657				Mdn1	ENSMUSG00000034601.17	0.620533	3.50856e-05	4.45487
	Ap1s1	ENSMUSG00000004849.14	-0.833488	7.0826e-10	9.14981				2700049A03Rik	ENSMUSG00000074264.12	1.85565	0.000784018	3.10567
	Slc22a3	ENSMUSG00000023828.3	-1.39434	7.40777e-10	9.13031				Amy1	ENSMUSG00000021079.16	0.732858	5.63317e-05	4.24925
	Dok4	ENSMUSG00000040631.8	-0.848384	7.40777e-10	9.13031				Timm9	ENSMUSG00000037455.16	0.477579	4.30922e-06	5.3656
	Arhgef37	ENSMUSG00000045094.7	1.46521	7.40777e-10	9.13031				Slc18b1	ENSMUSG00000053091.16	0.358171	0.0177909	1.7498
	Jph4	ENSMUSG00000022208.12	-0.601909	7.4709e-10	9.12663				Lins1	ENSMUSG00000024006.17	0.779402	0.000238693	3.62216
	Arrdc2	ENSMUSG00000002910.11	1.50366	7.60208e-10	9.11907				Stk38	ENSMUSG00000030007.8	-0.192212	0.0170886	1.76729
	Osbpl5	ENSMUSG00000037606.18	0.664606	7.66303e-10	9.1156				Cct7	ENSMUSG00000015501.10	-0.265665	0.029432	1.53118
	Hdac1	ENSMUSG00000028800.15	0.897682	7.7501e-10	9.11069				Hivep2	ENSMUSG00000003847.16	0.334811	0.0004991	3.30181
	Chrm4	ENSMUSG00000040495.4	-1.26603	7.84033e-10	9.10567				Nfat5	ENSMUSG00000005354.16	-0.244591	0.0226777	1.6444
	En2	ENSMUSG00000039095.8	2.16169	8.15765e-10	9.08843				Txn2	ENSMUSG00000027276.7	-0.459491	0.0339547	1.4691
	Meis2	ENSMUSG00000027210.20	-0.894988	8.18955e-10	9.08674				Jag1	ENSMUSG00000028910.12	0.588434	0.000259706	3.58552
	Slc4a11	ENSMUSG00000074796.10	-1.99692	8.95922e-10	9.04773				Mecr	ENSMUSG00000030401.16	-0.319364	0.00329295	2.48241
	Itgad	ENSMUSG00000070369.13	3.31368	8.98934e-10	9.04627				Rtn2	ENSMUSG00000034135.15	-0.223687	0.021495	1.66766
	Cd4	ENSMUSG00000023274.14	-1.602	9.5186e-10	9.02143				Sik3	ENSMUSG00000086040.8	-0.486837	0.0361566	1.44181
	Egr4	ENSMUSG00000071341.4	-1.46829	9.5186e-10	9.02143				Wipf3	ENSMUSG00000028690.4	-0.409901	0.0203157	1.69217
	Ano3	ENSMUSG00000074968.11	-1.1115	1.08344e-09	8.9652				Mmachc	ENSMUSG00000026489.13	-0.361892	0.0262727	1.5805
	Ubqln4	ENSMUSG00000008604.11	-0.55234	1.092e-09	8.96178				Coq8a	ENSMUSG00000021486.7	-0.212939	0.0119845	1.92138
	Bicd2	ENSMUSG00000037933.16	0.388004	1.092e-09	8.96178				Prelid1	ENSMUSG00000028017.7	1.06403	0.000382587	3.41727
	Spry2	ENSMUSG00000022114.5	-0.657676	1.1173e-09	8.95183				Egf	ENSMUSG00000057411.8	0.469033	0.000289112	3.53893
	Lrba	ENSMUSG00000028080.16	-0.590783	1.14282e-09	8.94202				Antkmt	ENSMUSG00000032320.7	-0.337011	0.00208655	2.68057
	Plekha2	ENSMUSG00000031557.16	0.532633	1.15933e-09	8.93579				Rcn2	ENSMUSG00000024352.11	0.799494	0.00279516	2.55359
	Trim3	ENSMUSG00000036989.16	0.483857	1.26111e-09	8.89925				Spata24	ENSMUSG00000015880.13	1.22085	0.0473181	1.32497
	Slc25a27	ENSMUSG00000023912.10	0.936585	1.28799e-09	8.89009				Ncapg	ENSMUSG00000034206.15	0.998646	0.000107685	3.96784
	Plcl2	ENSMUSG00000038910.7	-0.753283	1.30228e-09	8.8853				Polq	ENSMUSG00000040998.18	-0.604867	0.00027741	3.55688
	Mdm4	ENSMUSG00000054387.13	0.824316	1.43976e-09	8.84171				Npnt	ENSMUSG00000039801.7	0.632347	5.34e-05	4.27246
	Ankrd63	ENSMUSG00000078137.1	-1.10592	1.47269e-09	8.83189				Cplane1	ENSMUSG00000025477.14	-0.34685	0.000994681	3.00232
	Smarcd3	ENSMUSG00000028949.13	-0.801304	1.47269e-09	8.83189				Inpp5a	ENSMUSG00000020697.16	0.379363	0.0029731	2.52679
	Celf1	ENSMUSG00000005506.16	-0.464416	1.47269e-09	8.83189				Lig3	ENSMUSG00000024908.15	0.22749	0.00142376	2.84656
	Kcnh3	ENSMUSG00000037579.7	-0.935226	1.51151e-09	8.82059				Ppp6r3	ENSMUSG00000039087.17	0.911115	0.000123739	3.90749
	Lingo3	ENSMUSG00000051067.8	-1.15513	1.51828e-09	8.81865				Rreb1	ENSMUSG00000038467.15	-0.29531	0.000101786	3.99231
	Rhebl1	ENSMUSG00000023755.10	1.52057	1.55855e-09	8.80728				Chmp4b	ENSMUSG00000029221.15	-0.13942	0.0304045	1.51706
	Rarb	ENSMUSG00000017491.9	-1.06998	1.69743e-09	8.77021				Slc30a9	ENSMUSG00000000441.17	0.314766	0.000693957	3.15867
	Plcxd1	ENSMUSG00000064247.14	-0.727352	1.69743e-09	8.77021				Raf1	ENSMUSG00000044365.15	0.460093	0.00192285	2.71605
	Cdk17	ENSMUSG00000020015.10	-0.705889	1.69743e-09	8.77021				Cxxc4	ENSMUSG00000053841.15	0.148132	0.0427939	1.36862
	Cox7a2l	ENSMUSG00000024248.14	-0.393612	1.71399e-09	8.76599				Txlna	ENSMUSG00000024393.14	-0.193266	0.0248592	1.60451
	Jsrp1	ENSMUSG00000020216.13	-1.46229	1.77957e-09	8.74969				Prrc2a	ENSMUSG00000078762.10	0.609616	0.0443545	1.35306
	C2cd2l	ENSMUSG00000032120.11	-0.868984	1.96733e-09	8.70612				Haus5	ENSMUSG00000034593.16	-0.462986	0.000512598	3.29022
	Zfp276	ENSMUSG00000001065.15	1.01254	1.96733e-09	8.70612				Myo5a	ENSMUSG00000030703.8	1.63763	0.00228213	2.64166
	Grm1	ENSMUSG00000019828.13	-0.927899	1.97019e-09	8.70549				Gdpd3	ENSMUSG00000035024.16	0.381924	0.00878833	2.05609
	Nhsl2	ENSMUSG00000079481.11	-0.763106	1.97246e-09	8.70499				Ncapd3	ENSMUSG00000031373.4	-0.434961	0.0352024	1.45343
	Eif2ak4	ENSMUSG00000005102.13	0.559744	1.97246e-09	8.70499				Car5b	ENSMUSG00000028995.14	0.442702	0.0311836	1.50607
	Dpy19l3	ENSMUSG00000043671.14	-0.902657	2.0372e-09	8.69097				Fam126a	ENSMUSG00000047721.8	-0.335214	0.0105658	1.9761
	Caly	ENSMUSG00000025468.15	-0.663144	2.08138e-09	8.68165				Bola2	ENSMUSG00000052934.14	-0.409568	0.0014933	2.82585
	Arl3	ENSMUSG00000025035.8	-0.544147	2.32369e-09	8.63382				Fbxo31	ENSMUSG00000022838.14	1.10638	0.00691348	2.1603
	Auts2	ENSMUSG00000029673.17	-0.766292	2.37114e-09	8.62504				Eaf2	ENSMUSG00000019796.12	-0.285541	0.0180285	1.74404
	Kcnip2	ENSMUSG00000025221.15	-1.05491	2.48121e-09	8.60534				Lrp11	ENSMUSG00000003808.18	0.474191	0.000584712	3.23306
	Cacng3	ENSMUSG00000066189.9	-0.954504	2.48732e-09	8.60427				Farsa	ENSMUSG00000054405.14	-0.409445	0.000607317	3.21658
	Ppp1r7	ENSMUSG00000026275.13	-0.650298	2.50528e-09	8.60114				Dnajc8	ENSMUSG00000024359.9	-0.228513	0.00413242	2.3838
	Il12rb1	ENSMUSG00000000791.9	1.79382	2.75669e-09	8.55961				Hspa9	ENSMUSG00000044835.15	0.470508	6.63169e-06	5.17838
	Tpm1	ENSMUSG00000032366.15	-0.630626	2.96873e-09	8.52743				Ankrd45	ENSMUSG00000019767.12	1.17676	0.0485005	1.31425
	Tacc1	ENSMUSG00000065954.11	-0.435387	2.99329e-09	8.52385				Ccdc170	ENSMUSG00000044117.12	-0.321484	9.16241e-06	5.03799
	Srm	ENSMUSG00000006442.10	-0.671405	3.03606e-09	8.51769				Bmerb1	ENSMUSG00000063296.5	0.39464	0.0229386	1.63943
	Nckap1	ENSMUSG00000027002.13	-0.517043	3.03606e-09	8.51769				Tmem117	ENSMUSG00000073856.11	0.672977	0.0268158	1.57161
	Phex	ENSMUSG00000057457.11	-1.51363	3.27323e-09	8.48502				Iqck	ENSMUSG00000021363.14	0.834681	4.46583e-08	7.3501
	Abca2	ENSMUSG00000026944.18	0.741134	3.29917e-09	8.48159				Mak	ENSMUSG00000040548.16	-0.303641	7.42576e-06	5.12926
	Xaf1	ENSMUSG00000040483.15	1.29404	3.3109e-09	8.48005				Tex2	ENSMUSG00000017421.18	0.534559	0.000150855	3.82144
	Sesn3	ENSMUSG00000032009.8	-0.555947	3.43996e-09	8.46345				Zfp207	ENSMUSG00000002379.7	-0.308743	0.012736	1.89497
	Filip1	ENSMUSG00000034898.16	-0.862339	3.51893e-09	8.45359				Ndufa11	ENSMUSG00000066456.14	0.421477	0.00175834	2.7549
	Tamalin	ENSMUSG00000000531.5	-0.740666	3.5772e-09	8.44646				Hmgn3	ENSMUSG00000032855.6	0.618789	9.11235e-05	4.04037
	Myo5b	ENSMUSG00000025885.18	-0.791362	3.67767e-09	8.43443				Pkd1	ENSMUSG00000034402.3	-0.57481	0.0419185	1.37759
	Tmod1	ENSMUSG00000028328.13	-0.462557	3.82243e-09	8.41766				Kcnh5	ENSMUSG00000096914.3	-0.494902	0.0319699	1.49526
	Abca8a	ENSMUSG00000041828.15	1.03966	3.90348e-09	8.40855				Galntl6	ENSMUSG00000020333.17	-0.319654	0.00140001	2.85387
	Flnc	ENSMUSG00000068699.12	1.32054	3.90348e-09	8.40855				Acsl6	ENSMUSG00000035868.9	0.435765	0.00358688	2.44528
	Zfp740	ENSMUSG00000046897.17	0.495729	4.23618e-09	8.37303				Zfp983	ENSMUSG00000006464.8	0.332898	6.97129e-05	4.15669
	Dnah14	ENSMUSG00000047369.15	1.92983	4.23618e-09	8.37303				Bbs1	ENSMUSG00000030249.15	-0.397491	0.0233583	1.63156
	Metap1d	ENSMUSG00000041921.16	1.37388	4.47017e-09	8.34968				Abcc9	ENSMUSG00000031834.15	-0.300674	0.000181253	3.74172
	Shisa9	ENSMUSG00000022494.15	-0.714381	5.08245e-09	8.29393				Pik3r2	ENSMUSG00000045639.14	0.31892	0.000790949	3.10185
	Rgs2	ENSMUSG00000026360.9	-0.918282	5.3223e-09	8.2739				Zfp629	ENSMUSG00000051599.4	0.980479	0.000289438	3.53844
	Cacna1g	ENSMUSG00000020866.17	1.19898	5.35767e-09	8.27102				Pcdhb2	ENSMUSG00000062421.13	-0.245752	0.025438	1.59452
	Tmem163	ENSMUSG00000026347.13	1.41217	5.43068e-09	8.26515				Arf2	ENSMUSG00000022960.13	0.834001	6.70859e-06	5.17337
	Ddc	ENSMUSG00000020182.16	0.996797	5.43699e-09	8.26464				Donson	ENSMUSG00000046027.17	0.733109	0.00158172	2.80087
	Abi2	ENSMUSG00000026782.15	-0.491841	5.46611e-09	8.26232				Stard5	ENSMUSG00000035215.9	0.828369	0.00569165	2.24476
	Sfmbt2	ENSMUSG00000061186.15	1.56488	6.22615e-09	8.20578				Lsm7	ENSMUSG00000051235.10	1.11516	0.0096457	2.01567
	Cdh9	ENSMUSG00000025370.7	-0.782686	6.27695e-09	8.20225				Gen1	ENSMUSG00000032232.14	-0.741818	0.000592107	3.2276
	Ttn	ENSMUSG00000051747.14	1.96237	6.87871e-09	8.16249				Cgnl1	ENSMUSG00000020888.16	0.697976	1.53903e-05	4.81275
	Dlgap4	ENSMUSG00000061689.15	-0.371395	7.18986e-09	8.14328				Dvl2	ENSMUSG00000030766.15	0.594345	0.0061032	2.21444
	Khnyn	ENSMUSG00000047153.4	0.649025	7.27769e-09	8.13801				Arhgap17	ENSMUSG00000042626.13	0.352736	0.0246482	1.60822
	Sass6	ENSMUSG00000027959.14	1.24492	7.36439e-09	8.13286				Shc1	ENSMUSG00000095730.3	2.09832	0.0287978	1.54064
	Cdh4	ENSMUSG00000000305.12	-1.27065	7.42856e-09	8.1291				Vmn2r29	ENSMUSG00000057329.7	-0.385358	0.0186221	1.72997
	Spock2	ENSMUSG00000058297.16	-0.34921	8.33747e-09	8.07897				Bcl2	ENSMUSG00000027546.15	-0.240908	0.0221631	1.65437
	Pdxk	ENSMUSG00000032788.15	-0.559041	9.05509e-09	8.04311				Atp9a	ENSMUSG00000022847.15	0.979689	0.0109576	1.96029
	Nanos1	ENSMUSG00000072437.3	-0.735428	9.15258e-09	8.03846				Thpo	ENSMUSG00000038371.15	0.235146	0.0124737	1.904
	Fam102b	ENSMUSG00000040339.10	-0.759141	9.47319e-09	8.0235				Sbf2	ENSMUSG00000030822.15	0.244382	0.0113687	1.94429
	Abcc5	ENSMUSG00000022822.16	0.84384	9.47319e-09	8.0235				Prr14	ENSMUSG00000041126.16	-0.251854	0.0137972	1.86021
	Runx1t1	ENSMUSG00000006586.15	-0.616885	9.48253e-09	8.02308				H2az2	ENSMUSG00000050556.9	-0.319171	0.0364366	1.43846
	Kcnq5	ENSMUSG00000028033.16	-0.892581	1.0327e-08	7.98603				Kcnb1	ENSMUSG00000020464.15	0.611858	0.0014296	2.84479
	Srcin1	ENSMUSG00000038453.16	0.596317	1.0327e-08	7.98603				Pnpt1	ENSMUSG00000024392.17	-0.184875	0.0367178	1.43512
	Fam20b	ENSMUSG00000033557.17	-0.385108	1.07978e-08	7.96666				Bag6	ENSMUSG00000004535.12	-0.194906	0.0334889	1.4751
	Ric8b	ENSMUSG00000035620.15	-0.735497	1.08173e-08	7.96588				Tax1bp1	ENSMUSG00000044787.7	1.70475	0.0161333	1.79228
	Stard13	ENSMUSG00000016128.14	1.13733	1.09962e-08	7.95876				Spata32	ENSMUSG00000005089.15	-0.594463	4.19478e-06	5.37729
	Rnd2	ENSMUSG00000001313.12	-0.636947	1.11298e-08	7.95351				Slc1a2	ENSMUSG00000021408.15	0.385333	0.00775793	2.11025
	Miip	ENSMUSG00000029022.18	1.06787	1.16108e-08	7.93514				Ripk1	ENSMUSG00000015243.4	0.329922	0.012408	1.9063
	Ppp1r2	ENSMUSG00000047714.14	-0.748191	1.17159e-08	7.93123				Abca1	ENSMUSG00000030386.18	0.372842	0.026672	1.57394
	Rgl2	ENSMUSG00000041354.16	1.08459	1.17159e-08	7.93123				Zfp606	ENSMUSG00000044475.14	-0.272214	0.0163295	1.78703
	Kcnd2	ENSMUSG00000060882.5	-0.960616	1.1808e-08	7.92782				Ascc1	ENSMUSG00000022635.9	0.440423	0.00155745	2.80759
	Chst15	ENSMUSG00000030930.14	-0.870568	1.1808e-08	7.92782				Zcrb1	ENSMUSG00000025733.17	-0.275654	0.0121249	1.91632
	Arhgef10	ENSMUSG00000071176.10	1.06109	1.20194e-08	7.92012				Rhot2	ENSMUSG00000034224.14	-1.61295	0.010083	1.99641
	Hapln2	ENSMUSG00000004894.10	1.41963	1.23653e-08	7.9078				Slc38a8	ENSMUSG00000035530.13	-0.333751	0.00732523	2.13518
	Angpt1	ENSMUSG00000022309.9	1.75877	1.23653e-08	7.9078				Eif1	ENSMUSG00000003345.16	-0.376748	1.25171e-05	4.9025
	Zfp692	ENSMUSG00000037243.17	1.78536	1.23816e-08	7.90722				Csnk1g2	ENSMUSG00000001930.17	-0.581006	0.00123447	2.90852
	Scn2b	ENSMUSG00000070304.12	-0.721678	1.23954e-08	7.90674				Vwf	ENSMUSG00000036208.13	0.49068	0.00266643	2.57407
	Spock3	ENSMUSG00000054162.15	-0.942716	1.24254e-08	7.90569				Nepro	ENSMUSG00000032802.8	-0.37843	0.0198227	1.70284
	Hpca	ENSMUSG00000028785.13	-1.1792	1.42439e-08	7.84637				Srxn1	ENSMUSG00000057133.14	0.304835	0.00304826	2.51595
	Fgd3	ENSMUSG00000037946.11	1.09862	1.48822e-08	7.82733				Chd6	ENSMUSG00000020022.17	-0.288853	0.0323584	1.49001
	Fyco1	ENSMUSG00000025241.16	0.674874	1.49036e-08	7.82671				Ndufa12	ENSMUSG00000091625.8	1.01962	0.00868207	2.06138
	Gng4	ENSMUSG00000021303.14	0.93148	1.49506e-08	7.82534				Lsm5	ENSMUSG00000040584.8	-0.378748	0.029275	1.5335
	Galnt13	ENSMUSG00000060988.12	-0.836284	1.56064e-08	7.8067				Abcb1a	ENSMUSG00000024143.15	-0.240837	0.015137	1.81996
	Mchr1	ENSMUSG00000050164.11	-0.903635	1.65808e-08	7.78039				Rhoq	ENSMUSG00000079941.1	-0.428239	0.0044977	2.34701
	Actr3	ENSMUSG00000026341.16	-0.43975	1.66196e-08	7.77938				None	ENSMUSG00000048668.16	0.342666	0.0199705	1.69961
	Prkar2b	ENSMUSG00000002997.15	-0.699866	1.70053e-08	7.76942				Rhno1	ENSMUSG00000056770.15	-0.123984	0.0402239	1.39552
	Usp54	ENSMUSG00000034235.17	0.89618	1.71063e-08	7.76684				Setd3	ENSMUSG00000001128.7	1.22294	0.00115139	2.93878
	Lzts1	ENSMUSG00000036306.13	-0.747919	1.80347e-08	7.74389				Cfp	ENSMUSG00000016487.15	0.318545	0.0475898	1.32249
	Flt3l	ENSMUSG00000110206.1	2.34214	1.81279e-08	7.74165				Ppfibp1	ENSMUSG00000028478.18	-0.201767	0.00551303	2.25861
	Cbr3	ENSMUSG00000022947.8	-1.25457	1.83412e-08	7.73657				Clta	ENSMUSG00000039004.6	-0.738346	5.89824e-05	4.22928
	Tafa5	ENSMUSG00000054863.9	-0.592065	1.87203e-08	7.72769				Bmp6	ENSMUSG00000070720.3	-0.917527	0.00186595	2.7291
	Clk1	ENSMUSG00000026034.17	1.3495	1.89647e-08	7.72205				Tmem200b	ENSMUSG00000054708.17	0.819334	0.00068222	3.16608
	Plekha1	ENSMUSG00000040268.17	0.692736	1.93986e-08	7.71223				Ankrd24	ENSMUSG00000036275.13	-0.192941	0.0277762	1.55633
	Emilin2	ENSMUSG00000024053.11	1.33468	1.93986e-08	7.71223				9530068E07Rik	ENSMUSG00000036898.16	0.367272	0.00572508	2.24222
	Grm5	ENSMUSG00000049583.15	-0.827728	1.97636e-08	7.70413				Zfp157	ENSMUSG00000073643.11	0.360424	0.0381986	1.41795
	Septin5	ENSMUSG00000072214.7	-0.692864	1.97906e-08	7.70354				Wdfy1	ENSMUSG00000034120.18	0.387428	0.00116665	2.93306
	Nfe2l1	ENSMUSG00000038615.17	-0.300606	2.18126e-08	7.66129				Srsf2	ENSMUSG00000041245.13	-0.373157	0.00499224	2.3017
	Vwa5b2	ENSMUSG00000046613.19	1.56526	2.28759e-08	7.64062				Wnk3	ENSMUSG00000035632.16	0.44814	2.37558e-06	5.62423
	Tmem121b	ENSMUSG00000094626.1	-0.581799	2.31438e-08	7.63556				Cnot3	ENSMUSG00000002017.10	0.270178	0.0446936	1.34975
	Nexn	ENSMUSG00000039103.12	-1.33409	2.3568e-08	7.62768				Fam98a	ENSMUSG00000036820.12	0.477404	0.0427677	1.36888
	Cklf	ENSMUSG00000054400.16	1.31277	2.37364e-08	7.62459				Amdhd2	ENSMUSG00000057948.12	1.03041	0.014074	1.85158
	Camk2n1	ENSMUSG00000046447.3	-0.782205	2.51001e-08	7.60032				Unc13d	ENSMUSG00000025270.13	-0.732694	0.00997122	2.00125
	Crebzf	ENSMUSG00000051451.6	0.985501	2.51001e-08	7.60032				Alas2	ENSMUSG00000046312.4	-0.66682	4.9037e-07	6.30948
	Epha8	ENSMUSG00000028661.8	-0.907926	2.5238e-08	7.59795				Myorg	ENSMUSG00000029431.5	1.58836	0.0471637	1.32639
	Grb14	ENSMUSG00000026888.14	0.878454	2.53926e-08	7.59529				B3gnt4	ENSMUSG00000028420.13	0.407354	0.0140715	1.85166
	Tet2	ENSMUSG00000040943.12	0.580219	2.59007e-08	7.58669				Tmem38b	ENSMUSG00000056941.17	0.452365	0.00445574	2.35108
	Shisa2	ENSMUSG00000044461.6	-1.62718	2.62838e-08	7.58031				Commd7	ENSMUSG00000030216.12	-0.338809	0.000566074	3.24713
	Plk2	ENSMUSG00000021701.8	-0.882017	2.71719e-08	7.56588				Wbp11	ENSMUSG00000020462.14	-0.220695	0.0242984	1.61442
	Umad1	ENSMUSG00000089862.8	-0.493101	2.72423e-08	7.56476				Cfap36	ENSMUSG00000056492.6	-0.414645	0.0172032	1.76439
	Sntb2	ENSMUSG00000041308.6	-0.664766	2.75813e-08	7.55938				Adgrf5	ENSMUSG00000040652.16	-0.201769	0.0410809	1.38636
	Calm2	ENSMUSG00000036438.13	-0.656728	2.7604e-08	7.55903				Oaz2	ENSMUSG00000031840.12	-0.363923	0.00109398	2.96099
	Adra2a	ENSMUSG00000033717.5	1.51885	2.79441e-08	7.55371				Rab3a	ENSMUSG00000005510.9	-0.280624	0.0340335	1.46809
	Cyp2a5	ENSMUSG00000005547.14	-1.83036	2.86185e-08	7.54335				Ndufs3	ENSMUSG00000031576.16	0.909742	7.61472e-05	4.11835
	Htt	ENSMUSG00000029104.15	-0.601452	2.90018e-08	7.53758				Kcnu1	ENSMUSG00000023156.4	-0.281156	0.000816126	3.08824
	Ntrk3	ENSMUSG00000059146.12	-0.605441	2.94281e-08	7.53124				Rpp14	ENSMUSG00000056185.4	0.537905	0.000823637	3.08426
	Zcchc7	ENSMUSG00000035649.17	1.01691	2.94281e-08	7.53124				Snx32	ENSMUSG00000004996.9	0.936754	8.30221e-06	5.08081
	Rem2	ENSMUSG00000022176.11	-1.11963	3.35921e-08	7.47376				Mri1	ENSMUSG00000096146.2	-0.561673	0.00167137	2.77693
	Gm19410	ENSMUSG00000109372.1	-0.919902	3.37609e-08	7.47159				Kcnj11	ENSMUSG00000030406.7	1.22704	0.0108141	1.96601
	Polr2a	ENSMUSG00000005198.15	0.640825	3.49842e-08	7.45613				Gipr	ENSMUSG00000004768.14	0.268625	0.00563815	2.24886
	Cntnap3	ENSMUSG00000033063.8	-1.24934	3.73436e-08	7.42778				Rab23	ENSMUSG00000002812.4	0.275186	0.0249955	1.60214
	Pabpn1	ENSMUSG00000022194.15	1.28843	3.78383e-08	7.42207				Flii	ENSMUSG00000043065.12	0.617096	0.000242974	3.61444
	Spata1	ENSMUSG00000028188.13	1.50358	3.80504e-08	7.41964				Spice1	ENSMUSG00000042834.14	-0.978705	1.7073e-06	5.76769
	Nptn	ENSMUSG00000032336.17	-0.703159	4.04741e-08	7.39282				Nrep	ENSMUSG00000027985.14	-0.367115	0.0439629	1.35691
	Neto1	ENSMUSG00000050321.2	-0.623808	4.12598e-08	7.38447				Lef1	ENSMUSG00000022706.16	-0.294926	0.00592929	2.227
	Cplx2	ENSMUSG00000025867.8	-0.700698	4.24317e-08	7.37231				Mrpl40	ENSMUSG00000026457.14	-0.179789	0.0134455	1.87142
	Ccm2	ENSMUSG00000000378.15	-0.948779	4.51605e-08	7.34524				Adipor1	ENSMUSG00000008226.14	-0.353701	9.42997e-05	4.02549
	Trp53i11	ENSMUSG00000068735.14	0.949464	4.60678e-08	7.3366				Scrn3	ENSMUSG00000019878.8	0.377086	0.0134693	1.87066
	Brd9	ENSMUSG00000057649.6	0.868707	4.63586e-08	7.33387				Hsf2	ENSMUSG00000023106.15	-0.30799	0.0030992	2.50875
	Adgrg2	ENSMUSG00000031298.15	1.39867	4.69659e-08	7.32822				Denr	ENSMUSG00000022668.10	0.339602	0.0272697	1.56432
	Myt1l	ENSMUSG00000061911.15	-0.72785	4.75296e-08	7.32304				Gtpbp8	ENSMUSG00000036057.11	0.396703	0.0015523	2.80902
	Adamts6	ENSMUSG00000046169.10	1.08442	4.89075e-08	7.31062				Ptpn23	ENSMUSG00000025227.14	-0.284985	0.0466247	1.33138
	Dym	ENSMUSG00000035765.9	-0.592775	4.99281e-08	7.30166				Mfsd13a	ENSMUSG00000022575.5	0.701181	0.0116416	1.93399
	Sirt2	ENSMUSG00000015149.14	0.587183	5.12474e-08	7.29033				Gsdmd	ENSMUSG00000021090.16	0.332932	0.0315418	1.50111
	Pradc1	ENSMUSG00000030008.9	-1.12954	5.26419e-08	7.27867				Lrrc9	ENSMUSG00000020932.14	0.937633	0.0449287	1.34748
	Mxd1	ENSMUSG00000001156.9	-0.54739	5.5537e-08	7.25542				Gfap	ENSMUSG00000027254.13	-0.533819	0.0034352	2.46405
	Camkk1	ENSMUSG00000020785.17	-0.684851	5.72702e-08	7.24207				Map1a	ENSMUSG00000052861.13	1.39674	0.0210945	1.67583
	Vangl2	ENSMUSG00000026556.15	0.677808	5.82723e-08	7.23454				Dnah6	ENSMUSG00000052921.13	-0.393486	0.0161356	1.79221
	Tarbp1	ENSMUSG00000090290.2	0.837096	5.82723e-08	7.23454				Arhgef15	ENSMUSG00000047394.8	1.2429	0.0128312	1.89173
	Vwa7	ENSMUSG00000007030.8	-2.28227	5.99779e-08	7.22201				Odf3b	ENSMUSG00000074591.7	1.07001	0.0388805	1.41027
	Cdhr1	ENSMUSG00000021803.10	-1.74635	6.05086e-08	7.21818				Ankub1	ENSMUSG00000012443.3	0.827064	0.041857	1.37823
	Syde2	ENSMUSG00000036863.12	0.813171	6.14646e-08	7.21137				Kif11	ENSMUSG00000028031.6	-1.71294	0.0163345	1.78689
	Snx22	ENSMUSG00000039452.6	0.990976	6.14646e-08	7.21137				Dkk2	ENSMUSG00000041000.8	-0.243889	0.0248592	1.60451
	Diaph2	ENSMUSG00000034480.18	-0.663177	6.16609e-08	7.20999				Trim62	ENSMUSG00000036751.7	-0.204199	0.0349441	1.45663
	Kars	ENSMUSG00000031948.14	-0.498259	6.33387e-08	7.19833				Cox6b1	ENSMUSG00000028176.11	-0.358406	0.043255	1.36396
	Hdac10	ENSMUSG00000062906.12	1.18309	6.40363e-08	7.19357				Lrrc7	ENSMUSG00000061518.11	-0.333553	0.00306088	2.51415
	Wwc1	ENSMUSG00000018849.6	-0.462177	6.46785e-08	7.18924				Cox5b	ENSMUSG00000002803.14	-0.455686	0.0006926	3.15952
	Cacnb1	ENSMUSG00000020882.17	-0.569282	7.08294e-08	7.14979				Btbd6	ENSMUSG00000003344.14	-0.374891	0.0019296	2.71453
	Scn4b	ENSMUSG00000046480.6	-1.97747	7.2256e-08	7.14113				Btbd2	ENSMUSG00000059486.11	-0.220606	0.0288242	1.54024
	Polr2e	ENSMUSG00000004667.18	-0.516322	7.2256e-08	7.14113				Kbtbd2	ENSMUSG00000031782.15	-0.256352	0.0037656	2.42417
	Tia1	ENSMUSG00000071337.11	1.11719	7.2256e-08	7.14113				Coq9	ENSMUSG00000020361.13	-0.297745	0.00130537	2.88427
	Snrnp70	ENSMUSG00000063511.11	1.13377	7.2256e-08	7.14113				Hspa4	ENSMUSG00000078490.9	0.83368	6.02039e-07	6.22038
	Car11	ENSMUSG00000003273.14	-0.749317	7.31952e-08	7.13552				Cfap74	ENSMUSG00000034949.18	0.574669	0.000264188	3.57809
	Dlg4	ENSMUSG00000020886.17	-0.652781	7.32966e-08	7.13492				Zfr2	ENSMUSG00000050071.8	-0.363598	0.0279204	1.55408
	Wt1	ENSMUSG00000016458.14	3.86697	7.32966e-08	7.13492				Bex1	ENSMUSG00000021420.13	-0.318419	0.00990265	2.00425
	Soga1	ENSMUSG00000055485.6	0.587926	7.47658e-08	7.1263				Fars2	ENSMUSG00000031314.18	0.190304	0.0112302	1.94961
	Pgbd5	ENSMUSG00000050751.14	-0.462909	7.57676e-08	7.12052				Taf1	ENSMUSG00000039252.11	-0.610177	0.00525251	2.27963
	Dcdc2a	ENSMUSG00000035910.15	0.761383	7.70483e-08	7.11324				Lgi2	ENSMUSG00000045991.18	1.07464	8.02933e-09	8.09532
	Timp3	ENSMUSG00000020044.13	-0.585865	7.73189e-08	7.11171				Onecut2	ENSMUSG00000092558.3	0.503375	0.0122262	1.91271
	Cep97	ENSMUSG00000022604.18	0.873383	7.80211e-08	7.10779				Med20	ENSMUSG00000071379.2	-0.380631	0.0131164	1.88218
	Mturn	ENSMUSG00000038065.13	0.708993	7.85531e-08	7.10484				Hpcal1	ENSMUSG00000020448.16	-0.279286	0.0361566	1.44181
	Cdr2l	ENSMUSG00000050910.5	0.721691	7.87323e-08	7.10385				Rnf185	ENSMUSG00000026048.16	0.354009	0.00160445	2.79467
	Nudt13	ENSMUSG00000021809.10	0.786977	7.92882e-08	7.10079				Ercc5	ENSMUSG00000078864.10	0.957088	0.000408192	3.38914
	Kif27	ENSMUSG00000060176.4	-0.837556	8.04958e-08	7.09423				Gm14322	ENSMUSG00000002475.16	-0.350489	0.0100554	1.9976
	Avpi1	ENSMUSG00000018821.3	-0.954302	8.32782e-08	7.07947				Abhd3	ENSMUSG00000033434.15	0.388958	0.0194361	1.71139
	Slit1	ENSMUSG00000025020.11	0.926356	8.32782e-08	7.07947				Gtpbp6	ENSMUSG00000029911.14	0.449901	0.0284473	1.54596
	Rrnad1	ENSMUSG00000004896.16	0.883701	9.27454e-08	7.03271				Ssbp1	ENSMUSG00000052415.5	-0.381195	0.0198202	1.70289
	Fam163a	ENSMUSG00000015484.3	-0.890775	9.39586e-08	7.02706				Tchh	ENSMUSG00000029392.12	-0.421161	5.45559e-06	5.26316
	Tmprss5	ENSMUSG00000032268.13	1.75854	9.63884e-08	7.01598				Rilpl1	ENSMUSG00000020190.13	-0.322566	0.0295647	1.52923
	Hoxc6	ENSMUSG00000001661.5	6.73858	9.66301e-08	7.01489				Mknk2	ENSMUSG00000036023.6	0.4884	6.14812e-05	4.21126
	Snhg11	ENSMUSG00000044349.15	1.82388	9.82492e-08	7.00767				Parp2	ENSMUSG00000038685.18	1.14582	9.18605e-06	5.03687
	B4galt2	ENSMUSG00000028541.14	-0.665126	1.0441e-07	6.98126				Rtel1	ENSMUSG00000034845.6	-0.62669	0.0250951	1.60041
	Diras2	ENSMUSG00000047842.7	-0.406948	1.0441e-07	6.98126				Plvap	ENSMUSG00000023353.14	-0.302099	0.000813975	3.08939
	Gli3	ENSMUSG00000021318.15	-0.772918	1.04749e-07	6.97985				Agap3	ENSMUSG00000042978.10	-0.445533	0.00259986	2.58505
	Cdc37l1	ENSMUSG00000024780.7	0.943284	1.0523e-07	6.97786				Sbk1	ENSMUSG00000036880.9	-0.314505	0.0315025	1.50166
	Grk3	ENSMUSG00000042249.11	0.741579	1.07513e-07	6.96854				Acaa2	ENSMUSG00000051518.8	-0.328588	0.0331652	1.47932
	Sfxn1	ENSMUSG00000021474.9	-0.448992	1.08585e-07	6.96423				Rps19bp1	ENSMUSG00000028982.9	-0.587656	0.00548804	2.26058
	Rbm28	ENSMUSG00000029701.15	0.644801	1.0983e-07	6.95928				Slc25a33	ENSMUSG00000001029.15	-0.904896	0.0327911	1.48424
	Gmpr	ENSMUSG00000000253.13	-0.87021	1.10991e-07	6.95471				Icam2	ENSMUSG00000037601.11	-0.234075	0.0337858	1.47127
	Gnl1	ENSMUSG00000024429.9	-0.500064	1.11079e-07	6.95437				Nme1	ENSMUSG00000039262.16	-0.242186	0.0214956	1.66765
	Acp6	ENSMUSG00000028093.15	0.793364	1.11079e-07	6.95437				Prrc2b	ENSMUSG00000037355.14	0.506663	0.0201946	1.69477
	Slc8a2	ENSMUSG00000030376.8	-0.526001	1.12314e-07	6.94956				Uvssa	ENSMUSG00000021290.6	-0.238789	0.0447866	1.34885
	Cap2	ENSMUSG00000021373.16	-0.506015	1.13144e-07	6.94637				Atp5mpl	ENSMUSG00000020420.8	0.684882	0.0396736	1.4015
	Gls	ENSMUSG00000026103.14	0.494491	1.13989e-07	6.94314				Zfp607a	ENSMUSG00000067942.6	0.514804	0.000785878	3.10464
	Cdk5r2	ENSMUSG00000090071.4	-0.587895	1.16252e-07	6.9346				Zfp160	ENSMUSG00000006127.9	0.416931	0.000382687	3.41716
	Gipc2	ENSMUSG00000039131.15	-1.63175	1.22104e-07	6.91327				Inpp5k	ENSMUSG00000025743.14	-0.392038	5.45559e-06	5.26316
	Inf2	ENSMUSG00000037679.9	-0.795927	1.22442e-07	6.91207				Sdc3	ENSMUSG00000051510.13	0.405668	0.00383957	2.41572
	Mapk6	ENSMUSG00000042688.16	-0.460681	1.23183e-07	6.90945				Mafg	ENSMUSG00000020180.10	-0.31349	0.000994894	3.00222
	Ppp2r2c	ENSMUSG00000029120.10	-0.366515	1.24819e-07	6.90372				Snrpd3	ENSMUSG00000000823.16	0.553452	3.31005e-05	4.48017
	Ing2	ENSMUSG00000063049.4	-0.562159	1.25487e-07	6.9014				Zfp512b	ENSMUSG00000024137.9	0.635526	0.00119437	2.92286
	Prdx5	ENSMUSG00000024953.16	-0.409045	1.25673e-07	6.90076				E4f1	ENSMUSG00000031029.6	-0.328245	0.000313984	3.50309
	Phactr4	ENSMUSG00000066043.13	0.785638	1.27341e-07	6.89503				Eif3f	ENSMUSG00000041733.10	-0.264419	0.00587242	2.23118
	Ccdc149	ENSMUSG00000045790.10	-0.450175	1.29448e-07	6.8879				Coq5	ENSMUSG00000030235.17	-0.441662	0.00805921	2.09371
	Pja2	ENSMUSG00000024083.16	-0.629663	1.36627e-07	6.86446				Slco1c1	ENSMUSG00000028873.16	1.01608	0.00619763	2.20777
	St3gal2	ENSMUSG00000031749.12	-0.552993	1.37225e-07	6.86257				Cdca8	ENSMUSG00000021028.8	0.797484	5.6123e-05	4.25086
	Zfc3h1	ENSMUSG00000034163.10	0.82001	1.37225e-07	6.86257				Mbip	ENSMUSG00000042541.10	-0.258776	0.031984	1.49507
	Sytl5	ENSMUSG00000054453.11	-0.966188	1.45397e-07	6.83745				Sem1	ENSMUSG00000021024.14	-0.205671	0.00368474	2.43359
	Eepd1	ENSMUSG00000036611.5	-0.658376	1.45841e-07	6.83612				Psma6	ENSMUSG00000028312.19	0.519258	0.004802	2.31858
	Pgrmc2	ENSMUSG00000049940.7	-0.341061	1.49597e-07	6.82508				Smc2	ENSMUSG00000002280.10	-0.303621	0.0317448	1.49833
	Il20ra	ENSMUSG00000020007.4	-1.34612	1.52376e-07	6.81708				Ciao3	ENSMUSG00000020908.14	-2.10649	0.0225014	1.64779
	Mettl9	ENSMUSG00000030876.7	-0.400191	1.62538e-07	6.78904				Myh3	ENSMUSG00000037509.20	-0.450783	8.30654e-05	4.08058
	Marchf8	ENSMUSG00000025702.15	0.79797	1.6261e-07	6.78885				Arhgef4	ENSMUSG00000022020.15	0.890788	5.94034e-05	4.22619
	Stx5a	ENSMUSG00000010110.17	0.576201	1.62957e-07	6.78793				Naa16	ENSMUSG00000024286.8	-0.213333	0.043764	1.35888
	Safb2	ENSMUSG00000042625.16	0.683547	1.69752e-07	6.77019				Ccny	ENSMUSG00000006526.13	0.361694	0.0218069	1.66141
	Gng7	ENSMUSG00000048240.14	-1.10621	1.72645e-07	6.76285				Stimate	ENSMUSG00000043439.5	-1.63049	1.05022e-22	21.9787
	Pcdh20	ENSMUSG00000050505.7	1.03497	1.72645e-07	6.76285				Epop	ENSMUSG00000019988.7	0.616944	0.0145107	1.83831
	Lctl	ENSMUSG00000032401.15	2.15912	1.75271e-07	6.75629				Nedd1	ENSMUSG00000037847.13	0.781392	0.00392132	2.40657
	Elmod1	ENSMUSG00000041986.16	-0.890442	1.82569e-07	6.73857				Nmrk1	ENSMUSG00000026848.14	0.418435	0.00109089	2.96222
	Nus1	ENSMUSG00000023068.16	-0.496026	1.82569e-07	6.73857				Tor1b	ENSMUSG00000022791.17	-0.344967	0.00170086	2.76933
	Scrn1	ENSMUSG00000019124.10	-0.527494	1.84691e-07	6.73355				Tnk2	ENSMUSG00000018581.15	1.49995	0.0223744	1.65025
	Wsb1	ENSMUSG00000017677.11	1.46128	1.87141e-07	6.72783				Dnah11	ENSMUSG00000020817.16	-0.22469	0.0141829	1.84823
	Pou4f1	ENSMUSG00000048349.9	6.25194	1.87586e-07	6.7268				Rabep1	ENSMUSG00000032741.9	-0.323556	0.00144783	2.83928
	Card19	ENSMUSG00000037960.11	0.971753	1.91944e-07	6.71682				Tpcn1	ENSMUSG00000035711.5	1.31736	0.000533833	3.27259
	Itga9	ENSMUSG00000039115.13	-1.2606	1.92843e-07	6.7148				Dok3	ENSMUSG00000092260.7	0.703812	0.00913539	2.03927
	Ppox	ENSMUSG00000062729.11	1.22858	1.92988e-07	6.71447				Zfp963	ENSMUSG00000021708.17	-0.847868	0.0207917	1.68211
	Fst	ENSMUSG00000021765.9	-1.45805	1.94899e-07	6.71019				Rasgrf2	ENSMUSG00000034424.5	-0.218492	0.0203354	1.69175
	Sbno2	ENSMUSG00000035673.10	0.649717	1.96874e-07	6.70581				Gcsh	ENSMUSG00000030125.11	1.47459	0.000242915	3.61455
	Fbln5	ENSMUSG00000021186.9	-1.21271	1.97489e-07	6.70446				Lrrc23	ENSMUSG00000015759.11	-0.227565	0.0160751	1.79385
	Thbs2	ENSMUSG00000023885.9	1.48351	2.03522e-07	6.69139				Cnih1	ENSMUSG00000072915.3	0.658895	0.000801262	3.09623
	Egr1	ENSMUSG00000038418.7	-1.17029	2.05072e-07	6.68809				Gm12258	ENSMUSG00000024594.8	0.31549	0.0110816	1.9554
	Gabrr2	ENSMUSG00000023267.10	1.88902	2.14084e-07	6.66942				Prrc1	ENSMUSG00000068114.7	0.640235	0.00384344	2.41528
	Rbbp7	ENSMUSG00000031353.13	-0.366193	2.16573e-07	6.6644				Ccdc134	ENSMUSG00000032637.15	0.470561	0.000498385	3.30244
	Rgs9	ENSMUSG00000020599.13	-1.02687	2.16936e-07	6.66367				Atxn2l	ENSMUSG00000029490.3	1.51241	0.000126241	3.8988
	Tomm20	ENSMUSG00000093904.2	-0.659503	2.24496e-07	6.64879				Mfsd7a	ENSMUSG00000059939.13	0.892293	6.69389e-06	5.17432
	Ppp3r1	ENSMUSG00000033953.10	-0.764857	2.26845e-07	6.64427				9430015G10Rik	ENSMUSG00000047989.11	-0.302406	0.00183983	2.73522
	Lsm14b	ENSMUSG00000039108.14	-0.402385	2.3184e-07	6.63481				Ino80c	ENSMUSG00000027287.14	0.664434	0.000461326	3.33599
	Ppia	ENSMUSG00000071866.12	0.788529	2.39923e-07	6.61993				Snap23	ENSMUSG00000041959.14	-1.29917	2.61966e-09	8.58175
	Spaca6	ENSMUSG00000080316.11	1.47393	2.46976e-07	6.60734				S100a10	ENSMUSG00000025204.10	-0.33361	0.00714388	2.14607
	Arpc2	ENSMUSG00000006304.14	-0.470322	2.47396e-07	6.60661				Ndufb8	ENSMUSG00000001120.15	-0.26406	0.00770751	2.11309
	C1qtnf4	ENSMUSG00000040794.5	-0.786096	2.47536e-07	6.60636				Pcbp3	ENSMUSG00000041415.10	0.303632	0.00466472	2.33117
	Clk3	ENSMUSG00000032316.8	0.650295	2.48861e-07	6.60404				Dicer1	ENSMUSG00000030769.15	1.1521	0.0386331	1.41304
	Tm7sf2	ENSMUSG00000024799.15	0.852445	2.49135e-07	6.60357				Slc5a11	ENSMUSG00000022477.13	-0.351108	0.00127889	2.89317
	Ric1	ENSMUSG00000038658.15	0.423253	2.51656e-07	6.59919				Aco2	ENSMUSG00000004980.16	0.299226	0.00764106	2.11685
	Evi2a	ENSMUSG00000078771.10	1.15758	2.5693e-07	6.59019				Hnrnpa2b1	ENSMUSG00000036099.16	0.398683	2.62864e-07	6.58027
	Ttc14	ENSMUSG00000027677.17	1.41777	2.60889e-07	6.58354				Vezt	ENSMUSG00000023034.7	-1.17781	5.43483e-06	5.26481
	Uckl1	ENSMUSG00000089917.7	0.944113	2.72516e-07	6.56461				Nr4a1	ENSMUSG00000056665.2	-1.07691	0.000154697	3.81052
	Slc6a7	ENSMUSG00000052026.7	1.06947	2.752e-07	6.56035				Them6	ENSMUSG00000025602.13	0.568951	0.0217423	1.6627
	Cdc42ep3	ENSMUSG00000036533.9	-0.882878	2.76374e-07	6.5585				Zfp202	ENSMUSG00000057606.14	-1.20852	0.00183921	2.73537
	Ndufs4	ENSMUSG00000021764.8	-0.460245	2.77603e-07	6.55658				Colq	ENSMUSG00000027189.16	-0.208146	0.00116066	2.93529
	Srpr	ENSMUSG00000032042.11	-0.457165	2.83124e-07	6.54802				Trim44	ENSMUSG00000040390.13	-0.484678	0.000540623	3.26711
	Ass1	ENSMUSG00000076441.9	-0.686881	2.85036e-07	6.5451				Map3k10	ENSMUSG00000031027.15	0.954906	0.00990265	2.00425
	Faah	ENSMUSG00000034171.13	0.978805	2.95014e-07	6.53016				Stk33	ENSMUSG00000019188.16	0.289345	0.00543657	2.26468
	Tial1	ENSMUSG00000030846.15	0.715756	3.02366e-07	6.51947				H13	ENSMUSG00000032185.15	-0.298867	0.00169405	2.77107
	Nxph4	ENSMUSG00000040258.6	1.597	3.12006e-07	6.50584				Carm1	ENSMUSG00000061032.9	-0.246417	0.038878	1.4103
	Abi3bp	ENSMUSG00000035258.15	-1.55988	3.1523e-07	6.50137				Rrp1	ENSMUSG00000041653.5	1.65547	0.00024424	3.61218
	Micos10	ENSMUSG00000050608.11	-0.428137	3.17403e-07	6.49839				Pnpla3	ENSMUSG00000029064.15	-0.337456	2.29163e-06	5.63986
	Efnb2	ENSMUSG00000001300.16	-0.660925	3.20006e-07	6.49484				Gnb1	ENSMUSG00000018372.13	1.00991	3.02972e-06	5.5186
	Itm2a	ENSMUSG00000031239.5	-0.724065	3.2387e-07	6.48963				Cep95	ENSMUSG00000028524.21	-0.27083	0.0386331	1.41304
	Rims3	ENSMUSG00000032890.17	-0.514113	3.2387e-07	6.48963				Sgip1	ENSMUSG00000042331.13	-0.316435	2.02454e-07	6.69367
	Cxcl12	ENSMUSG00000061353.11	-0.634647	3.25743e-07	6.48713				Specc1	ENSMUSG00000028931.11	-0.58268	2.41019e-05	4.61795
	Bbof1	ENSMUSG00000057265.13	1.254	3.28325e-07	6.4837				Kcnab2	ENSMUSG00000036304.14	0.808578	3.88573e-06	5.41053
	Ckb	ENSMUSG00000001270.9	-0.690567	3.3125e-07	6.47984				Zdhhc23	ENSMUSG00000021262.15	-0.257629	0.0139428	1.85565
	Mtus2	ENSMUSG00000029651.16	-0.536418	3.35888e-07	6.47381				Evl	ENSMUSG00000053094.15	-0.20638	0.0209575	1.67866
	Mybl1	ENSMUSG00000025912.16	1.04301	3.37398e-07	6.47186				Tmem248	ENSMUSG00000018474.17	0.189836	0.014597	1.83574
	Otulinl	ENSMUSG00000056069.10	-0.589792	3.3792e-07	6.47119				Chd3	ENSMUSG00000031584.16	-0.243147	0.00538615	2.26872
	Copg1	ENSMUSG00000030058.17	-0.537299	3.3792e-07	6.47119				Gsr	ENSMUSG00000012126.16	0.758786	0.00225749	2.64637
	Nhp2	ENSMUSG00000001056.3	-0.760734	3.46782e-07	6.45994				Ubxn11	ENSMUSG00000041775.7	0.928283	1.35464e-08	7.86818
	Luc7l2	ENSMUSG00000029823.16	0.673506	3.50796e-07	6.45494				Mapk1ip1	ENSMUSG00000028626.5	0.471632	0.031285	1.50466
	Pals2	ENSMUSG00000038388.14	-0.660357	3.51001e-07	6.45469				Col9a2	ENSMUSG00000020483.14	-0.284143	0.000238693	3.62216
	Rgl1	ENSMUSG00000026482.13	-0.444242	3.66827e-07	6.43554				Dynll2	ENSMUSG00000021500.17	0.411619	1.14384e-06	5.94163
	Wasf1	ENSMUSG00000019831.14	-0.589989	3.69951e-07	6.43186				Ddx46	ENSMUSG00000024357.9	-0.366259	0.00444887	2.35175
	Lrrc45	ENSMUSG00000025145.13	1.37598	3.76547e-07	6.42418				Sil1	ENSMUSG00000026648.18	0.637869	0.00372919	2.42839
	Tuba4a	ENSMUSG00000026202.13	-0.426682	3.83454e-07	6.41629				Dclre1c	ENSMUSG00000023104.9	0.255909	0.00555362	2.25542
	Ccdc84	ENSMUSG00000043923.8	1.16327	3.87623e-07	6.41159				Rfc2	ENSMUSG00000031365.13	0.251415	0.0465066	1.33249
	Zbtb18	ENSMUSG00000063659.11	-0.530734	3.88215e-07	6.41093				Zfp275	ENSMUSG00000064181.6	-0.283099	0.034437	1.46298
	Htr4	ENSMUSG00000026322.8	-1.98138	3.92241e-07	6.40645				Rab3ip	ENSMUSG00000029521.7	1.09101	0.0148417	1.82852
	Tcea2	ENSMUSG00000059540.15	1.13692	3.99243e-07	6.39876				Chek2	ENSMUSG00000020707.6	0.511276	0.0162216	1.78991
	Cntn2	ENSMUSG00000053024.14	0.941505	4.06644e-07	6.39079				Rnf135	ENSMUSG00000027006.13	-0.227734	0.0273043	1.56377
	Slc5a5	ENSMUSG00000000792.2	1.25284	4.07941e-07	6.3894				Dnajc10	ENSMUSG00000024317.15	0.657624	1.88043e-05	4.72574
	Pcp4l1	ENSMUSG00000038370.6	-0.997326	4.33475e-07	6.36304				Rnf138	ENSMUSG00000034867.16	0.313458	0.0343945	1.46351
	Egr3	ENSMUSG00000033730.4	-0.896913	4.46485e-07	6.35019				Ankrd27	ENSMUSG00000079084.10	0.420209	0.0448298	1.34843
	Ptk2b	ENSMUSG00000059456.13	-0.71101	4.47726e-07	6.34899				Ccdc82	ENSMUSG00000026171.12	0.656656	0.000121004	3.9172
	Psmc5	ENSMUSG00000020708.12	-0.334354	4.52651e-07	6.34424				Rnf25	ENSMUSG00000018286.6	-0.24197	0.000891529	3.04986
	Mtcl1	ENSMUSG00000052105.17	-0.664883	4.90553e-07	6.30931				Psmb6	ENSMUSG00000029433.16	0.659738	0.000190334	3.72048
	Tlk1	ENSMUSG00000041997.16	-0.420254	5.03189e-07	6.29827				Diablo	ENSMUSG00000042032.13	-0.261327	0.0224159	1.64944
	Creb3l2	ENSMUSG00000038648.5	0.594855	5.15524e-07	6.28775				Mat2b	ENSMUSG00000048076.14	-0.193954	0.0454021	1.34292
	Tlnrd1	ENSMUSG00000070462.4	-0.919317	5.20615e-07	6.28348				Arf1	ENSMUSG00000017718.15	1.33018	0.0201839	1.695
	Olfml2b	ENSMUSG00000038463.8	1.3167	5.38666e-07	6.26868				Afmid	ENSMUSG00000020167.14	0.364621	0.00798825	2.09755
	Fam76b	ENSMUSG00000037808.13	0.676559	5.4007e-07	6.26755				Tcf3	ENSMUSG00000048756.11	-0.295911	0.00247043	2.60723
	Nomo1	ENSMUSG00000030835.6	-0.483938	5.40124e-07	6.26751				Foxo3	ENSMUSG00000036097.7	0.684318	1.76523e-06	5.7532
	Nsg1	ENSMUSG00000029126.7	-0.7364	5.44908e-07	6.26368				Slf2	ENSMUSG00000021240.6	0.714502	0.000608517	3.21573
	Pappa2	ENSMUSG00000073530.11	5.02149	5.45027e-07	6.26358				Abcd4	ENSMUSG00000040430.18	-0.380281	0.001217	2.91471
	Clec12a	ENSMUSG00000053063.11	-1.33252	5.71452e-07	6.24302				Pitpnc1	ENSMUSG00000022185.19	0.429465	0.000811394	3.09077
	Lzts2	ENSMUSG00000035342.13	0.964472	5.74525e-07	6.24069				Acin1	ENSMUSG00000039765.15	0.571706	0.00265981	2.57515
	Phldb1	ENSMUSG00000048537.16	1.12751	5.77149e-07	6.23871				Cc2d2a	ENSMUSG00000044813.15	-0.58326	0.00554914	2.25577
	Ssh3	ENSMUSG00000034616.16	1.36296	5.99595e-07	6.22214				Shb	ENSMUSG00000032536.11	-0.343431	0.00207015	2.684
	Ano4	ENSMUSG00000035189.16	0.959626	6.07144e-07	6.21671				Trak1	ENSMUSG00000029422.15	0.376502	0.00427306	2.36926
	Ltk	ENSMUSG00000027297.14	1.56316	6.07752e-07	6.21627				Rsrc2	ENSMUSG00000032400.18	1.03038	0.000275386	3.56006
	Oxct1	ENSMUSG00000022186.14	-0.320088	6.13159e-07	6.21243				Zwilch	ENSMUSG00000049339.16	-0.281007	0.0143358	1.84358
	Fjx1	ENSMUSG00000075012.4	-0.69344	6.14327e-07	6.2116				Retreg2	ENSMUSG00000029474.7	-0.203168	0.0433006	1.36351
	Fah	ENSMUSG00000030630.16	0.898417	6.24635e-07	6.20437				Rnf34	ENSMUSG00000103255.1	-0.753037	0.0127996	1.8928
	Rab40b	ENSMUSG00000025170.13	-0.814738	6.29741e-07	6.20084				Pcdhac1	ENSMUSG00000062797.13	-0.220111	0.00990377	2.0042
	Camk2a	ENSMUSG00000024617.16	-0.629753	6.29741e-07	6.20084				Hikeshi	ENSMUSG00000044937.15	0.871308	0.0159553	1.7971
	Rsrp1	ENSMUSG00000037266.18	0.933562	6.29741e-07	6.20084				Ttc41	ENSMUSG00000035478.14	-0.409917	1.19039e-06	5.92431
	Tdrp	ENSMUSG00000050052.12	-0.949994	6.31895e-07	6.19936				Mbd3	ENSMUSG00000061613.12	0.748259	2.41086e-05	4.61783
	Ndufa9	ENSMUSG00000000399.10	-0.418687	6.36758e-07	6.19603				U2af1	ENSMUSG00000078784.8	0.802057	0.001136	2.94462
	Lrrtm1	ENSMUSG00000060780.2	-0.678145	6.46661e-07	6.18932				Rbis	ENSMUSG00000029713.15	-0.316673	0.0295856	1.52892
	Cables1	ENSMUSG00000040957.15	-0.598115	6.59034e-07	6.18109				Gnb2	ENSMUSG00000040690.15	1.19582	3.43883e-05	4.46359
	Plekhg3	ENSMUSG00000052609.9	1.10959	6.64042e-07	6.1778				Col16a1	ENSMUSG00000020783.14	0.342058	0.000867557	3.0617
	Col11a1	ENSMUSG00000027966.20	1.81488	6.70476e-07	6.17362				Ncbp3	ENSMUSG00000030515.9	-0.290602	0.0191503	1.71782
	Rnasel	ENSMUSG00000066800.11	1.69213	6.73425e-07	6.17171				Tarsl2	ENSMUSG00000017167.6	-0.689162	0.00316976	2.49897
	Per1	ENSMUSG00000020893.17	-0.438139	6.73933e-07	6.17138				Cntnap1	ENSMUSG00000031176.8	-0.364817	0.0194886	1.71022
	Ifi27	ENSMUSG00000064215.13	0.7439	6.88879e-07	6.16186				Dynlt3	ENSMUSG00000057388.9	-0.182204	0.0457611	1.3395
	Ccdc9b	ENSMUSG00000045838.8	0.77217	7.1444e-07	6.14603				Mrpl18	ENSMUSG00000026546.16	0.940461	0.0204663	1.68896
	Hebp1	ENSMUSG00000042770.8	-0.605823	7.15269e-07	6.14553				Cfap45	ENSMUSG00000023952.13	0.647038	2.3034e-05	4.63763
	Dctn3	ENSMUSG00000028447.11	-0.421955	7.28871e-07	6.13735				Gtpbp2	ENSMUSG00000024208.15	-0.346505	0.00126989	2.89624
	Cyth1	ENSMUSG00000017132.17	0.823011	7.33332e-07	6.1347				Uqcc2	ENSMUSG00000020150.13	-0.332036	0.0319194	1.49594
	Gab2	ENSMUSG00000004508.6	0.62283	7.61598e-07	6.11827				Gamt	ENSMUSG00000027895.9	-0.753305	0.0187552	1.72688
	Ndufa10	ENSMUSG00000026260.12	-0.41216	7.83231e-07	6.10611				Kcnc4	ENSMUSG00000046808.17	1.1988	1.87209e-06	5.72767
	Itgb1bp1	ENSMUSG00000062352.14	-0.618857	8.09501e-07	6.09178				Atp10d	ENSMUSG00000040189.17	1.00049	0.00183149	2.73719
	Gskip	ENSMUSG00000044715.7	-0.522551	8.10769e-07	6.0911				Odad1	ENSMUSG00000025529.14	0.657681	0.00250501	2.60119
	Scd3	ENSMUSG00000025202.7	1.39017	8.27507e-07	6.08223				Zfp711	ENSMUSG00000004267.16	-0.316096	0.03918	1.40694
	Crabp1	ENSMUSG00000032291.8	-1.23972	8.47678e-07	6.07177				Eno2	ENSMUSG00000023348.11	0.927056	0.0005611	3.25096
	Chrm1	ENSMUSG00000032773.9	-0.588397	8.64433e-07	6.06327				Trip6	ENSMUSG00000022261.6	-0.222636	0.0371686	1.42982
	Tcp11l1	ENSMUSG00000027175.10	0.744097	8.67168e-07	6.0619				Sdc2	ENSMUSG00000063229.15	-0.311168	0.000288136	3.5404
	Dusp11	ENSMUSG00000030002.15	1.0849	8.76905e-07	6.05705				Ldha	ENSMUSG00000028807.2	-0.588085	0.00905681	2.04302
	Angptl2	ENSMUSG00000004105.8	-1.53833	9.01408e-07	6.04508				Zbtb8a	ENSMUSG00000035266.16	0.614482	0.00271865	2.56565
	Tgfa	ENSMUSG00000029999.14	-0.582755	9.01408e-07	6.04508				Helq	ENSMUSG00000010277.7	-0.24103	0.0412021	1.38508
	Sdcbp	ENSMUSG00000028249.15	-0.431695	9.03097e-07	6.04427				2610507B11Rik	ENSMUSG00000051177.16	-0.63415	0.00943787	2.02513
	Smarcd1	ENSMUSG00000023018.5	-0.618502	9.14101e-07	6.03901				Plcb1	ENSMUSG00000022456.16	-0.478831	3.91526e-12	11.4072
	Cops7a	ENSMUSG00000030127.15	-0.425248	9.14101e-07	6.03901				Septin3	ENSMUSG00000022711.16	0.639992	3.39012e-05	4.46978
	Slc25a36	ENSMUSG00000032449.13	0.601298	9.47616e-07	6.02337				Pmm2	ENSMUSG00000001750.15	0.718465	8.45072e-05	4.07311
	Zbtb16	ENSMUSG00000066687.5	1.24771	9.47616e-07	6.02337				Tcirg1	ENSMUSG00000027435.8	-0.851323	1.57204e-05	4.80354
	Clvs1	ENSMUSG00000041216.15	-0.786162	9.53565e-07	6.02065				Cd93	ENSMUSG00000047434.14	-0.37647	0.00986203	2.00603
	Prr13	ENSMUSG00000023048.13	0.557123	9.53565e-07	6.02065				Xxylt1	ENSMUSG00000041323.6	1.18957	0.00551303	2.25861
	Ap1g2	ENSMUSG00000040701.16	1.22596	9.53565e-07	6.02065				Ak7	ENSMUSG00000022529.11	0.385084	0.00442611	2.35398
	Cd46	ENSMUSG00000016493.13	1.53258	9.61506e-07	6.01705				Zfp263	ENSMUSG00000029472.13	0.377625	0.000483131	3.31594
	Eda2r	ENSMUSG00000034457.10	2.16972	9.61506e-07	6.01705				Anapc5	ENSMUSG00000023908.8	0.619086	0.0244013	1.61259
	1700037H04Rik	ENSMUSG00000027327.16	-0.787391	9.62238e-07	6.01672				Pkmyt1	ENSMUSG00000019088.13	0.889278	0.0289572	1.53824
	Chgb	ENSMUSG00000027350.8	-0.57386	9.62238e-07	6.01672				Dnase1l1	ENSMUSG00000031389.17	1.05657	0.00137101	2.86296
	Chd5	ENSMUSG00000005045.16	0.394187	9.62238e-07	6.01672				Arhgap4	ENSMUSG00000074743.4	-1.0947	1.65989e-06	5.77992
	Stard9	ENSMUSG00000033705.17	1.15437	9.63283e-07	6.01625				Thbd	ENSMUSG00000024457.16	0.232816	0.0320467	1.49422
	Akap11	ENSMUSG00000022016.16	-0.507178	9.76681e-07	6.01025				Trim26	ENSMUSG00000039988.14	-0.261665	0.00247043	2.60723
	Clasrp	ENSMUSG00000061028.7	1.38421	9.77241e-07	6.01				Ankrd13c	ENSMUSG00000034893.8	0.329256	2.59441e-05	4.58596
	Cuedc1	ENSMUSG00000018378.13	0.637815	9.87834e-07	6.00532				Cog3	ENSMUSG00000039958.17	0.808402	0.00278267	2.55554
	Tatdn3	ENSMUSG00000026632.17	1.29868	9.87834e-07	6.00532				Etfbkmt	ENSMUSG00000101678.3	1.8029	0.000508708	3.29353
	Isca1	ENSMUSG00000044792.7	-0.496071	9.92322e-07	6.00335				None	ENSMUSG00000029467.15	-0.475568	0.00048585	3.3135
	Dpysl3	ENSMUSG00000024501.19	0.818049	1.02407e-06	5.98967				Atp2a2	ENSMUSG00000035284.10	0.435443	0.000424592	3.37203
	Trim9	ENSMUSG00000021071.16	-0.348326	1.03798e-06	5.98381				Vps13c	ENSMUSG00000019143.15	0.818261	2.04563e-14	13.6892
	Capn5	ENSMUSG00000035547.14	0.753882	1.03798e-06	5.98381				Hars2	ENSMUSG00000028794.13	2.10932	0.00338837	2.47001
	Pin1	ENSMUSG00000032171.7	-0.513379	1.06713e-06	5.97178				A3galt2	ENSMUSG00000030990.18	0.324408	0.0168476	1.77346
	Dgki	ENSMUSG00000038665.15	-0.529758	1.15257e-06	5.93833				Pgap2	ENSMUSG00000028608.15	0.852841	0.000332492	3.47822
	Zbtb7a	ENSMUSG00000035011.15	-0.453876	1.15787e-06	5.93634				Czib	ENSMUSG00000034748.16	0.407979	0.00254903	2.59363
	Mif4gd	ENSMUSG00000020743.15	0.741948	1.18078e-06	5.92783				Sirt6	ENSMUSG00000050148.9	-0.236385	0.0363004	1.44009
	Nfya	ENSMUSG00000023994.13	0.607262	1.19229e-06	5.92362				Ubqln2	ENSMUSG00000024169.16	0.421665	3.38024e-06	5.47105
	Mtpn	ENSMUSG00000029840.8	-0.523032	1.22435e-06	5.9121				Ift140	ENSMUSG00000051401.6	-0.246478	0.0411664	1.38546
	Rtn4rl1	ENSMUSG00000045287.6	-0.65792	1.26267e-06	5.89871				Kctd16	ENSMUSG00000064225.6	-0.321319	0.0144018	1.84158
	Prkch	ENSMUSG00000021108.18	-0.916271	1.2688e-06	5.89661				Paqr9	ENSMUSG00000056724.15	0.779229	0.000261583	3.58239
	Cpox	ENSMUSG00000022742.6	0.8196	1.27593e-06	5.89417				Nbeal2	ENSMUSG00000006169.19	-0.157918	0.016026	1.79518
	Cdh19	ENSMUSG00000047216.8	1.10718	1.3036e-06	5.88486				Clint1	ENSMUSG00000038459.10	-0.303542	0.000544468	3.26403
	Lin7b	ENSMUSG00000003872.9	-0.639282	1.30668e-06	5.88383				Abhd17c	ENSMUSG00000036246.14	0.783587	6.77086e-05	4.16936
	Gm2115	ENSMUSG00000097789.2	-0.599609	1.30668e-06	5.88383				Gmip	ENSMUSG00000035314.10	-0.41924	6.86661e-05	4.16326
	Pacs1	ENSMUSG00000024855.9	-0.484199	1.30668e-06	5.88383				Gdpd5	ENSMUSG00000041679.9	1.43038	0.000294568	3.53081
	Wdr90	ENSMUSG00000073434.11	1.14876	1.30668e-06	5.88383				Lrrc29	ENSMUSG00000026755.14	-0.245864	0.0150927	1.82123
	Dync1i2	ENSMUSG00000027012.15	0.41893	1.32971e-06	5.87624				Arpc5l	ENSMUSG00000037965.14	0.744681	1.40907e-07	6.85107
	Fam78a	ENSMUSG00000050592.8	-0.878467	1.33978e-06	5.87297				Zc3h7a	ENSMUSG00000031835.16	-0.288006	0.020681	1.68443
	Flvcr1	ENSMUSG00000066595.9	0.710669	1.37567e-06	5.86149				Mbtps1	ENSMUSG00000024735.13	-0.21507	0.00433171	2.36334
	Abhd14b	ENSMUSG00000042073.15	0.981986	1.44774e-06	5.83931				Prpf19	ENSMUSG00000040612.13	0.495451	0.00212646	2.67234
	Arid5b	ENSMUSG00000019947.10	0.850566	1.45464e-06	5.83724				Ildr2	ENSMUSG00000017188.3	-0.285257	0.0034713	2.45951
	Inka2	ENSMUSG00000048458.8	-0.557942	1.46197e-06	5.83506				Coa3	ENSMUSG00000020366.18	-0.19399	0.0245528	1.6099
	Dhrs3	ENSMUSG00000066026.14	-0.606213	1.46707e-06	5.83355				Mapk9	ENSMUSG00000048154.17	0.693347	4.1836e-06	5.37845
	Grsf1	ENSMUSG00000044221.14	-0.404354	1.48452e-06	5.82841				Kmt2d	ENSMUSG00000044231.3	-0.424683	0.000139771	3.85458
	Myt1	ENSMUSG00000010505.16	0.505948	1.48452e-06	5.82841				Nhlrc1	ENSMUSG00000051427.14	0.440633	0.00022721	3.64357
	Trim7	ENSMUSG00000040350.16	1.41503	1.51858e-06	5.81856				Ccdc157	ENSMUSG00000062456.3	-0.420858	0.000318441	3.49697
	Ankrd33b	ENSMUSG00000022237.17	-0.582488	1.57468e-06	5.80281				Rpl9-ps6	ENSMUSG00000052374.16	-0.860828	0.0139261	1.85617
	Sec14l5	ENSMUSG00000091712.2	1.29506	1.59635e-06	5.79687				Actn2	ENSMUSG00000022463.8	-0.39433	3.14566e-05	4.50229
	Gpr137c	ENSMUSG00000049092.11	-0.513466	1.61078e-06	5.79296				Srebf2	ENSMUSG00000021514.18	0.502164	5.63957e-05	4.24875
	Pou3f1	ENSMUSG00000090125.3	-0.875797	1.6353e-06	5.7864				Zfp369	ENSMUSG00000033543.17	0.528864	0.00258703	2.5872
	Cers2	ENSMUSG00000015714.11	0.802547	1.6353e-06	5.7864				Gtf2a2	ENSMUSG00000069170.14	0.857152	0.0461462	1.33586
	Rcor3	ENSMUSG00000037395.15	0.573827	1.64739e-06	5.7832				Adgrv1	ENSMUSG00000041429.3	0.9176	7.40773e-07	6.13031
	Ahsa2	ENSMUSG00000020288.13	1.1082	1.65081e-06	5.7823				Nthl1	ENSMUSG00000028693.15	0.547367	0.00708872	2.14943
	Gal3st3	ENSMUSG00000047658.6	-0.56007	1.68423e-06	5.7736				Nasp	ENSMUSG00000041215.16	0.586558	0.00322825	2.49103
	Rtkn2	ENSMUSG00000037846.18	1.03655	1.7054e-06	5.76817				Yeats2	ENSMUSG00000034126.5	0.37264	0.00187127	2.72786
	Polr3gl	ENSMUSG00000028104.14	0.759419	1.74562e-06	5.75805				Pomt2	ENSMUSG00000036131.12	1.77906	0.00564986	2.24796
	Chsy1	ENSMUSG00000032640.10	-0.479957	1.75173e-06	5.75653				Frmd7	ENSMUSG00000027434.11	0.609907	0.00702714	2.15322
	Bag5	ENSMUSG00000049792.6	-0.719446	1.76083e-06	5.75428				Nkx2-2	ENSMUSG00000028976.10	-0.366512	0.0185747	1.73108
	Phykpl	ENSMUSG00000020359.13	1.07655	1.82855e-06	5.73789				Slc2a5	ENSMUSG00000020496.9	-0.322392	0.00243535	2.61344
	Olfr1393	ENSMUSG00000059864.2	-0.895777	1.82978e-06	5.7376				Rnf187	ENSMUSG00000042807.15	-0.435199	8.33921e-09	8.07888
	Atl2	ENSMUSG00000059811.13	-0.40838	1.87719e-06	5.72649				Hecw2	ENSMUSG00000022475.19	0.60756	0.0239932	1.61991
	Slc31a2	ENSMUSG00000066152.11	0.71002	1.88958e-06	5.72364				Hdac7	ENSMUSG00000068742.11	-0.267009	0.0175418	1.75593
	Amn1	ENSMUSG00000068250.13	0.783747	1.90614e-06	5.71984				Cry2	ENSMUSG00000019194.15	-0.634605	2.8482e-06	5.54543
	Crtc1	ENSMUSG00000003575.13	-0.608633	1.91448e-06	5.71795				Scn1b	ENSMUSG00000027593.15	-0.338884	4.6289e-05	4.33452
	Cyp27a1	ENSMUSG00000026170.6	1.38181	1.92478e-06	5.71562				Raly	ENSMUSG00000016495.12	0.839439	8.9915e-06	5.04617
	Camk1g	ENSMUSG00000016179.11	-1.1066	1.94063e-06	5.71206				Plgrkt	ENSMUSG00000053626.5	-0.963291	0.00134922	2.86992
	Tmem245	ENSMUSG00000055296.14	0.620425	1.96378e-06	5.70691				Tll1	ENSMUSG00000066278.6	-0.444165	0.000205885	3.68638
	Clip4	ENSMUSG00000024059.10	-0.821511	2.01532e-06	5.69566				Vps37b	ENSMUSG00000032388.7	-0.335932	0.0203351	1.69175
	Vgll2	ENSMUSG00000049641.14	6.6639	2.02262e-06	5.69409				Spg21	ENSMUSG00000060904.14	-0.29396	0.00852492	2.06931
	Arhgef25	ENSMUSG00000019467.15	0.528034	2.02708e-06	5.69313				Arl1	ENSMUSG00000020241.13	1.07828	7.12301e-05	4.14734
	Rbfox3	ENSMUSG00000025576.17	-0.588151	2.04243e-06	5.68985				Col6a2	ENSMUSG00000032212.10	0.352433	0.000436428	3.36009
	Tpst1	ENSMUSG00000034118.15	-0.508311	2.09261e-06	5.67931				Sltm	ENSMUSG00000015092.9	-0.333341	0.000229518	3.63918
	Iqsec2	ENSMUSG00000041115.16	-0.408839	2.10366e-06	5.67703				Edf1	ENSMUSG00000075225.14	1.20593	0.000624354	3.20457
	N4bp1	ENSMUSG00000031652.11	-0.383056	2.15834e-06	5.66588				Ccdc162	ENSMUSG00000025794.9	-0.398161	0.000215642	3.66627
	Dhtkd1	ENSMUSG00000025815.13	0.991259	2.16722e-06	5.6641				Rpl14	ENSMUSG00000023055.10	-0.203849	0.0478127	1.32046
	Ptpn7	ENSMUSG00000031506.11	-1.91797	2.26203e-06	5.6455				Calcoco1	ENSMUSG00000034311.3	0.815631	0.0189601	1.72216
	Sestd1	ENSMUSG00000042272.17	0.526811	2.26203e-06	5.6455				Kif4	ENSMUSG00000035390.16	-0.532425	8.85803e-07	6.05266
	Vstm2l	ENSMUSG00000037843.6	-0.776653	2.31413e-06	5.63561				Brsk1	ENSMUSG00000058246.8	1.44807	2.94569e-11	10.5308
	Psme4	ENSMUSG00000040850.17	0.489315	2.32281e-06	5.63399				Gm10037	ENSMUSG00000089832.8	0.973644	0.000147918	3.82998
	Ube2g2	ENSMUSG00000009293.17	-0.479962	2.34015e-06	5.63076				Shkbp1	ENSMUSG00000094483.2	-0.446869	0.000126209	3.89891
	Cipc	ENSMUSG00000034157.12	-0.233832	2.37873e-06	5.62366				Purb	ENSMUSG00000020074.7	0.448651	0.000428411	3.36814
	Cyria	ENSMUSG00000020589.17	-0.448953	2.40592e-06	5.61872				Ccar1	ENSMUSG00000031907.9	0.369651	0.00150796	2.82161
	Mast1	ENSMUSG00000053693.16	0.82835	2.40592e-06	5.61872				Zfp90	ENSMUSG00000019960.8	-0.650298	3.04476e-05	4.51645
	Slc25a14	ENSMUSG00000031105.16	-0.596485	2.40912e-06	5.61814				Dusp6	ENSMUSG00000061306.16	-0.247582	0.0180053	1.7446
	Syt12	ENSMUSG00000049303.10	-0.584031	2.46049e-06	5.60898				Slc38a10	ENSMUSG00000006241.16	1.25318	7.48705e-06	5.12569
	Fam162a	ENSMUSG00000003955.8	-0.487402	2.49212e-06	5.60343				Ccdc159	ENSMUSG00000029632.7	-0.294673	0.00994498	2.0024
	Fam171a1	ENSMUSG00000050530.14	-0.475126	2.50889e-06	5.60052				Ndufa4	ENSMUSG00000031480.15	0.844246	2.8759e-05	4.54123
	Hook2	ENSMUSG00000052566.8	1.18702	2.50989e-06	5.60035				Thsd1	ENSMUSG00000044502.16	-0.302022	9.09388e-05	4.04125
	Mpdz	ENSMUSG00000028402.18	0.647852	2.53803e-06	5.5955				Bod1	ENSMUSG00000062963.10	-0.224053	0.0199217	1.70067
	Pcdh15	ENSMUSG00000052613.16	0.953459	2.53803e-06	5.5955				Ufc1	ENSMUSG00000059923.13	-0.240333	0.00543657	2.26468
	Adamtsl1	ENSMUSG00000066113.16	1.04029	2.54034e-06	5.59511				Grb2	ENSMUSG00000071112.12	1.19304	0.015186	1.81856
	Spon1	ENSMUSG00000038156.16	0.541726	2.6039e-06	5.58438				Spx	ENSMUSG00000035211.9	-0.928727	0.00661907	2.1792
	Arhgef28	ENSMUSG00000021662.10	0.955652	2.6584e-06	5.57538				Xrra1	ENSMUSG00000015290.15	-0.256054	0.0134326	1.87184
	Fgf3	ENSMUSG00000031074.14	-2.16891	2.66159e-06	5.57486				Ubl4a	ENSMUSG00000010592.9	-0.44271	0.0200911	1.697
	Ttll4	ENSMUSG00000033257.14	0.610858	2.66159e-06	5.57486				Dazl	ENSMUSG00000036241.3	-0.261536	0.00147647	2.83078
	Tanc1	ENSMUSG00000035168.16	0.596195	2.66982e-06	5.57352				Ube2r2	ENSMUSG00000041445.9	-0.788904	0.016392	1.78537
	Srsf5	ENSMUSG00000021134.17	1.20515	2.71568e-06	5.56612				Mmrn2	ENSMUSG00000023110.12	-0.203116	0.00616379	2.21015
	Dcp1b	ENSMUSG00000041477.14	0.553228	2.74689e-06	5.56116				Prmt5	ENSMUSG00000020777.16	-0.267835	0.00325982	2.48681
	Ppp2r5d	ENSMUSG00000059409.9	-0.663337	2.77752e-06	5.55634				Acox1	ENSMUSG00000004815.12	0.619423	0.0014546	2.83726
	Arrdc1	ENSMUSG00000026972.15	1.39055	2.83081e-06	5.54809				Dgkq	ENSMUSG00000016541.10	-0.162971	0.00861689	2.06465
	Agap2	ENSMUSG00000025422.9	-0.640122	2.87401e-06	5.54151				Atxn10	ENSMUSG00000051278.12	0.818258	0.000608517	3.21573
	Ccdc106	ENSMUSG00000035228.15	-0.569297	2.87401e-06	5.54151				Zgrf1	ENSMUSG00000027879.9	-0.271681	0.0126001	1.89963
	Dlgap2	ENSMUSG00000047495.15	-0.52264	2.91953e-06	5.53469				Sec22b	ENSMUSG00000024420.9	-0.471091	0.00998269	2.00075
	E230025N22Rik	ENSMUSG00000044719.4	-0.949288	2.96909e-06	5.52738				Zfp521	ENSMUSG00000050989.9	0.342254	0.00318904	2.49634
	Mfap3l	ENSMUSG00000031647.10	-0.530002	2.96909e-06	5.52738				Selenon	ENSMUSG00000026452.15	-1.74749	0.000538288	3.26899
	Mdc1	ENSMUSG00000061607.15	0.480424	2.96909e-06	5.52738				Syt2	ENSMUSG00000022961.18	0.44799	2.78245e-06	5.55557
	Dazap1	ENSMUSG00000069565.12	0.61582	2.96909e-06	5.52738				Son	ENSMUSG00000021327.19	0.922466	1.43208e-06	5.84403
	Jam3	ENSMUSG00000031990.15	0.938793	2.9791e-06	5.52591				Zkscan3	ENSMUSG00000036995.7	0.817776	0.000483131	3.31594
	Gpr108	ENSMUSG00000005823.9	0.405449	3.01672e-06	5.52047				Asap3	ENSMUSG00000027009.18	0.68728	0.0181187	1.74187
	Usp2	ENSMUSG00000032010.15	-0.500525	3.10239e-06	5.5083				Itga4	ENSMUSG00000040242.14	-0.312452	0.00237166	2.62495
	Kdm4b	ENSMUSG00000024201.12	-0.543294	3.10334e-06	5.50817				Fgfr1op2	ENSMUSG00000020387.15	-0.237409	0.0152288	1.81733
	Pak6	ENSMUSG00000074923.10	-0.562697	3.13441e-06	5.50384				Jade2	ENSMUSG00000028575.11	2.19417	0.00136228	2.86573
	Ccdc22	ENSMUSG00000031143.4	0.511998	3.13915e-06	5.50319				Eqtn	ENSMUSG00000044906.5	0.926718	7.60617e-06	5.11883
	Adamts4	ENSMUSG00000006403.13	1.12531	3.29529e-06	5.48211				4930503L19Rik	ENSMUSG00000013833.15	-0.300311	0.0260459	1.58426
	Add1	ENSMUSG00000029106.14	-0.357455	3.33331e-06	5.47712				Med16	ENSMUSG00000022715.3	-4.54563	9.93888e-05	4.00266
	Arnt	ENSMUSG00000015522.18	0.637851	3.35052e-06	5.47489				Tmem114	ENSMUSG00000036061.10	0.646188	4.82708e-08	7.31632
	Bcas1	ENSMUSG00000013523.13	1.1014	3.3756e-06	5.47165				Smug1	ENSMUSG00000062822.8	0.568566	0.000970682	3.01292
	Dpysl5	ENSMUSG00000029168.14	0.537388	3.4099e-06	5.46726				4833420G17Rik	ENSMUSG00000027134.4	-0.615139	0.00170575	2.76808
	Zfp622	ENSMUSG00000052253.6	-0.434064	3.41865e-06	5.46615				Lpcat4	ENSMUSG00000064264.14	-0.332158	0.00703307	2.15286
	Arhgap21	ENSMUSG00000036591.16	0.331496	3.42241e-06	5.46567				Zfp428	ENSMUSG00000031988.10	-0.248724	0.0141118	1.85042
	Atf6	ENSMUSG00000026663.6	-0.518715	3.42849e-06	5.4649				Vps26b	ENSMUSG00000020411.2	0.542834	0.0426168	1.37042
	Tspyl5	ENSMUSG00000038984.4	-0.509847	3.42955e-06	5.46476				Nipal4	ENSMUSG00000024076.10	0.880691	0.000305967	3.51432
	Foxo1	ENSMUSG00000044167.6	-0.81265	3.4436e-06	5.46299				Vit	ENSMUSG00000033805.12	-0.262859	0.00853325	2.06889
	Psd	ENSMUSG00000037126.16	-0.619221	3.4775e-06	5.45873				Ephx4	ENSMUSG00000023030.16	0.39769	0.000513879	3.28914
	Stau2	ENSMUSG00000025920.19	-0.543219	3.48225e-06	5.45814				Slc11a2	ENSMUSG00000080717.10	0.818892	0.00205692	2.68678
	Emcn	ENSMUSG00000054690.17	-0.934423	3.58118e-06	5.44597				B230307C23Rik	ENSMUSG00000028757.4	-0.280757	0.00529446	2.27618
	Pcdhga8	ENSMUSG00000103897.1	-0.716733	3.58879e-06	5.44505				Ddost	ENSMUSG00000059851.15	0.944338	0.000154697	3.81052
	Ptcd1	ENSMUSG00000029624.10	-0.685356	3.59864e-06	5.44386				Kmt5c	ENSMUSG00000043262.16	0.275659	0.0303546	1.51777
	Adssl1	ENSMUSG00000011148.14	0.792515	3.59864e-06	5.44386				Uevld	ENSMUSG00000048120.16	-0.564896	2.05591e-05	4.687
	Ccdc85c	ENSMUSG00000084883.2	-0.71007	3.61714e-06	5.44163				Entpd1	ENSMUSG00000044876.15	-0.210639	0.0219913	1.65775
	Zmat4	ENSMUSG00000037492.16	-0.54161	3.73944e-06	5.42719				Zfp444	ENSMUSG00000060216.15	0.443276	0.00186595	2.7291
	Stxbp3	ENSMUSG00000027882.18	0.758432	3.79832e-06	5.42041				Arrb2	ENSMUSG00000061882.12	1.38433	0.000117413	3.93028
	Slc44a5	ENSMUSG00000028360.9	0.819235	3.84471e-06	5.41514				Ccdc62	ENSMUSG00000030045.10	-0.303877	0.00515983	2.28736
	Reep1	ENSMUSG00000052852.8	-0.464442	3.92819e-06	5.40581				Mrpl19	ENSMUSG00000029798.11	0.623052	0.0036345	2.43956
	St8sia2	ENSMUSG00000025789.9	-1.07602	3.93175e-06	5.40541				Herc6	ENSMUSG00000001687.15	-0.352936	0.00164474	2.7839
	Zfyve28	ENSMUSG00000037224.15	-0.85879	3.93175e-06	5.40541				Ubl3	ENSMUSG00000029361.18	-0.43484	0.0018547	2.73173
	Hipk2	ENSMUSG00000061436.15	0.787496	3.93175e-06	5.40541				Nos1	ENSMUSG00000019429.7	-2.69675	0.00102981	2.98724
	Abhd2	ENSMUSG00000039202.12	-0.420729	3.96989e-06	5.40122				Ffar3	ENSMUSG00000022760.17	-0.225348	0.025709	1.58992
	Gpr26	ENSMUSG00000040125.4	-0.939222	4.1219e-06	5.3849				Thap7	ENSMUSG00000027524.9	-0.595398	0.029275	1.5335
	Slc8a3	ENSMUSG00000079055.10	-0.83702	4.1219e-06	5.3849				Edn3	ENSMUSG00000038025.8	0.169681	0.0198849	1.70148
	Josd1	ENSMUSG00000022426.6	-0.473448	4.17764e-06	5.37907				Phf2	ENSMUSG00000011305.11	1.28315	0.000903716	3.04397
	Mgat4b	ENSMUSG00000036620.14	-0.600449	4.24777e-06	5.37184				Plin5	ENSMUSG00000040795.12	0.424481	0.0299448	1.52368
	Pomk	ENSMUSG00000037251.5	-0.428308	4.25548e-06	5.37105				Iqcc	ENSMUSG00000020513.15	0.76675	0.00138648	2.85809
	Nde1	ENSMUSG00000022678.16	0.840558	4.25548e-06	5.37105				Tubd1	ENSMUSG00000017716.15	1.92079	0.000293651	3.53217
	Arrb1	ENSMUSG00000018909.15	-0.378867	4.35556e-06	5.36096				Birc5	ENSMUSG00000019254.16	-0.269663	0.0161624	1.79149
	Serinc5	ENSMUSG00000021703.9	0.546407	4.4574e-06	5.35092				Ppp1r12c	ENSMUSG00000060572.17	1.57894	0.00255012	2.59344
	Erf	ENSMUSG00000040857.15	-0.376278	4.4617e-06	5.3505				Mfap2	ENSMUSG00000027309.18	0.390602	0.00636748	2.19603
	Slc50a1	ENSMUSG00000027953.13	0.681896	4.46681e-06	5.35				Dnaaf9	ENSMUSG00000001034.17	0.554565	0.000238811	3.62195
	Rpe65	ENSMUSG00000028174.12	-1.70497	4.49722e-06	5.34706				Mapk7	ENSMUSG00000024325.8	0.649785	0.000962663	3.01653
	Rap1gap	ENSMUSG00000041351.16	-0.839901	4.54357e-06	5.3426				Ring1	ENSMUSG00000007989.7	-0.330361	0.00392631	2.40602
	Fgf14	ENSMUSG00000025551.13	-0.684461	4.59585e-06	5.33763				Fzd3	ENSMUSG00000023505.13	0.985152	0.0465375	1.3322
	Stx1b	ENSMUSG00000030806.6	-0.405299	4.7979e-06	5.31895				Cdca3	ENSMUSG00000047021.14	2.26166	5.14938e-05	4.28825
	Dock3	ENSMUSG00000039716.12	-0.51862	4.84293e-06	5.31489				Cfap65	ENSMUSG00000037972.7	-0.430602	0.00335396	2.47444
	Micu2	ENSMUSG00000021973.9	0.459204	4.84293e-06	5.31489				Snn	ENSMUSG00000028048.11	0.235443	0.032455	1.48872
	Tram1l1	ENSMUSG00000044528.5	-0.633206	4.85917e-06	5.31344				Gba	ENSMUSG00000020154.10	-0.527445	0.000990114	3.00431
	Ankrd50	ENSMUSG00000044864.16	-0.433427	4.96589e-06	5.304				Ptprb	ENSMUSG00000068264.11	-0.398118	0.0146771	1.83336
	Pole	ENSMUSG00000007080.14	1.25865	4.97286e-06	5.30339				Ap5s1	ENSMUSG00000027164.8	0.349074	0.00946863	2.02371
	Arl15	ENSMUSG00000042348.10	-0.71136	4.98306e-06	5.3025				Traf6	ENSMUSG00000026309.14	0.51137	7.69968e-07	6.11353
	Fkbp1a	ENSMUSG00000032966.14	-0.382906	4.98306e-06	5.3025				Ilkap	ENSMUSG00000027381.16	0.563631	0.0240085	1.61963
	Nlgn1	ENSMUSG00000063887.13	-0.66616	5.02462e-06	5.2989				Bcl2l11	ENSMUSG00000035697.14	0.681161	0.00116665	2.93306
	Ppp2r3a	ENSMUSG00000043154.15	0.700773	5.03271e-06	5.2982				Arhgap45	ENSMUSG00000029580.14	-0.443293	0.000646492	3.18944
	Ascc2	ENSMUSG00000020412.16	0.643625	5.07197e-06	5.29482				Actb	ENSMUSG00000018449.12	0.706437	8.9065e-06	5.05029
	Pard6b	ENSMUSG00000044641.7	-0.847548	5.0888e-06	5.29338				Rpain	ENSMUSG00000045092.8	-0.586557	8.86445e-06	5.05235
	Dixdc1	ENSMUSG00000032064.17	0.512957	5.17911e-06	5.28574				S1pr1	ENSMUSG00000072966.11	0.687957	5.79698e-08	7.2368
	Pianp	ENSMUSG00000030329.11	-0.515618	5.19434e-06	5.28447				Gprasp2	ENSMUSG00000026679.3	1.19674	0.00882884	2.0541
	4931428F04Rik	ENSMUSG00000014837.15	0.632327	5.21393e-06	5.28283				Enkur	ENSMUSG00000027244.14	-0.256848	0.000177238	3.75144
	Hhip	ENSMUSG00000064325.4	0.661274	5.3333e-06	5.273				Atg13	ENSMUSG00000050382.14	1.01231	4.30922e-06	5.3656
	Sv2c	ENSMUSG00000051111.16	-0.898761	5.62688e-06	5.24973				Kif7	ENSMUSG00000053253.16	-0.565344	0.00241621	2.61687
	Arhgap11a	ENSMUSG00000041219.14	0.895855	5.63205e-06	5.24933				Ndfip2	ENSMUSG00000047036.8	0.711511	9.39928e-07	6.02691
	Vti1a	ENSMUSG00000024983.10	-0.326579	5.64968e-06	5.24798				Zfp445	ENSMUSG00000030757.13	0.761235	2.30034e-05	4.63821
	8030462N17Rik	ENSMUSG00000047466.9	-0.540521	5.66778e-06	5.24659				Zkscan2	ENSMUSG00000043541.16	1.58715	0.000176376	3.75356
	Prkci	ENSMUSG00000037643.14	-0.432002	5.68354e-06	5.24538				Casc1	ENSMUSG00000048794.14	1.54931	0.00132659	2.87726
	Pot1b	ENSMUSG00000024174.9	0.859139	5.73087e-06	5.24178				Cfap100	ENSMUSG00000066306.13	0.342316	1.19437e-05	4.92286
	Wnt3	ENSMUSG00000000125.5	1.28935	5.78929e-06	5.23738				Numa1	ENSMUSG00000060961.14	-0.490249	0.0223548	1.65063
	Rab6b	ENSMUSG00000032549.7	-0.42752	5.98502e-06	5.22293				Slc4a4	ENSMUSG00000030222.13	-0.746253	0.0148498	1.82828
	Ergic1	ENSMUSG00000001576.14	-0.469662	5.99184e-06	5.22244				Rerg	ENSMUSG00000103793.1	-0.52538	0.0104098	1.98256
	Agpat1	ENSMUSG00000034254.17	-0.432488	6.1104e-06	5.21393				Pcdhga6	ENSMUSG00000021087.18	-0.308012	0.013336	1.87498
	Zbtb17	ENSMUSG00000006215.12	-0.414272	6.1104e-06	5.21393				Rtn1	ENSMUSG00000027893.14	-0.335391	0.000282122	3.54956
	Fbxw17	ENSMUSG00000037816.10	0.85495	6.1104e-06	5.21393				Ahcyl1	ENSMUSG00000032578.7	-0.701364	0.000250122	3.60185
	Cnksr2	ENSMUSG00000025658.16	-0.719251	6.1483e-06	5.21125				Cish	ENSMUSG00000024846.5	-0.687145	0.00626352	2.20318
	Ippk	ENSMUSG00000021385.10	-0.45745	6.1483e-06	5.21125				Cst6	ENSMUSG00000032688.8	1.00809	2.43354e-05	4.61376
	Cyp3a13	ENSMUSG00000029727.7	2.0299	6.20528e-06	5.20724				Malt1	ENSMUSG00000018102.5	-0.335359	0.0126001	1.89963
	Pcdhb8	ENSMUSG00000045876.4	-1.25868	6.28122e-06	5.20196				H2bc4	ENSMUSG00000026833.18	-0.574836	0.00695184	2.1579
	Zfta	ENSMUSG00000053080.10	0.565231	6.48875e-06	5.18784				Olfm1	ENSMUSG00000019872.13	-0.347429	0.000129602	3.88739
	S100pbp	ENSMUSG00000040928.15	-0.532857	6.53704e-06	5.18462				Smpdl3a	ENSMUSG00000036181.2	-0.541603	0.0316951	1.49901
	Lynx1	ENSMUSG00000022594.14	-0.846132	6.5702e-06	5.18242				H1f2	ENSMUSG00000034462.9	0.44425	6.0598e-05	4.21754
	Stk32c	ENSMUSG00000015981.12	-0.718169	6.60549e-06	5.18009				Pkd2	ENSMUSG00000037922.13	-1.23473	0.000559745	3.25201
	Pdzd2	ENSMUSG00000022197.16	-0.804994	6.65228e-06	5.17703				Bank1	ENSMUSG00000034560.6	0.333535	0.0275832	1.55936
	Arhgap27	ENSMUSG00000034255.17	-0.802514	6.65228e-06	5.17703				Washc4	ENSMUSG00000004846.10	0.324132	0.0044977	2.34701
	Snx3	ENSMUSG00000019804.12	-0.298582	6.65228e-06	5.17703				Plod3	ENSMUSG00000069835.10	0.68878	0.00497072	2.30358
	Pnma8b	ENSMUSG00000070802.5	-0.592176	6.73305e-06	5.17179				Sat2	ENSMUSG00000021798.14	0.507905	0.00027734	3.55699
	Ndufb10	ENSMUSG00000040048.14	-0.493809	6.79703e-06	5.16768				Ldb3	ENSMUSG00000042156.16	0.436388	0.017374	1.7601
	Opa1	ENSMUSG00000038084.16	-0.425963	6.86367e-06	5.16344				Dzip1	ENSMUSG00000071103.9	1.32588	0.000183222	3.73702
	BC030500	ENSMUSG00000049946.7	-0.800421	6.92653e-06	5.15948				1700029J07Rik	ENSMUSG00000005442.13	-0.298555	3.26351e-05	4.48631
	Rph3a	ENSMUSG00000029608.10	0.64251	6.94602e-06	5.15826				Cic	ENSMUSG00000026269.14	0.405628	0.00827502	2.08223
	Vrk1	ENSMUSG00000021115.15	-0.803627	7.15174e-06	5.14559				Rnpepl1	ENSMUSG00000035152.14	-0.206521	0.0270237	1.56825
	Syne3	ENSMUSG00000054150.12	1.08961	7.22073e-06	5.14142				Ap2b1	ENSMUSG00000041685.16	0.480487	0.00355889	2.44869
	Fosb	ENSMUSG00000003545.3	-0.909618	7.26906e-06	5.13852				Fcho2	ENSMUSG00000036298.10	-0.435208	0.0331865	1.47904
	Palm	ENSMUSG00000035863.14	-0.368349	7.40367e-06	5.13055				Slc2a13	ENSMUSG00000056708.5	-0.661064	5.3084e-06	5.27504
	Selenoi	ENSMUSG00000075703.15	-0.475758	7.4097e-06	5.1302				Ier5	ENSMUSG00000030525.8	-0.634963	0.000159286	3.79782
	Ndrg4	ENSMUSG00000036564.17	-0.653638	7.47319e-06	5.12649				Chrna7	ENSMUSG00000034189.5	-0.249634	0.0375315	1.4256
	Acrbp	ENSMUSG00000072770.9	1.45608	7.48721e-06	5.12568				Hsdl1	ENSMUSG00000002346.16	0.543697	0.000255173	3.59316
	Dglucy	ENSMUSG00000021185.16	-0.785824	7.58913e-06	5.11981				Slc25a42	ENSMUSG00000030605.15	-0.396622	0.00024424	3.61218
	Exoc6b	ENSMUSG00000033769.16	0.341064	7.64543e-06	5.1166				Mfge8	ENSMUSG00000021969.8	0.361994	0.00748973	2.12553
	Nat14	ENSMUSG00000035285.6	-0.513176	7.65545e-06	5.11603				Zdhhc20	ENSMUSG00000031842.14	1.14025	7.07956e-05	4.14999
	Cflar	ENSMUSG00000026031.15	0.501088	7.65545e-06	5.11603				Pde4c	ENSMUSG00000023175.15	-0.311788	0.00732635	2.13511
	Folh1	ENSMUSG00000001773.14	0.830646	7.80455e-06	5.10765				Bsg	ENSMUSG00000040365.14	0.199757	0.0265011	1.57674
	Mllt1	ENSMUSG00000024212.9	-0.521238	7.83931e-06	5.10572				Trim41	ENSMUSG00000024388.10	-1.66826	0.00579537	2.23692
	Prim1	ENSMUSG00000025395.14	0.873916	7.87956e-06	5.1035				Myo7b	ENSMUSG00000029173.12	0.352145	0.00316008	2.5003
	Elmo1	ENSMUSG00000041112.17	-0.250957	7.90615e-06	5.10203				Sepsecs	ENSMUSG00000035199.6	-0.318764	0.0150355	1.82288
	Gfra1	ENSMUSG00000025089.15	-0.505037	8.04177e-06	5.09465				Arl6ip5	ENSMUSG00000025428.15	-0.276831	0.0187083	1.72797
	Ccnl2	ENSMUSG00000029068.16	1.01453	8.20559e-06	5.08589				Atp5a1	ENSMUSG00000031016.9	-0.318155	0.0326921	1.48556
	Sh3pxd2a	ENSMUSG00000053617.11	-0.674382	8.20568e-06	5.08589				Wee1	ENSMUSG00000029455.14	-0.245461	0.012134	1.916
	Taf10	ENSMUSG00000043866.11	-0.379358	8.21977e-06	5.08514				Aldh2	ENSMUSG00000025781.14	-0.203826	0.0439488	1.35705
	Dgat2	ENSMUSG00000030747.5	-0.801683	8.22328e-06	5.08495				Atp5c1	ENSMUSG00000041491.7	0.595891	0.000185681	3.73123
	Pum2	ENSMUSG00000020594.14	-0.343042	8.25683e-06	5.08319				Cep78	ENSMUSG00000016386.15	-0.397599	0.0172089	1.76425
	Acy3	ENSMUSG00000024866.9	1.36587	8.26206e-06	5.08291				Mpped2	ENSMUSG00000040254.11	0.75833	0.000823637	3.08426
	Prkcq	ENSMUSG00000026778.13	0.821757	8.32988e-06	5.07936				Sema3d	ENSMUSG00000021577.14	-0.219271	0.000214604	3.66836
	Abr	ENSMUSG00000017631.18	-0.24499	8.37812e-06	5.07685				Sdha	ENSMUSG00000063430.9	-0.633242	0.00226725	2.6445
	Prox1	ENSMUSG00000010175.13	1.02927	8.37812e-06	5.07685				Wscd2	ENSMUSG00000020163.12	-0.362125	0.000777975	3.10903
	Leng8	ENSMUSG00000035545.13	1.65792	8.37812e-06	5.07685				Uqcr11	ENSMUSG00000057914.15	-0.696794	0.00193076	2.71427
	Dna2	ENSMUSG00000036875.15	1.64327	8.40821e-06	5.0753				Cacnb2	ENSMUSG00000037887.11	-0.299084	0.0460341	1.33692
	Git1	ENSMUSG00000011877.13	-0.379414	8.53117e-06	5.06899				Dusp8	ENSMUSG00000090291.2	-1.59655	0.000436079	3.36043
	Eif3b	ENSMUSG00000056076.13	-0.277905	8.77172e-06	5.05692				Lrrc10b	ENSMUSG00000050447.15	-0.892209	1.15799e-12	11.9363
	Mmd2	ENSMUSG00000039533.8	-0.400405	8.81544e-06	5.05476				Lypd6	ENSMUSG00000022855.9	-0.16071	0.0395534	1.40282
	Morc4	ENSMUSG00000031434.15	0.80601	8.8183e-06	5.05462				Senp2	ENSMUSG00000024426.17	0.455598	6.90834e-08	7.16063
	Stk32a	ENSMUSG00000039954.8	-0.982721	8.89234e-06	5.05098				Atat1	ENSMUSG00000027358.6	-1.18428	3.4195e-07	6.46604
	Arhgap23	ENSMUSG00000049807.16	0.831531	8.89994e-06	5.05061				Bmp2	ENSMUSG00000028678.13	1.58508	0.0447311	1.34939
	Ttll11	ENSMUSG00000026885.13	-0.739006	9.29895e-06	5.03157				Kif2c	ENSMUSG00000023017.10	-0.459449	0.00279797	2.55316
	Pask	ENSMUSG00000026274.11	1.12832	9.35094e-06	5.02914				Asic1	ENSMUSG00000052833.9	-0.251581	0.00117762	2.92899
	Exd2	ENSMUSG00000032705.9	0.728523	9.35106e-06	5.02914				Sae1	ENSMUSG00000028456.18	0.696959	2.46231e-06	5.60866
	Rufy2	ENSMUSG00000020070.18	0.499049	9.49748e-06	5.02239				Unc13b	ENSMUSG00000017344.4	-0.45368	0.00142469	2.84628
	Kcnk9	ENSMUSG00000036760.7	0.535259	9.53708e-06	5.02058				Vtn	ENSMUSG00000022098.10	0.605264	0.00152551	2.81658
	Asxl3	ENSMUSG00000045215.16	0.90072	9.54258e-06	5.02033				Bmp1	ENSMUSG00000026032.8	-0.237147	0.00806642	2.09332
	Taf15	ENSMUSG00000020680.15	0.589691	9.61688e-06	5.01697				Ndufb3	ENSMUSG00000029206.13	1.44473	7.59215e-06	5.11964
	Arhgap39	ENSMUSG00000033697.15	0.585641	9.61904e-06	5.01687				Nsun7	ENSMUSG00000022890.13	-0.269095	0.000923972	3.03434
	Plxnd1	ENSMUSG00000030123.15	-1.06471	9.73673e-06	5.01159				Atp5j	ENSMUSG00000031360.14	0.378876	0.035516	1.44958
	Enpp6	ENSMUSG00000038173.15	1.3205	9.80305e-06	5.00864				Ctps2	ENSMUSG00000016933.17	0.405852	0.000116006	3.93552
	Ssbp4	ENSMUSG00000070003.7	-0.574139	9.9028e-06	5.00424				Plcg1	ENSMUSG00000027778.15	0.320323	0.00752536	2.12347
	Ogt	ENSMUSG00000034160.13	0.714021	9.90508e-06	5.00414				Ift80	ENSMUSG00000039298.16	0.40574	0.0243168	1.61409
	Nr2f6	ENSMUSG00000002393.14	-0.743289	1.00135e-05	4.99941				Cdk5rap2	ENSMUSG00000055805.15	-0.441699	1.11161e-05	4.95405
	Slc38a6	ENSMUSG00000044712.15	1.58226	1.00298e-05	4.99871				Fmnl1	ENSMUSG00000021575.16	1.26529	0.0414252	1.38274
	Krt222	ENSMUSG00000035849.14	-0.652689	1.00347e-05	4.99849				Ahrr	ENSMUSG00000066537.5	1.38201	4.61354e-05	4.33597
	Tpx2	ENSMUSG00000027469.16	1.43122	1.00347e-05	4.99849				Vmn2r57	ENSMUSG00000025034.8	-0.235362	0.000178422	3.74855
	Cit	ENSMUSG00000029516.19	-0.671747	1.01956e-05	4.99159				Trim8	ENSMUSG00000021824.13	0.206734	0.016885	1.7725
	Septin2	ENSMUSG00000026276.20	1.40042	1.01956e-05	4.99159				Ap3m1	ENSMUSG00000032477.14	0.686143	0.00119598	2.92228
	Rcc2	ENSMUSG00000040945.13	-0.408222	1.03461e-05	4.98522				Cdc25a	ENSMUSG00000071202.4	1.73632	0.011795	1.9283
	Cln3	ENSMUSG00000030720.16	0.716571	1.04218e-05	4.98206				Ccdc78	ENSMUSG00000032383.7	0.350599	0.000186019	3.73044
	Egr2	ENSMUSG00000037868.15	-2.59012	1.05555e-05	4.97652				Ppib	ENSMUSG00000019039.14	0.659024	0.000104079	3.98264
	Lrtm2	ENSMUSG00000055003.14	-0.84016	1.05921e-05	4.97502				Dalrd3	ENSMUSG00000028671.16	0.552083	0.000349688	3.45632
	Dlg5	ENSMUSG00000021782.14	0.490838	1.07574e-05	4.96829				Gale	ENSMUSG00000039599.16	0.35781	5.73336e-06	5.24159
	Zfp365	ENSMUSG00000037855.15	-0.57448	1.07941e-05	4.96681				Fam149b	ENSMUSG00000034201.13	-0.350957	0.00497801	2.30294
	Rnpc3	ENSMUSG00000027981.14	1.51772	1.08017e-05	4.96651				Gas2l1	ENSMUSG00000008206.16	0.80802	3.94075e-08	7.40442
	Pdk1	ENSMUSG00000006494.11	0.412719	1.0979e-05	4.95944				Cers4	ENSMUSG00000029817.11	1.02402	4.32923e-07	6.36359
	Skp1	ENSMUSG00000036309.14	-0.352005	1.11937e-05	4.95103				Tra2a	ENSMUSG00000031600.10	0.252832	0.000583637	3.23386
	Abhd12	ENSMUSG00000032046.15	-0.401906	1.12863e-05	4.94745				Vps37a	ENSMUSG00000039457.4	1.11708	0.000733134	3.13482
	Kirrel3	ENSMUSG00000032036.15	-0.800301	1.13213e-05	4.94611				Ppl	ENSMUSG00000024976.13	-0.27789	0.000279406	3.55376
	Ptpn3	ENSMUSG00000038764.14	1.0719	1.13502e-05	4.945				Shoc2	ENSMUSG00000026708.16	1.05556	0.00135363	2.8685
	Man2c1	ENSMUSG00000032295.15	0.811304	1.13877e-05	4.94357				Cenpl	ENSMUSG00000041712.7	-0.288137	0.0100554	1.9976
	Runx2	ENSMUSG00000039153.16	0.98373	1.14199e-05	4.94234				Ubr7	ENSMUSG00000021413.9	0.704853	7.01772e-06	5.1538
	Cyrib	ENSMUSG00000022378.14	-0.496536	1.14574e-05	4.94091				Prpf4b	ENSMUSG00000026553.17	0.145148	0.0107563	1.96834
	Ptprk	ENSMUSG00000019889.10	1.15194	1.1477e-05	4.94017				Copa	ENSMUSG00000024515.13	-0.304516	0.00281806	2.55005
	Dusp18	ENSMUSG00000047205.12	-0.537975	1.16093e-05	4.93519				Smad4	ENSMUSG00000021552.7	0.631835	0.010194	1.99165
	Csf2ra	ENSMUSG00000059326.6	1.19824	1.16764e-05	4.93269				Gkap1	ENSMUSG00000027799.12	-0.261658	0.0321978	1.49217
	Actg1	ENSMUSG00000062825.15	-0.553802	1.16952e-05	4.93199				Nbea	ENSMUSG00000020262.15	-0.407044	0.00241985	2.61621
	Cnksr3	ENSMUSG00000015202.13	0.79064	1.18876e-05	4.92491				Adarb1	ENSMUSG00000020840.10	-0.241208	0.0214574	1.66842
	Dmpk	ENSMUSG00000030409.15	0.958256	1.21417e-05	4.91572				Blmh	ENSMUSG00000020770.13	0.336907	0.0144018	1.84158
	Cntn5	ENSMUSG00000039488.15	-0.862535	1.22967e-05	4.91021				Unk	ENSMUSG00000027667.13	0.488388	1.52147e-05	4.81774
	Lxn	ENSMUSG00000047557.2	-0.570507	1.22967e-05	4.91021				Zfp639	ENSMUSG00000027259.15	0.646259	6.27672e-07	6.20227
	Dis3	ENSMUSG00000033166.11	0.427553	1.22967e-05	4.91021				Adal	ENSMUSG00000059734.6	-0.28512	0.0178997	1.74715
	Daam2	ENSMUSG00000040260.8	0.74176	1.22967e-05	4.91021				Ndufs8	ENSMUSG00000040473.15	1.13125	1.57629e-05	4.80236
	Tex9	ENSMUSG00000090626.9	0.781578	1.22967e-05	4.91021				Cfap69	ENSMUSG00000070493.3	-0.336287	0.000158871	3.79896
	Galnt6	ENSMUSG00000037280.12	0.934184	1.24178e-05	4.90596				Chchd2	ENSMUSG00000022474.15	-0.323734	6.13821e-05	4.21196
	Kit	ENSMUSG00000005672.12	-0.650823	1.25751e-05	4.90049				Pmm1	ENSMUSG00000052949.14	-0.456052	2.81062e-06	5.5512
	Akap5	ENSMUSG00000021057.15	-0.862572	1.26703e-05	4.89721				Rnf157	ENSMUSG00000028211.11	0.377345	0.0327162	1.48524
	Eno1	ENSMUSG00000063524.13	-0.351043	1.26742e-05	4.89708				Trp53inp1	ENSMUSG00000001054.9	-0.399658	0.00256584	2.59077
	Tnnt2	ENSMUSG00000026414.13	0.957098	1.26855e-05	4.89669				Rmnd5b	ENSMUSG00000031950.7	-0.235632	0.0119168	1.92384
	Slc17a5	ENSMUSG00000049624.14	0.597256	1.26915e-05	4.89649				Gabarapl2	ENSMUSG00000030161.8	-0.291955	0.00258541	2.58747
	Ppp1r9a	ENSMUSG00000032827.15	-0.813919	1.2752e-05	4.89442				Gabarapl1	ENSMUSG00000063704.13	2.27397	6.13131e-05	4.21245
	Prkcd	ENSMUSG00000021948.17	0.724442	1.294e-05	4.88807				Mapk15	ENSMUSG00000066735.8	-0.222573	0.00262591	2.58072
	Lgals4	ENSMUSG00000053964.17	1.91176	1.30852e-05	4.88322				Vkorc1l1	ENSMUSG00000029014.14	-0.299677	0.0476122	1.32228
	Insyn1	ENSMUSG00000066607.5	-0.678434	1.33785e-05	4.87359				Dnajc2	ENSMUSG00000067889.4	-0.550266	1.66151e-05	4.7795
	D430041D05Rik	ENSMUSG00000068373.15	-0.635761	1.34612e-05	4.87092				Sptbn2	ENSMUSG00000063594.5	0.782251	0.0152302	1.81729
	Lrpap1	ENSMUSG00000029103.16	-0.449806	1.3607e-05	4.86624				Gng8	ENSMUSG00000031090.14	0.98147	0.000232741	3.63313
	Terf2ip	ENSMUSG00000033430.10	-0.3387	1.36765e-05	4.86403				Nadsyn1	ENSMUSG00000024170.15	0.681491	0.000405811	3.39168
	D5Ertd579e	ENSMUSG00000029190.19	-0.434534	1.37892e-05	4.86046				Telo2	ENSMUSG00000022339.9	-0.371707	0.00271865	2.56565
	Tpi1	ENSMUSG00000023456.15	-0.346375	1.37995e-05	4.86014				Ebag9	ENSMUSG00000021595.18	-0.297057	7.32449e-05	4.13522
	Frmd5	ENSMUSG00000027238.17	0.654893	1.40554e-05	4.85216				Nsun2	ENSMUSG00000035305.5	-1.06749	0.01035	1.98506
	H2ax	ENSMUSG00000049932.3	-0.482137	1.43047e-05	4.84452				Ror1	ENSMUSG00000019428.16	-0.334083	0.00204952	2.68835
	Dync1li2	ENSMUSG00000035770.8	0.43052	1.45311e-05	4.8377				Fkbp8	ENSMUSG00000040687.16	-0.155132	0.0190234	1.72071
	Socs7	ENSMUSG00000038485.5	-0.336814	1.46017e-05	4.8356				Madd	ENSMUSG00000021519.11	0.769949	1.01665e-06	5.99283
	Myom3	ENSMUSG00000037139.15	-0.856772	1.48119e-05	4.82939				Mterf3	ENSMUSG00000038936.13	0.40077	0.0209128	1.67959
	B3galt1	ENSMUSG00000034780.6	-0.498219	1.51273e-05	4.82024				Sccpdh	ENSMUSG00000003378.9	-0.427992	0.000581988	3.23509
	Fbxl17	ENSMUSG00000023965.13	-0.338975	1.53318e-05	4.81441				Grik5	ENSMUSG00000045180.13	-0.250356	0.000655141	3.18367
	Prpsap1	ENSMUSG00000015869.16	0.474193	1.53318e-05	4.81441				Shroom2	ENSMUSG00000089824.10	-0.294075	0.044626	1.35041
	Tdrd7	ENSMUSG00000035517.17	-0.527627	1.54887e-05	4.80999				Rbm12	ENSMUSG00000028842.15	0.422874	0.00849848	2.07066
	Mau2	ENSMUSG00000031858.16	0.326632	1.54887e-05	4.80999				Ago3	ENSMUSG00000038533.15	-0.246463	0.00908813	2.04153
	Srrm4	ENSMUSG00000063919.11	0.682587	1.54887e-05	4.80999				Cbfa2t2	ENSMUSG00000061533.16	-0.704076	2.34619e-07	6.62964
	Itga5	ENSMUSG00000000555.8	-0.888317	1.54929e-05	4.80987				Cep128	ENSMUSG00000078485.3	0.93874	7.5465e-06	5.12225
	Bag4	ENSMUSG00000037316.9	-0.50402	1.56002e-05	4.80687				Plekhn1	ENSMUSG00000055436.18	0.935889	2.75605e-06	5.55971
	Med9	ENSMUSG00000061650.6	-0.427987	1.56943e-05	4.80426				Srsf11	ENSMUSG00000042529.14	-0.472349	0.00744989	2.12785
	Ghitm	ENSMUSG00000041028.16	-0.501663	1.58066e-05	4.80116				Kcnj12	ENSMUSG00000054752.16	0.508211	0.00158667	2.79951
	Cep44	ENSMUSG00000038215.15	0.67597	1.58881e-05	4.79893				Fsd1l	ENSMUSG00000028809.16	0.741788	2.83302e-06	5.54775
	Nfe2l3	ENSMUSG00000029832.16	1.27101	1.5985e-05	4.79629				Srrm1	ENSMUSG00000110170.1	1.99397	0.000138667	3.85803
	Tln2	ENSMUSG00000052698.15	-0.523046	1.6046e-05	4.79463				None	ENSMUSG00000028790.13	-0.248265	0.0033847	2.47048
	Dip2c	ENSMUSG00000048264.16	-0.333178	1.61664e-05	4.79139				Khdrbs1	ENSMUSG00000015733.13	-0.258704	0.0113427	1.94528
	Rabl6	ENSMUSG00000015087.14	-0.407256	1.62247e-05	4.78982				Capza2	ENSMUSG00000030780.15	0.299683	0.0141706	1.84861
	Rapgef4	ENSMUSG00000049044.16	0.949708	1.62389e-05	4.78944				Rusf1	ENSMUSG00000089809.9	-0.548977	0.0173252	1.76132
	Atp6v1h	ENSMUSG00000033793.12	-0.387537	1.64625e-05	4.78351				Rasgef1b	ENSMUSG00000046691.13	-0.274496	0.0316519	1.4996
	Mrps21	ENSMUSG00000054312.6	-0.475493	1.64963e-05	4.78261				Chtf8	ENSMUSG00000038296.14	-0.36494	0.0115945	1.93575
	Nelfb	ENSMUSG00000013465.19	0.494651	1.65578e-05	4.781				Galnt18	ENSMUSG00000031093.14	0.575642	0.000421173	3.37554
	Rps6ka2	ENSMUSG00000023809.10	-0.432703	1.65986e-05	4.77993				Dock11	ENSMUSG00000008307.11	1.2118	0.00033899	3.46981
	Arhgap20	ENSMUSG00000053199.13	-0.667634	1.6637e-05	4.77893				1700109H08Rik	ENSMUSG00000024462.17	-0.294136	0.0172952	1.76207
	Gnal	ENSMUSG00000024524.16	-0.7902	1.69176e-05	4.77166				Gabbr1	ENSMUSG00000058835.14	-0.413468	0.000249228	3.6034
	Gas8	ENSMUSG00000040220.10	0.727282	1.70891e-05	4.76728				Abi1	ENSMUSG00000003992.15	-0.275106	0.00700301	2.15472
	Zfp57	ENSMUSG00000036036.15	2.38993	1.73524e-05	4.76064				Ssbp2	ENSMUSG00000041199.2	-0.438031	0.00114265	2.94209
	Lin28b	ENSMUSG00000063804.8	1.04654	1.73985e-05	4.75949				Rpusd1	ENSMUSG00000042564.13	1.31532	5.90131e-08	7.22905
	Efna3	ENSMUSG00000028039.11	-0.484576	1.74431e-05	4.75838				Fam227a	ENSMUSG00000058620.5	-1.01879	0.032901	1.48279
	Daam1	ENSMUSG00000034574.10	0.523749	1.75145e-05	4.7566				Adra2b	ENSMUSG00000018547.8	-0.245923	0.000594535	3.22582
	Dclk3	ENSMUSG00000032500.10	-0.721409	1.76991e-05	4.75205				Pip4k2b	ENSMUSG00000039952.15	-0.239334	0.0246129	1.60884
	Rmnd1	ENSMUSG00000019763.11	0.641868	1.80095e-05	4.7445				Dag1	ENSMUSG00000027829.15	0.927602	4.64462e-05	4.33305
	Cntrl	ENSMUSG00000057110.15	1.09355	1.82049e-05	4.73981				Ccnl1	ENSMUSG00000054737.11	0.935413	6.60004e-06	5.18045
	Gcnt2	ENSMUSG00000021360.16	-1.00454	1.82919e-05	4.73774				Zfp182	ENSMUSG00000027104.18	-0.274038	0.00147231	2.832
	Mcfd2	ENSMUSG00000024150.12	-0.388533	1.85548e-05	4.73154				Atf2	ENSMUSG00000022974.12	1.08146	3.19771e-07	6.49516
	Tbc1d8	ENSMUSG00000003134.10	-0.909602	1.88548e-05	4.72458				Paxbp1	ENSMUSG00000027457.15	-0.55069	4.58413e-05	4.33874
	Snw1	ENSMUSG00000021039.9	-0.351666	1.90375e-05	4.72039				Snph	ENSMUSG00000026200.13	0.817526	1.99646e-05	4.69974
	Nip7	ENSMUSG00000031917.12	-0.468685	1.92326e-05	4.71596				Glb1l	ENSMUSG00000025453.18	1.67532	0.00234989	2.62895
	Nolc1	ENSMUSG00000015176.10	-0.338108	1.92943e-05	4.71457				Nnt	ENSMUSG00000033287.16	-0.921428	1.61529e-05	4.79175
	Chchd4	ENSMUSG00000034203.8	-0.426684	1.93173e-05	4.71405				Kctd17	ENSMUSG00000021067.8	0.257909	0.0172926	1.76214
	Slc35b4	ENSMUSG00000018999.14	-0.477923	1.9585e-05	4.70808				Sav1	ENSMUSG00000066892.14	0.863324	0.000199568	3.69991
	Cmpk2	ENSMUSG00000020638.8	-0.41393	1.97889e-05	4.70358				Fbxl12	ENSMUSG00000021779.17	-0.287751	0.0147816	1.83028
	Magi1	ENSMUSG00000045095.16	0.398192	1.98855e-05	4.70146				Thrb	ENSMUSG00000030471.17	-0.342347	0.00515983	2.28736
	None	ENSMUSG00000078902.3	1.38918	1.995e-05	4.70006				Zdhhc13	ENSMUSG00000029364.15	-0.519641	4.65048e-06	5.3325
	Wipf1	ENSMUSG00000075284.10	0.746429	2.02785e-05	4.69296				Wsb2	ENSMUSG00000090110.8	0.838597	0.00140222	2.85318
	Dus3l	ENSMUSG00000007603.9	0.70482	2.03025e-05	4.69245				Cmc4	ENSMUSG00000054469.14	-0.202139	0.0421939	1.37475
	Rbck1	ENSMUSG00000027466.15	-0.488902	2.0419e-05	4.68997				Lclat1	ENSMUSG00000023764.18	1.18895	4.8327e-06	5.31581
	Rfx4	ENSMUSG00000020037.15	-0.370347	2.0419e-05	4.68997				Sfi1	ENSMUSG00000041734.15	0.512693	0.000100164	3.99929
	Dync2i1	ENSMUSG00000042050.8	0.530871	2.05313e-05	4.68758				Kirrel	ENSMUSG00000002981.10	-0.404009	0.000733065	3.13486
	Hbp1	ENSMUSG00000002996.17	0.431335	2.08307e-05	4.6813				Clptm1	ENSMUSG00000028517.8	-0.435142	6.19288e-05	4.20811
	Ptgds	ENSMUSG00000015090.13	0.811574	2.0847e-05	4.68096				Plpp3	ENSMUSG00000041571.9	-0.414429	0.000233358	3.63198
	Kcnh1	ENSMUSG00000058248.12	-0.491445	2.09715e-05	4.67837				Selenow	ENSMUSG00000048758.14	-0.451324	1.38005e-05	4.86011
	Syt9	ENSMUSG00000062542.11	-0.749411	2.12385e-05	4.67288				Rpl29	ENSMUSG00000002458.13	0.511553	0.000219586	3.6584
	Atxn1	ENSMUSG00000046876.16	-0.617708	2.13074e-05	4.67147				Rgs19	ENSMUSG00000028453.10	0.851658	2.82016e-09	8.54973
	Pax2	ENSMUSG00000004231.15	5.38677	2.138e-05	4.66999				Fancg	ENSMUSG00000020402.11	-0.398614	0.00119891	2.92121
	Camk1d	ENSMUSG00000039145.16	-0.596241	2.13853e-05	4.66989				Vdac1	ENSMUSG00000029270.10	-0.446827	0.00385867	2.41356
	Rccd1	ENSMUSG00000038930.11	1.24836	2.13853e-05	4.66989				Dipk1a	ENSMUSG00000026199.17	0.894079	0.000188172	3.72544
	Fus	ENSMUSG00000030795.18	0.550016	2.14077e-05	4.66943				Ankzf1	ENSMUSG00000034088.15	-0.193353	0.0120235	1.91997
	Zfand6	ENSMUSG00000030629.15	0.556511	2.14077e-05	4.66943				Hdlbp	ENSMUSG00000010097.14	0.701476	2.57966e-06	5.58844
	Pou6f2	ENSMUSG00000009734.18	1.1142	2.14077e-05	4.66943				Nxf1	ENSMUSG00000027676.11	0.991724	1.57164e-05	4.80365
	Thap12	ENSMUSG00000030753.15	-0.253827	2.15778e-05	4.66599				Ccdc39	ENSMUSG00000092048.3	1.83242	0.011809	1.92779
	Crtc2	ENSMUSG00000027936.18	0.54852	2.15778e-05	4.66599				Vmn2r85	ENSMUSG00000024833.14	0.750073	0.000110211	3.95778
	Mgp	ENSMUSG00000030218.2	-0.9216	2.16262e-05	4.66502				Pola2	ENSMUSG00000031833.10	-0.325163	0.000956861	3.01915
	Zyx	ENSMUSG00000029860.16	0.828485	2.19841e-05	4.65789				Mast3	ENSMUSG00000009828.15	0.45463	0.0207917	1.68211
	Sat1	ENSMUSG00000025283.15	0.562004	2.21003e-05	4.6556				Cilk1	ENSMUSG00000109179.2	1.88307	1.09932e-07	6.95888
	Sh3bgrl2	ENSMUSG00000032261.16	-0.859763	2.23599e-05	4.65053				Gm35339	ENSMUSG00000026842.16	0.240396	0.0372293	1.42911
	Lmtk2	ENSMUSG00000038970.7	-0.637925	2.2373e-05	4.65028				Abl1	ENSMUSG00000038241.16	0.450968	0.00160226	2.79527
	Smap2	ENSMUSG00000032870.8	-0.428629	2.25295e-05	4.64725				Cep250	ENSMUSG00000045761.16	0.994035	0.000974648	3.01115
	Pbx2	ENSMUSG00000034673.14	-0.382283	2.25295e-05	4.64725				Togaram2	ENSMUSG00000060600.15	0.834368	0.00382304	2.41759
	Tef	ENSMUSG00000022389.15	-0.592665	2.26041e-05	4.64581				Eno3	ENSMUSG00000050017.11	-0.399308	2.36003e-05	4.62708
	Dcaf6	ENSMUSG00000026571.12	-0.309477	2.26343e-05	4.64523				Pitpnb	ENSMUSG00000041769.13	-0.186457	0.0269039	1.57018
	Gpr27	ENSMUSG00000072875.2	-0.4376	2.26542e-05	4.64485				Ppp2r2d	ENSMUSG00000024542.9	0.919052	2.77657e-06	5.55649
	Cisd1	ENSMUSG00000037710.8	-0.355665	2.29812e-05	4.63863				Cep192	ENSMUSG00000020349.4	-0.288187	9.42997e-05	4.02549
	2700097O09Rik	ENSMUSG00000062198.5	1.04045	2.30878e-05	4.63662				Ppp2ca	ENSMUSG00000109378.1	1.52134	0.000153564	3.81371
	Gad2	ENSMUSG00000026787.3	-0.626801	2.3127e-05	4.63588				None	ENSMUSG00000020137.5	0.35662	0.00437006	2.35951
	Ikbkb	ENSMUSG00000031537.15	0.443755	2.31349e-05	4.63573				Thap2	ENSMUSG00000058979.7	1.02819	1.2401e-05	4.90654
	Zfp760	ENSMUSG00000067928.6	1.252	2.34981e-05	4.62897				Hdhd5	ENSMUSG00000035875.15	1.93207	0.00100135	2.99941
	Zdhhc18	ENSMUSG00000037553.14	-0.497967	2.41149e-05	4.61772				AI182371	ENSMUSG00000044982.7	0.61763	0.00273268	2.56341
	Srf	ENSMUSG00000015605.6	-0.54946	2.46248e-05	4.60863				Sft2d3	ENSMUSG00000049176.14	-0.397072	0.000833133	3.07929
	Mroh1	ENSMUSG00000022558.16	0.610208	2.49677e-05	4.60262				Frmpd4	ENSMUSG00000024479.3	-0.510252	0.000363453	3.43955
	Fsbp	ENSMUSG00000094595.1	-1.27127	2.49945e-05	4.60216				Mal2	ENSMUSG00000042408.13	0.683626	0.00147647	2.83078
	Dtnbp1	ENSMUSG00000057531.14	-0.641841	2.51969e-05	4.59865				Zmym6	ENSMUSG00000045498.1	0.780442	0.000205885	3.68638
	Impdh1	ENSMUSG00000003500.13	-0.534292	2.53822e-05	4.59547				Pcdhb3	ENSMUSG00000009995.17	0.640339	0.00124514	2.90478
	Nmral1	ENSMUSG00000063445.14	0.802141	2.55535e-05	4.59255				Tafazzin	ENSMUSG00000023977.15	0.351069	2.63536e-06	5.57916
	Dlgap3	ENSMUSG00000042388.14	-0.850831	2.55974e-05	4.5918				Ubr2	ENSMUSG00000025226.11	-0.45242	0.00457591	2.33952
	Carns1	ENSMUSG00000075289.4	0.866971	2.55976e-05	4.5918				Fbxl15	ENSMUSG00000032085.5	-0.646177	0.000646492	3.18944
	Tcf20	ENSMUSG00000041852.15	-0.664778	2.60811e-05	4.58367				Tagln	ENSMUSG00000074797.11	-0.443492	0.000179755	3.74532
	Dock4	ENSMUSG00000035954.10	-0.58387	2.60811e-05	4.58367				Itpa	ENSMUSG00000003123.15	0.442712	0.00650557	2.18671
	Mtch1	ENSMUSG00000024012.18	-0.51182	2.60916e-05	4.5835				Lipe	ENSMUSG00000010461.15	0.684941	0.018278	1.73807
	Lypd1	ENSMUSG00000026344.9	-0.593311	2.61266e-05	4.58292				Eya4	ENSMUSG00000017843.14	-0.258262	0.000274887	3.56085
	Osbpl7	ENSMUSG00000038534.18	0.514983	2.61652e-05	4.58228				Ppp2r5c	ENSMUSG00000005469.10	-0.318581	6.97117e-05	4.15669
	Cnbp	ENSMUSG00000030057.15	-0.328196	2.6354e-05	4.57915				Prkaca	ENSMUSG00000020640.10	0.288411	0.00453432	2.34349
	Ap1ar	ENSMUSG00000074238.6	-0.472375	2.63842e-05	4.57866				Itsn2	ENSMUSG00000037926.15	0.30217	0.00378988	2.42137
	Rgs7bp	ENSMUSG00000021719.9	-0.986561	2.69431e-05	4.56955				Ssh2	ENSMUSG00000084989.3	2.27853	0.00123534	2.90821
	Dot1l	ENSMUSG00000061589.14	0.971288	2.69431e-05	4.56955				Crocc2	ENSMUSG00000038292.14	-1.01172	0.00442611	2.35398
	Rbp4	ENSMUSG00000024990.12	-0.733604	2.71513e-05	4.56621				Kash5	ENSMUSG00000040606.13	-0.32076	0.01622	1.78995
	Chst10	ENSMUSG00000026080.13	-0.340978	2.71694e-05	4.56592				Kazn	ENSMUSG00000038195.6	-0.640587	0.0494385	1.30594
	Timm17a	ENSMUSG00000062580.9	-0.329458	2.71927e-05	4.56555				Rilp	ENSMUSG00000026131.18	0.280484	0.0151327	1.82008
	Limd2	ENSMUSG00000040699.13	-0.571113	2.73001e-05	4.56384				Dst	ENSMUSG00000026039.9	0.83268	0.0073176	2.13563
	Pnisr	ENSMUSG00000028248.15	1.32215	2.75895e-05	4.55926				Sgo2a	ENSMUSG00000028833.13	-0.385877	0.033215	1.47867
	Asrgl1	ENSMUSG00000024654.8	-0.411607	2.78327e-05	4.55544				Ncdn	ENSMUSG00000003477.5	-1.18065	0.00237173	2.62493
	Rnf150	ENSMUSG00000047747.10	-0.615642	2.81949e-05	4.54983				Inmt	ENSMUSG00000040681.16	-0.228661	0.0301926	1.5201
	Tac1	ENSMUSG00000061762.12	-0.811999	2.84272e-05	4.54627				Hmgn1	ENSMUSG00000021901.10	-0.480015	1.19039e-06	5.92431
	Cnot10	ENSMUSG00000056167.7	0.45709	2.87116e-05	4.54194				Bap1	ENSMUSG00000035860.9	1.43153	0.00256114	2.59157
	Lyrm4	ENSMUSG00000046573.7	-0.569829	2.87967e-05	4.54066				Cdhr3	ENSMUSG00000022964.14	-0.318855	1.74618e-06	5.75791
	Sstr3	ENSMUSG00000044933.3	1.84919	2.88359e-05	4.54007				Tmem50b	ENSMUSG00000020385.16	1.12122	6.41751e-06	5.19263
	Tbc1d20	ENSMUSG00000027465.13	-0.437018	2.88402e-05	4.54				Clk4	ENSMUSG00000015214.14	0.232494	0.0034352	2.46405
	Adamts10	ENSMUSG00000024299.17	1.4106	2.90199e-05	4.5373				Mtmr1	ENSMUSG00000025036.6	1.06661	1.33497e-06	5.87453
	P2rx7	ENSMUSG00000029468.17	0.766905	2.95311e-05	4.52972				Sfxn2	ENSMUSG00000052713.8	0.272476	0.0131361	1.88153
	Pop5	ENSMUSG00000060152.14	-0.497116	3.0303e-05	4.51851				Zfp608	ENSMUSG00000026223.15	-0.297156	0.0219567	1.65843
	Gpatch8	ENSMUSG00000034621.14	0.641903	3.11669e-05	4.50631				Itm2c	ENSMUSG00000039834.17	0.618436	1.40972e-07	6.85087
	Ctnnal1	ENSMUSG00000038816.14	0.934744	3.11669e-05	4.50631				Zfp335	ENSMUSG00000031295.13	0.531004	1.02629e-06	5.98873
	Nsg2	ENSMUSG00000020297.10	-0.632867	3.14569e-05	4.50228				Phka2	ENSMUSG00000027582.16	1.03106	5.14001e-08	7.28904
	Myo19	ENSMUSG00000020527.14	1.14723	3.14569e-05	4.50228				Zgpat	ENSMUSG00000043987.18	0.913042	1.59964e-06	5.79598
	Scrib	ENSMUSG00000022568.17	0.648875	3.15589e-05	4.50088				Cep164	ENSMUSG00000047866.18	-0.245633	0.00785421	2.1049
	Agpat4	ENSMUSG00000023827.8	0.771754	3.16268e-05	4.49994				Lonp2	ENSMUSG00000061288.13	0.268353	0.00591163	2.22829
	Il17rc	ENSMUSG00000030281.16	-1.29034	3.17498e-05	4.49826				Taok3	ENSMUSG00000036138.16	0.587746	9.1024e-05	4.04084
	Tasp1	ENSMUSG00000039033.11	-0.480656	3.17553e-05	4.49818				Acaa1a	ENSMUSG00000066839.12	-0.299373	0.00567487	2.24604
	Mei4	ENSMUSG00000043289.12	-0.943972	3.19787e-05	4.49514				Ecsit	ENSMUSG00000028681.11	-0.720735	0.00744989	2.12785
	Slc4a7	ENSMUSG00000021733.10	0.604755	3.19787e-05	4.49514				Ptch2	ENSMUSG00000019505.7	-0.256865	0.00422182	2.3745
	Trmt13	ENSMUSG00000033439.12	0.801327	3.19787e-05	4.49514				Ubb	ENSMUSG00000027365.14	0.602579	9.33449e-06	5.02991
	Anln	ENSMUSG00000036777.8	1.35493	3.20378e-05	4.49434				Trpm7	ENSMUSG00000052783.16	1.05801	0.00025408	3.59503
	Zc3h11a	ENSMUSG00000102976.6	0.670993	3.21313e-05	4.49307				Grk4	ENSMUSG00000024935.10	-0.293057	0.0387448	1.41179
	Btc	ENSMUSG00000082361.6	2.40687	3.21602e-05	4.49268				Slc1a1	ENSMUSG00000002413.15	-0.18002	0.0451495	1.34535
	Tbkbp1	ENSMUSG00000038517.15	0.511264	3.28878e-05	4.48296				Braf	ENSMUSG00000034557.14	-0.306505	1.06236e-05	4.97373
	Akap8	ENSMUSG00000024045.5	0.725591	3.3505e-05	4.47489				Zfyve9	ENSMUSG00000060985.15	1.65689	0.00213725	2.67014
	Apoe	ENSMUSG00000002985.16	-0.303138	3.36698e-05	4.47276				Tdrd5	ENSMUSG00000034579.17	1.2648	0.00135856	2.86692
	Cep152	ENSMUSG00000068394.4	0.751506	3.36917e-05	4.47248				Pla2g3	ENSMUSG00000036825.12	-0.28748	0.00068854	3.16207
	Slc25a23	ENSMUSG00000046329.14	-0.590533	3.37861e-05	4.47126				Ssx2ip	ENSMUSG00000028156.12	-0.267217	0.00245488	2.60997
	Aatk	ENSMUSG00000025375.15	0.512539	3.37861e-05	4.47126				Eif4e	ENSMUSG00000034951.10	-0.208451	0.0167226	1.7767
	Caprin2	ENSMUSG00000030309.16	1.02171	3.39751e-05	4.46884				Cog7	ENSMUSG00000002661.14	-0.411144	0.0349324	1.45677
	Akap13	ENSMUSG00000066406.15	0.437292	3.40738e-05	4.46758				Alkbh7	ENSMUSG00000078566.8	-0.569657	4.99925e-08	7.3011
	Smpd3	ENSMUSG00000031906.9	-0.983568	3.43184e-05	4.46447				Bnip3	ENSMUSG00000031167.16	0.674251	9.01681e-05	4.04495
	Slc9a9	ENSMUSG00000031129.9	0.6293	3.46185e-05	4.46069				Rbm3	ENSMUSG00000037239.8	0.517452	5.6123e-05	4.25086
	Cox4i1	ENSMUSG00000031818.12	-0.370781	3.47411e-05	4.45916				Spred3	ENSMUSG00000050954.15	0.52403	1.59872e-05	4.79623
	Adcy6	ENSMUSG00000022994.9	0.717162	3.48067e-05	4.45834				Zfp169	ENSMUSG00000032330.7	-0.271145	0.000961592	3.01701
	Acaca	ENSMUSG00000020532.18	0.56255	3.50242e-05	4.45563				Cox7a2	ENSMUSG00000055862.7	1.45458	1.27691e-07	6.89384
	Cyp46a1	ENSMUSG00000021259.5	-0.805293	3.50333e-05	4.45552				Izumo4	ENSMUSG00000027347.18	-0.483685	0.00210646	2.67645
	Lhpp	ENSMUSG00000030946.13	-0.567913	3.50754e-05	4.455				Rasgrp1	ENSMUSG00000039615.8	-0.290697	0.00114469	2.94131
	Srsf6	ENSMUSG00000016921.14	0.728155	3.51094e-05	4.45458				Stub1	ENSMUSG00000027678.17	0.447853	0.00109468	2.96071
	Zbtb7b	ENSMUSG00000028042.15	0.753962	3.55393e-05	4.44929				Ncoa3	ENSMUSG00000035151.12	0.537489	0.000155508	3.80825
	Tmem44	ENSMUSG00000022537.18	-0.857628	3.61126e-05	4.44234				Elmod2	ENSMUSG00000075324.13	0.722623	7.00557e-06	5.15456
	Tprn	ENSMUSG00000048707.9	0.922469	3.61126e-05	4.44234				Fign	ENSMUSG00000028766.10	-0.928478	4.43044e-06	5.35355
	Eif3i	ENSMUSG00000028798.16	-0.299816	3.62109e-05	4.44116				Alpl	ENSMUSG00000068696.6	-0.753678	0.0361849	1.44147
	Upb1	ENSMUSG00000033427.14	-1.56175	3.62248e-05	4.44099				Gpr88	ENSMUSG00000045968.7	0.711769	0.0053805	2.26918
	Rpl31	ENSMUSG00000073702.11	-0.685565	3.62248e-05	4.44099				Teddm2	ENSMUSG00000035735.10	-0.597093	4.10452e-05	4.38674
	Fbxl21	ENSMUSG00000035509.17	-0.846032	3.63858e-05	4.43907				Dagla	ENSMUSG00000027715.9	1.3619	0.00150492	2.82249
	Lrrn2	ENSMUSG00000026443.3	-0.581489	3.63858e-05	4.43907				Ccna2	ENSMUSG00000022449.14	0.628917	0.0110538	1.95649
	Pdzd4	ENSMUSG00000002006.12	-0.426238	3.63858e-05	4.43907				Adamts20	ENSMUSG00000031848.15	-0.365327	0.000588628	3.23016
	Adam18	ENSMUSG00000031552.13	3.69592	3.63858e-05	4.43907				Lsm4	ENSMUSG00000021260.8	0.733831	7.51613e-09	8.12401
	Map4k4	ENSMUSG00000026074.15	0.733267	3.64788e-05	4.43796				Hhipl1	ENSMUSG00000025213.11	1.31518	0.000386006	3.41341
	Fubp1	ENSMUSG00000028034.15	0.815604	3.64961e-05	4.43775				Kazald1	ENSMUSG00000025572.17	0.763336	0.00115667	2.93679
	Dusp14	ENSMUSG00000018648.15	-1.12998	3.76345e-05	4.42441				Tmc6	ENSMUSG00000047181.12	0.460817	0.000483131	3.31594
	Pnpla6	ENSMUSG00000004565.15	0.544797	3.76345e-05	4.42441				Samd14	ENSMUSG00000028718.16	1.9371	0.000719167	3.14317
	Bub1b	ENSMUSG00000040084.9	1.42903	3.76345e-05	4.42441				Stil	ENSMUSG00000025782.12	-0.216934	0.00246872	2.60753
	Rprm	ENSMUSG00000075334.2	1.96045	3.76345e-05	4.42441				Taf3	ENSMUSG00000034875.5	-0.229297	0.0181741	1.74055
	Pkig	ENSMUSG00000035268.14	-0.477613	3.76554e-05	4.42417				Nudt19	ENSMUSG00000108841.1	1.97927	0.000374693	3.42632
	Armc1	ENSMUSG00000027599.9	-0.350895	3.77273e-05	4.42334				Frmpd2	ENSMUSG00000031409.1	-0.477842	0.0126816	1.89682
	Szt2	ENSMUSG00000033253.18	0.636377	3.79904e-05	4.42033				Tceal6	ENSMUSG00000020440.13	-0.50362	5.02528e-05	4.29884
	Chmp3	ENSMUSG00000053119.11	-0.383362	3.83881e-05	4.4158				Arf5	ENSMUSG00000002222.14	-0.288912	0.00430864	2.36566
	Ccno	ENSMUSG00000042417.5	-1.35026	3.87763e-05	4.41143				Rmnd5a	ENSMUSG00000021495.9	1.14034	1.29823e-05	4.88665
	Tmem80	ENSMUSG00000025505.16	0.588837	3.87763e-05	4.41143				Fam193b	ENSMUSG00000044600.14	-0.294351	0.00150472	2.82254
	Gpr62	ENSMUSG00000091735.2	1.02096	3.87763e-05	4.41143				Smim7	ENSMUSG00000029348.11	-0.515879	0.00442441	2.35415
	Cwh43	ENSMUSG00000029154.13	1.95037	3.9145e-05	4.40732				Asphd2	ENSMUSG00000022296.9	-0.626778	2.33608e-08	7.63151
	Rgsl1	ENSMUSG00000042641.18	1.50112	3.94465e-05	4.40399				Baalc	ENSMUSG00000034761.15	0.464644	0.00267349	2.57292
	Cpped1	ENSMUSG00000065979.12	-0.364478	3.94488e-05	4.40397				Map4k5	ENSMUSG00000068417.8	-0.695518	0.0475898	1.32249
	Lrrk2	ENSMUSG00000036273.15	-0.679434	3.96068e-05	4.40223				Pnp2	ENSMUSG00000054733.9	-0.354796	0.0190907	1.71918
	Serpinb8	ENSMUSG00000026315.13	2.37186	3.96744e-05	4.40149				Msra	ENSMUSG00000034059.13	0.690167	0.000994681	3.00232
	Psmc1	ENSMUSG00000021178.9	-0.314459	3.99744e-05	4.39822				Ypel4	ENSMUSG00000039770.6	-0.410301	0.00132038	2.8793
	Plekhg1	ENSMUSG00000040624.17	0.779853	4.03461e-05	4.3942				Ypel5	ENSMUSG00000040407.17	-0.382208	0.0178997	1.74715
	Krba1	ENSMUSG00000042810.14	0.575576	4.04019e-05	4.3936				Akap9	ENSMUSG00000031398.13	1.02969	9.91594e-05	4.00367
	Trim56	ENSMUSG00000043279.9	0.618609	4.06606e-05	4.39083				Plxna3	ENSMUSG00000030411.16	-0.25526	0.00137467	2.8618
	Plpp2	ENSMUSG00000052151.12	1.06608	4.06606e-05	4.39083				Nova2	ENSMUSG00000059674.7	0.834976	0.0224886	1.64804
	Plk5	ENSMUSG00000035486.14	-1.10982	4.07392e-05	4.38999				Cdh24	ENSMUSG00000025403.5	0.477172	1.82063e-06	5.73978
	Cracdl	ENSMUSG00000026090.16	-0.759469	4.07747e-05	4.38961				Shmt2	ENSMUSG00000020696.18	0.516672	0.0245334	1.61024
	Cldn14	ENSMUSG00000047109.13	1.39876	4.07868e-05	4.38948				Rffl	ENSMUSG00000029730.16	0.385029	0.00700301	2.15472
	Rundc3b	ENSMUSG00000040570.14	-0.522692	4.09049e-05	4.38823				Mcm7	ENSMUSG00000056367.14	-0.438922	0.0182532	1.73866
	Dennd6b	ENSMUSG00000015377.10	0.939887	4.09095e-05	4.38818				Actr3b	ENSMUSG00000030717.9	-1.09663	4.58729e-06	5.33844
	Alcam	ENSMUSG00000022636.13	-0.559482	4.09712e-05	4.38752				Nupr1	ENSMUSG00000022388.14	1.9017	1.93343e-05	4.71367
	Dcaf7	ENSMUSG00000049354.8	-0.307217	4.10056e-05	4.38716				Ttll8	ENSMUSG00000038417.4	-0.326604	0.0245871	1.60929
	Tmem164	ENSMUSG00000047045.17	-0.537863	4.10074e-05	4.38714				Fig4	ENSMUSG00000038762.15	-0.266923	1.1298e-05	4.947
	Sema6c	ENSMUSG00000038777.19	0.769514	4.16572e-05	4.38031				Abcf1	ENSMUSG00000031508.14	0.911509	3.19124e-06	5.49604
	Snrnp48	ENSMUSG00000021431.15	0.979194	4.16572e-05	4.38031				Ankrd10	ENSMUSG00000047514.6	-0.269639	0.00716996	2.14448
	Scamp1	ENSMUSG00000021687.14	-0.539226	4.17306e-05	4.37955				Tspyl1	ENSMUSG00000044254.6	-0.573008	0.0407341	1.39004
	Plxdc1	ENSMUSG00000017417.14	-0.662213	4.18574e-05	4.37823				Pcsk9	ENSMUSG00000042500.11	-0.411003	0.0281114	1.55112
	Gnptab	ENSMUSG00000035311.16	0.297347	4.20769e-05	4.37596				Ago4	ENSMUSG00000024892.16	-0.509789	1.61529e-05	4.79175
	Mast4	ENSMUSG00000034751.16	0.880249	4.20769e-05	4.37596				Pcx	ENSMUSG00000055065.7	0.93742	4.14238e-06	5.38275
	Ackr1	ENSMUSG00000037872.5	-0.78547	4.2309e-05	4.37357				Ddx17	ENSMUSG00000022982.10	-0.230807	0.021757	1.6624
	Bcl7c	ENSMUSG00000030814.17	0.783	4.23217e-05	4.37344				Sod1	ENSMUSG00000031951.8	-0.299441	0.0181187	1.74187
	Cecr2	ENSMUSG00000071226.11	0.864379	4.30928e-05	4.3656				Tmem231	ENSMUSG00000025597.13	0.412042	0.042564	1.37096
	Edem1	ENSMUSG00000030104.9	0.410243	4.34332e-05	4.36218				Klhl4	ENSMUSG00000029439.14	0.682123	6.80352e-05	4.16727
	Shroom1	ENSMUSG00000018387.12	0.8071	4.37778e-05	4.35875				Sfswap	ENSMUSG00000008167.14	0.985251	2.08025e-09	8.68188
	Med12	ENSMUSG00000079487.11	0.689461	4.3883e-05	4.3577				Fbxw9	ENSMUSG00000027865.10	-0.298109	0.0093551	2.02895
	Usp40	ENSMUSG00000005501.14	0.742027	4.40157e-05	4.35639				Gdap2	ENSMUSG00000051062.6	-0.289648	0.0497962	1.3028
	Josd2	ENSMUSG00000038695.13	0.964326	4.40157e-05	4.35639				Fbll1	ENSMUSG00000022211.9	0.96388	3.00834e-06	5.52167
	Fam217b	ENSMUSG00000070476.10	-0.385829	4.41776e-05	4.3548				Carmil3	ENSMUSG00000028519.16	-0.407661	9.7264e-07	6.01205
	Actr2	ENSMUSG00000020152.7	-0.388384	4.43845e-05	4.35277				Dab1	ENSMUSG00000029669.14	-0.323594	0.000973386	3.01171
	Il17rb	ENSMUSG00000015966.17	1.22678	4.44314e-05	4.35231				Tspan12	ENSMUSG00000038524.13	0.518229	0.0138122	1.85974
	Zeb1	ENSMUSG00000024238.15	-0.467124	4.45389e-05	4.35126				Fchsd1	ENSMUSG00000015659.12	0.92836	2.94453e-06	5.53098
	Dlx6	ENSMUSG00000029754.13	-0.837347	4.53123e-05	4.34378				Serac1	ENSMUSG00000022811.17	-0.277425	0.00109445	2.9608
	Kat2b	ENSMUSG00000000708.14	0.690658	4.53834e-05	4.3431				Zfp148	ENSMUSG00000039218.17	0.724027	1.17169e-06	5.93119
	Nrsn2	ENSMUSG00000059361.6	-0.754342	4.53877e-05	4.34306				Srrm2	ENSMUSG00000047085.14	-0.372956	1.81441e-06	5.74126
	Map7	ENSMUSG00000019996.17	0.690163	4.58144e-05	4.339				Lrrc4b	ENSMUSG00000035125.10	0.786779	4.20097e-06	5.37665
	None	ENSMUSG00000039530.17	-0.567611	4.58366e-05	4.33879				Gcfc2	ENSMUSG00000033669.8	0.98849	2.00721e-05	4.69741
	Gstm5	ENSMUSG00000004032.10	-0.366372	4.60619e-05	4.33666				Zfp7	ENSMUSG00000030177.14	0.696116	0.00146697	2.83358
	Macrod1	ENSMUSG00000036278.6	0.771891	4.60619e-05	4.33666				Ccdc77	ENSMUSG00000020284.16	0.426013	1.00491e-05	4.99787
	Sirt4	ENSMUSG00000029524.16	1.16705	4.60864e-05	4.33643				Cfap410	ENSMUSG00000042680.8	-0.623652	0.000140856	3.85122
	Itfg1	ENSMUSG00000031703.8	-0.491265	4.60931e-05	4.33636				Garem1	ENSMUSG00000022999.15	1.04045	3.93553e-08	7.405
	Tmem150a	ENSMUSG00000055912.8	1.24934	4.65695e-05	4.3319				Lmbr1l	ENSMUSG00000039959.13	0.24052	0.0193612	1.71307
	Sdf4	ENSMUSG00000029076.14	-0.30717	4.66966e-05	4.33071				Hip1	ENSMUSG00000023046.6	-0.682316	2.89432e-05	4.53845
	Mag	ENSMUSG00000036634.15	0.962717	4.6966e-05	4.32822				Igfbp6	ENSMUSG00000021725.9	0.549644	8.9915e-06	5.04617
	Nr1d2	ENSMUSG00000021775.11	-0.385632	4.77994e-05	4.32058				Parp8	ENSMUSG00000030655.15	0.672658	6.12998e-07	6.21254
	Adgrg1	ENSMUSG00000031785.16	0.270694	4.82688e-05	4.31633				Smg1	ENSMUSG00000069920.10	0.615193	0.0123556	1.90814
	Pard3	ENSMUSG00000025812.17	-0.468987	4.87798e-05	4.31176				B3gnt9	ENSMUSG00000027663.12	-0.334632	0.00221195	2.65522
	Vxn	ENSMUSG00000067879.3	2.13989	4.88428e-05	4.3112				Zmat3	ENSMUSG00000057060.7	-0.469017	0.00176239	2.7539
	Rnf166	ENSMUSG00000014470.4	-0.559201	4.9187e-05	4.30815				Slc35f3	ENSMUSG00000019189.13	-0.202109	0.0447866	1.34885
	Kcnq2	ENSMUSG00000016346.17	-0.535947	4.94274e-05	4.30603				Rnf145	ENSMUSG00000020929.14	-0.228929	0.0172418	1.76342
	Gria1	ENSMUSG00000020524.16	-0.518079	5.0515e-05	4.29658				Eftud2	ENSMUSG00000055839.6	-0.332635	0.000661088	3.17974
	Lrig3	ENSMUSG00000020105.9	1.13721	5.085e-05	4.29371				Elob	ENSMUSG00000005949.9	0.573603	1.16664e-05	4.93306
	Hps5	ENSMUSG00000014418.16	0.689171	5.10698e-05	4.29184				Ctns	ENSMUSG00000028954.11	-0.224344	0.000853796	3.06865
	Atp2b2	ENSMUSG00000030302.16	-0.824164	5.11733e-05	4.29096				Nub1	ENSMUSG00000047945.6	0.541209	0.0172458	1.76332
	Atp10b	ENSMUSG00000055415.7	1.03197	5.12937e-05	4.28994				Marcksl1	ENSMUSG00000022024.10	-0.267811	0.00487618	2.31192
	Shf	ENSMUSG00000033256.14	-0.677762	5.15018e-05	4.28818				Sugt1	ENSMUSG00000024869.10	2.23304	0.000396427	3.40184
	Septin4	ENSMUSG00000020486.18	0.872411	5.15527e-05	4.28775				None	ENSMUSG00000025478.15	0.742358	2.41746e-08	7.61664
	Sec61a2	ENSMUSG00000025816.15	0.566616	5.23513e-05	4.28107				Dpysl4	ENSMUSG00000024050.16	0.276341	0.000176268	3.75383
	Chd7	ENSMUSG00000041235.12	0.81122	5.23513e-05	4.28107				Wiz	ENSMUSG00000020089.8	-0.370283	4.38898e-05	4.35764
	Oxsr1	ENSMUSG00000036737.12	0.758303	5.25978e-05	4.27903				Ppa1	ENSMUSG00000018040.9	-0.296972	0.00249771	2.60246
	Hif3a	ENSMUSG00000004328.15	0.801283	5.26943e-05	4.27824				Rrp7a	ENSMUSG00000035283.4	-0.540468	0.000444244	3.35238
	Bhlhe22	ENSMUSG00000025128.7	1.91431	5.26943e-05	4.27824				Adrb1	ENSMUSG00000028782.14	-0.325684	0.00452413	2.34447
	Fut8	ENSMUSG00000021065.16	-0.299459	5.27157e-05	4.27806				Adgrb2	ENSMUSG00000042298.18	-0.339802	0.000601363	3.22086
	Slc9a3r1	ENSMUSG00000020733.3	-0.448797	5.38625e-05	4.26871				Ttc19	ENSMUSG00000028464.16	-1.80107	7.33335e-09	8.1347
	Slc12a2	ENSMUSG00000024597.10	0.88103	5.39034e-05	4.26838				Tpm2	ENSMUSG00000005417.17	-0.400437	0.00262443	2.58097
	Mkrn1	ENSMUSG00000029922.15	-0.330493	5.40012e-05	4.2676				Mprip	ENSMUSG00000003184.15	0.847572	2.92616e-07	6.5337
	Trhr2	ENSMUSG00000039079.1	-0.926751	5.44891e-05	4.26369				Irf3	ENSMUSG00000006435.15	-0.465261	0.000819889	3.08624
	Ldhb	ENSMUSG00000030246.11	-0.548197	5.47819e-05	4.26136				Neurl1a	ENSMUSG00000068036.15	0.227358	0.00339131	2.46963
	Col5a2	ENSMUSG00000026042.16	1.97427	5.47819e-05	4.26136				Afdn	ENSMUSG00000021557.15	-0.304052	0.000134048	3.87274
	Ciz1	ENSMUSG00000039205.16	0.492524	5.48907e-05	4.2605				Agtpbp1	ENSMUSG00000022679.13	-0.338387	0.00526734	2.27841
	Fam110b	ENSMUSG00000049119.14	-0.746451	5.51551e-05	4.25841				Mpv17l	ENSMUSG00000030077.11	0.385055	0.0126405	1.89824
	Nktr	ENSMUSG00000032525.15	0.907859	5.51969e-05	4.25809				Chl1	ENSMUSG00000038056.15	0.464264	2.07431e-05	4.68313
	9330159F19Rik	ENSMUSG00000004360.9	0.340615	5.54875e-05	4.2558				Kmt2c	ENSMUSG00000061578.8	-0.287001	0.0375455	1.42544
	Tppp3	ENSMUSG00000014846.12	1.0531	5.56451e-05	4.25457				Ksr2	ENSMUSG00000031328.15	0.742188	1.28499e-06	5.8911
	Mat2a	ENSMUSG00000053907.10	0.499334	5.56475e-05	4.25455				Flna	ENSMUSG00000044894.14	-0.379259	0.000129477	3.88781
	Sema5a	ENSMUSG00000022231.10	1.1467	5.56998e-05	4.25415				Uqcrq	ENSMUSG00000041482.16	1.928	0.00366799	2.43557
	Mysm1	ENSMUSG00000062627.9	0.530159	5.58384e-05	4.25307				Piezo2	ENSMUSG00000068328.9	0.33722	0.000369545	3.43233
	Lancl1	ENSMUSG00000026000.16	-0.486192	5.58549e-05	4.25294				Aup1	ENSMUSG00000096199.2	-0.319309	0.0108567	1.9643
	Gtf3c2	ENSMUSG00000106864.3	0.564573	5.59152e-05	4.25247				Ptrhd1	ENSMUSG00000026941.16	1.79994	9.11235e-05	4.04037
	Ablim2	ENSMUSG00000029095.17	-0.646266	5.61776e-05	4.25044				Mamdc4	ENSMUSG00000051977.16	1.08106	0.000295671	3.52919
	Myrf	ENSMUSG00000036098.15	0.913526	5.64964e-05	4.24798				Prdm9	ENSMUSG00000040640.11	-0.241166	0.0372413	1.42898
	Wfs1	ENSMUSG00000039474.13	-1.39996	5.69622e-05	4.24441				Erc2	ENSMUSG00000017734.15	0.380579	0.0471597	1.32643
	Zfp536	ENSMUSG00000043456.16	0.723061	5.74813e-05	4.24047				Dbndd2	ENSMUSG00000025050.7	1.06845	1.08439e-09	8.96482
	Atg12	ENSMUSG00000032905.5	-0.329457	5.76387e-05	4.23929				Pcgf6	ENSMUSG00000040164.3	-0.582191	0.00117667	2.92934
	Mycl	ENSMUSG00000028654.13	0.707919	5.78218e-05	4.23791				Kcns1	ENSMUSG00000045201.6	-0.325017	0.0236661	1.62587
	Il2rb	ENSMUSG00000068227.9	-1.92086	5.8071e-05	4.23604				Lrrc3b	ENSMUSG00000028245.15	0.616165	8.99868e-05	4.04582
	Ctnnd2	ENSMUSG00000022240.10	-0.335133	5.8234e-05	4.23482				Nsmaf	ENSMUSG00000035504.16	-0.379152	0.0288537	1.5398
	Pwwp2b	ENSMUSG00000060260.13	-0.756814	5.85911e-05	4.23217				Reep6	ENSMUSG00000047146.17	0.301399	0.0181999	1.73993
	Ajap1	ENSMUSG00000039546.9	-0.815487	5.88796e-05	4.23004				Tet1	ENSMUSG00000006471.18	0.609477	0.000238693	3.62216
	Cdk18	ENSMUSG00000026437.11	0.948113	5.91454e-05	4.22808				Ndor1	ENSMUSG00000024830.16	1.25754	1.06764e-06	5.97157
	Vps8	ENSMUSG00000033653.18	0.353669	5.92705e-05	4.22716				Rps6kb2	ENSMUSG00000026596.13	-0.226147	0.0126045	1.89947
	Wdr27	ENSMUSG00000046991.11	1.67984	5.97989e-05	4.22331				Abl2	ENSMUSG00000028041.17	0.504825	0.000139322	3.85598
	Dact2	ENSMUSG00000048826.7	-0.78773	6.03384e-05	4.21941				Adam15	ENSMUSG00000001998.15	0.984905	1.16623e-08	7.93322
	Emc4	ENSMUSG00000027131.3	-0.40831	6.10023e-05	4.21465				Ap4e1	ENSMUSG00000022621.16	0.723816	0.000726606	3.1387
	Ankrd39	ENSMUSG00000079610.9	0.816264	6.12409e-05	4.21296				Rabl2	ENSMUSG00000028256.16	0.978186	1.07785e-07	6.96744
	Tmem263	ENSMUSG00000060935.6	-0.524958	6.15761e-05	4.21059				Odf2l	ENSMUSG00000020863.15	0.829701	4.8627e-06	5.31312
	Fam120a	ENSMUSG00000038014.7	-0.289771	6.15761e-05	4.21059				Luc7l3	ENSMUSG00000059278.9	-0.288726	0.0106731	1.97171
	Cyld	ENSMUSG00000036712.15	-0.750459	6.16036e-05	4.21039				Naa38	ENSMUSG00000024640.9	0.376647	0.0217286	1.66297
	Pcyt2	ENSMUSG00000025137.15	0.488455	6.16036e-05	4.21039				Psat1	ENSMUSG00000025656.17	-0.313592	0.0406334	1.39112
	Lrrtm3	ENSMUSG00000042846.8	-0.612241	6.16547e-05	4.21003				Arhgef9	ENSMUSG00000008658.16	-0.632226	0.000948825	3.02281
	Chka	ENSMUSG00000024843.15	0.553316	6.20437e-05	4.2073				Rbfox1	ENSMUSG00000039057.11	-0.464265	0.020026	1.69841
	Myom1	ENSMUSG00000024049.15	1.28947	6.23234e-05	4.20535				Myo16	ENSMUSG00000021200.14	-0.909353	0.000332212	3.47858
	Ikzf2	ENSMUSG00000025997.13	0.858843	6.29408e-05	4.20107				Asb2	ENSMUSG00000027288.16	-0.391632	8.38833e-08	7.07632
	Psmb1	ENSMUSG00000014769.10	-0.334998	6.32495e-05	4.19894				Zfp106	ENSMUSG00000105867.2	-0.41985	0.0105356	1.97734
	Sema4d	ENSMUSG00000021451.16	0.774796	6.32495e-05	4.19894				Gm42517	ENSMUSG00000021996.16	-0.314969	0.0142917	1.84492
	Tns3	ENSMUSG00000020422.13	0.641774	6.57692e-05	4.18198				Esd	ENSMUSG00000077450.13	-0.301974	2.07197e-06	5.68362
	Mgat5b	ENSMUSG00000043857.16	-0.829548	6.63633e-05	4.17807				Rab11b	ENSMUSG00000028284.13	0.331779	8.84695e-06	5.05321
	Atp8b1	ENSMUSG00000039529.8	1.37135	6.69049e-05	4.17454				Map3k7	ENSMUSG00000063450.14	0.483018	0.0143906	1.84192
	Carhsp1	ENSMUSG00000008393.9	0.525143	6.70329e-05	4.17371				Syne2	ENSMUSG00000034648.9	0.492418	0.00433171	2.36334
	Prkd1	ENSMUSG00000002688.8	-0.555104	6.70407e-05	4.17366				Lrrn1	ENSMUSG00000033594.11	-0.523008	0.0209491	1.67883
	Ppp4r1	ENSMUSG00000061950.17	0.554028	6.70407e-05	4.17366				Spata2l	ENSMUSG00000030120.14	-0.394646	1.1242e-05	4.94916
	Flot1	ENSMUSG00000059714.13	0.393542	6.70651e-05	4.1735				Mlf2	ENSMUSG00000037400.17	0.584008	0.000170657	3.76788
	Gng12	ENSMUSG00000036402.13	0.706635	6.70678e-05	4.17349				Atp11b	ENSMUSG00000026784.14	1.14711	1.04216e-08	7.98207
	Skiv2l	ENSMUSG00000040356.16	0.321591	6.71091e-05	4.17322				Pdss1	ENSMUSG00000027346.15	-0.226377	0.0248592	1.60451
	Coq10b	ENSMUSG00000025981.13	-0.541913	6.76047e-05	4.17002				Gpcpd1	ENSMUSG00000032470.17	-0.259395	0.00223539	2.65065
	Tmem178	ENSMUSG00000024245.4	1.50799	6.76571e-05	4.16969				Mras	ENSMUSG00000030889.14	1.35965	0.000646492	3.18944
	Nvl	ENSMUSG00000026516.8	0.647615	6.78438e-05	4.16849				Vwa3a	ENSMUSG00000039059.11	-0.736882	0.000363089	3.43999
	Tmem94	ENSMUSG00000020747.17	-0.579691	6.80308e-05	4.16729				Hrh3	ENSMUSG00000027203.15	-0.271759	0.00806417	2.09344
	Kcnk2	ENSMUSG00000037624.15	-0.974823	6.80576e-05	4.16712				Dut	ENSMUSG00000006024.13	-0.455475	9.40331e-06	5.02672
	Chsy3	ENSMUSG00000058152.7	-0.788371	6.80576e-05	4.16712				Napa	ENSMUSG00000029442.18	1.39202	0.000847756	3.07173
	Plekhb2	ENSMUSG00000026123.11	-0.294694	6.80576e-05	4.16712				Wdr66	ENSMUSG00000021476.9	-0.385473	5.86937e-09	8.23141
	Cyp2j12	ENSMUSG00000081225.3	1.05607	6.80576e-05	4.16712				Habp4	ENSMUSG00000069814.6	-0.441718	0.00336311	2.47326
	Sstr5	ENSMUSG00000050824.12	-1.46963	6.8085e-05	4.16695				Ccdc92b	ENSMUSG00000026526.14	-0.255779	0.00170011	2.76952
	Ppa2	ENSMUSG00000028013.16	-0.356475	6.8085e-05	4.16695				Fh1	ENSMUSG00000058486.11	0.242872	0.0170705	1.76775
	Prss35	ENSMUSG00000033491.13	2.74552	6.85243e-05	4.16416				Wdr91	ENSMUSG00000026544.6	0.592524	0.0130927	1.88297
	4930447C04Rik	ENSMUSG00000021098.14	1.86312	6.94083e-05	4.15859				Dusp23	ENSMUSG00000037363.9	1.08033	2.90243e-08	7.53724
	Lrrc4c	ENSMUSG00000050587.14	-0.52763	6.9681e-05	4.15689				Letm2	ENSMUSG00000021794.16	-0.362658	1.01045e-06	5.99549
	Spag6	ENSMUSG00000037708.16	1.2859	6.99572e-05	4.15517				Glud1	ENSMUSG00000039254.16	0.775579	1.56486e-10	9.80552
	Coa7	ENSMUSG00000048351.14	-0.445197	7.00917e-05	4.15433				Pomt1	ENSMUSG00000051650.11	-0.616834	0.013388	1.87328
	Pxn	ENSMUSG00000029528.18	0.612268	7.00917e-05	4.15433				B3gnt2	ENSMUSG00000027284.16	0.742583	4.01729e-07	6.39607
	Resf1	ENSMUSG00000032712.16	0.452566	7.01762e-05	4.15381				Cdan1	ENSMUSG00000034570.12	-0.411115	0.00022223	3.6532
	Guf1	ENSMUSG00000029208.16	0.832107	7.02312e-05	4.15347				Inpp5j	ENSMUSG00000037020.16	1.23476	0.000220507	3.65658
	Cfap44	ENSMUSG00000071550.14	1.70095	7.07986e-05	4.14998				Wdr62	ENSMUSG00000060950.12	-0.327944	0.0359727	1.44403
	Pgam2	ENSMUSG00000020475.3	-1.25468	7.12816e-05	4.14702				Trmt61a	ENSMUSG00000022555.12	0.724208	1.10086e-05	4.95827
	Sned1	ENSMUSG00000047793.13	1.02744	7.12816e-05	4.14702				Dgat1	ENSMUSG00000033276.18	1.03262	1.49466e-07	6.82546
	Ccdc92	ENSMUSG00000037979.13	-0.468811	7.19018e-05	4.14326				Stk36	ENSMUSG00000028469.15	0.537487	6.59345e-08	7.18089
	Serpina3n	ENSMUSG00000021091.8	1.20764	7.20183e-05	4.14256				Npr2	ENSMUSG00000033396.13	0.550706	2.88108e-06	5.54044
	Dnah7b	ENSMUSG00000041144.10	1.20279	7.27355e-05	4.13825				Spg11	ENSMUSG00000028053.13	-0.17814	0.0282337	1.54923
	Parp6	ENSMUSG00000025237.16	-0.465151	7.27716e-05	4.13804				Ash1l	ENSMUSG00000099481.6	0.792341	0.00226725	2.6445
	Macrod2	ENSMUSG00000068205.14	-0.528391	7.29907e-05	4.13673				Xndc1	ENSMUSG00000038342.15	0.428148	9.12802e-07	6.03962
	Etv6	ENSMUSG00000030199.16	-0.341502	7.29907e-05	4.13673				Mlxip	ENSMUSG00000048481.15	-0.36409	0.000965573	3.01521
	Ppm1a	ENSMUSG00000021096.11	-0.282793	7.29907e-05	4.13673				Mypop	ENSMUSG00000032621.8	0.789741	1.03365e-08	7.98562
	Reep3	ENSMUSG00000019873.8	0.69733	7.32595e-05	4.13514				Srek1	ENSMUSG00000029518.15	-0.346543	8.7242e-08	7.05927
	Map4k2	ENSMUSG00000024948.14	0.629787	7.43703e-05	4.1286				Rab35	ENSMUSG00000029436.9	-0.38798	0.000578532	3.23767
	Jph3	ENSMUSG00000025318.13	-0.579964	7.48229e-05	4.12597				Mmp17	ENSMUSG00000046364.14	-0.284857	0.0105439	1.977
	Camsap1	ENSMUSG00000026933.17	-0.374885	7.545e-05	4.12234				Rpl27a	ENSMUSG00000022637.11	0.297275	0.043538	1.36113
	Basp1	ENSMUSG00000045763.8	0.742856	7.545e-05	4.12234				Cblb	ENSMUSG00000052584.10	-0.211905	0.0387007	1.41228
	Cd82	ENSMUSG00000027215.13	0.899607	7.61485e-05	4.11834				Serp2	ENSMUSG00000080268.3	-0.320402	0.00253585	2.59588
	Nscme3l	ENSMUSG00000100937.1	1.73839	7.61485e-05	4.11834				Brms1	ENSMUSG00000047907.11	-1.63757	1.48528e-06	5.82819
	Plagl1	ENSMUSG00000019817.18	0.670861	7.66381e-05	4.11556				Tshz2	ENSMUSG00000027495.4	-0.276745	0.00714388	2.14607
	Ntn1	ENSMUSG00000020902.12	-0.492862	7.6679e-05	4.11532				Fam210b	ENSMUSG00000020902.12	-0.487154	4.87911e-05	4.31166
	Fam210b	ENSMUSG00000027495.4	-0.407234	7.68198e-05	4.11453				Ntn1	ENSMUSG00000019817.18	0.423843	0.0143668	1.84264
	Tshz2	ENSMUSG00000047907.11	-1.43282	7.71493e-05	4.11267				Plagl1	ENSMUSG00000027215.13	0.584167	0.0110538	1.95649
	Brms1	ENSMUSG00000080268.3	-0.425441	7.72943e-05	4.11185				Cd82	ENSMUSG00000026933.17	-0.196073	0.0461451	1.33587
	Serp2	ENSMUSG00000052584.10	-0.392336	7.75655e-05	4.11033				Camsap1	ENSMUSG00000025318.13	-0.570199	4.4267e-05	4.35392
	Kcna4	ENSMUSG00000042604.5	-0.882756	7.7638e-05	4.10993				Jph3	ENSMUSG00000024948.14	0.490414	0.00169989	2.76958
	Slc35d3	ENSMUSG00000050473.5	-0.868764	7.83675e-05	4.10586				Map4k2	ENSMUSG00000068205.14	-0.317896	0.018815	1.72549
	Dgka	ENSMUSG00000025357.8	0.806168	7.83675e-05	4.10586				Macrod2	ENSMUSG00000030199.16	-0.386458	2.77657e-06	5.55649
	Blm	ENSMUSG00000030528.12	0.693243	7.86722e-05	4.10418				Etv6	ENSMUSG00000021096.11	-0.288091	2.0772e-05	4.68252
	Nos1ap	ENSMUSG00000038473.14	0.38069	7.88133e-05	4.1034				Ppm1a	ENSMUSG00000025237.16	-0.318207	0.00649882	2.18717
	Nod1	ENSMUSG00000038058.14	0.809042	7.88133e-05	4.1034				Parp6	ENSMUSG00000041144.10	0.948694	0.00159946	2.79603
	Rnf169	ENSMUSG00000058761.5	-0.434567	7.96513e-05	4.09881				Dnah7b	ENSMUSG00000021091.8	1.03921	0.00044302	3.35358
	Cblb	ENSMUSG00000022637.11	0.55378	8.02272e-05	4.09568				Serpina3n	ENSMUSG00000037979.13	-0.549406	7.13897e-07	6.14636
	Sez6	ENSMUSG00000000632.13	-0.595377	8.04715e-05	4.09436				Ccdc92	ENSMUSG00000029208.16	0.953478	1.19099e-06	5.92409
	Rpl27a	ENSMUSG00000046364.14	-0.436731	8.09347e-05	4.09187				Guf1	ENSMUSG00000032712.16	0.35396	0.00175753	2.7551
	Mdh1	ENSMUSG00000020321.15	-0.454169	8.16058e-05	4.08828				Resf1	ENSMUSG00000029528.18	0.606972	3.69313e-05	4.43261
	Nab2	ENSMUSG00000025402.12	-0.616579	8.16178e-05	4.08822				Pxn	ENSMUSG00000028013.16	-0.300971	0.000582133	3.23498
	Chrna5	ENSMUSG00000035594.10	2.09862	8.19108e-05	4.08666				Ppa2	ENSMUSG00000037624.15	-1.24419	4.28822e-08	7.36772
	Rhou	ENSMUSG00000039960.5	0.987378	8.21189e-05	4.08556				Kcnk2	ENSMUSG00000026123.11	-0.208838	0.00444138	2.35248
	Itga7	ENSMUSG00000025348.9	0.885555	8.25366e-05	4.08335				Plekhb2	ENSMUSG00000020747.17	-0.388531	0.00755372	2.12184
	Rasd2	ENSMUSG00000034472.13	-1.34501	8.26449e-05	4.08278				Tmem94	ENSMUSG00000025981.13	-0.481891	0.000247141	3.60705
	Mmp17	ENSMUSG00000029436.9	-0.457041	8.32983e-05	4.07936				Coq10b	ENSMUSG00000040356.16	0.262319	0.000947512	3.02342
	Spin1	ENSMUSG00000021395.11	-0.340184	8.33839e-05	4.07892				Skiv2l	ENSMUSG00000002688.8	-0.378253	0.0063233	2.19906
	Rab35	ENSMUSG00000029518.15	-0.271806	8.4104e-05	4.07518				Prkd1	ENSMUSG00000061950.17	0.742332	7.32291e-09	8.13532
	Satb1	ENSMUSG00000023927.15	0.680345	8.4104e-05	4.07518				Ppp4r1	ENSMUSG00000043857.16	-0.605262	0.00317633	2.49807
	Srek1	ENSMUSG00000032621.8	0.586915	8.52911e-05	4.0691				Mgat5b	ENSMUSG00000014769.10	-0.227149	0.00661002	2.1798
	Mypop	ENSMUSG00000048481.15	-0.444405	8.53365e-05	4.06887				Psmb1	ENSMUSG00000021451.16	0.417003	0.0379691	1.42057
	Mlxip	ENSMUSG00000038342.15	0.364018	8.56204e-05	4.06742				Sema4d	ENSMUSG00000025997.13	0.568894	0.00950568	2.02202
	Arhgap33	ENSMUSG00000036882.7	-0.705426	8.58484e-05	4.06627				Ikzf2	ENSMUSG00000024049.15	0.814112	0.0172074	1.76428
	Slc38a2	ENSMUSG00000022462.7	0.882138	8.63689e-05	4.06364				Myom1	ENSMUSG00000024843.15	0.612381	2.52812e-06	5.5972
	Ash1l	ENSMUSG00000028053.13	-0.310244	8.8568e-05	4.05272				Chka	ENSMUSG00000036712.15	-0.583706	0.00145757	2.83637
	Xndc1	ENSMUSG00000099481.6	1.01965	8.8568e-05	4.05272				Cyld	ENSMUSG00000079610.9	0.580928	0.00521757	2.28253
	Pcyt1b	ENSMUSG00000035246.16	0.329022	9.0429e-05	4.04369				Ankrd39	ENSMUSG00000048826.7	-0.45997	0.0214668	1.66823
	Lrrc59	ENSMUSG00000020869.8	-0.285753	9.07548e-05	4.04213				Dact2	ENSMUSG00000039546.9	-0.487223	0.0182071	1.73976
	Spg11	ENSMUSG00000033396.13	0.489072	9.09501e-05	4.0412				Ajap1	ENSMUSG00000060260.13	-0.828213	3.19124e-06	5.49604
	Mboat1	ENSMUSG00000038732.15	1.19403	9.09849e-05	4.04103				Pwwp2b	ENSMUSG00000022240.10	-0.406601	1.69416e-07	6.77104
	Npr2	ENSMUSG00000028469.15	0.419382	9.11324e-05	4.04033				Ctnnd2	ENSMUSG00000068227.9	-1.87228	5.0837e-05	4.29382
	Golga7b	ENSMUSG00000042532.14	0.438823	9.16436e-05	4.0379				Il2rb	ENSMUSG00000032905.5	-0.245036	0.00241417	2.61723
	Dip2a	ENSMUSG00000020231.15	0.806128	9.19465e-05	4.03646				Atg12	ENSMUSG00000106864.3	0.568111	2.13846e-05	4.6699
	Stk36	ENSMUSG00000033276.18	0.826919	9.28028e-05	4.03244				Gtf3c2	ENSMUSG00000053907.10	0.565975	1.12719e-06	5.948
	Dgat1	ENSMUSG00000022555.12	0.678148	9.28308e-05	4.03231				Mat2a	ENSMUSG00000014846.12	0.54922	0.043538	1.36113
	Vash1	ENSMUSG00000021256.5	0.772762	9.28308e-05	4.03231				Tppp3	ENSMUSG00000032525.15	1.04355	7.53354e-07	6.123
	Sel1l3	ENSMUSG00000029189.10	0.840697	9.29397e-05	4.0318				Nktr	ENSMUSG00000049119.14	-0.57382	0.00154794	2.81024
	Trmt61a	ENSMUSG00000060950.12	-0.597104	9.32647e-05	4.03028				Fam110b	ENSMUSG00000039205.16	0.536299	3.31461e-06	5.47957
	Wdr62	ENSMUSG00000037020.16	1.33059	9.38572e-05	4.02753				Ciz1	ENSMUSG00000030246.11	-0.325554	0.0186221	1.72997
	Dcx	ENSMUSG00000031285.14	1.19915	9.43795e-05	4.02512				Ldhb	ENSMUSG00000026042.16	1.24617	0.0131164	1.88218
	Smarcd2	ENSMUSG00000078619.10	0.516371	9.48863e-05	4.0228				Col5a2	ENSMUSG00000029922.15	-0.285006	0.000317155	3.49873
	Ndufa13	ENSMUSG00000036199.9	-0.355301	9.50615e-05	4.022				Mkrn1	ENSMUSG00000024597.10	0.461377	0.0419185	1.37759
	Inpp5j	ENSMUSG00000034570.12	-0.451569	9.5151e-05	4.02159				Slc12a2	ENSMUSG00000020733.3	-0.755771	9.02383e-14	13.0446
	Cdan1	ENSMUSG00000027284.16	0.611691	9.67499e-05	4.01435				Slc9a3r1	ENSMUSG00000021065.16	-0.288849	4.91705e-05	4.3083
	B3gnt2	ENSMUSG00000051650.11	-0.974517	9.71591e-05	4.01252				Fut8	ENSMUSG00000004328.15	0.65214	0.000782773	3.10636
	Glud1	ENSMUSG00000021794.16	-0.308651	9.75273e-05	4.01087				Hif3a	ENSMUSG00000036737.12	0.546378	0.00324445	2.48886
	Pomt1	ENSMUSG00000039254.16	0.518424	9.75273e-05	4.01087				Oxsr1	ENSMUSG00000025816.15	0.805561	3.56921e-10	9.44743
	Letm2	ENSMUSG00000037363.9	0.820962	9.78095e-05	4.00962				Sec61a2	ENSMUSG00000041235.12	0.49557	0.0153568	1.8137
	Tmem64	ENSMUSG00000043252.8	-0.44598	9.96751e-05	4.00141				Chd7	ENSMUSG00000033256.14	-0.496867	0.00254506	2.5943
	Dusp23	ENSMUSG00000026544.6	0.890477	9.99877e-05	4.00005				Shf	ENSMUSG00000055415.7	0.665136	0.01137	1.94424
	Wdr91	ENSMUSG00000058486.11	0.384175	0.000100336	3.99854				Atp10b	ENSMUSG00000014418.16	0.650604	7.01383e-05	4.15404
	Strip2	ENSMUSG00000039629.14	-0.7004	0.000101269	3.99453				Hps5	ENSMUSG00000020105.9	0.899518	0.00119215	2.92367
	Fh1	ENSMUSG00000026526.14	-0.323055	0.000101685	3.99274				Lrig3	ENSMUSG00000016346.17	-0.29817	0.0281941	1.54984
	Ccdc92b	ENSMUSG00000069814.6	-0.59397	0.000102405	3.98968				Kcnq2	ENSMUSG00000014470.4	-0.354969	0.0104232	1.982
	Calm3	ENSMUSG00000019370.10	-0.421874	0.000102607	3.98882				Rnf166	ENSMUSG00000025812.17	-0.287934	0.0138369	1.85896
	Ryr1	ENSMUSG00000030592.18	-1.02566	0.000102807	3.98798				Pard3	ENSMUSG00000036634.15	0.579536	0.016083	1.79363
	Habp4	ENSMUSG00000021476.9	-0.27783	0.000102883	3.98766				Mag	ENSMUSG00000029076.14	-0.313418	1.20057e-05	4.92061
	Tep1	ENSMUSG00000006281.8	0.582598	0.000103386	3.98554				Sdf4	ENSMUSG00000055912.8	1.40393	1.17654e-06	5.92939
	Ewsr1	ENSMUSG00000009079.16	0.459914	0.000103911	3.98334				Tmem150a	ENSMUSG00000031703.8	-0.303078	0.0130713	1.88368
	Pld1	ENSMUSG00000027695.16	0.694697	0.000104209	3.98209				Itfg1	ENSMUSG00000029524.16	1.2021	9.98556e-06	5.00063
	Dusp10	ENSMUSG00000039384.8	1.0684	0.000107278	3.96949				Sirt4	ENSMUSG00000036278.6	0.584497	0.00207026	2.68398
	Hs3st2	ENSMUSG00000046321.8	1.12026	0.000107278	3.96949				Macrod1	ENSMUSG00000039530.17	-0.326551	0.0217286	1.66297
	Tmem151b	ENSMUSG00000096847.2	0.782139	0.000107495	3.96861				None	ENSMUSG00000019996.17	0.459609	0.00673224	2.17184
	Nkx6-2	ENSMUSG00000041309.17	0.918358	0.000107495	3.96861				Map7	ENSMUSG00000015966.17	1.21247	2.82359e-05	4.5492
	Napa	ENSMUSG00000006024.13	-0.422007	0.000107989	3.96662				Il17rb	ENSMUSG00000020152.7	-0.33967	0.000214453	3.66867
	Wdr66	ENSMUSG00000029442.18	1.65078	0.000107989	3.96662				Actr2	ENSMUSG00000070476.10	-0.489294	2.99177e-08	7.52407
	Dut	ENSMUSG00000027203.15	-0.396616	0.000108766	3.96351				Fam217b	ENSMUSG00000005501.14	0.774553	6.80611e-06	5.1671
	Hrh3	ENSMUSG00000039059.11	-0.829918	0.000108843	3.9632				Usp40	ENSMUSG00000038695.13	0.835373	0.000252851	3.59713
	Mras	ENSMUSG00000032470.17	-0.334699	0.00010944	3.96082				Josd2	ENSMUSG00000079487.11	0.78241	7.85308e-07	6.10496
	Vwa3a	ENSMUSG00000030889.14	1.5804	0.00010944	3.96082				Med12	ENSMUSG00000018387.12	0.616389	0.0017474	2.75761
	Gpcpd1	ENSMUSG00000027346.15	-0.382395	0.000110887	3.95512				Shroom1	ENSMUSG00000071226.11	0.544653	0.012473	1.90403
	Olig1	ENSMUSG00000046160.6	0.779375	0.000111455	3.9529				Cecr2	ENSMUSG00000030814.17	0.445126	0.0259206	1.58636
	Thsd7a	ENSMUSG00000032625.14	-0.791128	0.00011254	3.94869				Bcl7c	ENSMUSG00000017417.14	-0.829571	4.76978e-08	7.3215
	Pdss1	ENSMUSG00000026784.14	0.842491	0.00011254	3.94869				Plxdc1	ENSMUSG00000021687.14	-0.319105	0.0172952	1.76207
	Atp11b	ENSMUSG00000037400.17	0.62444	0.000113047	3.94674				Scamp1	ENSMUSG00000038777.19	0.633988	0.000607317	3.21658
	Sema6b	ENSMUSG00000001227.12	-0.463769	0.000113991	3.94313				Sema6c	ENSMUSG00000021431.15	1.15936	2.02454e-07	6.69367
	Glce	ENSMUSG00000032252.14	-0.626049	0.00011452	3.94112				Snrnp48	ENSMUSG00000049354.8	-0.285704	6.956e-05	4.15764
	Cryab	ENSMUSG00000032060.10	0.965084	0.000114916	3.93962				Dcaf7	ENSMUSG00000015377.10	1.25727	2.76283e-09	8.55865
	Dmkn	ENSMUSG00000060962.12	-1.00194	0.000115561	3.93719				Dennd6b	ENSMUSG00000026090.16	-0.513478	0.00542603	2.26552
	Yipf2	ENSMUSG00000032182.15	0.569779	0.000115561	3.93719				Cracdl	ENSMUSG00000035486.14	-0.757738	0.00457537	2.33957
	Mlf2	ENSMUSG00000030120.14	-0.367287	0.000115743	3.93651				Plk5	ENSMUSG00000052151.12	0.606563	0.0265107	1.57658
	Aff3	ENSMUSG00000037138.17	-0.709898	0.000116008	3.93551				Plpp2	ENSMUSG00000042810.14	0.68777	1.43433e-07	6.84335
	Ptprd	ENSMUSG00000028399.18	0.858078	0.000116008	3.93551				Krba1	ENSMUSG00000021178.9	-0.368971	2.80215e-07	6.55251
	Spata2l	ENSMUSG00000033594.11	-0.86004	0.000116069	3.93529				Psmc1	ENSMUSG00000065979.12	-0.314026	0.000256422	3.59104
	Vat1l	ENSMUSG00000046844.6	-0.992168	0.00011839	3.92668				Cpped1	ENSMUSG00000042641.18	1.93801	8.97836e-09	8.0468
	Lrrn1	ENSMUSG00000034648.9	0.67106	0.00011839	3.92668				Rgsl1	ENSMUSG00000025505.16	0.653229	1.36335e-06	5.86539
	Ramp1	ENSMUSG00000034353.14	-0.721135	0.000118684	3.92561				Tmem80	ENSMUSG00000053119.11	-0.239893	0.0106895	1.97104
	Tmem40	ENSMUSG00000059900.14	2.74322	0.000120754	3.9181				Chmp3	ENSMUSG00000033253.18	0.796251	2.90243e-08	7.53724
	Rab11b	ENSMUSG00000077450.13	-0.259962	0.00012141	3.91574				Szt2	ENSMUSG00000027599.9	-0.253265	0.00259577	2.58573
	Map3k7	ENSMUSG00000028284.13	0.303495	0.00012141	3.91574				Armc1	ENSMUSG00000035268.14	-0.328627	0.00429428	2.36711
	Syne2	ENSMUSG00000063450.14	0.747552	0.00012141	3.91574				Pkig	ENSMUSG00000018648.15	-1.112	2.00141e-05	4.69866
	E030030I06Rik	ENSMUSG00000097327.7	3.76038	0.00012193	3.91389				Dusp14	ENSMUSG00000004565.15	0.6616	7.72658e-08	7.11201
	Cenpb	ENSMUSG00000068267.5	0.443021	0.000122107	3.91326				Pnpla6	ENSMUSG00000040084.9	0.802319	0.0322332	1.4917
	Asap2	ENSMUSG00000052632.16	0.523224	0.000122107	3.91326				Bub1b	ENSMUSG00000028034.15	0.913941	8.38335e-07	6.07658
	Esd	ENSMUSG00000021996.16	-0.489643	0.000122858	3.9106				Fubp1	ENSMUSG00000035509.17	-0.532688	0.00911802	2.0401
	Sowaha	ENSMUSG00000044352.6	-0.808803	0.000124167	3.90599				Fbxl21	ENSMUSG00000026443.3	-0.518494	0.000129477	3.88781
	Gm42517	ENSMUSG00000105867.2	-0.628855	0.000124387	3.90522				Lrrn2	ENSMUSG00000002006.12	-0.389471	8.4152e-05	4.07494
	Caln1	ENSMUSG00000060371.12	-0.747376	0.000125754	3.90048				Pdzd4	ENSMUSG00000031552.13	2.24563	0.0236471	1.62622
	Fbxo7	ENSMUSG00000001786.14	0.497167	0.000125754	3.90048				Adam18	ENSMUSG00000073702.11	-0.562721	0.000485002	3.31426
	Zfp106	ENSMUSG00000027288.16	-0.302548	0.000126039	3.8995				Rpl31	ENSMUSG00000028798.16	-0.327885	2.03085e-06	5.69232
	Asb2	ENSMUSG00000021200.14	-1.0022	0.000126854	3.89669				Eif3i	ENSMUSG00000016921.14	0.919689	1.7495e-08	7.75709
	Serpina9	ENSMUSG00000058260.2	-0.975248	0.00012787	3.89323				Srsf6	ENSMUSG00000030946.13	-0.282695	0.0461462	1.33586
	Myo16	ENSMUSG00000039057.11	-0.755093	0.000128295	3.89179				Lhpp	ENSMUSG00000021259.5	-0.471575	0.0173859	1.7598
	Aftph	ENSMUSG00000049659.15	-0.219699	0.000128421	3.89136				Cyp46a1	ENSMUSG00000031818.12	-0.39868	2.35872e-06	5.62732
	Rbfox1	ENSMUSG00000008658.16	-0.753818	0.000129158	3.88888				Cox4i1	ENSMUSG00000031906.9	-0.808423	0.000457003	3.34008
	Park7	ENSMUSG00000028964.14	-0.284866	0.00012921	3.8887				Smpd3	ENSMUSG00000030309.16	1.26259	3.55656e-08	7.44897
	Arhgef9	ENSMUSG00000025656.17	-0.567629	0.000129413	3.88802				Caprin2	ENSMUSG00000046329.14	-0.520432	0.000148143	3.82932
	B3galt2	ENSMUSG00000033849.3	1.26997	0.000130246	3.88523				Slc25a23	ENSMUSG00000002985.16	-0.39825	3.92539e-09	8.40612
	Psat1	ENSMUSG00000024640.9	0.616418	0.000131715	3.88036				Apoe	ENSMUSG00000082361.6	1.50507	0.0160744	1.79387
	Naa38	ENSMUSG00000059278.9	-0.430909	0.000131865	3.87987				Btc	ENSMUSG00000102976.6	0.78518	2.15232e-07	6.66709
	Luc7l3	ENSMUSG00000020863.15	0.739535	0.000132047	3.87927				Zc3h11a	ENSMUSG00000036777.8	0.817386	0.0135114	1.8693
	Crip2	ENSMUSG00000006356.10	-0.439823	0.000132245	3.87862				Anln	ENSMUSG00000043289.12	-0.530426	0.0190203	1.72078
	Gatb	ENSMUSG00000028085.12	-0.444625	0.000132803	3.87679				Mei4	ENSMUSG00000021733.10	0.669057	1.07034e-06	5.97048
	Odf2l	ENSMUSG00000028256.16	0.760446	0.000133511	3.87448				Slc4a7	ENSMUSG00000033439.12	0.945778	1.54855e-07	6.81008
	Rabl2	ENSMUSG00000022621.16	0.837489	0.000133613	3.87415				Trmt13	ENSMUSG00000030281.16	-1.45306	9.39928e-07	6.02691
	Ap4e1	ENSMUSG00000001998.15	0.717133	0.00013514	3.86922				Il17rc	ENSMUSG00000020527.14	1.39962	4.76978e-08	7.3215
	Synpr	ENSMUSG00000056296.17	-0.911093	0.000135427	3.86829				Myo19	ENSMUSG00000034621.14	0.808617	1.54114e-08	7.81216
	Mta3	ENSMUSG00000055817.18	0.475608	0.00013557	3.86784				Gpatch8	ENSMUSG00000060152.14	-0.303562	0.0115815	1.93623
	Adam15	ENSMUSG00000028041.17	0.527953	0.00013557	3.86784				Pop5	ENSMUSG00000029468.17	0.60259	0.000872476	3.05925
	Abl2	ENSMUSG00000026596.13	-0.343649	0.00013587	3.86688				P2rx7	ENSMUSG00000024299.17	1.33527	3.69329e-05	4.43259
	Ndor1	ENSMUSG00000006471.18	0.648324	0.000135948	3.86663				Adamts10	ENSMUSG00000027465.13	-0.297547	0.00418017	2.37881
	Rps6kb2	ENSMUSG00000024830.16	1.05342	0.000135948	3.86663				Tbc1d20	ENSMUSG00000046573.7	-0.434364	0.00113297	2.94578
	Kcna5	ENSMUSG00000045534.4	-0.854421	0.000135991	3.86649				Lyrm4	ENSMUSG00000056167.7	0.614252	1.13667e-09	8.94436
	Tet1	ENSMUSG00000047146.17	0.475547	0.000137187	3.86269				Cnot10	ENSMUSG00000024654.8	-0.457819	7.22226e-07	6.14133
	Tardbp	ENSMUSG00000041459.15	0.416121	0.00013786	3.86056				Asrgl1	ENSMUSG00000028248.15	1.51989	2.61574e-07	6.58241
	Reep6	ENSMUSG00000035504.16	-0.650339	0.000138232	3.85939				Pnisr	ENSMUSG00000040699.13	-0.482193	0.000251565	3.59935
	Ndrg2	ENSMUSG00000004558.15	-0.40944	0.000138423	3.85879				Limd2	ENSMUSG00000062580.9	-0.276616	0.000281059	3.5512
	Bag2	ENSMUSG00000042215.8	0.750061	0.000139265	3.85616				Timm17a	ENSMUSG00000026080.13	-0.201282	0.0148842	1.82727
	Tspan13	ENSMUSG00000020577.17	-0.401753	0.000139714	3.85476				Chst10	ENSMUSG00000024990.12	-0.479486	0.00572508	2.24222
	Nsmaf	ENSMUSG00000028245.15	0.626784	0.000140443	3.8525				Rbp4	ENSMUSG00000021719.9	-0.965899	1.55186e-05	4.80915
	Ncs1	ENSMUSG00000062661.6	-0.419761	0.000142283	3.84685				Rgs7bp	ENSMUSG00000061589.14	1.14873	1.02553e-07	6.98905
	Eif3h	ENSMUSG00000022312.11	-0.303159	0.000143261	3.84387				Dot1l	ENSMUSG00000074238.6	-0.324715	0.00362342	2.44088
	Fam117a	ENSMUSG00000038893.12	-0.769481	0.000143262	3.84387				Ap1ar	ENSMUSG00000030057.15	-0.326296	1.11161e-05	4.95405
	Gng2	ENSMUSG00000043004.13	0.912796	0.000143262	3.84387				Cnbp	ENSMUSG00000038534.18	0.530344	5.46835e-06	5.26214
	Fat1	ENSMUSG00000070047.14	0.578278	0.000143707	3.84252				Osbpl7	ENSMUSG00000026344.9	-0.320722	0.0270884	1.56722
	Stx2	ENSMUSG00000029428.13	0.713863	0.000144224	3.84096				Lypd1	ENSMUSG00000024012.18	-0.337848	0.00548804	2.26058
	Lrrc3b	ENSMUSG00000045201.6	-0.538227	0.00014429	3.84076				Mtch1	ENSMUSG00000035954.10	-0.310001	0.0306383	1.51373
	Cdc42ep1	ENSMUSG00000049521.2	0.731516	0.00014429	3.84076				Dock4	ENSMUSG00000042388.14	-0.783811	5.21714e-05	4.28257
	Kif13a	ENSMUSG00000021375.10	0.697739	0.00014461	3.8398				Dlgap3	ENSMUSG00000003500.13	-0.272288	0.0381518	1.41848
	Lgi3	ENSMUSG00000033595.7	0.63151	0.000146249	3.83491				Impdh1	ENSMUSG00000094595.1	-1.36442	2.95118e-06	5.53
	Cadps2	ENSMUSG00000017978.18	1.16762	0.000147293	3.83182				Fsbp	ENSMUSG00000022558.16	0.437867	0.00234421	2.63
	Cfap46	ENSMUSG00000049571.18	1.46668	0.000147293	3.83182				Mroh1	ENSMUSG00000037553.14	-0.289749	0.0156907	1.80436
	Kcns1	ENSMUSG00000040164.3	-0.698704	0.00014874	3.82757				Zdhhc18	ENSMUSG00000067928.6	0.901915	0.00226725	2.6445
	Pcgf6	ENSMUSG00000025050.7	0.729738	0.00014886	3.82722				Zfp760	ENSMUSG00000031537.15	0.516953	1.4386e-07	6.84206
	Tspan15	ENSMUSG00000037031.10	0.748865	0.000149607	3.82505				Ikbkb	ENSMUSG00000062198.5	1.30573	1.04541e-08	7.98071
	Pkp4	ENSMUSG00000026991.20	0.766061	0.000149989	3.82394				2700097O09Rik	ENSMUSG00000037710.8	-0.320803	7.59982e-05	4.1192
	Dbndd2	ENSMUSG00000017734.15	0.70131	0.000150202	3.82332				Cisd1	ENSMUSG00000026571.12	-0.325287	2.7393e-06	5.56236
	Sema5b	ENSMUSG00000052133.16	0.486796	0.000151109	3.82071				Dcaf6	ENSMUSG00000022389.15	-0.400397	0.00402806	2.3949
	Erc2	ENSMUSG00000040640.11	-0.426186	0.000152856	3.81572				Tef	ENSMUSG00000032870.8	-0.313451	0.00164579	2.78362
	Pqlc3	ENSMUSG00000045679.14	1.65141	0.000152933	3.8155				Smap2	ENSMUSG00000034673.14	-0.335198	0.000118723	3.92546
	Flrt1	ENSMUSG00000047787.7	-0.455021	0.000153013	3.81527				Pbx2	ENSMUSG00000025283.15	0.441359	0.000710664	3.14834
	Prdm9	ENSMUSG00000051977.16	1.15372	0.000154473	3.81115				Sat1	ENSMUSG00000030218.2	-0.606448	0.00447194	2.3495
	Csf1	ENSMUSG00000014599.10	0.757578	0.000155485	3.80831				Mgp	ENSMUSG00000030753.15	-0.253443	9.40331e-06	5.02672
	Arfgap3	ENSMUSG00000054277.8	0.663859	0.00015669	3.80496				Thap12	ENSMUSG00000027936.18	0.608088	6.06258e-07	6.21734
	Mamdc4	ENSMUSG00000026941.16	1.80046	0.00015721	3.80352				Crtc2	ENSMUSG00000030795.18	0.781167	4.57282e-11	10.3398
	Marchf4	ENSMUSG00000039372.5	-0.685617	0.000157795	3.80191				Fus	ENSMUSG00000030629.15	0.527412	2.77136e-05	4.55731
	Mctp1	ENSMUSG00000021596.16	-0.704142	0.000157996	3.80135				Zfand6	ENSMUSG00000009734.18	1.16759	3.08079e-06	5.51134
	Ptrhd1	ENSMUSG00000096199.2	-0.472123	0.000158425	3.80018				Pou6f2	ENSMUSG00000039145.16	-0.511586	0.000158984	3.79865
	Aup1	ENSMUSG00000068328.9	0.369308	0.000158748	3.79929				Camk1d	ENSMUSG00000038930.11	1.24105	9.40331e-06	5.02672
	Slc30a1	ENSMUSG00000037434.7	-0.478999	0.00016183	3.79094				Rccd1	ENSMUSG00000046876.16	-0.487606	0.00058528	3.23264
	Piezo2	ENSMUSG00000041482.16	2.49096	0.000161986	3.79052				Atxn1	ENSMUSG00000062542.11	-0.655994	0.000112294	3.94964
	Uqcrq	ENSMUSG00000044894.14	-0.390387	0.000163142	3.78743				Syt9	ENSMUSG00000058248.12	-0.499262	5.1998e-06	5.28401
	Hs2st1	ENSMUSG00000040151.9	-0.325418	0.000164362	3.7842				Kcnh1	ENSMUSG00000002996.17	0.425301	1.17395e-05	4.93035
	Flna	ENSMUSG00000031328.15	0.619392	0.000164483	3.78388				Hbp1	ENSMUSG00000042050.8	0.790659	3.38859e-12	11.47
	Ksr2	ENSMUSG00000061578.8	-0.505758	0.000164811	3.78301				Dync2i1	ENSMUSG00000027466.15	-0.270501	0.0214425	1.66872
	Rasgef1c	ENSMUSG00000020374.16	-0.688901	0.00016595	3.78002				Rbck1	ENSMUSG00000020037.15	-0.278365	0.00118145	2.92758
	Kmt2c	ENSMUSG00000038056.15	0.435035	0.000166961	3.77738				Rfx4	ENSMUSG00000007603.9	0.718441	4.65048e-06	5.3325
	Chl1	ENSMUSG00000030077.11	0.576737	0.000167058	3.77713				Dus3l	ENSMUSG00000078902.3	1.63782	7.61397e-08	7.11839
	Mpv17l	ENSMUSG00000022679.13	-0.461349	0.000167102	3.77702				None	ENSMUSG00000045095.16	0.214942	0.0266176	1.57483
	E2f2	ENSMUSG00000018983.9	1.67325	0.000167122	3.77697				Magi1	ENSMUSG00000020638.8	-0.262185	0.00714388	2.14607
	Tyk2	ENSMUSG00000032175.11	0.790708	0.000168531	3.77332				Cmpk2	ENSMUSG00000018999.14	-0.271257	0.0176129	1.75417
	Syndig1	ENSMUSG00000074736.10	-0.664547	0.000170132	3.76921				Slc35b4	ENSMUSG00000034203.8	-0.373892	0.00011109	3.95433
	Agtpbp1	ENSMUSG00000021557.15	-0.313402	0.000170132	3.76921				Chchd4	ENSMUSG00000015176.10	-0.30589	6.10906e-05	4.21403
	S1pr5	ENSMUSG00000045087.8	0.828761	0.000170132	3.76921				Nolc1	ENSMUSG00000021039.9	-0.39983	2.43039e-07	6.61432
	Samd15	ENSMUSG00000090812.8	-0.873357	0.000172057	3.76433				Snw1	ENSMUSG00000003134.10	-0.651458	0.0018833	2.72508
	Xkrx	ENSMUSG00000031258.4	-1.05966	0.000172452	3.76333				Tbc1d8	ENSMUSG00000024150.12	-0.328243	0.000189542	3.72229
	Synj2	ENSMUSG00000023805.17	1.01479	0.000173866	3.75979				Mcfd2	ENSMUSG00000021360.16	-0.689758	0.00299968	2.52292
	Afdn	ENSMUSG00000068036.15	0.295248	0.000173918	3.75966				Gcnt2	ENSMUSG00000034574.10	0.295719	0.0183439	1.73651
	Krt77	ENSMUSG00000067594.6	-1.10935	0.00017466	3.75781				Daam1	ENSMUSG00000028039.11	-0.469311	1.34261e-05	4.87205
	Neurl1a	ENSMUSG00000006435.15	-0.538784	0.000174983	3.757				Efna3	ENSMUSG00000063804.8	1.0677	3.98988e-06	5.39904
	Irf3	ENSMUSG00000003184.15	0.668381	0.000176283	3.75379				Lin28b	ENSMUSG00000036036.15	2.01472	0.000218847	3.65986
	Kifc5b	ENSMUSG00000024301.9	1.17346	0.000176283	3.75379				Zfp57	ENSMUSG00000040220.10	0.710987	1.11358e-05	4.95328
	Map2k1	ENSMUSG00000004936.8	-0.451952	0.000177393	3.75106				Gas8	ENSMUSG00000024524.16	-0.543349	0.00286621	2.54269
	Mprip	ENSMUSG00000005417.17	-0.509566	0.000178799	3.74763				Gnal	ENSMUSG00000023809.10	-0.206036	0.04985	1.30234
	Nek9	ENSMUSG00000034290.9	0.373531	0.000180892	3.74258				Rps6ka2	ENSMUSG00000013465.19	0.372557	0.00109718	2.95972
	Tpm2	ENSMUSG00000028464.16	-1.2529	0.000181531	3.74105				Nelfb	ENSMUSG00000033793.12	-0.251758	0.00517376	2.28619
	Lrp8	ENSMUSG00000028613.14	0.55888	0.000181549	3.74101				Atp6v1h	ENSMUSG00000015087.14	-0.3519	0.000113678	3.94432
	Thoc1	ENSMUSG00000024287.8	0.714087	0.000181942	3.74007				Rabl6	ENSMUSG00000048264.16	-0.202168	0.00971384	2.01261
	Ttc19	ENSMUSG00000042298.18	-0.383444	0.000182097	3.7397				Dip2c	ENSMUSG00000052698.15	-0.271297	0.030767	1.51191
	Adrb1	ENSMUSG00000035283.4	-0.596496	0.000182103	3.73968				Tln2	ENSMUSG00000029832.16	0.699417	0.023065	1.63705
	Adgrb2	ENSMUSG00000028782.14	-0.435368	0.000182103	3.73968				Nfe2l3	ENSMUSG00000038215.15	0.685373	4.9993e-06	5.30109
	Gsdme	ENSMUSG00000029821.15	-0.63394	0.000183151	3.73719				Cep44	ENSMUSG00000041028.16	-0.397287	0.000457003	3.34008
	Nsmf	ENSMUSG00000006476.19	0.408198	0.000183151	3.73719				Ghitm	ENSMUSG00000061650.6	-0.502358	8.55822e-08	7.06762
	Rrp7a	ENSMUSG00000018040.9	-0.375264	0.000184357	3.73434				Med9	ENSMUSG00000000555.8	-0.565163	0.0057795	2.23811
	Ppa1	ENSMUSG00000020089.8	-0.355679	0.000184816	3.73326				Itga5	ENSMUSG00000035517.17	-0.367304	0.00235194	2.62857
	Ephx2	ENSMUSG00000022040.8	-0.547988	0.000185056	3.7327				Tdrd7	ENSMUSG00000031858.16	0.402279	1.16334e-08	7.9343
	Frs2	ENSMUSG00000020170.4	0.286192	0.000186759	3.72872				Mau2	ENSMUSG00000015869.16	0.523181	4.32923e-07	6.36359
	Chrd	ENSMUSG00000006958.14	1.01351	0.000186759	3.72872				Prpsap1	ENSMUSG00000034780.6	-0.372236	0.00099157	3.00368
	Wiz	ENSMUSG00000024050.16	0.286259	0.000187583	3.72681				B3galt1	ENSMUSG00000037139.15	-0.856092	7.10759e-06	5.14828
	Galnt16	ENSMUSG00000021130.8	0.341035	0.000189801	3.7217				Myom3	ENSMUSG00000038485.5	-0.258506	0.000683789	3.16508
	Dpysl4	ENSMUSG00000025478.15	0.539862	0.000189801	3.7217				Socs7	ENSMUSG00000049932.3	-0.42002	9.20328e-05	4.03606
	Ccdc138	ENSMUSG00000038010.9	0.870454	0.000190412	3.72031				H2ax	ENSMUSG00000027238.17	0.415541	0.00637217	2.19571
	Oga	ENSMUSG00000025220.7	-0.254133	0.000190476	3.72016				Frmd5	ENSMUSG00000023456.15	-0.408569	4.21853e-08	7.37484
	None	ENSMUSG00000024869.10	2.37483	0.000192281	3.71606				Tpi1	ENSMUSG00000029190.19	-0.352633	0.000280888	3.55147
	Plppr4	ENSMUSG00000044667.12	-0.544254	0.000192684	3.71515				D5Ertd579e	ENSMUSG00000033430.10	-0.18513	0.0205769	1.68662
	Sugt1	ENSMUSG00000022024.10	-0.358986	0.000193934	3.71235				Terf2ip	ENSMUSG00000029103.16	-0.350236	0.000531287	3.27467
	Marcksl1	ENSMUSG00000047945.6	0.834839	0.000194493	3.7111				Lrpap1	ENSMUSG00000068373.15	-0.528854	0.000185681	3.73123
	Nub1	ENSMUSG00000028954.11	-0.258404	0.000194675	3.71069				D430041D05Rik	ENSMUSG00000053964.17	1.81718	1.92562e-05	4.71543
	Ctns	ENSMUSG00000005949.9	0.51563	0.000195243	3.70942				Lgals4	ENSMUSG00000021948.17	0.463506	0.0063535	2.19699
	Elob	ENSMUSG00000055839.6	-0.376078	0.000195288	3.70932				Prkcd	ENSMUSG00000032827.15	-0.584088	0.00150492	2.82249
	Smco3	ENSMUSG00000043298.8	0.997058	0.000195687	3.70844				Ppp1r9a	ENSMUSG00000026414.13	0.908935	1.8552e-05	4.73161
	Eftud2	ENSMUSG00000020929.14	-0.35435	0.000196539	3.70655				Tnnt2	ENSMUSG00000063524.13	-0.391116	2.41429e-07	6.61721
	Rnf145	ENSMUSG00000019189.13	-0.363614	0.000197122	3.70526				Eno1	ENSMUSG00000033166.11	0.494213	8.98262e-08	7.0466
	Cep126	ENSMUSG00000040729.7	-0.436402	0.000197301	3.70487				Dis3	ENSMUSG00000090626.9	0.941444	1.69423e-08	7.77103
	Gjc3	ENSMUSG00000056966.7	0.975951	0.000197865	3.70363				Tex9	ENSMUSG00000030409.15	0.863445	4.43791e-05	4.35282
	Npc1	ENSMUSG00000024413.14	0.637747	0.000198341	3.70259				Dmpk	ENSMUSG00000015202.13	0.438657	0.0213163	1.67129
	Slc35f3	ENSMUSG00000057060.7	-0.572701	0.000199395	3.70028				Cnksr3	ENSMUSG00000062825.15	-0.676848	9.70599e-09	8.01296
	Zmat3	ENSMUSG00000027663.12	-0.416138	0.000201649	3.6954				Actg1	ENSMUSG00000059326.6	1.52414	1.91409e-09	8.71804
	Spag5	ENSMUSG00000002055.9	0.820444	0.000201649	3.6954				Csf2ra	ENSMUSG00000047205.12	-0.407126	0.000711854	3.14761
	B3gnt9	ENSMUSG00000069920.10	0.891305	0.00020334	3.69178				Dusp18	ENSMUSG00000019889.10	0.550796	0.0465503	1.33208
	Smg1	ENSMUSG00000030655.15	0.539066	0.000203408	3.69163				Ptprk	ENSMUSG00000022378.14	-0.314466	0.00562625	2.24978
	Igfbp6	ENSMUSG00000023046.6	-0.636415	0.000203638	3.69114				Cyrib	ENSMUSG00000039153.16	0.525055	0.029708	1.52713
	Parp8	ENSMUSG00000021725.9	0.487335	0.000203638	3.69114				Runx2	ENSMUSG00000032295.15	0.924777	9.43697e-08	7.02517
	Hip1	ENSMUSG00000039959.13	0.376065	0.000204377	3.68957				Man2c1	ENSMUSG00000032046.15	-0.292886	0.00115778	2.93637
	Lmbr1l	ENSMUSG00000022999.15	0.765176	0.000205997	3.68614				Abhd12	ENSMUSG00000036309.14	-0.355917	2.88635e-06	5.53965
	Slc39a11	ENSMUSG00000041654.15	-0.557912	0.000206415	3.68526				Skp1	ENSMUSG00000006494.11	0.297165	0.00150597	2.82218
	Eomes	ENSMUSG00000032446.14	4.31038	0.000206415	3.68526				Pdk1	ENSMUSG00000027981.14	1.48315	6.41751e-06	5.19263
	Garem1	ENSMUSG00000042680.8	-0.637038	0.000207508	3.68296				Rnpc3	ENSMUSG00000037855.15	-0.586292	2.14727e-06	5.66811
	Cfap410	ENSMUSG00000020284.16	0.377959	0.000209751	3.6783				Zfp365	ENSMUSG00000021782.14	0.232247	0.0493139	1.30703
	Clmn	ENSMUSG00000021097.15	0.703929	0.000210269	3.67722				Dlg5	ENSMUSG00000040945.13	-0.330607	0.000239188	3.62126
	Gkn3	ENSMUSG00000030048.5	-1.84573	0.000210681	3.67637				Rcc2	ENSMUSG00000029516.19	-0.456929	0.00249596	2.60276
	Ccdc77	ENSMUSG00000030177.14	0.82312	0.000210681	3.67637				Cit	ENSMUSG00000026276.20	1.47291	1.14384e-06	5.94163
	Zfp7	ENSMUSG00000033669.8	0.90645	0.000210751	3.67623				Septin2	ENSMUSG00000035849.14	-0.55333	0.000107674	3.96789
	Tubb2a	ENSMUSG00000058672.7	0.414847	0.00021106	3.67559				Krt222	ENSMUSG00000027469.16	0.982016	0.00280466	2.55212
	Cnnm2	ENSMUSG00000064105.12	-0.398399	0.000212547	3.67255				Tpx2	ENSMUSG00000044712.15	1.60339	2.58221e-06	5.58801
	Lrrc4b	ENSMUSG00000047085.14	-0.309406	0.000216934	3.66367				Slc38a6	ENSMUSG00000002393.14	-0.72739	5.85754e-06	5.23228
	Gcfc2	ENSMUSG00000035125.10	0.672791	0.000216934	3.66367				Nr2f6	ENSMUSG00000070003.7	-0.437931	0.000578532	3.23767
	Srrm2	ENSMUSG00000039218.17	0.59187	0.000217548	3.66245				Ssbp4	ENSMUSG00000038173.15	1.02924	0.000443554	3.35305
	Zfp148	ENSMUSG00000022811.17	-0.323707	0.000218493	3.66056				Enpp6	ENSMUSG00000030123.15	-0.759397	0.00139236	2.85625
	Serac1	ENSMUSG00000015659.12	0.785175	0.000220312	3.65696				Plxnd1	ENSMUSG00000033697.15	0.445315	0.000624134	3.20472
	Fan1	ENSMUSG00000033458.17	0.482562	0.000222148	3.65336				Arhgap39	ENSMUSG00000020680.15	0.611194	1.3208e-06	5.87916
	Fchsd1	ENSMUSG00000038524.13	0.754563	0.000223849	3.65005				Taf15	ENSMUSG00000045215.16	0.503289	0.0175739	1.75513
	Tekt2	ENSMUSG00000028845.15	2.22408	0.000223849	3.65005				Asxl3	ENSMUSG00000020070.18	0.465124	1.70076e-05	4.76936
	Rgl3	ENSMUSG00000040146.9	0.73759	0.000224406	3.64896				Rufy2	ENSMUSG00000032705.9	0.894565	5.33288e-09	8.27304
	Zfp410	ENSMUSG00000042472.11	0.465607	0.000224962	3.64789				Exd2	ENSMUSG00000026274.11	1.3996	3.44948e-09	8.46225
	Tspan12	ENSMUSG00000029669.14	-0.370771	0.000225241	3.64735				Pask	ENSMUSG00000031434.15	0.69978	9.86721e-05	4.00581
	Rcbtb1	ENSMUSG00000035469.17	0.660095	0.00022577	3.64633				Morc4	ENSMUSG00000039533.8	-0.387767	6.31247e-06	5.1998
	Entr1	ENSMUSG00000026927.17	0.604916	0.00022598	3.64593				Mmd2	ENSMUSG00000056076.13	-0.295223	6.53534e-07	6.18473
	Fosl2	ENSMUSG00000029135.10	-0.852842	0.000226177	3.64555				Eif3b	ENSMUSG00000011877.13	-0.642444	1.04841e-16	15.9795
	Wdr83os	ENSMUSG00000059355.13	-0.391791	0.000226206	3.6455				Git1	ENSMUSG00000036875.15	1.83784	1.40972e-07	6.85087
	Dab1	ENSMUSG00000028519.16	-0.328803	0.000226206	3.6455				Dna2	ENSMUSG00000017631.18	-0.231374	1.08446e-05	4.96479
	Ccr6	ENSMUSG00000040899.14	-2.34845	0.000226539	3.64486				Abr	ENSMUSG00000010175.13	0.668318	0.00392631	2.40602
	Isyna1	ENSMUSG00000019139.10	-0.615551	0.000226539	3.64486				Prox1	ENSMUSG00000035545.13	1.82037	1.97834e-07	6.7037
	Carmil3	ENSMUSG00000022211.9	0.814639	0.000226539	3.64486				Leng8	ENSMUSG00000026778.13	0.586527	0.00140001	2.85387
	Ska3	ENSMUSG00000021965.3	2.80256	0.000226539	3.64486				Prkcq	ENSMUSG00000024866.9	1.54116	1.02784e-07	6.98808
	Fbll1	ENSMUSG00000051062.6	-0.529066	0.000226856	3.64425				Acy3	ENSMUSG00000020594.14	-0.306474	3.47316e-05	4.45927
	Gdap2	ENSMUSG00000027865.10	-0.423991	0.000227012	3.64395				Pum2	ENSMUSG00000043866.11	-0.302065	0.00028019	3.55255
	Lratd2	ENSMUSG00000072568.4	-0.677718	0.000227681	3.64267				Taf10	ENSMUSG00000053617.11	-0.38106	0.0134995	1.86968
	Sfn	ENSMUSG00000047281.3	-1.16704	0.000228967	3.64023				Sh3pxd2a	ENSMUSG00000029068.16	1.20323	1.4656e-08	7.83398
	Tomm22	ENSMUSG00000022427.4	-0.336105	0.000230311	3.63768				Ccnl2	ENSMUSG00000025089.15	-0.435957	6.54823e-05	4.18388
	Apod	ENSMUSG00000022548.14	0.806952	0.000231831	3.63483				Gfra1	ENSMUSG00000041112.17	-0.216185	6.87989e-05	4.16242
	Mapt	ENSMUSG00000018411.17	0.43817	0.000237553	3.62424				Elmo1	ENSMUSG00000025395.14	0.620678	0.00179539	2.74584
	Ccdc163	ENSMUSG00000028689.14	1.5088	0.000237553	3.62424				Prim1	ENSMUSG00000024212.9	-0.462275	3.78825e-05	4.42156
	Zfp710	ENSMUSG00000048897.15	-0.388955	0.000238865	3.62185				Mllt1	ENSMUSG00000001773.14	0.673941	0.000223443	3.65083
	Fbxw9	ENSMUSG00000008167.14	0.664082	0.000240348	3.61916				Folh1	ENSMUSG00000035285.6	-0.440891	6.89487e-05	4.16147
	Sfswap	ENSMUSG00000029439.14	0.662445	0.000241271	3.6175				Nat14	ENSMUSG00000021185.16	-0.630898	0.000212446	3.67275
	Klhl4	ENSMUSG00000025597.13	0.72017	0.00024224	3.61575				Dglucy	ENSMUSG00000072770.9	1.55967	4.04078e-07	6.39353
	Tmem231	ENSMUSG00000031951.8	-0.461385	0.000242559	3.61518				Acrbp	ENSMUSG00000036564.17	-0.36364	0.0149476	1.82543
	Col7a1	ENSMUSG00000025650.13	1.85661	0.000244469	3.61178				Ndrg4	ENSMUSG00000075703.15	-0.242034	0.027656	1.55821
	Sod1	ENSMUSG00000022982.10	-0.364384	0.000245088	3.61068				Selenoi	ENSMUSG00000035863.14	-0.329744	3.00032e-05	4.52283
	Ddx17	ENSMUSG00000055065.7	0.799525	0.00024545	3.61004				Palm	ENSMUSG00000003545.3	-0.456078	0.0295856	1.52892
	Dhx32	ENSMUSG00000030986.13	-0.623013	0.000246207	3.6087				Fosb	ENSMUSG00000054150.12	0.739	0.00252864	2.59711
	Pcx	ENSMUSG00000024892.16	-0.460297	0.000247275	3.60682				Syne3	ENSMUSG00000021115.15	-0.576894	0.0010588	2.97519
	Foxg1	ENSMUSG00000020950.10	-0.416014	0.000247275	3.60682				Vrk1	ENSMUSG00000049946.7	-0.693125	5.50055e-05	4.25959
	Tcp1	ENSMUSG00000068039.13	-0.310957	0.000247337	3.60671				BC030500	ENSMUSG00000038084.16	-0.305179	0.00109089	2.96222
	Ago4	ENSMUSG00000042500.11	-0.67554	0.000248425	3.6048				Opa1	ENSMUSG00000040048.14	-0.345421	0.00145093	2.83835
	Tmem88b	ENSMUSG00000073680.2	0.919748	0.000249275	3.60332				Ndufb10	ENSMUSG00000034255.17	-0.547571	0.00187597	2.72677
	Pcsk9	ENSMUSG00000044254.6	-1.01171	0.000250445	3.60129				Arhgap27	ENSMUSG00000019804.12	-0.259142	5.24289e-05	4.28043
	Phf24	ENSMUSG00000036062.13	-0.443876	0.000251064	3.60022				Snx3	ENSMUSG00000015981.12	-0.585426	0.000154612	3.81076
	Tspyl1	ENSMUSG00000047514.6	-0.370371	0.000251181	3.60001				Stk32c	ENSMUSG00000053080.10	0.342376	0.00755372	2.12184
	Kif5a	ENSMUSG00000074657.5	0.727661	0.000252942	3.59698				Zfta	ENSMUSG00000045876.4	-1.05026	9.11235e-05	4.04037
	Ankrd10	ENSMUSG00000031508.14	0.767209	0.000252942	3.59698				Pcdhb8	ENSMUSG00000029727.7	1.83955	3.33394e-05	4.47704
	Abcf1	ENSMUSG00000038762.15	-0.235165	0.000256363	3.59114				Cyp3a13	ENSMUSG00000025658.16	-0.501037	0.00145666	2.83664
	Fig4	ENSMUSG00000038417.4	-0.523999	0.000256506	3.5909				Cnksr2	ENSMUSG00000021385.10	-0.307329	0.0022206	2.65353
	Robo3	ENSMUSG00000032128.15	1.28639	0.000256571	3.59079				Ippk	ENSMUSG00000034254.17	-0.439764	1.27437e-06	5.8947
	Ttll8	ENSMUSG00000022388.14	1.72237	0.000256571	3.59079				Agpat1	ENSMUSG00000006215.12	-0.259923	0.0046626	2.33137
	Il1rap	ENSMUSG00000022514.14	0.816575	0.000257916	3.58852				Zbtb17	ENSMUSG00000037816.10	0.820169	7.01208e-06	5.15415
	Ndufa5	ENSMUSG00000023089.12	-0.456951	0.00025827	3.58793				Fbxw17	ENSMUSG00000001576.14	-0.392473	9.30282e-05	4.03139
	Hoxd8	ENSMUSG00000027102.4	6.04483	0.000259179	3.5864				Ergic1	ENSMUSG00000000125.5	0.722034	0.0154822	1.81017
	Nupr1	ENSMUSG00000030717.9	-0.916872	0.000260037	3.58496				Wnt3	ENSMUSG00000024174.9	0.984211	3.436e-08	7.46395
	Actr3b	ENSMUSG00000056367.14	-0.673539	0.000260399	3.58436				Pot1b	ENSMUSG00000037643.14	-0.328292	0.000432938	3.36357
	Taf1d	ENSMUSG00000031939.16	0.853937	0.000260962	3.58342				Prkci	ENSMUSG00000047466.9	-0.353985	0.00280466	2.55212
	Casq2	ENSMUSG00000027861.13	-1.08284	0.000262845	3.5803				8030462N17Rik	ENSMUSG00000024983.10	-0.27786	6.92408e-05	4.15964
	Mapk11	ENSMUSG00000053137.7	1.35691	0.000263192	3.57973				Vti1a	ENSMUSG00000014837.15	0.57653	1.83988e-05	4.73521
	Npl	ENSMUSG00000042684.8	-0.696934	0.000265541	3.57587				4931428F04Rik	ENSMUSG00000030329.11	-0.35597	0.00148802	2.82739
	Mcm7	ENSMUSG00000029730.16	0.518107	0.000265541	3.57587				Pianp	ENSMUSG00000044641.7	-0.501388	0.00687651	2.16263
	Scube3	ENSMUSG00000038677.14	-0.786459	0.000266786	3.57384				Pard6b	ENSMUSG00000043154.15	0.391621	0.0130245	1.88524
	Cep120	ENSMUSG00000048799.7	0.341543	0.000267484	3.5727				Ppp2r3a	ENSMUSG00000063887.13	-0.460105	0.00145046	2.83849
	Rffl	ENSMUSG00000020696.18	0.820622	0.000267484	3.5727				Nlgn1	ENSMUSG00000042348.10	-0.330593	0.0425503	1.3711
	Shmt2	ENSMUSG00000025403.5	0.388211	0.000269636	3.56922				Arl15	ENSMUSG00000007080.14	0.743283	0.0112135	1.95026
	Cdh24	ENSMUSG00000059674.7	1.29121	0.000269871	3.56884				Pole	ENSMUSG00000044864.16	-0.422357	3.08079e-06	5.51134
	Dkc1	ENSMUSG00000031403.14	-0.345857	0.000271523	3.56619				Ankrd50	ENSMUSG00000021973.9	0.267008	0.0103215	1.98626
	Nova2	ENSMUSG00000030411.16	-0.299087	0.000271523	3.56619				Micu2	ENSMUSG00000041351.16	-0.508009	0.0059895	2.22261
	Plxna3	ENSMUSG00000031398.13	1.01247	0.000271605	3.56606				Rap1gap	ENSMUSG00000027953.13	0.562374	0.000118723	3.92546
	Akap9	ENSMUSG00000040407.17	-0.582662	0.000272338	3.56489				Slc50a1	ENSMUSG00000040857.15	-0.314982	7.60328e-05	4.119
	Ypel5	ENSMUSG00000039770.6	-0.479364	0.000272401	3.56479				Erf	ENSMUSG00000018909.15	-0.334954	2.42207e-05	4.61581
	Ypel4	ENSMUSG00000034059.13	0.786162	0.000273357	3.56327				Arrb1	ENSMUSG00000037251.5	-0.21258	0.0275475	1.55992
	Msra	ENSMUSG00000054733.9	-0.546941	0.0002756	3.55972				Pomk	ENSMUSG00000022678.16	0.513364	0.00557366	2.25386
	Pnp2	ENSMUSG00000068417.8	-1.29116	0.000278013	3.55593				Nde1	ENSMUSG00000022426.6	-0.402311	5.29857e-05	4.27584
	Bin1	ENSMUSG00000024381.16	0.653085	0.000278013	3.55593				Josd1	ENSMUSG00000040125.4	-0.550822	0.00766953	2.11523
	Zfyve27	ENSMUSG00000018820.13	0.370085	0.000278555	3.55509				Gpr26	ENSMUSG00000079055.10	-0.665576	0.000166908	3.77752
	Map4k5	ENSMUSG00000034761.15	0.574727	0.000278615	3.555				Slc8a3	ENSMUSG00000025789.9	-1.05552	2.06242e-06	5.68562
	Amotl1	ENSMUSG00000013076.17	-0.27042	0.000280539	3.55201				St8sia2	ENSMUSG00000052852.8	-0.390409	6.15247e-05	4.21095
	Baalc	ENSMUSG00000022296.9	-0.442732	0.000280671	3.5518				Reep1	ENSMUSG00000027882.18	0.499146	0.00247043	2.60723
	Camkk2	ENSMUSG00000029471.13	-0.593449	0.000281135	3.55108				Stxbp3	ENSMUSG00000037492.16	-0.988778	1.73738e-19	18.7601
	Whrn	ENSMUSG00000039137.18	0.524	0.000282553	3.5489				Zmat4	ENSMUSG00000084883.2	-0.461561	0.00253189	2.59656
	Asphd2	ENSMUSG00000029348.11	-0.669349	0.000282691	3.54869				Ccdc85c	ENSMUSG00000029624.10	-0.480462	0.000994681	3.00232
	Smim7	ENSMUSG00000044600.14	-0.345596	0.000292495	3.53388				Ptcd1	ENSMUSG00000011148.14	0.440447	0.0127531	1.89438
	Fam193b	ENSMUSG00000021495.9	1.01022	0.000292684	3.5336				Adssl1	ENSMUSG00000025920.19	-0.57744	1.78814e-07	6.7476
	Mfsd10	ENSMUSG00000001082.12	0.848553	0.000294142	3.53144				Stau2	ENSMUSG00000037126.16	-0.521696	5.34e-05	4.27246
	St18	ENSMUSG00000033740.17	0.895712	0.000294142	3.53144				Psd	ENSMUSG00000038984.4	-0.320868	0.00348472	2.45783
	Rhpn2	ENSMUSG00000030494.13	0.945956	0.000294142	3.53144				Tspyl5	ENSMUSG00000026663.6	-0.589492	1.98735e-08	7.70172
	Rmnd5a	ENSMUSG00000002222.14	-0.372835	0.000294356	3.53113				Atf6	ENSMUSG00000036591.16	0.274923	7.32449e-05	4.13522
	Tceal6	ENSMUSG00000031409.1	-0.693413	0.00029669	3.5277				Arhgap21	ENSMUSG00000052253.6	-0.416597	3.31988e-06	5.47888
	Arf5	ENSMUSG00000020440.13	-0.474517	0.00029669	3.5277				Zfp622	ENSMUSG00000029168.14	0.353231	0.00239614	2.62049
	Ppp1cb	ENSMUSG00000014956.15	-0.455545	0.000298046	3.52572				Dpysl5	ENSMUSG00000013523.13	0.593554	0.0148798	1.8274
	Epb41l1	ENSMUSG00000027624.19	-0.401694	0.000299058	3.52424				Bcas1	ENSMUSG00000015522.18	0.714654	3.16577e-08	7.49952
	Actr5	ENSMUSG00000037761.16	0.718608	0.000299058	3.52424				Arnt	ENSMUSG00000029106.14	-0.371208	3.40799e-07	6.4675
	Chchd3	ENSMUSG00000053768.13	-0.347035	0.000303083	3.51844				Add1	ENSMUSG00000006403.13	0.569157	0.0237888	1.62363
	Grid1	ENSMUSG00000041078.7	-0.600983	0.000303406	3.51798				Adamts4	ENSMUSG00000031143.4	0.521889	7.64516e-07	6.11661
	Pogk	ENSMUSG00000040596.15	0.633885	0.000303429	3.51794				Ccdc22	ENSMUSG00000024201.12	-0.369811	0.00136799	2.86392
	Frmpd2	ENSMUSG00000108841.1	2.08747	0.000303429	3.51794				Kdm4b	ENSMUSG00000032010.15	-0.415733	6.41846e-05	4.19257
	Nudt19	ENSMUSG00000034875.5	-0.347698	0.000305043	3.51564				Usp2	ENSMUSG00000005823.9	0.348688	4.81233e-05	4.31764
	Taf3	ENSMUSG00000025782.12	-0.263015	0.000305262	3.51533				Gpr108	ENSMUSG00000031990.15	0.773186	7.54783e-05	4.12218
	Lpar1	ENSMUSG00000038668.14	0.918075	0.000305399	3.51513				Jam3	ENSMUSG00000044719.4	-0.43356	0.0339928	1.46861
	Sh2d5	ENSMUSG00000045349.15	-0.617227	0.000307245	3.51252				E230025N22Rik	ENSMUSG00000031647.10	-0.536859	6.40975e-07	6.19316
	Itpk1	ENSMUSG00000057963.9	0.705566	0.000307563	3.51207				Mfap3l	ENSMUSG00000061607.15	0.493144	4.9037e-07	6.30948
	Yipf1	ENSMUSG00000057375.13	-0.495751	0.000307726	3.51184				Mdc1	ENSMUSG00000069565.12	0.51847	5.28913e-05	4.27662
	Samd14	ENSMUSG00000047181.12	0.494151	0.000308248	3.5111				Dazap1	ENSMUSG00000047495.15	-0.326476	0.00356441	2.44801
	Stil	ENSMUSG00000028718.16	2.09696	0.000308248	3.5111				Dlgap2	ENSMUSG00000025422.9	-0.549067	3.23998e-05	4.48946
	Tonsl	ENSMUSG00000059323.14	1.33483	0.000309751	3.50899				Agap2	ENSMUSG00000026972.15	0.988182	0.00114551	2.941
	Tmc6	ENSMUSG00000025572.17	0.863338	0.000310618	3.50777				Arrdc1	ENSMUSG00000059409.9	-0.433158	0.00212908	2.67181
	None	ENSMUSG00000070891.2	2.70046	0.000312955	3.50452				Ppp2r5d	ENSMUSG00000041477.14	0.767601	1.60501e-12	11.7945
	Kazald1	ENSMUSG00000025213.11	1.37728	0.00031391	3.5032				Dcp1b	ENSMUSG00000021134.17	1.35547	1.94383e-08	7.71134
	Map3k12	ENSMUSG00000023050.9	-0.23867	0.000316262	3.49995				Srsf5	ENSMUSG00000035168.16	0.28425	0.0341051	1.46718
	C4b	ENSMUSG00000073418.4	0.957906	0.000317138	3.49875				Tanc1	ENSMUSG00000033257.14	0.672493	4.37694e-08	7.35883
	Fam20c	ENSMUSG00000025854.15	-0.54132	0.000317874	3.49775				Ttll4	ENSMUSG00000066113.16	0.49542	0.034526	1.46185
	Lsm4	ENSMUSG00000031848.15	-0.394011	0.000317874	3.49775				Adamtsl1	ENSMUSG00000028402.18	0.460674	0.000738291	3.13177
	Hipk3	ENSMUSG00000027177.14	-0.286226	0.000317874	3.49775				Mpdz	ENSMUSG00000052613.16	0.840573	1.79264e-05	4.74651
	Hhipl1	ENSMUSG00000021260.8	0.500499	0.000317874	3.49775				Pcdh15	ENSMUSG00000052566.8	1.29075	6.27204e-08	7.20259
	Adamts20	ENSMUSG00000022449.14	0.886008	0.000318761	3.49654				Hook2	ENSMUSG00000050530.14	-0.344856	0.000519857	3.28412
	Naa60	ENSMUSG00000005982.13	-0.258109	0.000319231	3.49589				Fam171a1	ENSMUSG00000049303.10	-0.582953	8.1431e-07	6.08921
	Calb1	ENSMUSG00000028222.2	-0.934646	0.000320277	3.49447				Syt12	ENSMUSG00000034157.12	-0.145848	0.00344506	2.4628
	Rab3c	ENSMUSG00000021700.10	-0.508067	0.000322301	3.49174				Cipc	ENSMUSG00000040850.17	0.427427	2.05591e-05	4.687
	Hmbox1	ENSMUSG00000021972.14	0.361608	0.000323279	3.49042				Psme4	ENSMUSG00000031506.11	-2.21719	8.10934e-09	8.09101
	Afap1	ENSMUSG00000029094.12	0.303232	0.000323877	3.48962				Ptpn7	ENSMUSG00000042272.17	0.527169	7.28598e-07	6.13751
	Adam9	ENSMUSG00000031555.15	0.393181	0.000323877	3.48962				Sestd1	ENSMUSG00000025815.13	0.809285	8.79062e-05	4.05598
	Rnaseh2c	ENSMUSG00000024925.10	0.558208	0.000325031	3.48807				Dhtkd1	ENSMUSG00000041115.16	-0.406761	7.16627e-07	6.14471
	Ccna2	ENSMUSG00000027715.9	1.56877	0.000329578	3.48204				Iqsec2	ENSMUSG00000034118.15	-0.470411	4.6952e-06	5.32835
	Dagla	ENSMUSG00000035735.10	-0.552997	0.000333889	3.4764				Tpst1	ENSMUSG00000025576.17	-0.604922	2.5578e-07	6.59213
	Teddm2	ENSMUSG00000045968.7	0.912397	0.00033811	3.47094				Rbfox3	ENSMUSG00000024059.10	-0.528779	0.00216461	2.66462
	Cacng2	ENSMUSG00000019146.2	-0.480773	0.000341305	3.46686				Clip4	ENSMUSG00000026170.6	1.29449	3.54814e-06	5.45
	Sdhaf2	ENSMUSG00000024668.7	-0.309196	0.000346999	3.45967				Cyp27a1	ENSMUSG00000003575.13	-0.356841	0.00580287	2.23636
	Gpr88	ENSMUSG00000068696.6	-1.25884	0.000347061	3.45959				Crtc1	ENSMUSG00000068250.13	0.828671	1.11118e-07	6.95422
	Osbp2	ENSMUSG00000020435.17	-0.553699	0.000348502	3.45779				Amn1	ENSMUSG00000066152.11	0.669224	3.67844e-06	5.43434
	Alpl	ENSMUSG00000028766.10	-0.764205	0.00035025	3.45562				Slc31a2	ENSMUSG00000059811.13	-0.179805	0.0463751	1.33372
	Fign	ENSMUSG00000075324.13	0.613807	0.000350339	3.45551				Atl2	ENSMUSG00000049792.6	-0.580358	7.16474e-05	4.1448
	Plekhh2	ENSMUSG00000040852.6	0.710557	0.000353741	3.45131				Bag5	ENSMUSG00000028104.14	0.487095	0.00270294	2.56816
	Rab31	ENSMUSG00000056515.9	0.670389	0.000354388	3.45052				Polr3gl	ENSMUSG00000037846.18	0.739648	0.000675142	3.1706
	Elmod2	ENSMUSG00000035151.12	0.530966	0.00035513	3.44961				Rtkn2	ENSMUSG00000047658.6	-0.461275	4.89026e-05	4.31067
	Stub1	ENSMUSG00000039615.8	-0.329584	0.00035742	3.44682				Gal3st3	ENSMUSG00000020288.13	0.967029	1.50843e-05	4.82147
	Ncoa3	ENSMUSG00000027678.17	0.50601	0.00035742	3.44682				Ahsa2	ENSMUSG00000037395.15	0.482012	3.9992e-05	4.39803
	Atp5o	ENSMUSG00000022956.11	-0.336078	0.000358218	3.44585				Rcor3	ENSMUSG00000090125.3	-0.482406	0.00966502	2.0148
	Tpd52l1	ENSMUSG00000000296.8	-0.769853	0.000359875	3.44385				Pou3f1	ENSMUSG00000015714.11	0.489378	0.00380096	2.42011
	Doc2a	ENSMUSG00000052301.14	1.43316	0.000360979	3.44252				Cers2	ENSMUSG00000049092.11	-0.225855	0.0444933	1.35171
	Anks3	ENSMUSG00000022515.6	0.689705	0.000361834	3.44149				Gpr137c	ENSMUSG00000091712.2	1.06984	4.50561e-05	4.34625
	Chuk	ENSMUSG00000025199.16	1.02137	0.000362234	3.44101				Sec14l5	ENSMUSG00000022237.17	-0.255238	0.0460632	1.33665
	Rasgrp1	ENSMUSG00000027347.18	-0.577011	0.000365051	3.43765				Ankrd33b	ENSMUSG00000044221.14	-0.31604	0.00011639	3.93408
	Bop1	ENSMUSG00000022557.11	-0.378243	0.000366356	3.4361				Grsf1	ENSMUSG00000048458.8	-0.489707	1.1242e-05	4.94916
	Garnl3	ENSMUSG00000038860.15	0.469954	0.000367799	3.43439				Inka2	ENSMUSG00000019947.10	0.626603	0.000306641	3.51337
	Izumo4	ENSMUSG00000055862.7	1.06865	0.000371373	3.43019				Arid5b	ENSMUSG00000042073.15	0.915133	3.31461e-06	5.47957
	Cox7a2	ENSMUSG00000032330.7	-0.302355	0.000372324	3.42908				Abhd14b	ENSMUSG00000066595.9	0.946902	3.42132e-12	11.4658
	Nrsn1	ENSMUSG00000048978.14	-0.387812	0.000372933	3.42837				Flvcr1	ENSMUSG00000050592.8	-0.729918	3.30305e-05	4.48109
	Pacsin1	ENSMUSG00000040276.15	-0.245991	0.000376356	3.4244				Fam78a	ENSMUSG00000027012.15	0.399441	1.47008e-06	5.83266
	Foxo4	ENSMUSG00000042903.8	0.645939	0.000376935	3.42373				Dync1i2	ENSMUSG00000097789.2	-0.489858	4.71185e-05	4.32681
	Zfp169	ENSMUSG00000050954.15	0.459071	0.000377068	3.42358				Gm2115	ENSMUSG00000024855.9	-0.477612	5.75003e-07	6.24033
	Spred3	ENSMUSG00000037239.8	0.482564	0.000377298	3.42332				Pacs1	ENSMUSG00000073434.11	1.04063	5.85347e-06	5.23259
	Zfp467	ENSMUSG00000068551.12	-0.462507	0.000379545	3.42074				Wdr90	ENSMUSG00000047216.8	0.765876	0.000778478	3.10875
	Acat2	ENSMUSG00000023832.14	-0.455017	0.000380752	3.41936				Cdh19	ENSMUSG00000022742.6	0.479568	0.00535793	2.271
	Rbm3	ENSMUSG00000031167.16	0.644413	0.000380752	3.41936				Cpox	ENSMUSG00000045287.6	-0.507232	0.000128163	3.89224
	Cops6	ENSMUSG00000019494.14	-0.360052	0.000381446	3.41857				Rtn4rl1	ENSMUSG00000029840.8	-0.436538	2.90363e-05	4.53706
	Alkbh7	ENSMUSG00000002661.14	-0.684356	0.000382663	3.41718				Mtpn	ENSMUSG00000023994.13	0.629693	1.14894e-07	6.9397
	Bnip3	ENSMUSG00000078566.8	-0.401858	0.000382663	3.41718				Nfya	ENSMUSG00000020743.15	0.730039	6.7321e-07	6.17185
	Lmo7	ENSMUSG00000033060.15	-0.616877	0.000383503	3.41623				Mif4gd	ENSMUSG00000035011.15	-0.408823	5.05272e-06	5.29647
	Cog7	ENSMUSG00000034951.10	-0.307394	0.000384477	3.41513				Zbtb7a	ENSMUSG00000038665.15	-0.367308	0.000655906	3.18316
	Get1	ENSMUSG00000023147.17	-0.411772	0.000385242	3.41427				Dgki	ENSMUSG00000032171.7	-0.34839	0.000836257	3.07766
	Mrpl51	ENSMUSG00000030335.6	-0.325975	0.00038529	3.41421				Pin1	ENSMUSG00000021071.16	-0.34051	5.7285e-07	6.24196
	Hspa1b	ENSMUSG00000090877.3	1.63877	0.000385349	3.41415				Trim9	ENSMUSG00000024501.19	0.424477	0.0148273	1.82894
	Eif4e	ENSMUSG00000028156.12	-0.321292	0.000386531	3.41282				Dpysl3	ENSMUSG00000044792.7	-0.402989	4.35199e-05	4.36131
	Ssx2ip	ENSMUSG00000036825.12	-0.311641	0.000386898	3.4124				Isca1	ENSMUSG00000018378.13	0.408579	0.0019412	2.71193
	Pstpip2	ENSMUSG00000025429.8	0.993252	0.000388992	3.41006				Cuedc1	ENSMUSG00000026632.17	1.41631	1.64952e-08	7.78264
	Pla2g3	ENSMUSG00000034579.17	1.43632	0.000389118	3.40992				Tatdn3	ENSMUSG00000061028.7	1.37942	2.97552e-07	6.52644
	Rnf43	ENSMUSG00000034177.15	0.829704	0.000391014	3.40781				Clasrp	ENSMUSG00000022016.16	-0.364064	0.000359762	3.44398
	Rftn1	ENSMUSG00000039316.14	0.872148	0.000391538	3.40723				Akap11	ENSMUSG00000027327.16	-0.465533	0.00402219	2.39554
	Tdrd5	ENSMUSG00000060985.15	1.92788	0.000394898	3.40352				1700037H04Rik	ENSMUSG00000016493.13	1.96545	1.073e-11	10.9694
	Chst11	ENSMUSG00000034612.7	-0.491548	0.000396498	3.40176				Cd46	ENSMUSG00000034457.10	1.77822	5.58831e-05	4.25272
	Ccp110	ENSMUSG00000033904.16	0.883357	0.000397742	3.4004				Eda2r	ENSMUSG00000041216.15	-0.513801	0.00129129	2.88897
	Ppp1r14a	ENSMUSG00000037166.5	0.781359	0.000398157	3.39995				Clvs1	ENSMUSG00000032449.13	0.531299	7.37175e-06	5.13243
	Zfyve9	ENSMUSG00000034557.14	-0.262544	0.000401473	3.39634				Slc25a36	ENSMUSG00000066687.5	0.57623	0.0315816	1.50057
	Slc1a1	ENSMUSG00000024935.10	-0.490845	0.000401773	3.39602				Zbtb16	ENSMUSG00000023018.5	-0.556549	4.16802e-06	5.38007
	Braf	ENSMUSG00000002413.15	-0.309706	0.000401773	3.39602				Smarcd1	ENSMUSG00000030127.15	-0.313362	0.000229019	3.64013
	Chchd10	ENSMUSG00000049422.7	-0.623954	0.00040186	3.39593				Cops7a	ENSMUSG00000028249.15	-0.314814	0.000265402	3.5761
	Cep170	ENSMUSG00000057335.11	0.461066	0.00040186	3.39593				Sdcbp	ENSMUSG00000004105.8	-1.35592	5.92335e-06	5.22743
	Lama2	ENSMUSG00000019899.16	0.762976	0.00040186	3.39593				Angptl2	ENSMUSG00000029999.14	-0.375451	0.00150597	2.82218
	Prr5l	ENSMUSG00000032841.15	0.89893	0.00040186	3.39593				Tgfa	ENSMUSG00000030002.15	1.21181	5.54815e-09	8.25585
	Grk4	ENSMUSG00000052783.16	1.05984	0.00040186	3.39593				Dusp11	ENSMUSG00000027175.10	0.504438	0.000845983	3.07264
	Arhgap25	ENSMUSG00000030047.14	1.61583	0.000402291	3.39546				Tcp11l1	ENSMUSG00000032773.9	-0.442784	0.000155515	3.80823
	Trpm7	ENSMUSG00000027365.14	0.514664	0.000402874	3.39483				Chrm1	ENSMUSG00000044715.7	-0.328655	0.00186518	2.72928
	Rgs3	ENSMUSG00000059810.18	0.600942	0.000406723	3.3907				Gskip	ENSMUSG00000026260.12	-0.372212	3.45263e-06	5.46185
	Ubb	ENSMUSG00000019505.7	-0.323656	0.000410725	3.38645				Ndufa10	ENSMUSG00000004508.6	0.309897	0.0189526	1.72233
	Ptch2	ENSMUSG00000028681.11	-0.971591	0.000411065	3.38609				Gab2	ENSMUSG00000017132.17	0.53644	0.00125099	2.90275
	Slc7a6	ENSMUSG00000031904.5	0.570386	0.000416665	3.38021				Cyth1	ENSMUSG00000028447.11	-0.360155	1.27304e-05	4.89516
	Ecsit	ENSMUSG00000066839.12	-0.387651	0.000416856	3.38001				Dctn3	ENSMUSG00000042770.8	-0.483956	4.76834e-05	4.32163
	Acaa1a	ENSMUSG00000036138.16	0.559335	0.000418033	3.37879				Hebp1	ENSMUSG00000045838.8	0.505718	0.00147047	2.83254
	Phlda1	ENSMUSG00000020205.8	-0.584385	0.000418557	3.37825				Ccdc9b	ENSMUSG00000064215.13	0.462686	0.0024503	2.61078
	Taok3	ENSMUSG00000061288.13	0.347195	0.000420834	3.37589				Ifi27	ENSMUSG00000020893.17	-0.450142	7.72658e-08	7.11201
	Lonp2	ENSMUSG00000047866.18	-0.329154	0.000421864	3.37483				Per1	ENSMUSG00000066800.11	0.839226	0.0202913	1.69269
	C1qbp	ENSMUSG00000018446.8	-0.328587	0.000421864	3.37483				Rnasel	ENSMUSG00000052609.9	0.679444	0.00253031	2.59683
	Mindy1	ENSMUSG00000038712.16	0.481081	0.000423246	3.37341				Plekhg3	ENSMUSG00000040957.15	-0.392802	0.000994681	3.00232
	Fnbp4	ENSMUSG00000008200.14	0.668294	0.000425057	3.37155				Cables1	ENSMUSG00000060780.2	-0.320777	0.0235305	1.62837
	Zeb2	ENSMUSG00000026872.17	0.889916	0.000426773	3.3698				Lrrtm1	ENSMUSG00000000399.10	-0.310725	0.000166166	3.77946
	Cep164	ENSMUSG00000043987.18	0.722958	0.000429265	3.36727				Ndufa9	ENSMUSG00000050052.12	-0.498198	0.0106731	1.97171
	Tsc22d1	ENSMUSG00000022010.19	-0.334284	0.000430339	3.36619				Tdrp	ENSMUSG00000025170.13	-0.41892	0.0125343	1.9019
	Zgpat	ENSMUSG00000027582.16	0.727891	0.000432762	3.36375				Rab40b	ENSMUSG00000024617.16	-0.639198	9.7735e-08	7.00995
	Phka2	ENSMUSG00000031295.13	0.412406	0.000433602	3.36291				Camk2a	ENSMUSG00000037266.18	1.0895	5.64346e-10	9.24845
	Sirpa	ENSMUSG00000037902.18	-0.22229	0.000435644	3.36087				Rsrp1	ENSMUSG00000030630.16	0.658507	0.00022768	3.64268
	Tle5	ENSMUSG00000054452.10	-0.312301	0.000435879	3.36063				Fah	ENSMUSG00000022186.14	-0.285556	3.71621e-06	5.4299
	Zfp335	ENSMUSG00000039834.17	0.449566	0.000442095	3.35448				Oxct1	ENSMUSG00000027297.14	1.57822	1.32886e-07	6.87652
	Itm2c	ENSMUSG00000026223.15	-0.451763	0.000444702	3.35193				Ltk	ENSMUSG00000034616.16	1.31754	4.57397e-07	6.33971
	Foxp1	ENSMUSG00000030067.17	-0.771705	0.000448261	3.34847				Ssh3	ENSMUSG00000048537.16	0.679754	0.00276832	2.55778
	Zfp608	ENSMUSG00000052713.8	0.3821	0.000452114	3.34475				Phldb1	ENSMUSG00000035342.13	0.416907	0.0425378	1.37123
	Myo1b	ENSMUSG00000018417.14	-0.61564	0.00045251	3.34437				Lzts2	ENSMUSG00000029126.7	-0.365423	0.0165082	1.7823
	Srpk3	ENSMUSG00000002007.5	2.03577	0.00045251	3.34437				Nsg1	ENSMUSG00000030835.6	-0.458957	6.78999e-07	6.16813
	Rasl10b	ENSMUSG00000020684.14	-0.772624	0.0004559	3.34113				Nomo1	ENSMUSG00000037808.13	0.728473	1.34731e-08	7.87053
	Col24a1	ENSMUSG00000028197.4	2.69803	0.000457881	3.33925				Fam76b	ENSMUSG00000070462.4	-0.747518	2.58785e-05	4.58706
	Vcan	ENSMUSG00000021614.16	0.632021	0.000458591	3.33857				Tlnrd1	ENSMUSG00000038648.5	0.345486	0.00453006	2.3439
	Tnrc6a	ENSMUSG00000052707.8	0.406294	0.000459723	3.3375				Creb3l2	ENSMUSG00000041997.16	-0.37175	3.85486e-06	5.41399
	Rbm25	ENSMUSG00000010608.15	0.39185	0.000461076	3.33623				Tlk1	ENSMUSG00000052105.17	-0.341612	0.0121928	1.9139
	Sfxn2	ENSMUSG00000025036.6	0.83532	0.000462286	3.33509				Mtcl1	ENSMUSG00000020708.12	-0.402468	1.04617e-10	9.9804
	Mtmr1	ENSMUSG00000015214.14	0.281609	0.000462531	3.33486				Psmc5	ENSMUSG00000059456.13	-0.464133	0.000948825	3.02281
	Clk4	ENSMUSG00000020385.16	0.934655	0.000462746	3.33466				Ptk2b	ENSMUSG00000033730.4	-0.536177	0.00271059	2.56694
	Podxl	ENSMUSG00000025608.9	-0.61684	0.00046401	3.33347				Egr3	ENSMUSG00000038370.6	-0.647596	0.00100033	2.99986
	Pomp	ENSMUSG00000029649.10	-0.300931	0.000464968	3.33258				Pcp4l1	ENSMUSG00000000792.2	0.676649	0.0090162	2.04498
	Tmem50b	ENSMUSG00000022964.14	-0.249643	0.000465194	3.33237				Slc5a5	ENSMUSG00000053024.14	0.454774	0.0188956	1.72364
	Cry1	ENSMUSG00000020038.10	-0.413697	0.000466292	3.33134				Cntn2	ENSMUSG00000059540.15	0.985753	6.27283e-06	5.20254
	Hcrtr1	ENSMUSG00000028778.15	2.23313	0.000466292	3.33134				Tcea2	ENSMUSG00000026322.8	-1.39178	0.000225271	3.64729
	Prpf39	ENSMUSG00000035597.19	1.01478	0.000466859	3.33081				Htr4	ENSMUSG00000063659.11	-0.930455	1.74774e-22	21.7575
	Bap1	ENSMUSG00000021901.10	-0.372789	0.000466991	3.33069				Zbtb18	ENSMUSG00000043923.8	1.35533	3.19053e-10	9.49614
	Cdhr3	ENSMUSG00000035860.9	1.69516	0.000466991	3.33069				Ccdc84	ENSMUSG00000026202.13	-0.608527	4.60747e-15	14.3365
	D16Ertd472e	ENSMUSG00000022864.14	1.02568	0.000468868	3.32895				Tuba4a	ENSMUSG00000025145.13	1.52995	2.15968e-09	8.66561
	Hmgn1	ENSMUSG00000040681.16	-0.36326	0.000469753	3.32813				Lrrc45	ENSMUSG00000019831.14	-0.318483	0.00722413	2.14121
	Inmt	ENSMUSG00000003477.5	-1.41048	0.000471669	3.32636				Wasf1	ENSMUSG00000026482.13	-0.268388	0.00223209	2.65129
	Ppfibp2	ENSMUSG00000036528.15	0.892648	0.000472749	3.32537				Rgl1	ENSMUSG00000029823.16	0.61558	1.25085e-06	5.9028
	Cercam	ENSMUSG00000039787.13	1.19692	0.000475069	3.32324				Luc7l2	ENSMUSG00000001056.3	-0.663844	3.88765e-06	5.41031
	Ncdn	ENSMUSG00000028833.13	-0.621803	0.000476073	3.32233				Nhp2	ENSMUSG00000056069.10	-0.484894	1.55765e-05	4.80753
	Eif2b5	ENSMUSG00000003235.13	-0.318726	0.000479292	3.3194				Otulinl	ENSMUSG00000030058.17	-0.351329	0.000816528	3.08803
	Gli2	ENSMUSG00000048402.14	0.477921	0.000480971	3.31788				Copg1	ENSMUSG00000025912.16	0.634511	0.00371568	2.42996
	Sgo2a	ENSMUSG00000026039.9	1.0592	0.000480971	3.31788				Mybl1	ENSMUSG00000029651.16	-0.407258	7.41356e-05	4.12997
	Immp2l	ENSMUSG00000056899.10	-0.762292	0.000483917	3.31523				Mtus2	ENSMUSG00000057265.13	1.25538	1.00412e-07	6.99821
	Akt3	ENSMUSG00000019699.16	-0.410959	0.000485547	3.31377				Bbof1	ENSMUSG00000061353.11	-0.670668	1.25556e-08	7.90116
	Dst	ENSMUSG00000026131.18	0.402054	0.000489788	3.30999				Cxcl12	ENSMUSG00000031239.5	-0.491355	0.000443764	3.35285
	E2f6	ENSMUSG00000057469.8	-0.284775	0.000491981	3.30805				Itm2a	ENSMUSG00000032890.17	-0.280638	0.00619057	2.20827
	Rilp	ENSMUSG00000038195.6	-1.15519	0.000492292	3.30778				Rims3	ENSMUSG00000050608.11	-0.354503	1.28175e-05	4.8922
	Kazn	ENSMUSG00000040606.13	-0.463965	0.00049398	3.30629				Micos10	ENSMUSG00000035258.15	-0.741852	0.0181558	1.74099
	Bhlhe41	ENSMUSG00000030256.11	-0.293443	0.000494133	3.30616				Abi3bp	ENSMUSG00000030846.15	0.919126	1.48225e-12	11.8291
	Fcrls	ENSMUSG00000015852.13	-0.549966	0.000496642	3.30396				Tial1	ENSMUSG00000034171.13	0.660598	0.000558296	3.25314
	Kash5	ENSMUSG00000038292.14	-1.27977	0.000497287	3.30339				Faah	ENSMUSG00000076441.9	-0.496858	0.000151838	3.81862
	Dock5	ENSMUSG00000044447.5	1.01929	0.000500729	3.3004				Ass1	ENSMUSG00000032042.11	-0.372259	1.66077e-05	4.77969
	Prkaca	ENSMUSG00000005469.10	-0.295088	0.000501416	3.2998				Srpr	ENSMUSG00000021764.8	-0.327531	0.000205334	3.68754
	Itsn2	ENSMUSG00000020640.10	0.360202	0.000501416	3.2998				Ndufs4	ENSMUSG00000036533.9	-0.547919	0.00137097	2.86297
	Ssh2	ENSMUSG00000037926.15	0.3703	0.000501416	3.2998				Cdc42ep3	ENSMUSG00000052026.7	0.451792	0.0448499	1.34824
	Crocc2	ENSMUSG00000084989.3	2.51924	0.000501416	3.2998				Slc6a7	ENSMUSG00000089917.7	1.03972	2.17553e-09	8.66243
	None	ENSMUSG00000116594.1	0.841775	0.000505478	3.2963				Uckl1	ENSMUSG00000027677.17	1.55163	2.41066e-09	8.61786
	Ppp2r5c	ENSMUSG00000017843.14	-0.259252	0.000505997	3.29585				Ttc14	ENSMUSG00000078771.10	0.593955	0.0107569	1.96831
	Tgfb1i1	ENSMUSG00000030782.16	0.77069	0.000507643	3.29444				Evi2a	ENSMUSG00000038658.15	0.587071	9.5536e-15	14.0198
	Eya4	ENSMUSG00000010461.15	0.991996	0.000509762	3.29263				Ric1	ENSMUSG00000024799.15	0.761301	2.65954e-06	5.57519
	Lipe	ENSMUSG00000003123.15	0.569213	0.000511385	3.29125				Tm7sf2	ENSMUSG00000032316.8	0.721015	1.38179e-09	8.85956
	Glt8d1	ENSMUSG00000021916.16	0.787628	0.000511623	3.29105				Clk3	ENSMUSG00000040794.5	-0.563599	0.000168499	3.7734
	Itpa	ENSMUSG00000074797.11	-0.430281	0.000513518	3.28944				C1qtnf4	ENSMUSG00000006304.14	-0.37982	1.7739e-05	4.75107
	Ttyh1	ENSMUSG00000030428.16	-0.288628	0.000514457	3.28865				Arpc2	ENSMUSG00000080316.11	1.53785	1.34731e-08	7.87053
	Tagln	ENSMUSG00000032085.5	-0.677916	0.000514908	3.28827				Spaca6	ENSMUSG00000071866.12	0.809563	3.83315e-08	7.41644
	C2cd2	ENSMUSG00000045975.8	0.566864	0.000514908	3.28827				Ppia	ENSMUSG00000039108.14	-0.256955	0.000940509	3.02664
	Smim24	ENSMUSG00000078439.9	1.78858	0.000514908	3.28827				Lsm14b	ENSMUSG00000033953.10	-0.654393	4.43044e-06	5.35355
	Spats2	ENSMUSG00000051934.5	-0.426532	0.000518289	3.28543				Ppp3r1	ENSMUSG00000020599.13	-0.441515	0.0350361	1.45548
	Map9	ENSMUSG00000033900.13	-0.38684	0.000518289	3.28543				Rgs9	ENSMUSG00000031353.13	-0.253013	0.000289874	3.53779
	Fbxl15	ENSMUSG00000025226.11	-0.564699	0.000520559	3.28353				Rbbp7	ENSMUSG00000023267.10	1.54839	1.64247e-05	4.7845
	Zdhhc1	ENSMUSG00000039199.6	0.458895	0.000527555	3.27773				Gabrr2	ENSMUSG00000038418.7	-0.955268	1.22284e-05	4.91263
	Arhgdib	ENSMUSG00000030220.13	-0.793033	0.000535946	3.27088				Egr1	ENSMUSG00000021186.9	-0.663473	0.00401651	2.39615
	Dclk1	ENSMUSG00000027797.15	-0.395759	0.000535946	3.27088				Fbln5	ENSMUSG00000035673.10	0.569424	2.94436e-06	5.53101
	Ubr2	ENSMUSG00000023977.15	0.278685	0.000535946	3.27088				Sbno2	ENSMUSG00000021765.9	-1.23593	4.03854e-06	5.39378
	Pdzd7	ENSMUSG00000074818.12	0.822397	0.000536477	3.27045				Fst	ENSMUSG00000062729.11	1.36675	8.53769e-10	9.06866
	Klc1	ENSMUSG00000021288.18	0.164825	0.000536972	3.27005				Ppox	ENSMUSG00000039115.13	-1.1487	7.54439e-07	6.12238
	Itgb4	ENSMUSG00000020758.15	0.880535	0.000545976	3.26283				Itga9	ENSMUSG00000017677.11	1.4495	5.68794e-08	7.24504
	Ddr1	ENSMUSG00000003534.17	0.663817	0.000547437	3.26167				Wsb1	ENSMUSG00000019124.10	-0.445749	5.07457e-06	5.2946
	Asic4	ENSMUSG00000033007.15	-0.836467	0.000549822	3.25978				Scrn1	ENSMUSG00000041986.16	-0.474178	0.0066178	2.17929
	Tafazzin	ENSMUSG00000009995.17	0.709065	0.000550812	3.259				Elmod1	ENSMUSG00000023068.16	-0.412024	7.5465e-06	5.12225
	Spsb1	ENSMUSG00000039911.13	1.05371	0.0005532	3.25712				Nus1	ENSMUSG00000032401.15	1.55357	0.000371837	3.42965
	Pcdhb3	ENSMUSG00000045498.1	0.758182	0.000556124	3.25483				Lctl	ENSMUSG00000048240.14	-0.653086	0.00220771	2.65606
	Ppp1r3e	ENSMUSG00000072494.7	0.441176	0.000557458	3.25379				Gng7	ENSMUSG00000042625.16	0.873413	6.6674e-13	12.176
	Zmym6	ENSMUSG00000042408.13	0.767153	0.000557458	3.25379				Safb2	ENSMUSG00000010110.17	0.623264	2.32513e-09	8.63355
	Mal2	ENSMUSG00000024479.3	-0.518087	0.000559329	3.25233				Stx5a	ENSMUSG00000030876.7	-0.276983	0.000242915	3.61455
	Podxl2	ENSMUSG00000033152.13	0.322777	0.000560374	3.25152				Mettl9	ENSMUSG00000020007.4	-0.664595	0.00754597	2.12229
	Frmpd4	ENSMUSG00000049176.14	-0.426541	0.000562862	3.2496				Il20ra	ENSMUSG00000049940.7	-0.414135	1.25123e-11	10.9027
	Mog	ENSMUSG00000076439.12	0.794295	0.000563532	3.24908				Pgrmc2	ENSMUSG00000031749.12	-0.629399	1.92931e-10	9.7146
	Ldah	ENSMUSG00000037669.15	-0.339704	0.000566488	3.24681				St3gal2	ENSMUSG00000034163.10	1.0136	2.92633e-12	11.5337
	Plekhb1	ENSMUSG00000030701.17	0.785453	0.000568725	3.2451				Zfc3h1	ENSMUSG00000024083.16	-0.458697	9.26362e-05	4.03322
	Sft2d3	ENSMUSG00000044982.7	0.715255	0.000569328	3.24464				Pja2	ENSMUSG00000045790.10	-0.534666	3.034e-11	10.518
	Aebp2	ENSMUSG00000030232.18	-0.286618	0.000573756	3.24127				Ccdc149	ENSMUSG00000066043.13	0.54919	0.000210674	3.67639
	AI182371	ENSMUSG00000035875.15	2.04612	0.000573756	3.24127				Phactr4	ENSMUSG00000063049.4	-0.339761	0.00139236	2.85625
	Hdhd5	ENSMUSG00000058979.7	0.868602	0.000574738	3.24053				Ing2	ENSMUSG00000029120.10	-0.478234	1.05355e-13	12.9773
	Thap2	ENSMUSG00000020137.5	0.437413	0.000577736	3.23827				Ppp2r2c	ENSMUSG00000042688.16	-0.485653	4.68048e-09	8.32971
	None	ENSMUSG00000109378.1	1.44654	0.000578026	3.23805				Mapk6	ENSMUSG00000037679.9	-0.687608	2.1624e-06	5.66506
	Ppp2ca	ENSMUSG00000020349.4	-0.269053	0.000581137	3.23572				Inf2	ENSMUSG00000090071.4	-0.6861	4.21758e-11	10.3749
	Pfas	ENSMUSG00000020899.16	0.514481	0.000581214	3.23566				Cdk5r2	ENSMUSG00000026103.14	0.310472	0.000920568	3.03594
	Septin11	ENSMUSG00000058013.11	-0.251129	0.000581637	3.23535				Gls	ENSMUSG00000021373.16	-0.331154	0.000486824	3.31263
	Ppp2r2d	ENSMUSG00000041769.13	-0.286187	0.000581879	3.23517				Cap2	ENSMUSG00000030376.8	-0.689743	6.96765e-14	13.1569
	Cep192	ENSMUSG00000024542.9	0.727689	0.000581879	3.23517				Slc8a2	ENSMUSG00000024429.9	-0.508386	1.36652e-08	7.86438
	Slc25a3	ENSMUSG00000061904.12	-0.375911	0.000584538	3.23319				Gnl1	ENSMUSG00000028093.15	1.18509	3.16325e-18	17.4999
	Lgals8	ENSMUSG00000057554.13	0.458185	0.000584887	3.23293				Acp6	ENSMUSG00000021474.9	-0.213684	0.0148249	1.82901
	Smpd4	ENSMUSG00000005899.14	0.83136	0.000591514	3.22803				Sfxn1	ENSMUSG00000024780.7	0.563902	0.00160226	2.79527
	Pitpnb	ENSMUSG00000050017.11	-0.346015	0.000592556	3.22727				Cdc37l1	ENSMUSG00000021318.15	-0.975725	9.02277e-13	12.0447
	P4ha2	ENSMUSG00000018906.14	0.668774	0.000593168	3.22682				Gli3	ENSMUSG00000047842.7	-0.541952	2.31886e-14	13.6347
	Eno3	ENSMUSG00000060600.15	0.996176	0.000595187	3.22535				Diras2	ENSMUSG00000044349.15	2.065	1.38056e-10	9.85994
	Togaram2	ENSMUSG00000045761.16	1.07001	0.000601296	3.22091				Snhg11	ENSMUSG00000032268.13	1.51325	3.57672e-06	5.44651
	Abl1	ENSMUSG00000026842.16	0.387275	0.00060438	3.21869				Tmprss5	ENSMUSG00000015484.3	-0.79915	6.53534e-07	6.18473
	Cep250	ENSMUSG00000038241.16	0.506416	0.00060438	3.21869				Fam163a	ENSMUSG00000004896.16	1.20067	4.04743e-15	14.3928
	Gm35339	ENSMUSG00000109179.2	1.33528	0.000606167	3.21741				Rrnad1	ENSMUSG00000018821.3	-0.830714	1.26642e-06	5.89742
	Cilk1	ENSMUSG00000009828.15	0.668357	0.000610944	3.214				Avpi1	ENSMUSG00000060176.4	-0.535532	0.000533298	3.27303
	Myo9b	ENSMUSG00000004677.17	0.734961	0.000611164	3.21384				Kif27	ENSMUSG00000021809.10	0.754253	1.02784e-07	6.98808
	Mast3	ENSMUSG00000031833.10	-0.351029	0.000611972	3.21327				Nudt13	ENSMUSG00000022604.18	0.776646	7.46974e-07	6.12669
	Prdm4	ENSMUSG00000035529.10	-0.401714	0.000618523	3.20864				Cep97	ENSMUSG00000020044.13	-0.519233	7.51243e-07	6.12422
	Pola2	ENSMUSG00000024833.14	0.694267	0.000621895	3.20628				Timp3	ENSMUSG00000035910.15	0.690519	5.1418e-07	6.28889
	Vmn2r85	ENSMUSG00000092048.3	2.4065	0.00062222	3.20606				Dcdc2a	ENSMUSG00000050751.14	-0.391157	2.63536e-06	5.57916
	Nxf1	ENSMUSG00000010097.14	0.551205	0.000622851	3.20562				Pgbd5	ENSMUSG00000055485.6	0.419739	0.000106181	3.97395
	Ccdc39	ENSMUSG00000027676.11	0.841829	0.000622851	3.20562				Soga1	ENSMUSG00000020886.17	-0.592835	3.48561e-07	6.45772
	Gatad1	ENSMUSG00000007415.15	-0.317362	0.000623042	3.20548				Dlg4	ENSMUSG00000003273.14	-0.294285	0.0476122	1.32228
	Hdlbp	ENSMUSG00000034088.15	-0.264734	0.000623848	3.20492				Car11	ENSMUSG00000046480.6	-1.73695	8.94593e-07	6.04837
	Ankzf1	ENSMUSG00000026199.17	0.862958	0.000625257	3.20394				Scn4b	ENSMUSG00000004667.18	-0.448514	1.31848e-06	5.87993
	Catip	ENSMUSG00000073650.8	1.76757	0.000626595	3.20301				Polr2e	ENSMUSG00000071337.11	1.1693	2.7671e-09	8.55797
	Mien1	ENSMUSG00000002580.7	-0.465869	0.00063005	3.20063				Tia1	ENSMUSG00000063511.11	1.20426	1.50947e-09	8.82118
	Nphp1	ENSMUSG00000027378.16	0.360896	0.00063005	3.20063				Snrnp70	ENSMUSG00000020882.17	-0.406141	9.1841e-05	4.03696
	Gng3	ENSMUSG00000071658.4	0.381222	0.000633981	3.19792				Cacnb1	ENSMUSG00000018849.6	-0.431844	1.32551e-07	6.87762
	Septin8	ENSMUSG00000018398.18	0.385176	0.00063433	3.19768				Wwc1	ENSMUSG00000062906.12	0.945812	1.28663e-05	4.89055
	Clk2	ENSMUSG00000068917.12	0.440715	0.00063433	3.19768				Hdac10	ENSMUSG00000031948.14	-0.393759	1.10801e-05	4.95546
	Dipk1a	ENSMUSG00000029270.10	-0.541169	0.000641841	3.19257				Kars	ENSMUSG00000036863.12	0.629002	2.91322e-05	4.53563
	Dyrk2	ENSMUSG00000028630.9	0.719144	0.000644415	3.19083				Syde2	ENSMUSG00000021803.10	-1.00493	0.00131573	2.88083
	Vdac1	ENSMUSG00000020402.11	-0.436459	0.000644846	3.19054				Cdhr1	ENSMUSG00000090290.2	0.828739	2.48754e-08	7.60423
	Mrpl16	ENSMUSG00000024683.5	-0.428534	0.000644846	3.19054				Tarbp1	ENSMUSG00000020785.17	-0.585175	1.53117e-06	5.81498
	Fancg	ENSMUSG00000028453.10	0.541679	0.00064952	3.18741				Camkk1	ENSMUSG00000001156.9	-0.4194	1.95715e-05	4.70838
	Rgs19	ENSMUSG00000002458.13	0.491975	0.000650851	3.18652				Mxd1	ENSMUSG00000030008.9	-1.2288	5.40799e-10	9.26696
	Rpl29	ENSMUSG00000048758.14	-0.378434	0.000653461	3.18478				Pradc1	ENSMUSG00000015149.14	0.336385	0.00207989	2.68196
	Selenow	ENSMUSG00000041571.9	-0.40466	0.000656593	3.1827				Sirt2	ENSMUSG00000035765.9	-0.478178	5.75659e-06	5.23983
	Plpp3	ENSMUSG00000028517.8	-0.393405	0.000659986	3.18047				Dym	ENSMUSG00000046169.10	1.45085	2.97039e-15	14.5272
	Clptm1	ENSMUSG00000002981.10	-0.425286	0.000659988	3.18046				Adamts6	ENSMUSG00000031298.15	1.23245	1.11582e-06	5.95241
	Ada	ENSMUSG00000017697.3	1.36916	0.000664214	3.17769				Adgrg2	ENSMUSG00000057649.6	0.820156	7.45353e-08	7.12764
	Trim37	ENSMUSG00000018548.15	-0.449141	0.000674132	3.17125				Brd9	ENSMUSG00000068735.14	0.638365	0.000225271	3.64729
	Rapgef2	ENSMUSG00000062232.14	-0.438273	0.000675234	3.17055				Trp53i11	ENSMUSG00000000378.15	-0.913216	3.47243e-08	7.45937
	Kirrel	ENSMUSG00000041734.15	0.470077	0.000679392	3.16788				Ccm2	ENSMUSG00000025867.8	-0.579848	2.82498e-06	5.54899
	Sfi1	ENSMUSG00000023764.18	0.95373	0.000681187	3.16673				Cplx2	ENSMUSG00000050321.2	-0.373386	0.00107841	2.96721
	Cops8	ENSMUSG00000034432.11	-0.291194	0.000684801	3.16444				Neto1	ENSMUSG00000032336.17	-0.478707	0.000157878	3.80168
	Noct	ENSMUSG00000023087.15	-0.446439	0.000685294	3.16412				Nptn	ENSMUSG00000028188.13	1.58938	1.16071e-09	8.93528
	Lclat1	ENSMUSG00000054469.14	-0.330672	0.000689842	3.16125				Spata1	ENSMUSG00000022194.15	1.39336	3.19053e-10	9.49614
	Wsb2	ENSMUSG00000029364.15	-0.415253	0.00069039	3.16091				Pabpn1	ENSMUSG00000033063.8	-0.655272	0.00432035	2.36448
	Foxn3	ENSMUSG00000033713.12	0.671237	0.00069039	3.16091				Cntnap3	ENSMUSG00000005198.15	0.722546	3.79179e-11	10.4212
	Cmc4	ENSMUSG00000090110.8	0.902591	0.00069039	3.16091				Polr2a	ENSMUSG00000109372.1	-0.859887	6.95384e-08	7.15778
	Tmem63a	ENSMUSG00000026519.16	0.844946	0.000692012	3.15989				Gm19410	ENSMUSG00000022176.11	-0.622493	0.00234421	2.63
	Shtn1	ENSMUSG00000041362.16	0.913988	0.000693784	3.15878				Rem2	ENSMUSG00000035649.17	1.24833	3.06192e-13	12.514
	Sobp	ENSMUSG00000038248.8	0.571522	0.000696008	3.15739				Zcchc7	ENSMUSG00000029104.15	-0.458829	1.45711e-05	4.83651
	Sema4a	ENSMUSG00000028064.17	0.653429	0.000696057	3.15736				Htt	ENSMUSG00000005547.14	-2.06113	3.77709e-10	9.42284
	Kctd18	ENSMUSG00000054770.16	0.638006	0.000699991	3.15491				Cyp2a5	ENSMUSG00000041308.6	-0.318468	0.00986502	2.0059
	Zdhhc13	ENSMUSG00000030471.17	-0.422507	0.000700481	3.1546				Sntb2	ENSMUSG00000089862.8	-0.387386	7.69244e-06	5.11394
	Thrb	ENSMUSG00000021779.17	-0.401089	0.000706258	3.15104				Umad1	ENSMUSG00000044461.6	-1.29572	4.11224e-06	5.38592
	Syt14	ENSMUSG00000016200.14	-0.473457	0.000706964	3.1506				Shisa2	ENSMUSG00000040943.12	0.785186	4.36418e-16	15.3601
	Fbxl12	ENSMUSG00000066892.14	0.828856	0.000706964	3.1506				Tet2	ENSMUSG00000026888.14	0.426996	0.00990377	2.0042
	Eef1akmt1	ENSMUSG00000021951.6	-0.52508	0.000707339	3.15037				Grb14	ENSMUSG00000046447.3	-0.905437	6.02726e-12	11.2199
	Sav1	ENSMUSG00000021067.8	0.360408	0.000711232	3.14799				Camk2n1	ENSMUSG00000051451.6	0.849484	7.13638e-07	6.14652
	Kctd17	ENSMUSG00000033287.16	-0.775935	0.00071373	3.14647				Crebzf	ENSMUSG00000054400.16	1.41315	2.94832e-10	9.53042
	Sec14l2	ENSMUSG00000003585.13	-0.39251	0.000713891	3.14637				Cklf	ENSMUSG00000039103.12	-0.573522	0.0218075	1.66139
	Nnt	ENSMUSG00000025453.18	1.86557	0.000716605	3.14472				Nexn	ENSMUSG00000094626.1	-0.59063	2.76283e-09	8.55865
	Mroh3	ENSMUSG00000087230.10	3.2619	0.000716605	3.14472				Tmem121b	ENSMUSG00000046613.19	1.52573	1.21853e-08	7.91416
	Mgat5	ENSMUSG00000036155.13	-0.361407	0.000717678	3.14407				Vwa5b2	ENSMUSG00000038615.17	-0.383009	2.1903e-14	13.6595
	Man2a1	ENSMUSG00000024085.13	-0.488258	0.000720165	3.14257				Nfe2l1	ENSMUSG00000072214.7	-0.647638	4.24628e-08	7.37199
	Snph	ENSMUSG00000027457.15	-0.486973	0.000720296	3.14249				Septin5	ENSMUSG00000049583.15	-0.390795	0.010764	1.96803
	Glb1l	ENSMUSG00000026200.13	0.69276	0.000720296	3.14249				Grm5	ENSMUSG00000024053.11	0.781565	0.0012606	2.89942
	Paxbp1	ENSMUSG00000022974.12	0.780164	0.000720854	3.14215				Emilin2	ENSMUSG00000026034.17	1.53556	9.98412e-12	11.0007
	Ints6l	ENSMUSG00000035967.15	0.977345	0.000720854	3.14215				Clk1	ENSMUSG00000054863.9	-0.540142	8.96221e-08	7.04758
	Mex3a	ENSMUSG00000074480.4	1.09587	0.000721443	3.1418				Tafa5	ENSMUSG00000022947.8	-0.9607	9.18605e-06	5.03687
	Neurod2	ENSMUSG00000038255.6	2.58046	0.000722388	3.14123				Cbr3	ENSMUSG00000036306.13	-0.401813	0.00292951	2.5332
	Atf2	ENSMUSG00000027104.18	-0.30225	0.000722677	3.14106				Lzts1	ENSMUSG00000034235.17	0.593527	0.000171513	3.7657
	Tmbim1	ENSMUSG00000006301.17	0.704036	0.000722917	3.14091				Usp54	ENSMUSG00000050164.11	-0.440577	0.00725936	2.1391
	Zfp182	ENSMUSG00000054737.11	0.755983	0.000725057	3.13963				Mchr1	ENSMUSG00000021303.14	0.481113	0.00480905	2.31794
	Arg2	ENSMUSG00000021125.6	-1.07074	0.00072597	3.13908				Gng4	ENSMUSG00000025241.16	0.798203	9.02277e-13	12.0447
	Ccnl1	ENSMUSG00000027829.15	0.820132	0.000726119	3.13899				Fyco1	ENSMUSG00000028785.13	-1.03234	2.54727e-07	6.59392
	Dag1	ENSMUSG00000039952.15	-0.35722	0.000730928	3.13613				Hpca	ENSMUSG00000054162.15	-0.567478	0.00064171	3.19266
	Cops4	ENSMUSG00000035297.14	-0.269167	0.000735457	3.13344				Spock3	ENSMUSG00000070304.12	-0.472201	0.000176376	3.75356
	Pip4k2b	ENSMUSG00000018547.8	-0.252627	0.000738088	3.13189				Scn2b	ENSMUSG00000037243.17	1.89451	1.90963e-10	9.71905
	Adra2b	ENSMUSG00000058620.5	-1.62445	0.000743053	3.12898				Zfp692	ENSMUSG00000004894.10	1.05596	1.58832e-05	4.79906
	Kdm3a	ENSMUSG00000053470.13	-0.339224	0.000743623	3.12865				Hapln2	ENSMUSG00000022309.9	0.871578	0.00925706	2.03353
	Fam227a	ENSMUSG00000042564.13	0.899998	0.000747795	3.12622				Angpt1	ENSMUSG00000071176.10	0.682591	0.000235815	3.62743
	Rpusd1	ENSMUSG00000041199.2	-0.47178	0.000751663	3.12398				Arhgef10	ENSMUSG00000060882.5	-0.630591	0.000161748	3.79116
	Sema4g	ENSMUSG00000025207.15	0.428152	0.000751663	3.12398				Kcnd2	ENSMUSG00000030930.14	-0.396834	0.0126001	1.89963
	Ssbp2	ENSMUSG00000003992.15	-0.349594	0.00075508	3.12201				Chst15	ENSMUSG00000041354.16	1.15052	1.78157e-10	9.7492
	Abi1	ENSMUSG00000058835.14	-0.400769	0.00076161	3.11827				Rgl2	ENSMUSG00000029022.18	1.17044	3.97292e-11	10.4009
	Lman1	ENSMUSG00000041891.15	-0.298602	0.00076511	3.11628				Miip	ENSMUSG00000001313.12	-0.556002	2.24941e-07	6.64793
	Gabbr1	ENSMUSG00000024462.17	-0.415836	0.000769846	3.1136				Rnd2	ENSMUSG00000016128.14	0.646273	0.00143205	2.84404
	Pik3cd	ENSMUSG00000039936.18	0.518781	0.000771544	3.11264				Stard13	ENSMUSG00000033557.17	-0.373629	6.95366e-09	8.15779
	1700109H08Rik	ENSMUSG00000008307.11	1.19072	0.000773282	3.11166				Fam20b	ENSMUSG00000028033.16	-0.538667	0.000565816	3.24733
	Cpne9	ENSMUSG00000030270.11	-1.12553	0.000775659	3.11033				Kcnq5	ENSMUSG00000006586.15	-0.495255	2.06242e-06	5.68562
	Galnt18	ENSMUSG00000038296.14	-0.490247	0.000775659	3.11033				Runx1t1	ENSMUSG00000022822.16	0.94951	6.45624e-12	11.19
	Dock11	ENSMUSG00000031093.14	0.573254	0.000775659	3.11033				Abcc5	ENSMUSG00000072437.3	-0.463183	0.000265616	3.57575
	Chtf8	ENSMUSG00000046691.13	-0.424203	0.000776984	3.10959				Nanos1	ENSMUSG00000032788.15	-0.335648	0.000583788	3.23374
	Rasgef1b	ENSMUSG00000089809.9	-0.775953	0.000780486	3.10763				Pdxk	ENSMUSG00000058297.16	-0.272841	3.7527e-06	5.42566
	Rusf1	ENSMUSG00000030780.15	0.404068	0.000783463	3.10598				Spock2	ENSMUSG00000000305.12	-1.44653	3.41386e-12	11.4668
	Capza2	ENSMUSG00000015733.13	-0.346146	0.00078513	3.10506				Cdh4	ENSMUSG00000027959.14	0.688709	0.00205644	2.68688
	Strip1	ENSMUSG00000014601.13	0.625974	0.000786409	3.10435				Sass6	ENSMUSG00000047153.4	0.457015	5.14938e-05	4.28825
	Khdrbs1	ENSMUSG00000028790.13	-0.292429	0.0007872	3.10392				Khnyn	ENSMUSG00000051747.14	1.76972	1.03895e-07	6.98341
	Col12a1	ENSMUSG00000032332.17	1.50956	0.0007872	3.10392				Ttn	ENSMUSG00000025370.7	-0.702456	5.90131e-08	7.22905
	Msantd2	ENSMUSG00000042138.8	0.939256	0.000788116	3.10341				Cdh9	ENSMUSG00000061186.15	2.01877	7.07422e-16	15.1503
	None	ENSMUSG00000110170.1	1.83699	0.000788255	3.10333				Sfmbt2	ENSMUSG00000026782.15	-0.355168	1.77838e-05	4.74997
	Chst3	ENSMUSG00000057337.13	0.712623	0.00079629	3.09893				Abi2	ENSMUSG00000020182.16	0.850842	3.39058e-07	6.46973
	Srrm1	ENSMUSG00000028809.16	0.574932	0.000797643	3.09819				Ddc	ENSMUSG00000026347.13	0.699838	0.0064419	2.19099
	Kcnj12	ENSMUSG00000042529.14	-0.602513	0.000799854	3.09699				Tmem163	ENSMUSG00000026360.9	-0.362773	0.0299448	1.52368
	Fsd1l	ENSMUSG00000054752.16	0.5589	0.000799854	3.09699				Rgs2	ENSMUSG00000022494.15	-0.317543	0.012843	1.89133
	Macf1	ENSMUSG00000028649.18	0.405421	0.000800502	3.09664				Shisa9	ENSMUSG00000041921.16	1.32719	3.61134e-09	8.44233
	Srsf11	ENSMUSG00000055436.18	0.724059	0.000803616	3.09495				Metap1d	ENSMUSG00000046897.17	0.468478	7.6978e-09	8.11363
	Plekhn1	ENSMUSG00000078485.3	0.757748	0.000803974	3.09476				Zfp740	ENSMUSG00000047369.15	1.19321	0.00055706	3.2541
	Ctnnd1	ENSMUSG00000034101.14	0.377211	0.000805965	3.09368				Dnah14	ENSMUSG00000041828.15	0.758225	1.29482e-05	4.88779
	Cep128	ENSMUSG00000061533.16	-0.490363	0.000808353	3.0924				Abca8a	ENSMUSG00000068699.12	0.805682	0.000471242	3.32676
	Enpp1	ENSMUSG00000037370.13	0.666356	0.000809613	3.09172				Flnc	ENSMUSG00000028328.13	-0.586208	2.32509e-15	14.6336
	Cbfa2t2	ENSMUSG00000038533.15	-0.320267	0.000810408	3.0913				Tmod1	ENSMUSG00000025885.18	-0.675779	1.79146e-07	6.74679
	Rbm12	ENSMUSG00000089824.10	-0.481684	0.000810491	3.09125				Myo5b	ENSMUSG00000032009.8	-0.245881	0.0126071	1.89938
	Ago3	ENSMUSG00000028842.15	0.545062	0.000810491	3.09125				Sesn3	ENSMUSG00000040483.15	1.17523	3.16577e-08	7.49952
	9930104L06Rik	ENSMUSG00000044730.17	0.420542	0.000810885	3.09104				Xaf1	ENSMUSG00000026944.18	0.510714	3.72037e-05	4.42941
	Ndufs1	ENSMUSG00000025968.16	-0.339001	0.000817469	3.08753				Abca2	ENSMUSG00000057457.11	-0.926731	0.000154583	3.81084
	Shroom2	ENSMUSG00000045180.13	-0.256628	0.00081926	3.08658				Phex	ENSMUSG00000006442.10	-0.469639	2.40186e-05	4.61945
	Sytl2	ENSMUSG00000030616.15	0.644405	0.000823229	3.08448				Srm	ENSMUSG00000027002.13	-0.439784	1.77119e-07	6.75174
	Zbtb4	ENSMUSG00000018750.14	-0.322324	0.000824805	3.08365				Nckap1	ENSMUSG00000065954.11	-0.251767	0.000668237	3.17507
	Grik5	ENSMUSG00000003378.9	-0.435864	0.000826362	3.08283				Tacc1	ENSMUSG00000032366.15	-0.469947	6.08213e-06	5.21594
	Zbtb20	ENSMUSG00000022708.16	0.439962	0.000828691	3.08161				Tpm1	ENSMUSG00000000791.9	1.22378	9.42997e-05	4.02549
	Sccpdh	ENSMUSG00000038936.13	0.576974	0.000832463	3.07964				Il12rb1	ENSMUSG00000026275.13	-0.269188	0.019458	1.7109
	Sla	ENSMUSG00000022372.14	1.13826	0.000835739	3.07793				Ppp1r7	ENSMUSG00000066189.9	-0.510828	0.00165719	2.78063
	Mterf3	ENSMUSG00000021519.11	0.571977	0.000836028	3.07778				Cacng3	ENSMUSG00000025221.15	-0.621364	0.00047712	3.32137
	Madd	ENSMUSG00000040687.16	-0.22063	0.00084109	3.07516				Kcnip2	ENSMUSG00000029673.17	-0.514985	5.04562e-05	4.29709
	Akap8l	ENSMUSG00000002625.9	0.718914	0.000844643	3.07333				Auts2	ENSMUSG00000025035.8	-0.493591	1.7495e-08	7.75709
	Ctdnep1	ENSMUSG00000018559.16	-0.405979	0.000848537	3.07133				Arl3	ENSMUSG00000025468.15	-0.35838	0.00140222	2.85318
	Tle1	ENSMUSG00000008305.18	-0.371806	0.000849149	3.07102				Caly	ENSMUSG00000079481.11	-0.512784	4.6289e-05	4.33452
	Fkbp8	ENSMUSG00000019428.16	-0.374438	0.000854605	3.06823				Nhsl2	ENSMUSG00000005102.13	0.656267	8.79544e-14	13.0557
	Ror1	ENSMUSG00000035305.5	-1.41237	0.000856318	3.06736				Eif2ak4	ENSMUSG00000019828.13	-0.636476	2.98676e-05	4.5248
	Pnkp	ENSMUSG00000002963.17	0.545885	0.000860817	3.06509				Grm1	ENSMUSG00000032120.11	-0.514565	0.000401847	3.39594
	Cds1	ENSMUSG00000029330.8	-0.421183	0.000865765	3.0626				C2cd2l	ENSMUSG00000001065.15	0.71796	1.81417e-05	4.74132
	Micall1	ENSMUSG00000033039.10	0.845603	0.000866568	3.0622				Zfp276	ENSMUSG00000020216.13	-1.00708	1.59872e-05	4.79623
	9930012K11Rik	ENSMUSG00000044551.13	1.56199	0.000866927	3.06202				Jsrp1	ENSMUSG00000024248.14	-0.359206	1.15291e-08	7.9382
	Cobl	ENSMUSG00000020173.17	-0.41728	0.000872003	3.05948				Cox7a2l	ENSMUSG00000017491.9	-0.5145	0.00489754	2.31002
	Nsun2	ENSMUSG00000021595.18	-0.26406	0.0008798	3.05562				Rarb	ENSMUSG00000064247.14	-0.469008	8.29031e-05	4.08143
	Ebag9	ENSMUSG00000022339.9	-0.424747	0.00088259	3.05424				Plcxd1	ENSMUSG00000020015.10	-0.3337	0.00587242	2.23118
	Krt73	ENSMUSG00000063661.6	2.65621	0.00088259	3.05424				Cdk17	ENSMUSG00000023755.10	0.896813	0.000886734	3.05221
	Telo2	ENSMUSG00000024170.15	0.671019	0.000883006	3.05404				Rhebl1	ENSMUSG00000051067.8	-0.741948	9.21361e-05	4.03557
	Cnp	ENSMUSG00000006782.16	0.753688	0.000883126	3.05398				Lingo3	ENSMUSG00000037579.7	-0.613683	6.31967e-05	4.19931
	Abcb10	ENSMUSG00000031974.8	0.394015	0.000886558	3.05229				Kcnh3	ENSMUSG00000078137.1	-0.488084	0.0106636	1.9721
	Nadsyn1	ENSMUSG00000031090.14	0.92797	0.000891596	3.04983				Ankrd63	ENSMUSG00000028949.13	-0.584197	6.60736e-06	5.17997
	Cpm	ENSMUSG00000020183.11	0.967387	0.000892594	3.04935				Smarcd3	ENSMUSG00000054387.13	0.836862	1.05708e-10	9.97589
	Gng8	ENSMUSG00000063594.5	1.04273	0.000895751	3.04781				Mdm4	ENSMUSG00000038910.7	-0.421979	0.000766745	3.11535
	Sptbn2	ENSMUSG00000067889.4	-0.456396	0.000895836	3.04777				Plcl2	ENSMUSG00000023912.10	0.926899	3.26499e-10	9.48612
	Dnajc2	ENSMUSG00000029014.14	-0.492962	0.000897708	3.04686				Slc25a27	ENSMUSG00000036989.16	0.294134	0.000265673	3.57565
	Vkorc1l1	ENSMUSG00000066735.8	-0.253185	0.000898505	3.04648				Trim3	ENSMUSG00000031557.16	0.439246	3.4004e-07	6.46847
	Lats2	ENSMUSG00000021959.16	0.705422	0.00090599	3.04288				Plekha2	ENSMUSG00000028080.16	-0.367064	0.000146862	3.83309
	Rundc1	ENSMUSG00000035007.5	-0.473569	0.000906687	3.04254				Lrba	ENSMUSG00000022114.5	-0.429067	5.97779e-05	4.22346
	Gabarapl1	ENSMUSG00000030161.8	-0.332443	0.000915958	3.03812				Spry2	ENSMUSG00000008604.11	-0.564229	5.58215e-11	10.2532
	Mapk15	ENSMUSG00000063704.13	2.00091	0.000915958	3.03812				Ubqln4	ENSMUSG00000037933.16	0.200145	0.00241621	2.61687
	Zhx1	ENSMUSG00000022361.14	-0.285709	0.000916764	3.03774				Bicd2	ENSMUSG00000074968.11	-0.681335	0.000183222	3.73702
	Ccng2	ENSMUSG00000029385.14	-0.326415	0.0009191	3.03664				Ano3	ENSMUSG00000023274.14	-1.30655	2.56815e-07	6.59038
	Gabarapl2	ENSMUSG00000031950.7	-0.312881	0.000919325	3.03653				Cd4	ENSMUSG00000071341.4	-0.945935	6.58312e-05	4.18157
	Ctnna3	ENSMUSG00000060843.11	0.846612	0.000920381	3.03603				Egr4	ENSMUSG00000074796.10	-1.21738	0.00012171	3.91467
	Spata13	ENSMUSG00000021990.15	-0.582614	0.000924603	3.03404				Slc4a11	ENSMUSG00000027210.20	-0.570339	8.36165e-05	4.07771
	Rmnd5b	ENSMUSG00000001054.9	-0.453831	0.000924603	3.03404				Meis2	ENSMUSG00000039095.8	1.48188	4.29681e-05	4.36685
	Sox10	ENSMUSG00000033006.10	0.847966	0.00093558	3.02892				En2	ENSMUSG00000040495.4	-0.811297	6.94237e-05	4.15849
	Cenpo	ENSMUSG00000020652.17	0.740264	0.00093561	3.02891				Chrm4	ENSMUSG00000028800.15	0.950131	1.01223e-11	10.9947
	Trp53inp1	ENSMUSG00000028211.11	0.573685	0.000939966	3.02689				Hdac1	ENSMUSG00000037606.18	0.422612	0.000133478	3.87459
	Rnf157	ENSMUSG00000052949.14	-0.348398	0.000953581	3.02064				Osbpl5	ENSMUSG00000002910.11	0.72103	0.00450707	2.34611
	Olig2	ENSMUSG00000039830.9	0.843583	0.000954122	3.0204				Arrdc2	ENSMUSG00000022208.12	-0.399677	3.67011e-05	4.43532
	Dnm2	ENSMUSG00000033335.17	0.440845	0.00095414	3.02039				Jph4	ENSMUSG00000023828.3	-0.961374	1.11276e-05	4.9536
	Pcdhb21	ENSMUSG00000044022.5	0.680469	0.0009641	3.01588				Slc22a3	ENSMUSG00000040631.8	-0.477633	0.000509535	3.29283
	Pknox2	ENSMUSG00000035934.16	-0.329562	0.000967859	3.01419				Dok4	ENSMUSG00000045094.7	0.853962	0.000643727	3.1913
	Pmm1	ENSMUSG00000022474.15	-0.283297	0.000969815	3.01331				Arhgef37	ENSMUSG00000004849.14	-0.598816	6.21737e-06	5.20639
	Dchs1	ENSMUSG00000036862.15	0.603182	0.000970717	3.01291				Ap1s1	ENSMUSG00000074652.3	-1.22017	4.67285e-11	10.3304
	Dhrs7	ENSMUSG00000021094.10	-0.314673	0.000971922	3.01237				Myh7b	ENSMUSG00000025372.16	-0.41458	0.00159638	2.79686
	Chchd2	ENSMUSG00000070493.3	-0.310476	0.000973555	3.01164				Baiap2	ENSMUSG00000075590.4	1.08315	9.9641e-08	7.00156
	Cfap69	ENSMUSG00000040473.15	0.929952	0.000975722	3.01067				Nrbp2	ENSMUSG00000025776.13	-0.826164	1.53336e-07	6.81436
	Mre11a	ENSMUSG00000031928.15	-0.431353	0.000978507	3.00944				Crispld1	ENSMUSG00000052837.6	-1.07847	5.09969e-10	9.29246
	Ndufs8	ENSMUSG00000059734.6	-0.397913	0.000979227	3.00912				Junb	ENSMUSG00000040447.15	0.677004	0.00104139	2.98239
	Ypel2	ENSMUSG00000018427.7	-0.375722	0.000979227	3.00912				Spns2	ENSMUSG00000049511.5	-0.94645	1.11416e-05	4.95305
	Shq1	ENSMUSG00000035378.17	-0.565666	0.000979809	3.00886				Htr1b	ENSMUSG00000006800.14	0.472397	0.00588936	2.22993
	Zfp639	ENSMUSG00000027667.13	0.399225	0.000979809	3.00886				Sulf2	ENSMUSG00000041468.7	-0.299836	0.0203298	1.69187
	Adal	ENSMUSG00000027259.15	0.465773	0.000979809	3.00886				Gpr12	ENSMUSG00000027827.16	-0.791131	1.1334e-05	4.94562
	Unk	ENSMUSG00000020770.13	0.451432	0.000989872	3.00442				Kcnab1	ENSMUSG00000071234.3	-1.11958	2.86519e-07	6.54285
	Blmh	ENSMUSG00000020840.10	-0.344886	0.000993983	3.00262				Syndig1l	ENSMUSG00000055675.6	-0.416388	1.01017e-06	5.99561
	Gask1a	ENSMUSG00000038233.9	-0.580837	0.000994546	3.00238				Kbtbd11	ENSMUSG00000051243.14	0.824242	5.81766e-05	4.23525
	Ubxn2b	ENSMUSG00000028243.5	-0.468396	0.000996648	3.00146				Islr2	ENSMUSG00000047909.11	1.18134	1.52589e-10	9.81648
	Doc2b	ENSMUSG00000020848.7	-0.713153	0.000999459	3.00024				Ankrd16	ENSMUSG00000029722.15	-0.660847	5.2868e-07	6.27681
	Adarb1	ENSMUSG00000020262.15	-0.457594	0.00100054	2.99976				Agfg2	ENSMUSG00000073600.4	0.841593	0.000171613	3.76545
	Glra2	ENSMUSG00000018589.8	0.644405	0.00100566	2.99755				Prob1	ENSMUSG00000089762.3	-0.81775	2.0574e-06	5.68668
	Rtkn	ENSMUSG00000034930.16	0.474649	0.00100742	2.99679				Ier5l	ENSMUSG00000026819.15	-0.530668	9.06581e-07	6.04259
	Nbea	ENSMUSG00000027799.12	-0.397573	0.00100777	2.99664				Slc25a25	ENSMUSG00000014813.9	-1.21827	2.15968e-09	8.66561
	Gkap1	ENSMUSG00000021552.7	0.811712	0.00101249	2.99461				Stc1	ENSMUSG00000020923.17	-0.450528	7.44672e-10	9.12803
	Smad4	ENSMUSG00000024515.13	-0.346392	0.0010158	2.99319				Ubtf	ENSMUSG00000002341.8	-0.508502	6.00167e-09	8.22173
	Jph2	ENSMUSG00000017817.11	-0.967775	0.001026	2.98885				Ncan	ENSMUSG00000038495.14	0.787539	4.55049e-05	4.34194
	Copa	ENSMUSG00000026553.17	0.188293	0.00102961	2.98733				Otud7b	ENSMUSG00000063239.17	-0.67101	0.000152787	3.81591
	Kcns2	ENSMUSG00000050963.7	-0.572721	0.00103246	2.98613				Grm4	ENSMUSG00000029053.16	-0.450336	9.04604e-08	7.04354
	Prpf4b	ENSMUSG00000021413.9	0.556526	0.00104115	2.98249				Prkcz	ENSMUSG00000068099.4	-0.431588	3.90797e-09	8.40805
	Ldlrap1	ENSMUSG00000037295.7	0.618576	0.00104115	2.98249				Smim45	ENSMUSG00000063358.17	-0.387784	0.000122736	3.91103
	Ubr7	ENSMUSG00000041712.7	-0.371857	0.00104301	2.98171				Mapk1	ENSMUSG00000044534.8	-0.691663	0.00682318	2.16601
	Coro2b	ENSMUSG00000041729.15	-0.525531	0.00105082	2.97847				Ackr2	ENSMUSG00000045318.6	-0.770968	2.97379e-05	4.52669
	Ndufaf3	ENSMUSG00000070283.4	-0.364184	0.00105203	2.97797				Adra2c	ENSMUSG00000029470.15	0.606785	3.2319e-08	7.49054
	Adgrl3	ENSMUSG00000037605.16	-0.431641	0.0010521	2.97794				P2rx4	ENSMUSG00000042700.16	-0.597948	1.3208e-06	5.87916
	Fam8a1	ENSMUSG00000069237.8	-0.312427	0.00105247	2.97779				Sipa1l1	ENSMUSG00000008999.7	-0.933258	5.09569e-09	8.2928
	Spred1	ENSMUSG00000027351.14	-0.376008	0.00106447	2.97287				Bmp7	ENSMUSG00000037795.14	1.20755	1.4206e-18	17.8475
	Sybu	ENSMUSG00000022340.15	-0.357156	0.00106475	2.97275				N4bp2	ENSMUSG00000078307.3	-0.845266	3.30668e-06	5.48061
	Zscan29	ENSMUSG00000050619.14	0.510267	0.00106879	2.97111				AI593442	ENSMUSG00000017692.8	-0.350587	0.0129545	1.88758
	Cenpl	ENSMUSG00000026708.16	1.09932	0.00107609	2.96815				Rhbdl3	ENSMUSG00000033960.6	-0.593516	1.68101e-06	5.77443
	Npy2r	ENSMUSG00000028004.12	-1.17879	0.00108092	2.96621				Jcad	ENSMUSG00000029211.11	-0.496916	0.00075374	3.12278
	Shoc2	ENSMUSG00000024976.13	-0.263026	0.00108092	2.96621				Gabra4	ENSMUSG00000052915.14	-0.406759	3.36951e-10	9.47243
	Prdm10	ENSMUSG00000042496.18	0.355755	0.00108476	2.96467				Msl1	ENSMUSG00000047767.17	1.49652	3.15027e-15	14.5017
	Ppl	ENSMUSG00000039457.4	1.12628	0.00108601	2.96417				Atg16l2	ENSMUSG00000054408.9	-0.399602	7.90828e-06	5.10192
	Htr1d	ENSMUSG00000070687.11	-1.44812	0.00108625	2.96407				Spcs3	ENSMUSG00000031551.12	-1.0235	1.61396e-05	4.79211
	Vps37a	ENSMUSG00000031600.10	0.25085	0.00108818	2.9633				Ido1	ENSMUSG00000032946.16	-0.603261	0.00205692	2.68678
	Ercc2	ENSMUSG00000030400.17	0.443371	0.00109222	2.96169				Rasgrp2	ENSMUSG00000048895.13	-0.381807	4.44351e-06	5.35227
	Cers4	ENSMUSG00000008206.16	0.529833	0.00109222	2.96169				Cdk5r1	ENSMUSG00000051853.10	-0.537621	2.15232e-07	6.66709
	Tra2a	ENSMUSG00000029817.11	0.723429	0.00109222	2.96169				Arf3	ENSMUSG00000033392.16	0.306014	1.6218e-05	4.79
	Gas2l1	ENSMUSG00000034201.13	-0.418774	0.00109623	2.9601				Clasp2	ENSMUSG00000030122.12	-0.547157	4.18666e-15	14.3781
	Aldoc	ENSMUSG00000017390.15	-0.407976	0.00109867	2.95913				Ptms	ENSMUSG00000030350.8	-0.559937	4.53379e-05	4.34354
	Fam149b	ENSMUSG00000039599.16	0.277472	0.00110152	2.95801				Prmt8	ENSMUSG00000018736.14	-0.261001	6.11427e-05	4.21366
	Pcdha1	ENSMUSG00000103442.5	-1.12091	0.00110533	2.95651				Ndel1	ENSMUSG00000026077.15	-0.557888	3.58787e-06	5.44516
	Gale	ENSMUSG00000028671.16	0.522343	0.00110533	2.95651				Npas2	ENSMUSG00000042489.15	-1.30289	1.34731e-08	7.87053
	Dalrd3	ENSMUSG00000019039.14	0.589537	0.00111183	2.95396				Clspn	ENSMUSG00000020340.16	-0.721798	7.31883e-11	10.1356
	Recql4	ENSMUSG00000033762.8	1.04203	0.00111861	2.95132				Cyfip2	ENSMUSG00000044519.8	0.983154	1.03026e-07	6.98706
	St3gal5	ENSMUSG00000056091.12	-0.312677	0.00112009	2.95075				Zfp488	ENSMUSG00000032936.13	-0.507831	0.000247316	3.60675
	Ppib	ENSMUSG00000032383.7	0.323702	0.00112281	2.94969				Camkv	ENSMUSG00000062397.8	-0.557795	3.74624e-12	11.4264
	Zranb2	ENSMUSG00000028180.18	0.515146	0.00112494	2.94887				Zfp706	ENSMUSG00000022623.16	-0.845491	3.85484e-08	7.41399
	Krt80	ENSMUSG00000037185.9	3.90649	0.00112552	2.94865				Shank3	ENSMUSG00000027394.13	-0.380497	3.39128e-06	5.46964
	Sp1	ENSMUSG00000001280.13	0.415529	0.00112731	2.94796				Ttl	ENSMUSG00000040785.19	-0.384926	8.84818e-09	8.05315
	Csf3r	ENSMUSG00000028859.14	0.61975	0.00112731	2.94796				Ttc3	ENSMUSG00000021209.12	-0.544165	0.000242842	3.61468
	Nipa2	ENSMUSG00000030452.16	-0.370854	0.00112797	2.9477				Ppp4r4	ENSMUSG00000002845.14	1.00646	6.59407e-08	7.18085
	Dzank1	ENSMUSG00000037259.15	-0.36221	0.00113457	2.94517				Tmem39a	ENSMUSG00000031441.15	0.719898	6.20922e-10	9.20696
	Ccdc78	ENSMUSG00000071202.4	2.19423	0.00113678	2.94432				Atp11a	ENSMUSG00000026987.16	0.685553	3.68894e-08	7.4331
	Trim8	ENSMUSG00000025034.8	-0.215922	0.00113698	2.94425				Baz2b	ENSMUSG00000032340.8	0.25102	0.00402219	2.39554
	Ap3m1	ENSMUSG00000021824.13	0.279144	0.00113698	2.94425				Neo1	ENSMUSG00000037754.13	-0.727423	4.60422e-16	15.3368
	Cdc25a	ENSMUSG00000032477.14	0.711005	0.00113698	2.94425				Ppp1r16b	ENSMUSG00000021136.13	0.674287	1.22858e-07	6.9106
	Vmn2r57	ENSMUSG00000066537.5	1.17629	0.00113757	2.94402				Smoc1	ENSMUSG00000037104.9	-0.546153	6.28779e-09	8.2015
	Adgrb3	ENSMUSG00000033569.17	-0.402844	0.0011382	2.94378				Socs5	ENSMUSG00000042734.6	-0.705887	5.50619e-21	20.2591
	Rab11fip4	ENSMUSG00000017639.13	-0.218487	0.00114347	2.94178				Ttc9	ENSMUSG00000038949.8	-0.385604	0.000633346	3.19836
	Fmnl1	ENSMUSG00000055805.15	-0.351557	0.00114477	2.94128				Cnst	ENSMUSG00000024122.16	-0.463096	3.1612e-07	6.50015
	Neu4	ENSMUSG00000034000.15	0.528618	0.00114477	2.94128				Pdpk1	ENSMUSG00000048251.15	-0.626732	1.2114e-06	5.91671
	Ahrr	ENSMUSG00000021575.16	1.85625	0.00114477	2.94128				Bcl11b	ENSMUSG00000004098.7	1.5334	1.9971e-06	5.6996
	Cdk5rap2	ENSMUSG00000039298.16	0.582282	0.00114992	2.93933				Col5a3	ENSMUSG00000030103.11	-0.69909	2.98452e-09	8.52513
	Plcg1	ENSMUSG00000016933.17	0.364019	0.00115474	2.93751				Bhlhe40	ENSMUSG00000052572.17	-0.449379	1.02784e-07	6.98808
	Ift80	ENSMUSG00000027778.15	0.39517	0.00115474	2.93751				Dlg2	ENSMUSG00000012296.16	1.19098	1.3864e-14	13.8581
	Tex52	ENSMUSG00000079304.5	0.990016	0.00115945	2.93575				Tjap1	ENSMUSG00000031837.14	-0.604767	9.18054e-05	4.03713
	Ctps2	ENSMUSG00000031360.14	0.574432	0.00116238	2.93465				Necab2	ENSMUSG00000028843.8	-0.567038	9.02383e-14	13.0446
	Atp5j	ENSMUSG00000022890.13	-0.275551	0.00116546	2.9335				Sh3bgrl3	ENSMUSG00000038400.15	-0.821462	2.55855e-10	9.59201
	Nsun7	ENSMUSG00000029206.13	1.135	0.00116773	2.93266				Pmepa1	ENSMUSG00000026259.14	-0.659711	8.3308e-08	7.07931
	Ndufb3	ENSMUSG00000026032.8	-0.295199	0.00117256	2.93086				Ngef	ENSMUSG00000043079.17	-0.564481	1.71004e-11	10.767
	Zfp704	ENSMUSG00000040209.12	0.275506	0.00117431	2.93022				Synpo	ENSMUSG00000021991.9	-0.581735	0.000191297	3.71829
	Mmd	ENSMUSG00000003948.17	-0.412288	0.00117583	2.92965				Cacna2d3	ENSMUSG00000036095.11	-0.495704	0.00124319	2.90546
	Mrpl46	ENSMUSG00000030612.6	-0.380516	0.00117914	2.92844				Dgkb	ENSMUSG00000022285.17	-0.476747	6.20922e-10	9.20696
	Bmp1	ENSMUSG00000022098.10	0.643981	0.00118345	2.92685				Ywhaz	ENSMUSG00000057101.8	-0.419605	4.56479e-07	6.34058
	Vtn	ENSMUSG00000017344.4	-0.48055	0.0011867	2.92566				Zfp180	ENSMUSG00000033885.15	0.539637	1.073e-11	10.9694
	Hoxc8	ENSMUSG00000001657.7	5.30884	0.00118847	2.92501				Pxk	ENSMUSG00000042350.13	-0.68552	7.72658e-08	7.11201
	Tmem144	ENSMUSG00000027956.11	0.782642	0.00118928	2.92471				Arel1	ENSMUSG00000048644.8	-0.551412	5.66308e-08	7.24695
	Ephb2	ENSMUSG00000028664.14	0.650676	0.00118928	2.92471				Ctxn1	ENSMUSG00000038128.7	-0.730191	1.6434e-06	5.78426
	Unc13b	ENSMUSG00000028456.18	0.520949	0.00119125	2.924				Camk4	ENSMUSG00000022052.9	-0.595873	2.30602e-10	9.63714
	Arid1a	ENSMUSG00000007880.16	-0.282919	0.00119875	2.92127				Ppp2r2a	ENSMUSG00000009681.10	-0.772594	4.57389e-07	6.33971
	Pax6	ENSMUSG00000027168.21	0.759709	0.00120035	2.92069				Bcr	ENSMUSG00000042804.13	-0.707945	5.86937e-09	8.23141
	Sae1	ENSMUSG00000052833.9	-0.261366	0.00120221	2.92002				Gpr153	ENSMUSG00000026841.7	-1.21032	4.24628e-08	7.37199
	Rnf44	ENSMUSG00000034928.16	-0.333443	0.00120369	2.91948				Fibcd1	ENSMUSG00000004056.15	-0.56222	5.86937e-09	8.23141
	Tnfaip8l1	ENSMUSG00000044469.8	-0.692472	0.0012141	2.91574				Akt2	ENSMUSG00000032192.9	-0.643462	3.31148e-06	5.47998
	Asic1	ENSMUSG00000023017.10	-0.515551	0.00121422	2.9157				Gnb5	ENSMUSG00000035397.8	-0.619123	8.30646e-06	5.08058
	Ascl1	ENSMUSG00000020052.9	1.13845	0.00121499	2.91543				Klf16	ENSMUSG00000050022.16	-0.547209	0.00427507	2.36906
	Kif2c	ENSMUSG00000028678.13	2.40617	0.00122498	2.91187				Amz1	ENSMUSG00000022840.9	-0.883526	4.0184e-07	6.39595
	Acap2	ENSMUSG00000049076.11	0.379634	0.00122844	2.91065				Adcy5	ENSMUSG00000020723.3	-0.684207	9.03281e-07	6.04418
	Kcnj2	ENSMUSG00000041695.2	-0.612458	0.00123002	2.91009				Cacng4	ENSMUSG00000019943.10	-0.766723	6.27749e-09	8.20221
	Bmp2	ENSMUSG00000027358.6	-0.799558	0.00123304	2.90902				Atp2b1	ENSMUSG00000022752.9	-0.522147	3.56448e-05	4.448
	Irx5	ENSMUSG00000031737.11	1.67364	0.00123918	2.90687				Tomm70a	ENSMUSG00000025278.9	0.55399	3.43577e-08	7.46398
	Tox3	ENSMUSG00000043668.13	0.747299	0.00124513	2.90478				Flnb	ENSMUSG00000027221.5	-0.480565	1.03365e-08	7.98562
	Entpd5	ENSMUSG00000021236.16	0.632888	0.00124782	2.90385				Chst1	ENSMUSG00000020827.18	-0.4638	7.13638e-07	6.14652
	Atat1	ENSMUSG00000024426.17	0.300065	0.00124907	2.90341				Mink1	ENSMUSG00000001175.14	-0.672206	2.21477e-12	11.6547
	Senp2	ENSMUSG00000022855.9	-0.248325	0.00125381	2.90177				Calm1	ENSMUSG00000027955.16	-0.901673	2.08025e-09	8.68188
	Pdlim1	ENSMUSG00000055044.12	0.918272	0.00125482	2.90142				Gask1b	ENSMUSG00000041608.8	-0.30151	0.0316197	1.50004
	Atp6v1c1	ENSMUSG00000022295.8	-0.223819	0.00125519	2.90129				Entpd3	ENSMUSG00000037148.8	-0.497426	0.00391977	2.40674
	Gpsm2	ENSMUSG00000027883.15	0.38836	0.00126081	2.89935				Arhgap10	ENSMUSG00000040940.18	1.17763	4.60422e-16	15.3368
	Lrrc10b	ENSMUSG00000090291.2	-1.5445	0.00126199	2.89894				Arhgef1	ENSMUSG00000022812.14	-0.62052	1.25123e-11	10.9027
	Lypd6	ENSMUSG00000050447.15	-0.441039	0.00126199	2.89894				Gsk3b	ENSMUSG00000058589.14	-0.616409	4.83175e-09	8.3159
	Cacnb2	ENSMUSG00000057914.15	-0.754557	0.00126364	2.89838				Anks1b	ENSMUSG00000054728.16	-0.760775	7.28418e-10	9.13762
	Dusp8	ENSMUSG00000037887.11	-0.4753	0.00126364	2.89838				Phactr1	ENSMUSG00000030854.17	-0.569375	7.33122e-05	4.13482
	C130074G19Rik	ENSMUSG00000039349.5	0.570964	0.00126364	2.89838				Ptpn5	ENSMUSG00000070576.4	-0.675349	4.48825e-07	6.34792
[truncated: 2,781 more rows]
