# Supplementary material for: An RNA-targeting CRISPR–Cas13d system alleviates disease-related phenotypes in Huntington’s disease models
Source: Nat Neurosci. 2022 Dec 12;26(1):27–38. doi: 10.1038/s41593-022-01207-1 (PMC9829537; doi:10.1038/s41593-022-01207-1)
Supplement: Supplementary file 8 — GO of Q175/+ HD biomarkers. [file 41593_2022_1207_MOESM8_ESM.xlsx]

## Sheet: Table 7
Q175/+ GO Analysis	Biological Process	Enrichment	log10(p-value)	Counts	Treatment	Gene IDs
	Oxidative phosphorylation	26.4457	22.1779	65	Cas13d/NT	Atp5a1,Atp5c1,Atp5pb,Atp5j,Atp5k,Atp6v1b2,Atp6v1e1,Cox4i1,Cox5a,Cox5b,Cox6a2,Cox6c,Cox7a2,Ndufa2,Ndufa4,Ndufs4,Cox7a2l,Uqcrq,Uqcrc1,Atp5o,Ndufa1,Atp5j2,Atp5d,Ndufb5,Ndufa9,Cox7b,Uqcr10,Ndufb9,Atp6v1c1,Ndufa12,Ndufa7,Ndufb3,Uqcrh,Uqcr11,Sdhd,Sdha,Uqcrc2,Ndufa13,Ndufb8,Ndufa10,Uqcrb,Sdhb,Ppa1,Ndufa5,Ndufb10,Ndufs3,Ndufa8,Atp6v1c2,Ndufa11,Cox10,Atp5h,Ndufv2,Atp6v1d,Ppa2,Lhpp,Cox4i2,Ndufb11,Atp6v1h,C…
	Huntington disease	23.0152	19.8079	98	Cas13d/NT	Slc25a4,Slc25a5,Atp5a1,Atp5c1,Atp5pb,Atp5j,Clta,Cox4i1,Cox5a,Cox5b,Cox6a2,Cox6c,Cox7a2,Dctn1,Dlg4,Gpx1,Gria1,Grin2b,Htt,Itpr1,Klc2,Psmd7,Ndufa2,Ndufa4,Ndufs4,Plcb1,Psma2,Psmb1,Psmb6,Psmc1,Psmc5,Sem1,Cox7a2l,Sin3a,Slc1a2,Sod1,Psmd2,Tfam,Tuba4a,Uqcrq,Uqcrc1,Vdac1,Vdac2,Mapk9,Psma6,Atp5o,Atg13,Dctn3,Dnal4,Ndufa1,Becn1,Actr10,Atp5d,Ndufb5,Ndufa9,Cox7b,Uqcr10,Ndufb9,Psmd6,Ndufa12,Ndufa7,Polr2e,Ndufb3,…
	neuron projection guidance	13.1712	11.349	44	Cas13d/NT	Apbb2,Chl1,Dscam,Dvl1,Epha1,Ephb2,Etv1,Flot1,Gli2,Lrp2,Kif5a,Lama2,Lama5,Ncam1,Neo1,Nfib,Pax6,Plxna3,Pou4f3,Robo3,Sema4a,Sema4d,Sema5a,Sema5b,Sema6a,Sema6c,Slit1,Cntn2,Wnt3,Sema4g,Dpysl4,Arhgef25,Rhog,Dpysl5,Draxin,Ttc8,Klf7,Vangl2,Celsr3,Sema3d,Dscaml1,Plxnb3,Epha10,Nfasc
	negative regulation of cell cycle phase transition	12.6835	11.0012	39	Cas13d/NT	Apbb2,Birc5,Blm,Bub1b,Cdkn1b,Plk3,Pkd2,Plk1,Rad21,Rb1,Stil,Trp53,Ttk,Zfp207,Tpra1,Eif2ak4,Miip,Chek2,Foxo4,Pidd1,Donson,Nuf2,Ndc80,Zwilch,Fbxo7,Cep192,Foxn3,Rhno1,Trim39,Mtbp,Stk33,Gjc2,Dot1l,Kntc1,Rbbp8,Cenpe,Topbp1,Dna2,Taok3
	gliogenesis	7.86225	5.05687	58	Cas13d/NT	Abca2,Abl1,Cd9,Cnp,Csf1,Vcan,Dcx,Eed,Eomes,Erbb3,Ercc2,Gba,Gfap,Adgrg1,Nkx6-2,Hes1,Igf1,Lrp8,Mag,Mal,Ascl1,Afdn,Nab1,Ndrg1,Nf2,Nfib,Nfix,Nkx2-2,Pax2,Pax6,Enpp1,Pick1,Plp1,Sox10,Sox11,Sox4,Sox8,Cntn2,Vim,Olig2,Olig1,Med12,Dusp10,Sirt2,Klf15,Tspan2,Nsun5,Scrib,Dicer1,Itgb4,Adgrg6,Sh3tc2,Myrf,Arhgef10,Gpr157,Syne2,Fa2h,Zfp488,Galc,Mbp,Mpdz,Cldn11,Gal3st1,Bcas1,Jam3,Fam126a,Gjc3,Serinc5,Nfasc
	Signaling by Rho GTPases, Miro GTPases and RHOBTB3	10.1679	7.12714	127	Cas13d/NT	Abl1,Aldh3a2,Birc5,Arpc1b,Bub1b,Cenpa,Ddx4,Dync1i2,Dsg2,Dst,Dvl1,Dvl2,Dvl3,Flot1,Fnbp1,Hsp90aa1,Kif5a,Arhgef1,Lmnb1,Nck2,Nf2,Pik3r1,Prkcd,Plk1,Mapk11,Rbbp6,Rtkn,Stmn2,Snap23,Tjp2,Tubb2a,Tubb4a,Vim,Ywhag,Fgd2,Git2,Srrm1,Cdca8,Rhpn2,Cenpo,Arhgef25,Mtmr1,Ddx39b,Rhog,Stx5a,Arhgap23,Nup160,Myo19,Arfgap3,Plin3,Nuf2,Ndc80,Nde1,Ubxn11,Zwilch,Arl13b,Fam135a,Ppp1r14a,Sgo2a,Anln,Dock5,Rhou,Basp1,Arhgap17,Ar…
	regulation of ion transport	23.0833	19.8156	179	Cas13d/NT	Ace,Actn2,Adora2a,Adrb1,Akt1,Akt2,Slc25a4,Arf1,Arg2,Atp1a1,Fxyd2,Atp2b2,Atp5j,Bcl2,Cacna2d3,Cacnb1,Cacnb2,Cacnb4,Cacng1,Cacng2,Calm1,Calm2,Calm3,Camk2a,Casq2,Entpd1,Cd4,Chrm1,Cnih2,Diaph1,Dlg4,Dpp6,Drd1,Drd2,Edn3,Fgf14,Fkbp1a,Gnao1,Gnb5,Grin2a,Grin2b,Hcn2,Htt,Hpca,Htr1b,Htr6,Itpr1,Kcna4,Kcna5,Kcnab1,Kcnab2,Kcnb1,Kcnc1,Kcnd2,Kcnh1,Kcnh3,Kcnj11,Kcnj12,Kcnj2,Kcnj4,Kcnj8,Kcnq2,Kcns1,Kcns2,Lhcgr,Mif,S…
	mitochondrion organization	15.5817	12.9088	112	Cas13d/NT	Akt1,Slc25a4,Slc25a5,Ap3b1,Atf2,Atpif1,Bcl2,Bnip3,Camk2a,Cox7a2,Endog,Epas1,Chchd2,Gclc,Htt,Hspa4,Ier3,Man2a1,Ndufa2,Ndufs4,Rab3a,Cox7a2l,Tfam,Timm17a,Vdac2,Ywhaz,Akt3,Mapk9,Mrpl17,Tomm70a,Timm10,Atg13,Coa3,Acaa2,Dnlz,Cntnap1,Ndufa1,Sfn,Becn1,Letm1,Gsk3b,Park7,Gabarapl1,Dap3,Atp5d,Ndufb5,Sdhaf2,Chchd3,Ghitm,Ndufa9,Tomm7,Ndufb9,Alkbh7,Ndufa12,Ndufb3,Ndufaf3,Lrrk2,Cntnap2,Dmac1,Trak1,Tomm34,Ndufb8,…
	protein phosphorylation	6.66749	4.73416	124	Cas13d/NT	Abi1,Abl2,Acvr1,Acvrl1,Akt1,Akt2,Atf2,Bcl2,Bmp2,Calm1,Calm2,Calm3,Camk2a,Camk2b,Camk4,Cdk5r1,Cit,Cry1,Dclk1,Drd1,Mark2,Epha2,Epha8,Flt1,Ghr,Grk5,Gtf2h1,Gucy2e,Hipk3,Hspa9,Kdr,Kit,Mknk2,Sik1,Musk,Ntrk3,Pdpk1,Prkaca,Prkcb,Prkcg,Prkce,Prkch,Prkci,Prkd1,Prkcz,Ppp1r1b,Ppp3cb,Prkg2,Ptk2b,Rps6ka2,Slc1a1,Plk2,Snrk,Srpk1,Tek,Thy1,Vrk1,Wee1,Ywhaz,Akt3,Taf10,Axl,Map2k1,Map3k12,Mapk1,Mapk9,Ror1,Mapk6,Mink1,T…
	cAMP signaling pathway	5.88739	4.03458	49	Cas13d/NT	Acox1,Adcy9,Adora2a,Adrb1,Akt1,Akt2,Atp1a1,Fxyd2,Atp2a2,Atp2b2,Calm1,Calm2,Calm3,Camk2a,Camk2b,Camk4,Chrm1,Drd1,Drd2,Edn3,Gli3,Gria1,Grin2a,Grin2b,Hcn2,Htr1b,Htr1d,Htr4,Htr6,Lhcgr,Pik3r2,Prkaca,Ppp1ca,Ppp1cb,Ppp1r1b,Sstr5,Tiam1,Akt3,Pde10a,Map2k1,Mapk1,Mapk9,Gabbr1,Atp2b1,Myl9,Adcy3,Braf,Adcy5,Atp2b3
	Oxidative phosphorylation	19.7805	16.9107	38	Cas13d/CAGEX	Atp5pb,Atp5j,Atp5k,Atp6v1b2,Atp6v1e1,Cox4i1,Cox5a,Cox5b,,Cox6c,Cox7a2,Ndufa2,,Ndufs4,Cox7a2l,Uqcrq,Uqcrc1,Atp5o,Atp5d,Ndufb5,Cox7b,Uqcr10,Ndufa12,Ndufa7,Ndufb3,Uqcrh,,Sdhd,Sdha,Uqcrc2,Ndufb8,Ndufa10,Uqcrb,Sdhb,Ppa1,Ndufa5,Ndufs3,Ndufa8,Atp6v1c2,Ndufv2,Atp6v1d,Ppa2,Lhpp,Cox4i2,Ndufb11,Atp6v1h,Cox6b1,Ndufs8,Ndufs1,Atp5g3,Ndufs6,Ndufs5,Slc25a4,Slc25a5,Atpif1,Slc25a14,Adora2a,Camk2a,Camk2b,Drd1,Drd2,…
	Huntington disease	15.8956	13.1841	67	Cas13d/CAGEX	Slc25a4,Slc25a5,Atp5a1,Atp5c1,Atp5pb,Atp5j,Clta,Cox4i1,Cox5a,Cox5b,Cox6a2,Cox6c,Cox7a2,Dctn1,Dlg4,Gpx1,Gria1,Grin2b,Htt,Itpr1,Klc2,Psmd7,Ndufa2,Ndufa4,Ndufs4,Plcb1,Psma2,Psmb1,Psmb6,Psmc1,Psmc5,Sem1,Cox7a2l,Sin3a,Slc1a2,Sod1,Psmd2,Tfam,Tuba4a,Uqcrq,Uqcrc1,Vdac1,Vdac2,Mapk9,Psma6,Atp5o,Atg13,Dctn3,Dnal4,Ndufa1,Becn1,Actr10,Atp5d,Ndufb5,Ndufa9,Cox7b,Uqcr10,Ndufb9,Psmd6,Ndufa12,Ndufa7,Polr2e,Ndufb3,…
	neuron projection guidance	8.59822	6.46078	29	Cas13d/CAGEX	Apbb2,Chl1,Epha1,Ephb2,Etv1,Flot1,Gli2,Lrp2,Kif5a,Lama5,Ncam1,Neo1,Pax6,Plxna3,Pou4f3,Sema4d,Sema5a,Sema6c,Slit1,Cntn2,Wnt3,Sema4g,Arhgef25,Dpysl5,Draxin,Klf7,Vangl2,Celsr3,Sema3d
	negative regulation of cell cycle phase transition	7.88349	5.78889	26	Cas13d/CAGEX	BlmCdkn1b,Plk3,Plk1,Rad21,Rb1,Stil,Eif2ak4,Miip,Chek2,Foxo4,Pidd1,Donson,Nuf2,Ndc80,Zwilch,Fbxo7,Cep192,Foxn3,Rhno1,Trim39,Mtbp,Stk33,Gjc2,Dot1l,Kntc1
	gliogenesis	4.56096	2.85903	41	Cas13d/CAGEX	Abca2,Abl1,Cd9,Cnp,Csf1,Vcan,Dcx,Eed,Eomes,Erbb3,Ercc2,Gba,Gfap,Adgrg1,Nkx6-2,Hes1,Igf1,Lrp8,Mag,Ndrg1,Nf2,Nfib,Nfix,Nkx2-2,Pax2,Pax6,Enpp1,Plp1,Sox10,Cntn2,Vim,Olig2,Olig1,Dusp10,Sirt2,Klf15,Nsun5,Scrib,Itgb4,Adgrg6,Sh3tc2,Arhgef10,Syne2,Fa2h,Zfp488,Galc,Mbp,Mpdz,Fam126a,Gjc3,Serinc5,Nfasc
	Signaling by Rho GTPases, Miro GTPases and RHOBTB3	5.01558	3.25295	87	Cas13d/CAGEX	Ddx4,Dync1i2,Dsg2,Dst,Dvl1,Dvl2,Dvl3,Flot1,Fnbp1,Hsp90aa1,Kif5a,Arhgef1,Lmnb1,Nck2,Nf2,Pik3r1,Prkcd,Plk1,Mapk11,Rbbp6,Rtkn,Tjp2,Tubb2a,Tubb4a,Vim,Ywhag,Fgd2,Git2,Srrm1,Cdca8,Rhpn2,Cenpo,Arhgef25,Mtmr1,Ddx39b,Rhog,Stx5a,Arhgap23,Nup160,Nuf2,Ndc80,Nde1,Ubxn11,Rhou,Basp1,Arhgap17,Arhgap45,Trak2,Dlg5,Fmnl2,Cenpn,Rhobtb3,Ppp2r1b,Kif2c,Cep97,Akap13,Dock11,Arhgap15,Clasp2,Gmip,Rhoj,Wdr6,Mcam,Vangl2,Lbr,…
	regulation of ion transport	18.4502	15.6137	73	Cas13d/CAGEX	Ace,Actn2,Adora2a,Drd1,Drd2,Edn3,Fgf14,Fkbp1a,Gnao1,Htr1b,Htr6,Itpr1,Kcnab2,Kcnb1,Kcnc1,Kcnd2,Kcnh1,Kcnh3,Kcnj11,Kcnj12,Kcnj2,Kcnj4,Kcnj8,Kcnq2,Kcns1,Kcns2,Lhcgr,Mif,Sik1,Myo5a,Ndufa4,Nos1,Npy2r,Oprd1,Pcp4,Per1,Per2,Abcb1a,Prkcb,Prkce,Ppp3ca,Ppp3cb,Ppp3r1,Ptk2b,Rab11b,Rab3a,Rasgrf1,Rasgrf2,Rgs2,Rgs4,Rgs9,Scn1b,Scn8a,Cx3cl1,Cxcl12,Serpine2,Stc1,Stxbp1,Abcc9,Syt2,Syt4,Thy1,Trpc6,Vdac1,Wfs1,Slc30a1,…
	mitochondrion organization	9.04299	6.88242	92	Cas13d/CAGEX	Akt1,Ap3b1,Atf2,Atpif1,Bcl2,Bnip3,Camk2a,Cox7a2,Endog,Epas1,Chchd2,Gclc,Htt,Hspa4,Ier3,Man2a1,Ndufa2,Ndufs4,Rab3a,Cox7a2l,Tfam,Timm17a,Vdac2,Ywhaz,Akt3,Mapk9,Mrpl17,Tomm70a,Timm10,Atg13,Coa3,Acaa2,Dnlz,Ndufa1,Sfn,Becn1,,Dap3,Atp5d,Sdhaf2,Chchd3,Tomm7,Ndufb9,Alkbh7,Ndufa12,Ndufb3,Ndufaf3,Lrrk2,Cntnap2,Dmac1,Trak1,Tomm34,Ndufb8,Uqcc2,Agtpbp1,Ndufa10,Fundc2,Atg12,Ndufa8,Samm50,Ndufaf5,Afg3l2,Ndufa11…
	protein phosphorylation	3.74503	2.19241	98	Cas13d/CAGEX	Acvr1,Acvrl1,Akt1,Akt2,Atf2,Bcl2,Bmp2,Camk2a,Camk2b,Camk4,Cdk5r1,Cit,Cry1,Dclk1,Drd1,Mark2,Epha2,Epha8,Flt1,Ghr,Gucy2e,Hipk3,Hspa9,Kdr,Kit,Mknk2,Sik1,Musk,Ntrk3,Pdpk1,Prkaca,Prkcg,Prkce,Prkch,Ppp1r1b,Ptk2b,Rps6ka2,Slc1a1,Plk2,Snrk,Srpk1,Tek,Thy1,Vrk1,Wee1,Ywhaz,Akt3,Taf10,Axl,Map2k1,Map3k12,Mapk1,Mapk9,Ror1,Mapk6,Mink1,Tnk2,Atg13,Stk39,Map3k14,Camkk1,Becn1,Stk32c,Nek6,Lrrk2,Riok2,Wnk4,Sik3,Map3k1…
	cAMP signaling pathway	5.88739	4.03458	24	Cas13d/CAGEX	Akt1,Akt2,Atp1a1,Fxyd2,Atp2a2,Atp2b2,Chrm1,Drd1,Drd2,Edn3,Gli3,Hcn2,Htr1b,Htr1d,Htr6,Lhcgr,Pik3r2,Prkaca,Ppp1ca,Ppp1cb,Ppp1r1b,Mapk9,Gabbr1,Atp2b1,Atp2b3
