# Supplementary material for: An RNA-targeting CRISPR–Cas13d system alleviates disease-related phenotypes in Huntington’s disease models
Source: Nat Neurosci. 2022 Dec 12;26(1):27–38. doi: 10.1038/s41593-022-01207-1 (PMC9829537; doi:10.1038/s41593-022-01207-1)
Supplement: Supplementary file 9 — Overlap of Q175/+ differentially expressed genes within Morelli et al., Langfelder et al. and Obenauer et al. [file 41593_2022_1207_MOESM9_ESM.xlsx]

## Sheet: Table 8
Common Up-regulated Genes (Morelli et al, Langfelder et al, and Obenauer et al)	Gene ID	Gene Symbol		Common Down-regulated Genes (Morelli et al, Langfelder et al, and Obenauer et al)	Gene ID	Gene Symbol
	ENSMUSG00000026708	Cenpl			ENSMUSG00000020890	Atp8b2
	ENSMUSG00000035342	Lzts2			ENSMUSG00000031870	Gucy2e
	ENSMUSG00000045414	Dipk2a			ENSMUSG00000035936	Pgr
	ENSMUSG00000012296	Tjap1			ENSMUSG00000060962	Aldh5a1
	ENSMUSG00000032702	Kank1			ENSMUSG00000060961	Dmkn
	ENSMUSG00000018143	Mafk			ENSMUSG00000022594	Slc4a4
	ENSMUSG00000037013	Ss18			ENSMUSG00000028949	Lynx1
	ENSMUSG00000048349	Pou4f1			ENSMUSG00000035021	Smarcd3
	ENSMUSG00000056941	Commd7			ENSMUSG00000040699	Baz1a
	ENSMUSG00000039114	Nrn1			ENSMUSG00000030747	Limd2
	ENSMUSG00000026393	Nek7			ENSMUSG00000029467	Dgat2
	ENSMUSG00000051599	Pcdhb2			ENSMUSG00000030525	Atp2a2
	ENSMUSG00000024640	Psat1			ENSMUSG00000060882	Chrna7
	ENSMUSG00000043614	Vps37d			ENSMUSG00000053702	Kcnd2
	ENSMUSG00000068105	Tnfrsf13c			ENSMUSG00000002981	Nebl
	ENSMUSG00000047996	Prrg1			ENSMUSG00000021259	Clptm1
	ENSMUSG00000029860	Zyx			ENSMUSG00000020889	Cyp46a1
	ENSMUSG00000020669	Sh3yl1			ENSMUSG00000022812	Nr1d1
	ENSMUSG00000021809	Nudt13			ENSMUSG00000024892	Gsk3b
	ENSMUSG00000036278	Macrod1			ENSMUSG00000023055	Pcx
	ENSMUSG00000029206	Nsun7			ENSMUSG00000000632	Calcoco1
	ENSMUSG00000012443	Kif11			ENSMUSG00000041444	Sez6
	ENSMUSG00000025403	Shmt2			ENSMUSG00000017491	Arhgap32
	ENSMUSG00000071658	Gng3			ENSMUSG00000028788	Rarb
	ENSMUSG00000046808	Atp10d			ENSMUSG00000052889	Ptp4a2
	ENSMUSG00000029208	Guf1			ENSMUSG00000039103	Prkcb
	ENSMUSG00000050855	Zfp940			ENSMUSG00000029452	Nexn
	ENSMUSG00000017132	Cyth1			ENSMUSG00000038292	Tmem116
	ENSMUSG00000067071	Hes6			ENSMUSG00000037624	Kash5
	ENSMUSG00000030630	Fah			ENSMUSG00000038530	Kcnk2
	ENSMUSG00000042641	Rgsl1			ENSMUSG00000000555	Rgs4
	ENSMUSG00000034349	Smc4			ENSMUSG00000060260	Itga5
	ENSMUSG00000034171	Faah			ENSMUSG00000059811	Pwwp2b
	ENSMUSG00000066043	Phactr4			ENSMUSG00000026312	Atl2
	ENSMUSG00000025533	Asl			ENSMUSG00000028033	Cdh7
	ENSMUSG00000046160	Olig1			ENSMUSG00000021803	Kcnq5
	ENSMUSG00000021892	Sh3bp5			ENSMUSG00000029385	Cdhr1
	ENSMUSG00000004151	Etv1			ENSMUSG00000059203	Ccng2
	ENSMUSG00000035722	Abca7			ENSMUSG00000027296	Il1rapl2
	ENSMUSG00000036578	Fxyd7			ENSMUSG00000030376	Itpka
	ENSMUSG00000028800	Hdac1			ENSMUSG00000021115	Slc8a2
	ENSMUSG00000020074	Ccar1			ENSMUSG00000035735	Vrk1
	ENSMUSG00000015869	Prpsap1			ENSMUSG00000020340	Dagla
	ENSMUSG00000020486	Septin4			ENSMUSG00000029419	Cyfip2
	ENSMUSG00000039231	Suv39h1			ENSMUSG00000039059	Ajm1
	ENSMUSG00000003184	Irf3			ENSMUSG00000009293	Hrh3
	ENSMUSG00000035246	Pcyt1b			ENSMUSG00000030134	Ube2g2
	ENSMUSG00000003410	Elavl3			ENSMUSG00000040785	Rasgef1a
	ENSMUSG00000034648	Lrrn1			ENSMUSG00000026663	Ttc3
	ENSMUSG00000020284	Cfap410			ENSMUSG00000021200	Atf6
	ENSMUSG00000020451	Limk2			ENSMUSG00000038115	Asb2
	ENSMUSG00000032705	Exd2			ENSMUSG00000000085	Ano2
	ENSMUSG00000020743	Mif4gd			ENSMUSG00000033594	Scmh1
	ENSMUSG00000023882	Zfp54			ENSMUSG00000031749	Spata2l
	ENSMUSG00000048277	Syngr2			ENSMUSG00000030123	St3gal2
	ENSMUSG00000026679	Enkur			ENSMUSG00000053253	Plxnd1
	ENSMUSG00000031583	Wrn			ENSMUSG00000047205	Ndfip2
	ENSMUSG00000017718	Afmid			ENSMUSG00000026090	Dusp18
	ENSMUSG00000014077	Chp1			ENSMUSG00000054309	Cracdl
	ENSMUSG00000031285	Dcx			ENSMUSG00000041608	Cpsf3
	ENSMUSG00000038628	Polr3k			ENSMUSG00000024238	Entpd3
	ENSMUSG00000027007	Itprid2			ENSMUSG00000027827	Zeb1
	ENSMUSG00000027297	Ltk			ENSMUSG00000027525	Kcnab1
	ENSMUSG00000031955	Bcar1			ENSMUSG00000050022	Phactr3
	ENSMUSG00000016409	Nkap			ENSMUSG00000019990	Amz1
	ENSMUSG00000022742	Cpox			ENSMUSG00000025986	Pde7b
	ENSMUSG00000027570	Col9a3			ENSMUSG00000059146	Slc39a10
	ENSMUSG00000043668	Tox3			ENSMUSG00000031778	Ntrk3
	ENSMUSG00000043987	Cep164			ENSMUSG00000036712	Cx3cl1
	ENSMUSG00000004098	Col5a3			ENSMUSG00000046480	Cyld
	ENSMUSG00000036686	Cc2d1a			ENSMUSG00000094626	Scn4b
	ENSMUSG00000029797	Sspo			ENSMUSG00000032741	Tmem121b
	ENSMUSG00000022440	C1qtnf6			ENSMUSG00000036882	Tpcn1
	ENSMUSG00000035910	Dcdc2a			ENSMUSG00000030592	Arhgap33
	ENSMUSG00000038042	Ptpdc1			ENSMUSG00000031837	Ryr1
	ENSMUSG00000059714	Flot1			ENSMUSG00000039474	Necab2
	ENSMUSG00000029911	Ssbp1			ENSMUSG00000025220	Wfs1
	ENSMUSG00000037266	Rsrp1			ENSMUSG00000059213	Oga
	ENSMUSG00000044022	Pcdhb21			ENSMUSG00000021180	Ddn
	ENSMUSG00000021091	Serpina3n			ENSMUSG00000032289	Rps6ka5
	ENSMUSG00000079610	Ankrd39			ENSMUSG00000068227	Thsd4
	ENSMUSG00000000791	Il12rb1			ENSMUSG00000031997	Il2rb
	ENSMUSG00000089917	Uckl1			ENSMUSG00000052921	Trpc6
	ENSMUSG00000021287	Xrcc3			ENSMUSG00000046922	Arhgef15
	ENSMUSG00000033031	Cip2a			ENSMUSG00000003575	Gpr6
	ENSMUSG00000027469	Tpx2			ENSMUSG00000025789	Crtc1
	ENSMUSG00000011958	Bnip2			ENSMUSG00000027327	St8sia2
	ENSMUSG00000025597	Klhl4			ENSMUSG00000070462	1700037H04Rik
	ENSMUSG00000025199	Chuk			ENSMUSG00000004865	Tlnrd1
	ENSMUSG00000017868	Sgk2			ENSMUSG00000029361	Srpk1
	ENSMUSG00000022965	Ifngr2			ENSMUSG00000027452	Nos1
	ENSMUSG00000027429	Sec23b			ENSMUSG00000038400	Acss1
	ENSMUSG00000028937	Acot7			ENSMUSG00000038776	Pmepa1
	ENSMUSG00000037466	Tedc1			ENSMUSG00000052302	Ephx1
	ENSMUSG00000031552	Adam18			ENSMUSG00000039716	Tbc1d30
	ENSMUSG00000038712	Mindy1			ENSMUSG00000026596	Dock3
	ENSMUSG00000032508	Myd88			ENSMUSG00000029033	Abl2
	ENSMUSG00000003534	Ddr1			ENSMUSG00000042770	Acap3
	ENSMUSG00000032268	Tmprss5			ENSMUSG00000001270	Hebp1
	ENSMUSG00000038619	Ensa			ENSMUSG00000055322	Ckb
	ENSMUSG00000021725	Parp8			ENSMUSG00000022040	Tns1
	ENSMUSG00000075394	Hoxc4			ENSMUSG00000007030	Ephx2
	ENSMUSG00000072949	Acot1			ENSMUSG00000029722	Vwa7
	ENSMUSG00000029470	P2rx4			ENSMUSG00000021318	Agfg2
	ENSMUSG00000003123	Lipe			ENSMUSG00000032402	Gli3
	ENSMUSG00000024498	Tcerg1			ENSMUSG00000044461	Smad3
	ENSMUSG00000031681	Smad1			ENSMUSG00000041920	Shisa2
	ENSMUSG00000045215	Asxl3			ENSMUSG00000019146	Slc16a6
	ENSMUSG00000046879	Irgm1			ENSMUSG00000035314	Cacng2
	ENSMUSG00000032220	Myo1e			ENSMUSG00000048251	Gdpd5
	ENSMUSG00000024176	Sox8			ENSMUSG00000030605	Bcl11b
	ENSMUSG00000030814	Bcl7c			ENSMUSG00000059824	Mfge8
	ENSMUSG00000068267	Cenpb			ENSMUSG00000021360	Dbp
	ENSMUSG00000041238	Rbbp8			ENSMUSG00000025420	Gcnt2
	ENSMUSG00000032940	Rbm11			ENSMUSG00000074797	Katnal2
	ENSMUSG00000018377	Vezf1			ENSMUSG00000022240	Itpa
	ENSMUSG00000038936	Sccpdh			ENSMUSG00000033720	Ctnnd2
	ENSMUSG00000032221	Mns1			ENSMUSG00000054408	Sfxn5
	ENSMUSG00000020719	Ddx5			ENSMUSG00000033948	Spcs3
	ENSMUSG00000061186	Sfmbt2			ENSMUSG00000059974	Zswim5
	ENSMUSG00000022911	Arl13b			ENSMUSG00000058589	Ntm
	ENSMUSG00000023994	Nfya			ENSMUSG00000034673	Anks1b
	ENSMUSG00000025558	Dock9			ENSMUSG00000059406	Pbx2
	ENSMUSG00000047109	Cldn14			ENSMUSG00000018427	Tmprss9
	ENSMUSG00000014837	4931428F04Rik			ENSMUSG00000040495	Ypel2
	ENSMUSG00000016458	Wt1			ENSMUSG00000032788	Chrm4
	ENSMUSG00000016921	Srsf6			ENSMUSG00000007656	Pdxk
	ENSMUSG00000023495	Pcbp4			ENSMUSG00000025422	Arpp19
	ENSMUSG00000026879	Gsn			ENSMUSG00000023150	Agap2
	ENSMUSG00000031974	Abcb10			ENSMUSG00000020007	Ivns1abp
	ENSMUSG00000024050	Wiz			ENSMUSG00000037872	Il20ra
	ENSMUSG00000026851	BC005624			ENSMUSG00000031153	Ackr1
	ENSMUSG00000037708	Spag6			ENSMUSG00000029120	Gripap1
	ENSMUSG00000025357	Dgka			ENSMUSG00000056708	Ppp2r2c
	ENSMUSG00000027168	Pax6			ENSMUSG00000019124	Ier5
	ENSMUSG00000044934	Zfp367			ENSMUSG00000025658	Scrn1
	ENSMUSG00000018932	Map2k3			ENSMUSG00000020654	Cnksr2
	ENSMUSG00000038765	Lmx1b			ENSMUSG00000027861	Adcy3
	ENSMUSG00000022842	Ece2			ENSMUSG00000005417	Casq2
	ENSMUSG00000018983	E2f2			ENSMUSG00000035355	Mprip
	ENSMUSG00000023885	Thbs2			ENSMUSG00000010663	Kcnh4
	ENSMUSG00000022678	Nde1			ENSMUSG00000028524	Fads1
	ENSMUSG00000028453	Fancg			ENSMUSG00000048897	Sgip1
	ENSMUSG00000070601	Vmn2r84			ENSMUSG00000019943	Zfp710
	ENSMUSG00000018474	Chd3			ENSMUSG00000054162	Atp2b1
	ENSMUSG00000006782	Cnp			ENSMUSG00000047495	Spock3
	ENSMUSG00000021288	Klc1			ENSMUSG00000020027	Dlgap2
	ENSMUSG00000044835	Ankrd45			ENSMUSG00000005547	Socs2
	ENSMUSG00000006494	Pdk1			ENSMUSG00000032500	Cyp2a5
	ENSMUSG00000075297	H60b			ENSMUSG00000052915	Dclk3
	ENSMUSG00000040420	Cdh18			ENSMUSG00000029436	Msl1
	ENSMUSG00000075334	Rprm			ENSMUSG00000029406	Mmp17
	ENSMUSG00000050174	Nudt6			ENSMUSG00000039620	Pitpnm2
	ENSMUSG00000050382	Kif7			ENSMUSG00000006442	Trmt9b
	ENSMUSG00000026544	Dusp23			ENSMUSG00000034593	Srm
	ENSMUSG00000036863	Syde2			ENSMUSG00000020037	Myo5a
	ENSMUSG00000042626	Shc1			ENSMUSG00000017754	Rfx4
	ENSMUSG00000021451	Sema4d			ENSMUSG00000003378	Pltp
	ENSMUSG00000062743	Zfp677			ENSMUSG00000069072	Grik5
	ENSMUSG00000040557	Mettl27			ENSMUSG00000024990	Slc7a14
	ENSMUSG00000042942	Greb1l			ENSMUSG00000037643	Rbp4
	ENSMUSG00000034177	Rnf43			ENSMUSG00000023960	Prkci
	ENSMUSG00000025702	Marchf8			ENSMUSG00000071659	Enpp5
	ENSMUSG00000024833	Pola2			ENSMUSG00000040899	Hnrnpul2
	ENSMUSG00000015966	Il17rb			ENSMUSG00000026181	Ccr6
	ENSMUSG00000037370	Enpp1			ENSMUSG00000022964	Ppm1f
	ENSMUSG00000049624	Slc17a5			ENSMUSG00000019761	Tmem50b
	ENSMUSG00000026039	Sgo2a			ENSMUSG00000037139	Krt10
	ENSMUSG00000037960	Card19			ENSMUSG00000052105	Myom3
	ENSMUSG00000061451	Tmem151a			ENSMUSG00000037553	Mtcl1
	ENSMUSG00000026988	Wdsub1			ENSMUSG00000051177	Zdhhc18
	ENSMUSG00000011148	Adssl1			ENSMUSG00000033427	Plcb1
	ENSMUSG00000034457	Eda2r			ENSMUSG00000061911	Upb1
	ENSMUSG00000031385	Plxnb3			ENSMUSG00000047591	Myt1l
	ENSMUSG00000091337	Eid1			ENSMUSG00000038976	Mafa
	ENSMUSG00000025816	Sec61a2			ENSMUSG00000058152	Ppp1r9b
	ENSMUSG00000041828	Abca8a			ENSMUSG00000045009	Chsy3
	ENSMUSG00000055415	Atp10b			ENSMUSG00000057101	Prrt3
	ENSMUSG00000041073	Nacad			ENSMUSG00000051067	Zfp180
	ENSMUSG00000028671	Gale			ENSMUSG00000017817	Lingo3
	ENSMUSG00000055912	Tmem150a			ENSMUSG00000020178	Jph2
	ENSMUSG00000039153	Runx2			ENSMUSG00000062232	Adora2a
	ENSMUSG00000027792	Bche			ENSMUSG00000020475	Rapgef2
	ENSMUSG00000045932	Ifit2			ENSMUSG00000032036	Pgam2
	ENSMUSG00000000441	Raf1			ENSMUSG00000026640	Kirrel3
	ENSMUSG00000017697	Ada			ENSMUSG00000042388	Plxna2
	ENSMUSG00000057554	Lgals8			ENSMUSG00000031605	Dlgap3
	ENSMUSG00000041926	Rnpep			ENSMUSG00000029095	Klhl2
	ENSMUSG00000027378	Nphp1			ENSMUSG00000032009	Ablim2
	ENSMUSG00000028910	Mecr			ENSMUSG00000031906	Sesn3
	ENSMUSG00000048503	Tlcd5			ENSMUSG00000024524	Smpd3
	ENSMUSG00000024542	Cep192			ENSMUSG00000004056	Gnal
	ENSMUSG00000023927	Satb1			ENSMUSG00000086040	Akt2
	ENSMUSG00000020182	Ddc			ENSMUSG00000040729	Wipf3
	ENSMUSG00000036989	Trim3			ENSMUSG00000052852	Cep126
	ENSMUSG00000045679	Pqlc3			ENSMUSG00000009681	Reep1
	ENSMUSG00000032358	Fam83b			ENSMUSG00000033960	Bcr
	ENSMUSG00000048281	Dleu7			ENSMUSG00000071015	Jcad
	ENSMUSG00000020635	Fkbp1b			ENSMUSG00000046818	Gm136
	ENSMUSG00000037946	Fgd3			ENSMUSG00000059409	Ddit4l
	ENSMUSG00000027778	Ift80			ENSMUSG00000039115	Ppp2r5d
	ENSMUSG00000070047	Fat1			ENSMUSG00000024589	Itga9
	ENSMUSG00000072966	Gprasp2			ENSMUSG00000028328	Nedd4l
	ENSMUSG00000030782	Tgfb1i1			ENSMUSG00000041078	Tmod1
	ENSMUSG00000042662	Dusp15			ENSMUSG00000023353	Grid1
	ENSMUSG00000069835	Sat2			ENSMUSG00000032085	Agap3
	ENSMUSG00000036975	Tmem177			ENSMUSG00000043857	Tagln
	ENSMUSG00000031907	Zfp90			ENSMUSG00000002688	Mgat5b
	ENSMUSG00000032396	Dis3l			ENSMUSG00000000568	Prkd1
	ENSMUSG00000025213	Kazald1			ENSMUSG00000049946	Hnrnpd
	ENSMUSG00000027500	Stmn2			ENSMUSG00000035258	BC030500
	ENSMUSG00000039294	Cybc1			ENSMUSG00000048240	Abi3bp
	ENSMUSG00000066456	Hmgn3			ENSMUSG00000050947	Gng7
	ENSMUSG00000006526	Stimate			ENSMUSG00000034157	Amigo1
	ENSMUSG00000043013	Onecut1			ENSMUSG00000029348	Cipc
	ENSMUSG00000028608	Czib			ENSMUSG00000041771	Asphd2
	ENSMUSG00000062190	Lancl2			ENSMUSG00000025372	Slc24a4
	ENSMUSG00000078771	Evi2a			ENSMUSG00000022052	Baiap2
	ENSMUSG00000031144	Syp			ENSMUSG00000001175	Ppp2r2a
	ENSMUSG00000041439	Mfsd6			ENSMUSG00000051262	Calm1
	ENSMUSG00000001661	Hoxc6			ENSMUSG00000039488	Nat8f3
	ENSMUSG00000050910	Cdr2l			ENSMUSG00000022208	Cntn5
	ENSMUSG00000045991	Onecut2			ENSMUSG00000048142	Jph4
	ENSMUSG00000063804	Lin28b			ENSMUSG00000036961	Nat8l
	ENSMUSG00000026435	Slc45a3			ENSMUSG00000056629	Wnt8b
	ENSMUSG00000073591	Pcdhb22			ENSMUSG00000042734	Fkbp2
	ENSMUSG00000025912	Mybl1			ENSMUSG00000034066	Ttc9
	ENSMUSG00000023031	Cela1			ENSMUSG00000033287	Farp2
	ENSMUSG00000037031	Tspan15			ENSMUSG00000024077	Kctd17
	ENSMUSG00000007080	Pole			ENSMUSG00000016346	Strn
	ENSMUSG00000004996	Mri1			ENSMUSG00000035305	Kcnq2
	ENSMUSG00000032401	Lctl			ENSMUSG00000037138	Ror1
	ENSMUSG00000054509	Parp4			ENSMUSG00000006386	Aff3
	ENSMUSG00000009734	Pou6f2			ENSMUSG00000022855	Tek
	ENSMUSG00000021575	Ahrr			ENSMUSG00000035517	Senp2
	ENSMUSG00000020023	Tmcc3			ENSMUSG00000026322	Tdrd7
	ENSMUSG00000054752	Fsd1l			ENSMUSG00000050751	Htr4
	ENSMUSG00000075284	Wipf1			ENSMUSG00000044813	Pgbd5
	ENSMUSG00000050505	Pcdh20			ENSMUSG00000038291	Shb
	ENSMUSG00000026414	Tnnt2			ENSMUSG00000021186	Snx25
	ENSMUSG00000030309	Caprin2			ENSMUSG00000062397	Fbln5
	ENSMUSG00000010461	Eya4			ENSMUSG00000025189	Zfp706
	ENSMUSG00000038025	Phf2			ENSMUSG00000020189	Cnnm1
	ENSMUSG00000057134	Ado			ENSMUSG00000072214	Osbpl8
	ENSMUSG00000022091	Sorbs3			ENSMUSG00000041351	Septin5
	ENSMUSG00000047181	Samd14			ENSMUSG00000008658	Rap1gap
	ENSMUSG00000075316	Scn9a			ENSMUSG00000029309	Rbfox1
	ENSMUSG00000038205	Prkab2			ENSMUSG00000053310	Sparcl1
	ENSMUSG00000038058	Nod1			ENSMUSG00000068417	Nrgn
	ENSMUSG00000008393	Carhsp1			ENSMUSG00000032827	Pnp2
	ENSMUSG00000024597	Slc12a2			ENSMUSG00000024766	Ppp1r9a
	ENSMUSG00000051243	Islr2			ENSMUSG00000033931	Lipo3
	ENSMUSG00000030494	Rhpn2			ENSMUSG00000029106	Rbm34
	ENSMUSG00000057411	Antkmt			ENSMUSG00000040928	Add1
	ENSMUSG00000025395	Prim1			ENSMUSG00000045441	S100pbp
	ENSMUSG00000032050	Rdx			ENSMUSG00000025551	Gprin3
	ENSMUSG00000037280	Galnt6			ENSMUSG00000045967	Fgf14
	ENSMUSG00000036461	Elf1			ENSMUSG00000042766	Gpr158
	ENSMUSG00000044393	Dsg2			ENSMUSG00000032232	Trim46
	ENSMUSG00000022658	Tagln3			ENSMUSG00000031833	Cgnl1
	ENSMUSG00000026972	Arrdc1			ENSMUSG00000000253	Mast3
	ENSMUSG00000066152	Slc31a2			ENSMUSG00000027457	Gmpr
	ENSMUSG00000032382	Snx1			ENSMUSG00000041205	Snph
	ENSMUSG00000020516	Rps6kb1			ENSMUSG00000025170	Map6d1
	ENSMUSG00000024426	Atat1			ENSMUSG00000035486	Rab40b
	ENSMUSG00000091735	Gpr62			ENSMUSG00000030854	Plk5
	ENSMUSG00000033669	Zfp7			ENSMUSG00000028243	Ptpn5
	ENSMUSG00000030619	Eed			ENSMUSG00000040289	Ubxn2b
	ENSMUSG00000020029	Nudt4			ENSMUSG00000061718	Hey1
	ENSMUSG00000030774	Pak1			ENSMUSG00000070304	Ppp1r1b
	ENSMUSG00000043969	Emx2			ENSMUSG00000029821	Scn2b
	ENSMUSG00000024404	Riok3			ENSMUSG00000026202	Gsdme
	ENSMUSG00000029156	Sgcb			ENSMUSG00000020015	Tuba4a
	ENSMUSG00000056220	Pla2g4a			ENSMUSG00000044320	Cdk17
	ENSMUSG00000020034	Tcp11l2			ENSMUSG00000006215	1700001O22Rik
	ENSMUSG00000025529	Zfp711			ENSMUSG00000046607	Zbtb17
	ENSMUSG00000010025	Aldh3a2			ENSMUSG00000049511	Hrk
	ENSMUSG00000000792	Slc5a5			ENSMUSG00000020823	Htr1b
	ENSMUSG00000073910	Mob3b			ENSMUSG00000038615	Sec14l1
	ENSMUSG00000026827	Gpd2			ENSMUSG00000024429	Nfe2l1
	ENSMUSG00000020932	Gfap			ENSMUSG00000043439	Gnl1
	ENSMUSG00000038540	Tmc3			ENSMUSG00000040606	Epop
	ENSMUSG00000049690	Nckap5			ENSMUSG00000031932	Kazn
	ENSMUSG00000039328	Rnf122			ENSMUSG00000025738	Gpr83
	ENSMUSG00000032400	Zwilch			ENSMUSG00000026819	Fbxl16
	ENSMUSG00000068699	Flnc			ENSMUSG00000034928	Slc25a25
	ENSMUSG00000046613	Vwa5b2			ENSMUSG00000040548	Rnf44
	ENSMUSG00000052419	Smim30			ENSMUSG00000030067	Tex2
	ENSMUSG00000025572	Tmc6			ENSMUSG00000023809	Foxp1
	ENSMUSG00000045498	Pcdhb3			ENSMUSG00000058254	Rps6ka2
	ENSMUSG00000036022	Fam122b			ENSMUSG00000037104	Tspan7
	ENSMUSG00000046897	Zfp740			ENSMUSG00000021686	Socs5
	ENSMUSG00000026134	Prim2			ENSMUSG00000021057	Ap3b1
	ENSMUSG00000028680	Plk3			ENSMUSG00000050600	Akap5
	ENSMUSG00000076439	Mog			ENSMUSG00000080268	Zfp831
	ENSMUSG00000042156	Dzip1			ENSMUSG00000066197	Brms1
	ENSMUSG00000036585	Fgf1			ENSMUSG00000030983	Gpr139
	ENSMUSG00000036995	Asap3			ENSMUSG00000040412	Bccip
	ENSMUSG00000028469	Npr2			ENSMUSG00000028541	Elapor1
	ENSMUSG00000025410	Dctn2			ENSMUSG00000020154	B4galt2
	ENSMUSG00000029622	Arpc1b			ENSMUSG00000027466	Ptprb
	ENSMUSG00000031576	Kcnu1			ENSMUSG00000068373	Rbck1
	ENSMUSG00000032763	Ilvbl			ENSMUSG00000019437	D430041D05Rik
	ENSMUSG00000004231	Pax2			ENSMUSG00000032698	Tlcd1
	ENSMUSG00000001773	Folh1			ENSMUSG00000036062	Lmo2
	ENSMUSG00000023104	Rfc2			ENSMUSG00000035112	Phf24
	ENSMUSG00000030722	Nfatc2ip			ENSMUSG00000001323	Wnk4
	ENSMUSG00000027009	Itga4			ENSMUSG00000027465	Srr
	ENSMUSG00000047945	Marcksl1			ENSMUSG00000017692	Tbc1d20
	ENSMUSG00000068735	Trp53i11			ENSMUSG00000038550	Rhbdl3
	ENSMUSG00000018574	Acadvl			ENSMUSG00000031382	Ciart
	ENSMUSG00000042215	Bag2			ENSMUSG00000027346	Asb11
	ENSMUSG00000026739	Bmi1			ENSMUSG00000004892	Gpcpd1
	ENSMUSG00000027434	Nkx2-2			ENSMUSG00000018909	Bcan
	ENSMUSG00000036093	Arl5a			ENSMUSG00000041959	Arrb1
	ENSMUSG00000078439	Smim24			ENSMUSG00000006586	S100a10
	ENSMUSG00000037846	Rtkn2			ENSMUSG00000020950	Runx1t1
	ENSMUSG00000063296	Tmem117			ENSMUSG00000031835	Foxg1
	ENSMUSG00000021431	Snrnp48			ENSMUSG00000074378	Mbtps1
	ENSMUSG00000025578	Cbx8			ENSMUSG00000032679	Bsph1
	ENSMUSG00000036086	Zranb3			ENSMUSG00000032259	Cd59a
	ENSMUSG00000003161	Sri			ENSMUSG00000034472	Drd2
	ENSMUSG00000038127	Ccdc50			ENSMUSG00000028519	Rasd2
	ENSMUSG00000062822	4833420G17Rik			ENSMUSG00000041324	Dab1
	ENSMUSG00000020629	Adi1			ENSMUSG00000041126	Inhba
	ENSMUSG00000032633	Flcn			ENSMUSG00000030281	H2az2
	ENSMUSG00000027806	Tsc22d2			ENSMUSG00000015981	Il17rc
	ENSMUSG00000023011	Faim2			ENSMUSG00000055003	Stk32c
	ENSMUSG00000038074	Fkbp14			ENSMUSG00000046338	Lrtm2
	ENSMUSG00000040234	Tm7sf3			ENSMUSG00000005580	Gpat2
	ENSMUSG00000031990	Jam3			ENSMUSG00000042417	Adcy9
	ENSMUSG00000024457	Trim26			ENSMUSG00000054453	Ccno
	ENSMUSG00000026418	Tnni1			ENSMUSG00000022494	Sytl5
	ENSMUSG00000058886	Deaf1			ENSMUSG00000052087	Shisa9
	ENSMUSG00000028312	Smc2			ENSMUSG00000018849	Rgs14
	ENSMUSG00000016528	Mapkapk2			ENSMUSG00000050721	Wwc1
	ENSMUSG00000031627	Irf2			ENSMUSG00000021185	Plekho2
	ENSMUSG00000066877	Nck2			ENSMUSG00000019856	Dglucy
	ENSMUSG00000000708	Kat2b			ENSMUSG00000057719	Fam184a
	ENSMUSG00000026778	Prkcq			ENSMUSG00000035509	Sh3rf2
	ENSMUSG00000040511	Pvr			ENSMUSG00000052572	Fbxl21
	ENSMUSG00000005198	Polr2a			ENSMUSG00000029104	Dlg2
	ENSMUSG00000059540	Tcea2			ENSMUSG00000031871	Htt
	ENSMUSG00000002458	Rgs19			ENSMUSG00000040407	Cdh5
	ENSMUSG00000073680	Tmem88b			ENSMUSG00000038582	Akap9
	ENSMUSG00000029832	Nfe2l3			ENSMUSG00000021719	Pptc7
	ENSMUSG00000038495	Otud7b			ENSMUSG00000090291	Rgs7bp
	ENSMUSG00000034300	Fam53c			ENSMUSG00000025733	Lrrc10b
	ENSMUSG00000031555	Adam9			ENSMUSG00000043557	Rhot2
	ENSMUSG00000031358	Msl3			ENSMUSG00000024201	Mdga1
	ENSMUSG00000037606	Osbpl5			ENSMUSG00000038485	Kdm4b
	ENSMUSG00000047539	Fbxo28			ENSMUSG00000032549	Socs7
	ENSMUSG00000032305	Fam219b			ENSMUSG00000029053	Rab6b
	ENSMUSG00000027342	Pcna			ENSMUSG00000036565	Prkcz
	ENSMUSG00000026893	Gca			ENSMUSG00000006219	Ttyh3
	ENSMUSG00000046169	Adamts6			ENSMUSG00000020777	Fblim1
	ENSMUSG00000027956	Tmem144			ENSMUSG00000052336	Acox1
	ENSMUSG00000057110	Cntrl			ENSMUSG00000030256	Cx3cr1
	ENSMUSG00000053164	Gpr21			ENSMUSG00000038370	Bhlhe41
	ENSMUSG00000015149	Sirt2			ENSMUSG00000073771	Pcp4l1
	ENSMUSG00000031557	Plekha2			ENSMUSG00000059864	Btbd19
	ENSMUSG00000031167	Rbm3			ENSMUSG00000020929	Olfr1393
	ENSMUSG00000068329	Htra2			ENSMUSG00000052656	Eftud2
	ENSMUSG00000061288	Taok3			ENSMUSG00000040339	Rnf103
	ENSMUSG00000040268	Plekha1			ENSMUSG00000035275	Fam102b
	ENSMUSG00000022483	Col2a1			ENSMUSG00000021373	Raver2
	ENSMUSG00000090626	Tex9			ENSMUSG00000030835	Cap2
	ENSMUSG00000019577	Pdk4			ENSMUSG00000056692	Nomo1
	ENSMUSG00000028718	Stil			ENSMUSG00000041669	Ilrun
	ENSMUSG00000032258	Lca5			ENSMUSG00000020566	Prima1
	ENSMUSG00000029472	Anapc5			ENSMUSG00000051853	Atp6v1c2
	ENSMUSG00000038173	Enpp6			ENSMUSG00000008604	Arf3
	ENSMUSG00000025602	Zfp202			ENSMUSG00000019429	Ubqln4
	ENSMUSG00000024925	Rnaseh2c			ENSMUSG00000037224	Ffar3
	ENSMUSG00000022637	Cblb			ENSMUSG00000051517	Zfyve28
	ENSMUSG00000026728	Vim			ENSMUSG00000020044	Arhgef39
	ENSMUSG00000042208	Sanbr			ENSMUSG00000021870	Timp3
	ENSMUSG00000020241	Col6a2			ENSMUSG00000027016	Slmap
	ENSMUSG00000053080	Zfta			ENSMUSG00000041115	Zfp385b
	ENSMUSG00000060985	Tdrd5			ENSMUSG00000041891	Iqsec2
	ENSMUSG00000029207	Apbb2			ENSMUSG00000066607	Lman1
	ENSMUSG00000025935	Tram1			ENSMUSG00000058835	Insyn1
	ENSMUSG00000030104	Edem1			ENSMUSG00000021125	Abi1
	ENSMUSG00000070369	Itgad			ENSMUSG00000020814	Arg2
	ENSMUSG00000081225	Cyp2j12			ENSMUSG00000020827	Mxra7
	ENSMUSG00000053012	Krcc1			ENSMUSG00000074862	Mink1
	ENSMUSG00000038010	Ccdc138			ENSMUSG00000037509	BC025920
	ENSMUSG00000038507	Parp12			ENSMUSG00000040631	Arhgef4
	ENSMUSG00000034311	Kif4			ENSMUSG00000036298	Dok4
	ENSMUSG00000039095	En2			ENSMUSG00000039656	Slc2a13
	ENSMUSG00000024759	Atl3			ENSMUSG00000024122	Rxrb
	ENSMUSG00000006800	Sulf2			ENSMUSG00000025666	Pdpk1
	ENSMUSG00000021136	Smoc1			ENSMUSG00000064247	Tmem47
	ENSMUSG00000032766	Gng11			ENSMUSG00000041245	Plcxd1
	ENSMUSG00000037455	Slc18b1			ENSMUSG00000041552	Wnk3
	ENSMUSG00000022485	Hoxc5			ENSMUSG00000026259	Ptchd1
	ENSMUSG00000020538	Srebf1			ENSMUSG00000019139	Ngef
	ENSMUSG00000066800	Rnasel			ENSMUSG00000020923	Isyna1
	ENSMUSG00000052566	Hook2			ENSMUSG00000038388	Ubtf
	ENSMUSG00000068566	Myadm			ENSMUSG00000053063	Pals2
	ENSMUSG00000044519	Zfp488			ENSMUSG00000047281	Clec12a
	ENSMUSG00000059326	Csf2ra			ENSMUSG00000003469	Sfn
	ENSMUSG00000052151	Plpp2			ENSMUSG00000048120	Phyhip
	ENSMUSG00000015970	Chdh			ENSMUSG00000028871	Entpd1
	ENSMUSG00000030203	Dusp16			ENSMUSG00000065954	Rspo1
	ENSMUSG00000028626	Col9a2			ENSMUSG00000029359	Tacc1
	ENSMUSG00000040483	Xaf1			ENSMUSG00000003363	Tesc
	ENSMUSG00000028995	Fam126a			ENSMUSG00000048644	Pld3
	ENSMUSG00000032519	Slc25a38			ENSMUSG00000001120	Ctxn1
	ENSMUSG00000050989	Selenon			ENSMUSG00000053470	Pcbp3
	ENSMUSG00000049641	Vgll2			ENSMUSG00000042535	Kdm3a
	ENSMUSG00000044365	Cxxc4			ENSMUSG00000041986	Gtpbp1
	ENSMUSG00000036402	Gng12			ENSMUSG00000036095	Elmod1
	ENSMUSG00000033276	Stk36			ENSMUSG00000003585	Dgkb
	ENSMUSG00000002731	Prkra			ENSMUSG00000022114	Sec14l2
	ENSMUSG00000040254	Sema3d			ENSMUSG00000038195	Spry2
	ENSMUSG00000028456	Unc13b			ENSMUSG00000022490	Rilp
	ENSMUSG00000001082	Mfsd10			ENSMUSG00000028681	Ppp1r1a
	ENSMUSG00000024053	Emilin2			ENSMUSG00000074968	Ptch2
	ENSMUSG00000013698	Pea15a			ENSMUSG00000022715	Ano3
	ENSMUSG00000028631	Kcnq4			ENSMUSG00000000560	Tmem114
	ENSMUSG00000030982	Vps35l			ENSMUSG00000021765	Gabra2
	ENSMUSG00000038517	Tbkbp1			ENSMUSG00000020684	Fst
	ENSMUSG00000038775	Vill			ENSMUSG00000032126	Rasl10b
	ENSMUSG00000017943	Gdap1l1			ENSMUSG00000003134	Hmbs
	ENSMUSG00000030714	Sgf29			ENSMUSG00000004558	Tbc1d8
	ENSMUSG00000045312	Lhfpl2			ENSMUSG00000060371	Ndrg2
	ENSMUSG00000027883	Gpsm2			ENSMUSG00000021990	Caln1
	ENSMUSG00000018387	Shroom1			ENSMUSG00000026885	Spata13
	ENSMUSG00000050677	Ccdc96			ENSMUSG00000031951	Ttll11
	ENSMUSG00000027215	Cd82			ENSMUSG00000024486	Tmem231
	ENSMUSG00000031737	Irx5			ENSMUSG00000046329	Hbegf
	ENSMUSG00000021428	Riok1			ENSMUSG00000025402	Slc25a23
	ENSMUSG00000032228	Tcf12			ENSMUSG00000024983	Nab2
	ENSMUSG00000022604	Cep97			ENSMUSG00000008226	Vti1a
	ENSMUSG00000029098	Acox3			ENSMUSG00000037679	Scrn3
	ENSMUSG00000024866	Acy3			ENSMUSG00000028194	Inf2
	ENSMUSG00000030225	Dera			ENSMUSG00000038128	Ddah1
	ENSMUSG00000040447	Spns2			ENSMUSG00000021039	Camk4
	ENSMUSG00000026170	Cyp27a1			ENSMUSG00000022095	Snw1
	ENSMUSG00000040943	Tet2			ENSMUSG00000038417	Fhip2b
	ENSMUSG00000051391	Ywhag			ENSMUSG00000030008	Fig4
	ENSMUSG00000058672	Tubb2a			ENSMUSG00000020435	Pradc1
	ENSMUSG00000004446	Bid			ENSMUSG00000002107	Osbp2
	ENSMUSG00000002332	Dhrs1			ENSMUSG00000036225	Celf2
	ENSMUSG00000028284	Map3k7			ENSMUSG00000038665	Kctd1
	ENSMUSG00000002910	Arrdc2			ENSMUSG00000057457	Dgki
	ENSMUSG00000059970	Hspa2			ENSMUSG00000040385	Phex
	ENSMUSG00000030616	Sytl2			ENSMUSG00000027315	Ppp1ca
	ENSMUSG00000021067	Sav1			ENSMUSG00000030122	Spint1
	ENSMUSG00000044629	Cnrip1			ENSMUSG00000020723	Ptms
	ENSMUSG00000030629	Zfand6			ENSMUSG00000034402	Cacng4
					ENSMUSG00000015843	Kcnh5
					ENSMUSG00000023050	Rxrg
					ENSMUSG00000051403	Map3k12
					ENSMUSG00000032625	Ppp1r37
					ENSMUSG00000023868	Thsd7a
					ENSMUSG00000020599	Pde10a
					ENSMUSG00000041729	Rgs9
					ENSMUSG00000047757	Coro2b
					ENSMUSG00000037148	Fancb
					ENSMUSG00000025006	Arhgap10
					ENSMUSG00000060275	Sorbs1
					ENSMUSG00000024617	Nrg2
					ENSMUSG00000020387	Camk2a
					ENSMUSG00000024513	Jade2
					ENSMUSG00000056073	Mbd2
					ENSMUSG00000037754	Grik2
					ENSMUSG00000045053	Ppp1r16b
					ENSMUSG00000079055	Kcng3
					ENSMUSG00000027394	Slc8a3
					ENSMUSG00000051379	Ttl
					ENSMUSG00000057914	Flrt3
					ENSMUSG00000021124	Cacnb2
					ENSMUSG00000034780	Vti1b
					ENSMUSG00000021901	B3galt1
					ENSMUSG00000028517	Bap1
					ENSMUSG00000078799	Plpp3
					ENSMUSG00000056665	Sult2a5
					ENSMUSG00000042064	Them6
					ENSMUSG00000023262	Myo3b
					ENSMUSG00000027951	Acy1
					ENSMUSG00000024462	Adar
					ENSMUSG00000021708	Gabbr1
					ENSMUSG00000028661	Rasgrf2
					ENSMUSG00000031841	Epha8
					ENSMUSG00000034254	Cdh13
					ENSMUSG00000028467	Agpat1
					ENSMUSG00000043671	Gba2
					ENSMUSG00000022075	Dpy19l3
					ENSMUSG00000026424	Rhobtb2
					ENSMUSG00000032773	Gpr37l1
					ENSMUSG00000042684	Chrm1
					ENSMUSG00000025933	Npl
					ENSMUSG00000034480	Tmem14a
					ENSMUSG00000000782	Diaph2
					ENSMUSG00000056258	Tcf7
					ENSMUSG00000045004	Kcnq3
					ENSMUSG00000014470	Spata21
					ENSMUSG00000001156	Rnf166
					ENSMUSG00000079481	Mxd1
					ENSMUSG00000021701	Nhsl2
					ENSMUSG00000068099	Plk2
					ENSMUSG00000038354	Smim45
					ENSMUSG00000050321	Ankrd35
					ENSMUSG00000045349	Neto1
					ENSMUSG00000021684	Sh2d5
					ENSMUSG00000032192	Pde8b
					ENSMUSG00000045876	Gnb5
					ENSMUSG00000089715	Pcdhb8
					ENSMUSG00000025885	Cbx6
					ENSMUSG00000031506	Myo5b
					ENSMUSG00000030930	Ptpn7
					ENSMUSG00000063239	Chst15
					ENSMUSG00000046056	Grm4
					ENSMUSG00000027350	Sbsn
					ENSMUSG00000028464	Chgb
					ENSMUSG00000023068	Tpm2
					ENSMUSG00000035211	Nus1
					ENSMUSG00000038949	Xrra1
					ENSMUSG00000031074	Cnst
					ENSMUSG00000024292	Fgf3
					ENSMUSG00000035849	Cyp4f14
					ENSMUSG00000038233	Krt222
					ENSMUSG00000017390	Gask1a
					ENSMUSG00000016664	Aldoc
					ENSMUSG00000050530	Pacsin2
					ENSMUSG00000060176	Fam171a1
					ENSMUSG00000052296	Kif27
					ENSMUSG00000061533	Ppp6r1
					ENSMUSG00000027358	Cep128
					ENSMUSG00000079654	Bmp2
					ENSMUSG00000016179	Prrt4
					ENSMUSG00000000530	Camk1g
					ENSMUSG00000030074	Acvrl1
					ENSMUSG00000068762	Gxylt2
					ENSMUSG00000000378	Gstm6
					ENSMUSG00000024558	Ccm2
					ENSMUSG00000015143	Mapk4
					ENSMUSG00000036564	Actn1
					ENSMUSG00000058761	Ndrg4
					ENSMUSG00000027624	Rnf169
					ENSMUSG00000022636	Epb41l1
					ENSMUSG00000030350	Alcam
					ENSMUSG00000041308	Prmt8
					ENSMUSG00000067028	Sntb2
					ENSMUSG00000020317	Cntnap5b
					ENSMUSG00000035397	Theg
					ENSMUSG00000032503	Klf16
					ENSMUSG00000011877	Arpp21
					ENSMUSG00000079056	Git1
					ENSMUSG00000020785	Kcnip3
					ENSMUSG00000039145	Camkk1
					ENSMUSG00000033161	Camk1d
					ENSMUSG00000010064	Atp1a1
					ENSMUSG00000078307	Slc38a3
					ENSMUSG00000050511	AI593442
					ENSMUSG00000007989	Oprd1
					ENSMUSG00000049577	Fzd3
					ENSMUSG00000029190	Zfpm1
					ENSMUSG00000025776	D5Ertd579e
					ENSMUSG00000034570	Crispld1
					ENSMUSG00000038984	Inpp5j
					ENSMUSG00000027955	Tspyl5
					ENSMUSG00000041995	Gask1b
					ENSMUSG00000039108	Zbed3
					ENSMUSG00000026634	Lsm14b
					ENSMUSG00000022537	Angel2
					ENSMUSG00000024969	Tmem44
					ENSMUSG00000034118	Mark2
					ENSMUSG00000033066	Tpst1
					ENSMUSG00000070576	Gas7
					ENSMUSG00000025212	Mn1
					ENSMUSG00000032010	Sfxn3
					ENSMUSG00000029126	Usp2
					ENSMUSG00000032572	Nsg1
					ENSMUSG00000032936	Col6a4
					ENSMUSG00000074796	Camkv
					ENSMUSG00000009876	Slc4a11
					ENSMUSG00000021385	Cox4i2
					ENSMUSG00000078202	Ippk
					ENSMUSG00000034353	Nrarp
					ENSMUSG00000021209	Ramp1
					ENSMUSG00000032946	Ppp4r4
					ENSMUSG00000039546	Rasgrp2
					ENSMUSG00000027002	Ajap1
					ENSMUSG00000022623	Nckap1
					ENSMUSG00000043635	Shank3
					ENSMUSG00000046312	Adamts3
					ENSMUSG00000035228	Myorg
					ENSMUSG00000069814	Ccdc106
					ENSMUSG00000020717	Ccdc92b
					ENSMUSG00000045038	Pecam1
					ENSMUSG00000045318	Prkce
					ENSMUSG00000025608	Adra2c
					ENSMUSG00000042978	Podxl
					ENSMUSG00000021478	Sbk1
					ENSMUSG00000055639	Drd1
					ENSMUSG00000036902	Dach1
					ENSMUSG00000029999	Neto2
					ENSMUSG00000031988	Tgfa
					ENSMUSG00000039004	Vps26b
					ENSMUSG00000002459	Bmp6
					ENSMUSG00000039533	Rgs20
					ENSMUSG00000037855	Mmd2
					ENSMUSG00000028278	Zfp365
					ENSMUSG00000014195	Rragd
					ENSMUSG00000058013	Dnajc7
					ENSMUSG00000033083	Septin11
					ENSMUSG00000075703	Tbc1d4
					ENSMUSG00000038014	Selenoi
					ENSMUSG00000003872	Fam120a
					ENSMUSG00000025812	Lin7b
					ENSMUSG00000068742	Pard3
					ENSMUSG00000032744	Cry2
					ENSMUSG00000070720	Heyl
					ENSMUSG00000049092	Tmem200b
					ENSMUSG00000028004	Gpr137c
					ENSMUSG00000036611	Npy2r
					ENSMUSG00000039954	Eepd1
					ENSMUSG00000017167	Stk32a
					ENSMUSG00000054986	Cntnap1
					ENSMUSG00000036273	Sec14l3
					ENSMUSG00000049176	Lrrk2
					ENSMUSG00000030583	Frmpd4
					ENSMUSG00000024059	Sipa1l3
					ENSMUSG00000001056	Clip4
					ENSMUSG00000036790	Nhp2
					ENSMUSG00000020672	Slitrk2
					ENSMUSG00000073988	Sntg2
					ENSMUSG00000007617	Ttpa
					ENSMUSG00000039079	Homer1
					ENSMUSG00000030329	Trhr2
					ENSMUSG00000043079	Pianp
					ENSMUSG00000037868	Synpo
					ENSMUSG00000030428	Egr2
					ENSMUSG00000023018	Ttyh1
					ENSMUSG00000032405	Smarcd1
					ENSMUSG00000019254	Pias1
					ENSMUSG00000042489	Ppp1r12c
					ENSMUSG00000045573	Clspn
					ENSMUSG00000025035	Penk
					ENSMUSG00000091705	Arl3
					ENSMUSG00000042807	H2-Q2
					ENSMUSG00000025221	Hecw2
					ENSMUSG00000037579	Kcnip2
					ENSMUSG00000053199	Kcnh3
					ENSMUSG00000060314	Arhgap20
					ENSMUSG00000022456	Zfp941
					ENSMUSG00000014813	Septin3
					ENSMUSG00000054405	Stc1
					ENSMUSG00000026077	Dnajc8
					ENSMUSG00000021779	Npas2
					ENSMUSG00000025223	Thrb
					ENSMUSG00000091996	Ldb1
					ENSMUSG00000035954	BC049352
					ENSMUSG00000045534	Dock4
					ENSMUSG00000045589	Kcna5
					ENSMUSG00000034135	Frrs1l
					ENSMUSG00000042604	Sik3
					ENSMUSG00000021613	Kcna4
					ENSMUSG00000021071	Hapln1
					ENSMUSG00000027893	Trim9
					ENSMUSG00000036620	Ahcyl1
					ENSMUSG00000020953	Mgat4b
					ENSMUSG00000038893	Coch
					ENSMUSG00000027210	Fam117a
					ENSMUSG00000056812	Meis2
					ENSMUSG00000022191	St8sia3
					ENSMUSG00000032578	Drosha
					ENSMUSG00000026834	Cish
					ENSMUSG00000022489	Acvr1c
					ENSMUSG00000023828	Pde1b
					ENSMUSG00000046182	Slc22a3
					ENSMUSG00000004105	Gsg1l
					ENSMUSG00000029093	Angptl2
					ENSMUSG00000034612	Sorcs2
					ENSMUSG00000042700	Chst11
					ENSMUSG00000038351	Sipa1l1
					ENSMUSG00000030471	Sgsm2
					ENSMUSG00000028161	Zdhhc13
					ENSMUSG00000026458	Ppp3ca
					ENSMUSG00000034361	Ppfia4
					ENSMUSG00000018076	Cpne2
					ENSMUSG00000027797	Med13l
					ENSMUSG00000029754	Dclk1
					ENSMUSG00000023274	Dlx6
					ENSMUSG00000023945	Cd4
					ENSMUSG00000053580	Slc5a7
					ENSMUSG00000033706	Tanc2
					ENSMUSG00000090129	Smyd5
					ENSMUSG00000035498	Olfr287
					ENSMUSG00000025370	Cdcp1
					ENSMUSG00000004341	Cdh9
					ENSMUSG00000070000	Gpx6
					ENSMUSG00000020747	Fcho1
					ENSMUSG00000022139	Tmem94
					ENSMUSG00000028656	Mbnl2
					ENSMUSG00000029014	Cap1
					ENSMUSG00000023832	Dnajc2
					ENSMUSG00000021846	Acat2
					ENSMUSG00000053870	Peli2
					ENSMUSG00000047466	Fpgt
					ENSMUSG00000039167	8030462N17Rik
					ENSMUSG00000048895	Adgrl4
					ENSMUSG00000056069	Cdk5r1
					ENSMUSG00000066189	Otulinl
					ENSMUSG00000024978	Cacng3
					ENSMUSG00000029673	Gpam
					ENSMUSG00000026841	Auts2
					ENSMUSG00000015087	Fibcd1
					ENSMUSG00000026782	Rabl6
					ENSMUSG00000049583	Abi2
					ENSMUSG00000036533	Grm5
					ENSMUSG00000078137	Cdc42ep3
					ENSMUSG00000040640	Ankrd63
					ENSMUSG00000046876	Erc2
					ENSMUSG00000039202	Atxn1
					ENSMUSG00000059625	Abhd2
					ENSMUSG00000026836	Sohlh1
					ENSMUSG00000070003	Acvr1
					ENSMUSG00000021062	Ssbp4
					ENSMUSG00000033953	Rab15
					ENSMUSG00000029054	Ppp3r1
					ENSMUSG00000029713	Gabrd
					ENSMUSG00000027276	Gnb2
					ENSMUSG00000027400	Jag1
					ENSMUSG00000006024	Pdyn
					ENSMUSG00000022296	Napa
					ENSMUSG00000074743	Baalc
					ENSMUSG00000032366	Thbd
					ENSMUSG00000090125	Tpm1
					ENSMUSG00000018648	Pou3f1
					ENSMUSG00000030222	Dusp14
					ENSMUSG00000060950	Rerg
					ENSMUSG00000005672	Trmt61a
					ENSMUSG00000044197	Kit
					ENSMUSG00000053617	Gpr146
					ENSMUSG00000036872	Sh3pxd2a
					ENSMUSG00000039372	Abcc12
					ENSMUSG00000018547	Marchf4
					ENSMUSG00000028807	Pip4k2b
					ENSMUSG00000051650	Zbtb8a
					ENSMUSG00000054863	B3gnt2
					ENSMUSG00000050447	Tafa5
					ENSMUSG00000040125	Lypd6
					ENSMUSG00000002602	Gpr26
					ENSMUSG00000055805	Axl
					ENSMUSG00000074505	Fmnl1
					ENSMUSG00000046447	Fat3
					ENSMUSG00000038970	Camk2n1
					ENSMUSG00000076441	Lmtk2
					ENSMUSG00000038332	Ass1
					ENSMUSG00000046844	Sesn1
					ENSMUSG00000018822	Vat1l
					ENSMUSG00000031748	Sfrp5
					ENSMUSG00000026452	Gnao1
					ENSMUSG00000027134	Syt2
					ENSMUSG00000044216	Lpcat4
					ENSMUSG00000018417	Kcnj4
					ENSMUSG00000022752	Myo1b
					ENSMUSG00000032336	Tomm70a
					ENSMUSG00000029651	Nptn
					ENSMUSG00000053093	Mtus2
					ENSMUSG00000027221	Myh7
					ENSMUSG00000021474	Chst1
					ENSMUSG00000035620	Sfxn1
					ENSMUSG00000050549	Ric8b
					ENSMUSG00000093904	Fam241a
					ENSMUSG00000090223	Tomm20
					ENSMUSG00000059456	Pcp4
					ENSMUSG00000022389	Ptk2b
					ENSMUSG00000024883	Tef
					ENSMUSG00000049303	Rin1
					ENSMUSG00000032373	Syt12
					ENSMUSG00000072437	Car12
					ENSMUSG00000040681	Nanos1
					ENSMUSG00000021198	Hmgn1
					ENSMUSG00000003949	Unc79
					ENSMUSG00000054728	Hlf
					ENSMUSG00000003273	Phactr1
					ENSMUSG00000032120	Car11
					ENSMUSG00000005973	C2cd2l
					ENSMUSG00000000305	Rcn1
					ENSMUSG00000030102	Cdh4
					ENSMUSG00000045790	Itpr1
					ENSMUSG00000028782	Ccdc149
					ENSMUSG00000055675	Adgrb2
					ENSMUSG00000005506	Kbtbd11
					ENSMUSG00000024388	Celf1
					ENSMUSG00000078640	Myo7b
					ENSMUSG00000020722	Gm11627
					ENSMUSG00000005089	Cacng1
					ENSMUSG00000032715	Slc1a2
					ENSMUSG00000037126	Trib3
					ENSMUSG00000030518	Psd
					ENSMUSG00000021379	Fam189a1
					ENSMUSG00000020733	Id4
					ENSMUSG00000029624	Slc9a3r1
					ENSMUSG00000027439	Ptcd1
					ENSMUSG00000039131	Gzf1
					ENSMUSG00000050824	Gipc2
					ENSMUSG00000032456	Sstr5
					ENSMUSG00000022947	Nmnat3
					ENSMUSG00000049940	Cbr3
					ENSMUSG00000020268	Pgrmc2
					ENSMUSG00000021991	Lyrm7
					ENSMUSG00000025195	Cacna2d3
					ENSMUSG00000035237	Dnmbp
					ENSMUSG00000011179	Lcat
					ENSMUSG00000030235	Odc1
					ENSMUSG00000051401	Slco1c1
					ENSMUSG00000030302	Kctd16
					ENSMUSG00000024935	Atp2b2
					ENSMUSG00000066026	Slc1a1
					ENSMUSG00000008999	Dhrs3
					ENSMUSG00000030844	Bmp7
					ENSMUSG00000040740	Rgs10
					ENSMUSG00000022197	Slc25a34
					ENSMUSG00000022840	Pdzd2
					ENSMUSG00000002280	Adcy5
					ENSMUSG00000034845	Ciao3
					ENSMUSG00000022463	Plvap
					ENSMUSG00000025499	Srebf2
					ENSMUSG00000004849	Hras
					ENSMUSG00000030717	Ap1s1
					ENSMUSG00000020886	Nupr1
					ENSMUSG00000020628	Dlg4
					ENSMUSG00000043572	Trappc12
					ENSMUSG00000058301	Pars2
					ENSMUSG00000024654	Upf1
					ENSMUSG00000031963	Asrgl1
					ENSMUSG00000050069	Bmper
					ENSMUSG00000057897	Grem2
					ENSMUSG00000020681	Camk2b
					ENSMUSG00000040584	Ace
					ENSMUSG00000028785	Abcb1a
					ENSMUSG00000031551	Hpca
					ENSMUSG00000051617	Ido1
					ENSMUSG00000037922	Krt9
					ENSMUSG00000056486	Bank1
					ENSMUSG00000047842	Chn1
					ENSMUSG00000068696	Diras2
					ENSMUSG00000074652	Gpr88
					ENSMUSG00000020333	Myh7b
					ENSMUSG00000015879	Acsl6
					ENSMUSG00000001415	Fam184b
					ENSMUSG00000047747	Smg5
					ENSMUSG00000040242	Rnf150
					ENSMUSG00000029471	Fgfr1op2
					ENSMUSG00000033063	Camkk2
					ENSMUSG00000031985	Cntnap3
					ENSMUSG00000029050	Gnpat
					ENSMUSG00000052374	Ski
					ENSMUSG00000024855	Actn2
					ENSMUSG00000063358	Pacs1
					ENSMUSG00000033940	Mapk1
					ENSMUSG00000057375	Brk1
					ENSMUSG00000045092	Yipf1
					ENSMUSG00000040957	S1pr1
					ENSMUSG00000026113	Cables1
					ENSMUSG00000070802	Inpp4a
					ENSMUSG00000031758	Pnma8b
					ENSMUSG00000003974	Cdyl2
					ENSMUSG00000047045	Grm3
					ENSMUSG00000022176	Tmem164
					ENSMUSG00000044167	Rem2
					ENSMUSG00000029101	Foxo1
					ENSMUSG00000030286	Rgs12
						Emc3
