# Supplementary material for: An RNA-targeting CRISPR–Cas13d system alleviates disease-related phenotypes in Huntington’s disease models
Source: Nat Neurosci. 2022 Dec 12;26(1):27–38. doi: 10.1038/s41593-022-01207-1 (PMC9829537; doi:10.1038/s41593-022-01207-1)
Supplement: Supplementary file 10 — Hypergeometric analysis of Q175/+ differentially expressed genes within Morelli et al., Langfelder et al. and Obenauer et al. [file 41593_2022_1207_MOESM10_ESM.xlsx]

## Sheet: Table 9
Comparison	Them	Overlap	Us	Background intersect	q	m	n	k	Hypergeom pval
Downregulated 10mo Langfelder vs Morelli	1251	968	1443	15769	967	2411	13358	2219	1.67423e-297
Upregulated 10mo Langfelder vs Morelli	1429	531	1838	15769	530	2369	14340	1960	2.57928e-58
Downregulated 10mo Obenauer vs Morelli	1120	915	1496	16541	914	2411	15421	2035	5.74278287670633e-313
Upregulated 10mo Obenauer vs Morelli	1264	520	1849	16541	519	2369	15277	1784	6.88087e-77
Downregulated 6mo Langfelder vs Morelli	1822	1350	1061	15769	1349	2411	13947	3172	0
Upregulated 6mo Langfelder vs Morelli	2174	875	1494	15769	874	2369	13595	3049	1.40727e-110
