# Supplementary material for: An RNA-targeting CRISPR–Cas13d system alleviates disease-related phenotypes in Huntington’s disease models
Source: Nat Neurosci. 2022 Dec 12;26(1):27–38. doi: 10.1038/s41593-022-01207-1 (PMC9829537; doi:10.1038/s41593-022-01207-1)
Supplement: Supplementary file 11 — DE of striatum-specific HD disease markers in Q175/+ treated with Cas13d/CAGEX. [file 41593_2022_1207_MOESM11_ESM.xlsx]

## Sheet: Table 10
Q175/+ Cas13d/NT vs WT Cas13d/NT	Gene Symbol	Gene ID	log2(Fold Change)	padj	(-)log10(q-value)	Q175/+ Cas13d/CAGEX vs WT Cas13d/NT	Gene Symbol	Gene ID	log2(Fold Change)	padj	(-)log10(q-value)
NS = not significantly DE from WT Cas13d/NT	Scn4b	ENSMUSG00000046480.6	-1.97747	7.2256e-08	7.14113		Scn4b	ENSMUSG00000004667.18
	Penk	ENSMUSG00000045573.9	-1.82297	1.33128e-25	24.8757		Penk	ENSMUSG00000045573.9	-0.448514	1.31848e-06	5.87993
	Krt9	ENSMUSG00000051617.3	-1.66756	4.97984e-18	17.3028		Krt9	ENSMUSG00000032373.15	NS	NS	NS
	Id4	ENSMUSG00000021379.2	-0.79506	3.08326e-13	12.511		Id4	ENSMUSG00000038550.10	-0.922015	2.97909e-07	6.52592
	Gsg1l	ENSMUSG00000046182.8	-1.04128	3.35895e-25	24.4738		Gsg1l	ENSMUSG00000020889.11	-1.20738	1.08645e-09	8.96399
	Lmo2	ENSMUSG00000032698.15	-1.17612	3.79409e-21	20.4209		Lmo2	ENSMUSG00000052087.14	-0.763722	2.14583e-17	16.6684
	Pde10a	ENSMUSG00000023868.17	-1.5499	1.94717e-20	19.7106		Pde10a	ENSMUSG00000046922.7	-1.10844	2.74422e-13	12.5616
	Adcy5	ENSMUSG00000022840.9	-1.25226	1.68808e-12	11.7726		Adcy5	ENSMUSG00000020723.3	-1.02926	1.32993e-09	8.87617
	Adora2a	ENSMUSG00000020178.6	-1.99046	8.01845e-22	21.0959		Adora2a	ENSMUSG00000021870.17	-0.684207	9.03281e-07	6.04418
	Rgs9	ENSMUSG00000020599.13	-1.02687	2.16936e-07	6.66367		Rgs9	ENSMUSG00000031353.13	-0.665091	1.60501e-12	11.7945
	Tbc1d8	ENSMUSG00000003134.10	-0.909602	1.88548e-05	4.72458		Tbc1d8	ENSMUSG00000024150.12	-0.253013	0.000289874	3.53779
	Rasgrp2	ENSMUSG00000032946.16	-1.23833	9.46402e-11	10.0239		Rasgrp2	ENSMUSG00000048895.13	-0.328243	0.000189542	3.72229
	Pde1b	ENSMUSG00000022489.6	-1.40636	1.01801e-17	16.9922		Pde1b	ENSMUSG00000051617.3	-0.381807	4.44351e-06	5.35227
	Cd4	ENSMUSG00000023274.14	-1.602	9.5186e-10	9.02143		Cd4	ENSMUSG00000071341.4	-0.880767	3.76214e-06	5.42457
	Itga5	ENSMUSG00000000555.8	-0.888317	1.54929e-05	4.80987		Itga5	ENSMUSG00000035517.17	-0.945935	6.58312e-05	4.18157
	Acvr1c	ENSMUSG00000026834.13	-1.50067	3.11678e-20	19.5063		Acvr1c	ENSMUSG00000023868.17	-0.367304	0.00235194	2.62857
	Tesc	ENSMUSG00000029359.13	-1.34569	3.14892e-15	14.5018		Tesc	ENSMUSG00000029359.13	-1.13062	4.16353e-12	11.3805
	Gpr83	ENSMUSG00000031932.14	-1.73286	2.13916e-21	20.6698		Gpr83	ENSMUSG00000031932.14	NS	NS	NS
	Drd1	ENSMUSG00000021478.6	-1.43417	1.94696e-20	19.7106		Drd1	ENSMUSG00000032503.18	NS	NS	NS
	Drd2	ENSMUSG00000032259.8	-1.62968	1.14814e-21	20.94		Drd2	ENSMUSG00000020178.6	-0.850567	8.13076e-09	8.08987
	Ppp2r2a	ENSMUSG00000022052.9	-0.679618	3.31852e-12	11.4791		Ppp2r2a	ENSMUSG00000009681.10	-1.56374	5.75055e-15	14.2403
	Gpr6	ENSMUSG00000046922.7	-1.60495	1.94696e-20	19.7106		Gpr6	ENSMUSG00000021478.6	-0.772594	4.57389e-07	6.33971
	Strn	ENSMUSG00000024077.15	-0.823271	3.87857e-15	14.4113		Strn	ENSMUSG00000029406.15	-0.8215	9.50428e-08	7.02208
	Tomm70a	ENSMUSG00000022752.9	-0.89212	1.58861e-12	11.799		Tomm70a	ENSMUSG00000025278.9	-0.432571	1.40208e-06	5.85323
	Gnb5	ENSMUSG00000032192.9	-0.985653	1.89864e-12	11.7216		Gnb5	ENSMUSG00000035397.8	0.55399	3.43577e-08	7.46398
	Ric8b	ENSMUSG00000035620.15	-0.735497	1.08173e-08	7.96588		Ric8b	ENSMUSG00000035620.15	-0.619123	8.30646e-06	5.08058
	Dock4	ENSMUSG00000035954.10	-0.58387	2.60811e-05	4.58367		Dock4	ENSMUSG00000042388.14	NS	NS	NS
	Rarb	ENSMUSG00000017491.9	-1.06998	1.69743e-09	8.77021		Rarb	ENSMUSG00000064247.14	-0.783811	5.21714e-05	4.28257
	Pde7b	ENSMUSG00000019990.15	-1.18622	3.15559e-15	14.5009		Pde7b	ENSMUSG00000056812.13	-0.469008	8.29031e-05	4.08143
	Cbr3	ENSMUSG00000022947.8	-1.25457	1.83412e-08	7.73657		Cbr3	ENSMUSG00000036306.13	-0.603071	1.27172e-06	5.89561
	Cacng4	ENSMUSG00000020723.3	-0.999585	1.65331e-12	11.7816		Cacng4	ENSMUSG00000019943.10	-0.401813	0.00292951	2.5332
	Htr1b	ENSMUSG00000049511.5	-1.36555	4.59027e-10	9.33816		Htr1b	ENSMUSG00000006800.14	-0.766723	6.27749e-09	8.20221
	Rcn1	ENSMUSG00000005973.6	-1.11765	4.1916e-19	18.3776		Rcn1	ENSMUSG00000038354.13	0.472397	0.00588936	2.22993
	Rgs20	ENSMUSG00000002459.17	-0.767582	7.5765e-14	13.1205		Rgs20	ENSMUSG00000058254.12	-1.70834	1.70931e-32	31.7672
	Dclk3	ENSMUSG00000032500.10	-0.721409	1.76991e-05	4.75205		Dclk3	ENSMUSG00000032500.10	-0.521322	7.77118e-15	14.1095
	Rgs2	ENSMUSG00000026360.9	-0.918282	5.3223e-09	8.2739		Rgs2	ENSMUSG00000022494.15	NS	NS	NS
	Fam102b	ENSMUSG00000040339.10	-0.759141	9.47319e-09	8.0235		Fam102b	ENSMUSG00000040339.10	-0.317543	0.012843	1.89133
	Itgb1bp1	ENSMUSG00000062352.14	-0.618857	8.09501e-07	6.09178		Itgb1bp1	ENSMUSG00000062352.14	NS	NS	NS
	Pdyn	ENSMUSG00000027400.11	-1.40923	8.32997e-12	11.0794		Pdyn	ENSMUSG00000027400.11	NS	NS	NS
	Tacc1	ENSMUSG00000065954.11	-0.435387	2.99329e-09	8.52385		Tacc1	ENSMUSG00000032366.15	NS	NS	NS
	Mchr1	ENSMUSG00000050164.11	-0.903635	1.65808e-08	7.78039		Mchr1	ENSMUSG00000021303.14	-0.469947	6.08213e-06	5.21594
	Coch	ENSMUSG00000020953.17	-1.00822	0.0408752	1.38854		Coch	ENSMUSG00000020953.17	0.481113	0.00480905	2.31794
	Rasd2	ENSMUSG00000034472.13	-1.34501	8.26449e-05	4.08278		Rasd2	ENSMUSG00000034472.13	NS	NS	NS
	Ace	ENSMUSG00000020681.14	-0.913593	0.0380821	1.41928		Ace	ENSMUSG00000020681.14	NS	NS	NS
	B3gnt2	ENSMUSG00000051650.11	-0.974517	9.71591e-05	4.01252		B3gnt2	ENSMUSG00000027284.16	NS	NS	NS
	Kcnk2	ENSMUSG00000037624.15	-0.974823	6.80576e-05	4.16712		Kcnk2	ENSMUSG00000026123.11	0.742583	4.01729e-07	6.39607
	Gpr88	ENSMUSG00000068696.6	-1.25884	0.000347061	3.45959		Gpr88	ENSMUSG00000045968.7	-0.208838	0.00444138	2.35248
	Kazn	ENSMUSG00000040606.13	-0.463965	0.00049398	3.30629		Kazn	ENSMUSG00000038195.6	0.711769	0.0053805	2.26918
	Foxp1	ENSMUSG00000030067.17	-0.771705	0.000448261	3.34847		Foxp1	ENSMUSG00000030067.17	-0.640587	0.0494385	1.30594
	Ppp1r7	ENSMUSG00000026275.13	-0.650298	2.50528e-09	8.60114		Ppp1r7	ENSMUSG00000066189.9	NS	NS	NS
	Thsd7a	ENSMUSG00000032625.14	-0.791128	0.00011254	3.94869		Thsd7a	ENSMUSG00000032625.14	-0.510828	0.00165719	2.78063
	Pard3	ENSMUSG00000025812.17	-0.468987	4.87798e-05	4.31176		Pard3	ENSMUSG00000036634.15	NS	NS	NS
	Lrrk2	ENSMUSG00000036273.15	-0.679434	3.96068e-05	4.40223		Lrrk2	ENSMUSG00000036273.15	0.579536	0.016083	1.79363
	Kcna4	ENSMUSG00000042604.5	-0.882756	7.7638e-05	4.10993		Kcna4	ENSMUSG00000042604.5	NS	NS	NS
	Dach1	ENSMUSG00000055639.16	-0.678673	0.0121889	1.91403		Dach1	ENSMUSG00000055639.16	NS	NS	NS
	Ppp1r1b	ENSMUSG00000061718.12	-1.48331	9.34972e-17	16.0292		Ppp1r1b	ENSMUSG00000037703.14	NS	NS	NS
	Serpina9	ENSMUSG00000058260.2	-0.975248	0.00012787	3.89323		Serpina9	ENSMUSG00000058260.2	-0.671331	1.43208e-06	5.84403
	Xaf1	ENSMUSG00000040483.15	1.29404	3.3109e-09	8.48005		Xaf1	ENSMUSG00000026944.18	NS	NS	NS
	Bid	ENSMUSG00000004446.12	0.698327	0.00278612	2.555		Bid	ENSMUSG00000004446.12	0.510714	3.72037e-05	4.42941
	Parp4	ENSMUSG00000054509.7	0.293574	0.0175673	1.7553		Parp4	ENSMUSG00000054509.7	NS	NS	NS
	Parp8	ENSMUSG00000021725.9	0.487335	0.000203638	3.69114		Parp8	ENSMUSG00000030655.15	NS	NS	NS
	Prkcq	ENSMUSG00000026778.13	0.821757	8.32988e-06	5.07936		Prkcq	ENSMUSG00000024866.9	0.672658	6.12998e-07	6.21254
	Pcdhb2	ENSMUSG00000051599.4	0.724656	0.0146473	1.83424		Pcdhb2	ENSMUSG00000062421.13	1.54116	1.02784e-07	6.98808
	Pcdhb21	ENSMUSG00000044022.5	0.680469	0.0009641	3.01588		Pcdhb21	ENSMUSG00000044022.5	-0.245752	0.025438	1.59452
	Pcdhb22	ENSMUSG00000073591.4	0.520531	0.00217926	2.66169		Pcdhb22	ENSMUSG00000073591.4	NS	NS	NS
	Pcdh20	ENSMUSG00000050505.7	1.03497	1.72645e-07	6.76285		Pcdh20	ENSMUSG00000050505.7	NS	NS	NS
	Pcdhb3	ENSMUSG00000045498.1	0.758182	0.000556124	3.25483		Pcdhb3	ENSMUSG00000009995.17	NS	NS	NS
	Pcdh15	ENSMUSG00000052613.16	0.953459	2.53803e-06	5.5955		Pcdh15	ENSMUSG00000052566.8	0.640339	0.00124514	2.90478
	Pcdhga8	ENSMUSG00000103897.1	-0.716733	3.58879e-06	5.44505		Pcdhga8	ENSMUSG00000103897.1	1.29075	6.27204e-08	7.20259
	Pcdhgb5	ENSMUSG00000103749.1	-0.373524	0.00842289	2.07454		Pcdhgb5	ENSMUSG00000103749.1	NS	NS	NS
	Pcdhgb6	ENSMUSG00000103088.1	-0.363107	0.0429849	1.36668		Pcdhgb6	ENSMUSG00000103088.1	NS	NS	NS
	Pcdhgb7	ENSMUSG00000104063.1	-0.319372	0.0329965	1.48153		Pcdhgb7	ENSMUSG00000104063.1	NS	NS	NS
	Pcdhgb7	ENSMUSG00000104063.1	-0.319372	0.0329965	1.48153		Pcdhgb7	ENSMUSG00000104063.1	NS	NS	NS
	Pcdhgc5	ENSMUSG00000102543.5	-0.324905	0.048643	1.31298		Pcdhgc5	ENSMUSG00000102543.5	NS	NS	NS
