# Supplementary material for: An RNA-targeting CRISPR–Cas13d system alleviates disease-related phenotypes in Huntington’s disease models
Source: Nat Neurosci. 2022 Dec 12;26(1):27–38. doi: 10.1038/s41593-022-01207-1 (PMC9829537; doi:10.1038/s41593-022-01207-1)
Supplement: Supplementary file 12 — Partial to full reversal of HD biomarkers by Cas13d/CAGEX in vivo. [file 41593_2022_1207_MOESM12_ESM.xlsx]

## Sheet: Table 11
Q175/+ Up-regulated Genes Reversed by Cas13d/CAGEX	Gene Symbol	Gene ID	log2FoldChange	padj	-log10p		Q175/+ Down-regulated Genes Reversed by Cas13d/CAGEX	Gene Symbol	Gene ID	log2FoldChange	padj	-log10p
	Atp8b2	ENSMUSG00000042532	-0.954954	1.56895e-18	17.8044			Atp8b2	ENSMUSG00000038115	1.2495	1.59169e-08	7.79814
	Golga7b	ENSMUSG00000054934	-0.88543	6.22571e-12	11.2058			Ano2	ENSMUSG00000035355	0.99839	4.45793e-08	7.35087
	Kcnmb4	ENSMUSG00000053693	-1.17739	3.16291e-11	10.4999			Kcnh4	ENSMUSG00000057719	0.866596	5.25502e-08	7.27943
	Mast1	ENSMUSG00000036760	-0.789683	1.86364e-10	9.72964			Sh3rf2	ENSMUSG00000028661	0.907033	1.74147e-07	6.75908
	Kcnk9	ENSMUSG00000028909	-1.40126	4.27116e-10	9.36945			Epha8	ENSMUSG00000021684	0.558243	3.63368e-07	6.43965
	Ptpru	ENSMUSG00000026833	-1.2599	1.69402e-09	8.77108			Pde8b	ENSMUSG00000033910	0.699938	5.06394e-07	6.29551
	Olfm1	ENSMUSG00000033717	-1.76018	1.69402e-09	8.77108			Gucy1a1	ENSMUSG00000032698	0.622546	1.22947e-05	4.91028
	Adra2a	ENSMUSG00000038453	-0.636744	1.73732e-09	8.76012			Lmo2	ENSMUSG00000002489	0.480078	1.22947e-05	4.91028
	Srcin1	ENSMUSG00000034295	-1.02673	1.06403e-08	7.97305			Tiam1	ENSMUSG00000025198	0.573528	2.09549e-05	4.67871
	Fhod3	ENSMUSG00000064065	-1.78074	1.17717e-08	7.92916			Erlin1	ENSMUSG00000041608	0.655083	2.32609e-05	4.63337
	Ipcef1	ENSMUSG00000009075	-1.39349	2.49287e-08	7.6033			Entpd3	ENSMUSG00000038291	0.459853	2.47108e-05	4.60711
	Cabp7	ENSMUSG00000038156	-0.644895	5.25502e-08	7.27943			Snx25	ENSMUSG00000027400	0.952834	2.47108e-05	4.60711
	Spon1	ENSMUSG00000024245	-2.07641	5.50621e-08	7.25915			Pdyn	ENSMUSG00000031355	0.878508	3.19327e-05	4.49576
	Tmem178	ENSMUSG00000020704	-0.753061	5.50621e-08	7.25915			Arhgap6	ENSMUSG00000027861	1.31778	3.19327e-05	4.49576
	Asic2	ENSMUSG00000027895	-1.6665	1.07593e-07	6.96822			Casq2	ENSMUSG00000034898	0.649232	6.15233e-05	4.21096
	Kcnc4	ENSMUSG00000029608	-0.760806	1.43075e-07	6.84444			Filip1	ENSMUSG00000051379	0.668188	7.53559e-05	4.12288
	Rph3a	ENSMUSG00000026514	-1.59727	2.18302e-07	6.66094			Flrt3	ENSMUSG00000053063	1.18754	8.27199e-05	4.08239
	Cnih3	ENSMUSG00000050272	-0.68139	2.46609e-07	6.60799			Clec12a	ENSMUSG00000054986	1.77521	9.12002e-05	4.04
	Dscam	ENSMUSG00000033491	-4.20402	2.46609e-07	6.60799			Sec14l3	ENSMUSG00000021108	0.789895	0.000128192	3.89214
	Prss35	ENSMUSG00000023927	-0.899313	2.84552e-07	6.54584			Prkch	ENSMUSG00000047714	0.555463	0.000128192	3.89214
	Satb1	ENSMUSG00000039349	-0.922496	2.84552e-07	6.54584			Ppp1r2	ENSMUSG00000015879	0.924539	0.000131284	3.88179
	C130074G19Rik	ENSMUSG00000052301	-2.10334	4.30043e-07	6.36649			Fam184b	ENSMUSG00000033948	0.53577	0.000210563	3.67662
	Doc2a	ENSMUSG00000025475	-1.22678	1.2725e-06	5.89534			Zswim5	ENSMUSG00000032572	1.82551	0.00021607	3.66541
	Adgra1	ENSMUSG00000096847	-0.992638	1.2725e-06	5.89534			Col6a4	ENSMUSG00000037148	0.692905	0.000283446	3.54753
	Tmem151b	ENSMUSG00000032193	-0.986366	1.5862e-06	5.79964			Arhgap10	ENSMUSG00000031932	0.766622	0.000351903	3.45358
	Ldlr	ENSMUSG00000067879	-2.57336	1.5862e-06	5.79964			Gpr83	ENSMUSG00000050022	0.766577	0.000441844	3.35473
	Vxn	ENSMUSG00000043004	-1.16324	1.94612e-06	5.71083			Amz1	ENSMUSG00000059864	0.767858	0.000511364	3.29127
	Gng2	ENSMUSG00000034009	-3.5321	3.00658e-06	5.52193			Olfr1393	ENSMUSG00000043671	0.594088	0.000586812	3.2315
	Rxfp1	ENSMUSG00000029189	-1.03099	4.27177e-06	5.36939			Dpy19l3	ENSMUSG00000051617	0.786796	0.000747134	3.1266
	Sel1l3	ENSMUSG00000038764	-1.16632	6.97589e-06	5.1564			Krt9	ENSMUSG00000037843	0.62369	0.000801903	3.09588
	Ptpn3	ENSMUSG00000053930	-1.09007	9.35963e-06	5.02874			Vstm2l	ENSMUSG00000032402	0.380603	0.000801903	3.09588
	Shisa6	ENSMUSG00000027220	-0.97167	1.02467e-05	4.98942			Smad3	ENSMUSG00000049336	0.617144	0.000831233	3.08028
	Syt13	ENSMUSG00000023885	-1.38609	1.22947e-05	4.91028			Tenm2	ENSMUSG00000021478	0.61267	0.000894836	3.04826
	Thbs2	ENSMUSG00000045763	-0.851313	1.2568e-05	4.90073			Drd1	ENSMUSG00000050914	0.652652	0.000937106	3.02821
	Basp1	ENSMUSG00000064325	-0.669026	1.64029e-05	4.78508			Ankrd37	ENSMUSG00000058761	0.404342	0.00111189	2.95394
	Hhip	ENSMUSG00000040258	-1.46311	1.81934e-05	4.74009			Rnf169	ENSMUSG00000017692	0.517256	0.0012721	2.89548
	Nxph4	ENSMUSG00000017978	-1.37742	1.91788e-05	4.71718			Rhbdl3	ENSMUSG00000039131	1.18915	0.00131367	2.88151
	Cadps2	ENSMUSG00000051146	-0.711293	2.1745e-05	4.66264			Gipc2	ENSMUSG00000037653	0.858304	0.00152095	2.81788
	Camk2n2	ENSMUSG00000046321	-1.29033	2.45464e-05	4.61001			Kctd8	ENSMUSG00000041468	0.47203	0.00156935	2.80428
	Hs3st2	ENSMUSG00000020908	-3.90216	2.45464e-05	4.61001			Gpr12	ENSMUSG00000053093	0.685756	0.00161	2.79318
	Myh3	ENSMUSG00000027978	-3.56097	2.47108e-05	4.60711			Myh7	ENSMUSG00000022197	0.639901	0.0016329	2.78704
	Prss12	ENSMUSG00000030047	-2.01913	2.66327e-05	4.57458			Pdzd2	ENSMUSG00000060988	0.543016	0.00169513	2.7708
	Arhgap25	ENSMUSG00000026430	-0.931162	2.91737e-05	4.53501			Galnt13	ENSMUSG00000040339	0.483728	0.00172692	2.76273
	Rassf5	ENSMUSG00000035594	-2.62616	3.12385e-05	4.50531			Fam102b	ENSMUSG00000059493	0.788837	0.00176316	2.75371
	Chrna5	ENSMUSG00000038860	-0.562256	5.29681e-05	4.27599			Nhs	ENSMUSG00000002997	0.453527	0.00177713	2.75028
	Garnl3	ENSMUSG00000025348	-0.997251	5.71091e-05	4.24329			Prkar2b	ENSMUSG00000039629	0.631607	0.00181284	2.74164
	Itga7	ENSMUSG00000020866	-0.90974	6.68547e-05	4.17487			Strip2	ENSMUSG00000032291	0.934978	0.00189213	2.72305
	Cacna1g	ENSMUSG00000046719	-2.65228	7.53559e-05	4.12288			Crabp1	ENSMUSG00000038582	0.292881	0.00202346	2.6939
	Nxph3	ENSMUSG00000027500	-0.545287	7.56108e-05	4.12142			Pptc7	ENSMUSG00000033060	0.587572	0.00264296	2.57791
	Stmn2	ENSMUSG00000029228	-0.681861	7.59692e-05	4.11936			Lmo7	ENSMUSG00000036095	0.536172	0.00275277	2.56023
	Lnx1	ENSMUSG00000033152	-0.398212	8.12634e-05	4.09011			Dgkb	ENSMUSG00000032503	0.543747	0.00280503	2.55206
	Podxl2	ENSMUSG00000051359	-1.44261	8.61322e-05	4.06483			Arpp21	ENSMUSG00000026360	0.555509	0.00300914	2.52156
	Ncald	ENSMUSG00000025813	-0.790627	9.26849e-05	4.03299			Rgs2	ENSMUSG00000026787	0.502679	0.00315819	2.50056
	Homer2	ENSMUSG00000026556	-0.557653	0.000113993	3.94312			Gad2	ENSMUSG00000044534	0.970639	0.00317212	2.49865
	Vangl2	ENSMUSG00000051920	-3.25319	0.000130624	3.88398			Ackr2	ENSMUSG00000062778	1.14276	0.0033323	2.47726
	Rspo2	ENSMUSG00000006476	-0.443448	0.000130624	3.88398			Chia1	ENSMUSG00000026275	0.38111	0.00345767	2.46122
	Nsmf	ENSMUSG00000016382	-0.524301	0.000131284	3.88179			Ppp1r7	ENSMUSG00000056073	0.442608	0.00346794	2.45993
	Pls3	ENSMUSG00000025020	-0.725247	0.000160402	3.79479			Grik2	ENSMUSG00000024558	0.329915	0.0037758	2.42299
	Slit1	ENSMUSG00000046442	-1.01245	0.00018073	3.74297			Mapk4	ENSMUSG00000032373	0.651408	0.00417254	2.3796
	Ppm1e	ENSMUSG00000056306	-0.926852	0.00020787	3.68221			Car12	ENSMUSG00000019990	0.526184	0.00445741	2.35092
	Sertm1	ENSMUSG00000039683	-1.43653	0.000218033	3.66148			Pde7b	ENSMUSG00000024589	0.351424	0.00446091	2.35058
	Sdk1	ENSMUSG00000042249	-0.569603	0.000256283	3.59128			Nedd4l	ENSMUSG00000021057	0.654072	0.00450611	2.3462
	Grk3	ENSMUSG00000038463	-1.07993	0.0002666	3.57414			Akap5	ENSMUSG00000037703	0.487584	0.00461359	2.33596
	Olfml2b	ENSMUSG00000026315	-2.3611	0.000279103	3.55424			Lzts3	ENSMUSG00000034480	0.417719	0.00467147	2.33055
	Serpinb8	ENSMUSG00000044933	-1.75387	0.000405379	3.39214			Diaph2	ENSMUSG00000078137	0.617836	0.00528163	2.27723
	Sstr3	ENSMUSG00000038065	-0.524979	0.000408943	3.38834			Ankrd63	ENSMUSG00000001300	0.431094	0.00561434	2.2507
	Mturn	ENSMUSG00000016763	-1.29467	0.000511364	3.29127			Efnb2	ENSMUSG00000047045	0.429237	0.00573351	2.24158
	Scube1	ENSMUSG00000028654	-0.705854	0.000528013	3.27736			Tmem164	ENSMUSG00000031105	0.421408	0.00578122	2.23798
	Mycl	ENSMUSG00000032532	-2.09067	0.000629748	3.20083			Slc25a14	ENSMUSG00000032966	0.272426	0.0061972	2.2078
	Cck	ENSMUSG00000038248	-0.629535	0.000631154	3.19986			Fkbp1a	ENSMUSG00000032252	0.518459	0.00669185	2.17445
	Sobp	ENSMUSG00000007207	-0.996043	0.000801903	3.09588			Glce	ENSMUSG00000056296	0.756845	0.00669734	2.1741
	Stx1a	ENSMUSG00000039714	-3.65143	0.000850126	3.07052			Synpr	ENSMUSG00000032946	0.635068	0.00679677	2.1677
	Cplx3	ENSMUSG00000013766	-4.64605	0.000894836	3.04826			Rasgrp2	ENSMUSG00000028278	0.444126	0.00679677	2.1677
	Ly6g6e	ENSMUSG00000018819	-1.32318	0.000894836	3.04826			Rragd	ENSMUSG00000032009	0.310067	0.00679677	2.1677
	Lsp1	ENSMUSG00000039137	-0.536578	0.000910033	3.04094			Sesn3	ENSMUSG00000003273	0.455033	0.00680038	2.16747
	Whrn	ENSMUSG00000026765	-1.26741	0.00099025	3.00426			Car11	ENSMUSG00000051111	0.634526	0.00680038	2.16747
	Lypd6b	ENSMUSG00000019467	-0.413917	0.00129454	2.88789			Sv2c	ENSMUSG00000039488	0.642802	0.00711362	2.14791
	Arhgef25	ENSMUSG00000025582	-1.84621	0.00131367	2.88151			Cntn5	ENSMUSG00000022883	0.490207	0.00825982	2.08303
	Nptx1	ENSMUSG00000018589	-0.714715	0.00142097	2.84742			Robo1	ENSMUSG00000050473	0.689149	0.00831018	2.08039
	Glra2	ENSMUSG00000044328	-0.776325	0.00143188	2.84409			Slc35d3	ENSMUSG00000022494	0.396838	0.008437	2.07381
	Trp53i13	ENSMUSG00000050910	-0.495689	0.00168888	2.7724			Shisa9	ENSMUSG00000055866	0.605653	0.00849758	2.0707
	Cdr2l	ENSMUSG00000032172	-0.496698	0.00181284	2.74164			Per2	ENSMUSG00000039474	1.0746	0.00898374	2.04654
	Olfm2	ENSMUSG00000022246	-1.1706	0.00187008	2.72814			Wfs1	ENSMUSG00000022075	0.355854	0.00908916	2.04148
	Rai14	ENSMUSG00000002831	-0.700671	0.00189213	2.72305			Rhobtb2	ENSMUSG00000038949	0.362729	0.00935107	2.02914
	Plin4	ENSMUSG00000004637	-0.517121	0.00201926	2.69481			Cnst	ENSMUSG00000030854	0.461612	0.00957922	2.01867
	Wwox	ENSMUSG00000059900	-2.73164	0.00206798	2.68445			Ptpn5	ENSMUSG00000039103	0.760569	0.00970923	2.01282
	Tmem40	ENSMUSG00000070867	-2.12179	0.00222935	2.65182			Nexn	ENSMUSG00000032036	0.565465	0.00997106	2.00126
	Trabd2b	ENSMUSG00000029154	-1.73823	0.00229304	2.63959			Kirrel3	ENSMUSG00000046922	0.575696	0.010011	1.99952
	Cwh43	ENSMUSG00000068267	-0.389897	0.00314474	2.50241			Gpr6	ENSMUSG00000020015	0.372189	0.0102514	1.98922
	Cenpb	ENSMUSG00000028613	-0.501629	0.00346794	2.45993			Cdk17	ENSMUSG00000103897	0.48456	0.0113801	1.94385
	Lrp8	ENSMUSG00000058672	-0.373847	0.00358894	2.44503			Pcdhga8	ENSMUSG00000057098	0.673706	0.0114754	1.94023
	Tubb2a	ENSMUSG00000020032	-0.35449	0.00364744	2.43801			Ebf1	ENSMUSG00000035228	0.380881	0.0119931	1.92107
	Nuak1	ENSMUSG00000063919	-0.537111	0.00394256	2.40422			Ccdc106	ENSMUSG00000039079	0.728182	0.0120281	1.9198
	Srrm4	ENSMUSG00000078350	-0.563294	0.00422241	2.37444			Trhr2	ENSMUSG00000017491	0.555476	0.0120281	1.9198
	Smim1	ENSMUSG00000022994	-0.582517	0.00422241	2.37444			Rarb	ENSMUSG00000021198	0.477952	0.0120281	1.9198
	Adcy6	ENSMUSG00000039405	-0.972353	0.00450611	2.3462			Unc79	ENSMUSG00000030930	0.473735	0.0126173	1.89903
	Prss23	ENSMUSG00000028063	-0.581451	0.00489319	2.31041			Chst15	ENSMUSG00000010797	0.807864	0.0126241	1.8988
	Lmna	ENSMUSG00000031885	-0.574696	0.00509182	2.29313			Wnt2	ENSMUSG00000016179	0.711919	0.0128663	1.89055
	Cbfb	ENSMUSG00000006800	-0.556242	0.00542629	2.2655			Camk1g	ENSMUSG00000067594	0.905545	0.0131019	1.88267
	Sulf2	ENSMUSG00000027674	-0.664553	0.00563321	2.24924			Krt77	ENSMUSG00000021991	0.484188	0.0133226	1.87541
	Pex5l	ENSMUSG00000025375	-0.400095	0.00570578	2.24369			Cacna2d3	ENSMUSG00000000794	0.404258	0.0133226	1.87541
	Aatk	ENSMUSG00000020181	-0.491052	0.00570578	2.24369			Kcnn3	ENSMUSG00000036273	0.491657	0.0137129	1.86287
	Nav3	ENSMUSG00000027004	-1.01397	0.0061972	2.2078			Lrrk2	ENSMUSG00000074923	0.366005	0.0140126	1.85348
	Frzb	ENSMUSG00000043456	-0.579449	0.0061972	2.2078			Pak6	ENSMUSG00000036882	0.526884	0.0148059	1.82957
	Zfp536	ENSMUSG00000059714	-0.32291	0.00634494	2.19757			Arhgap33	ENSMUSG00000022489	0.512015	0.0155178	1.80917
	Flot1	ENSMUSG00000052632	-0.437561	0.00679677	2.1677			Pde1b	ENSMUSG00000041852	0.461254	0.0162808	1.78832
	Asap2	ENSMUSG00000052133	-0.416156	0.00718694	2.14346			Tcf20	ENSMUSG00000056812	0.386571	0.0165047	1.78239
	Sema5b	ENSMUSG00000025202	-0.913582	0.00743674	2.12862			St8sia3	ENSMUSG00000037548	1.41513	0.0165512	1.78117
	Scd3	ENSMUSG00000019997	-1.71993	0.0074435	2.12822			H2-DMb2	ENSMUSG00000040570	0.376861	0.0165512	1.78117
	Ccn2	ENSMUSG00000028804	-0.371293	0.00751245	2.12422			Rundc3b	ENSMUSG00000028222	0.743205	0.0172035	1.76438
	Csmd2	ENSMUSG00000041417	-0.353546	0.00751245	2.12422			Calb1	ENSMUSG00000029211	0.439701	0.0173887	1.75973
	Pik3r1	ENSMUSG00000049044	-0.694951	0.00765398	2.11611			Gabra4	ENSMUSG00000020599	0.585355	0.0175396	1.75598
	Rapgef4	ENSMUSG00000070570	-3.09203	0.00772433	2.11214			Rgs9	ENSMUSG00000029406	0.276844	0.01759	1.75473
	Slc17a7	ENSMUSG00000031129	-0.493982	0.00774633	2.1109			Pitpnm2	ENSMUSG00000003955	0.320855	0.01759	1.75473
	Slc9a9	ENSMUSG00000035431	-1.35212	0.00825982	2.08303			Fam162a	ENSMUSG00000032640	0.310241	0.0177995	1.74959
	Sstr1	ENSMUSG00000021366	-0.762085	0.008437	2.07381			Chsy1	ENSMUSG00000000782	0.538753	0.0180141	1.74439
	Hivep1	ENSMUSG00000030600	-0.446251	0.00868691	2.06113			Tcf7	ENSMUSG00000049583	0.436934	0.0181169	1.74192
	Lrfn1	ENSMUSG00000025790	-0.501122	0.00872716	2.05913			Grm5	ENSMUSG00000025372	0.384413	0.0184911	1.73304
	Slco3a1	ENSMUSG00000039452	-0.596278	0.00898897	2.04629			Baiap2	ENSMUSG00000048232	0.358749	0.0185199	1.73236
	Snx22	ENSMUSG00000002910	-0.782631	0.00934969	2.0292			Fbxo10	ENSMUSG00000020589	0.276546	0.0190818	1.71938
	Arrdc2	ENSMUSG00000035547	-0.487992	0.00957922	2.01867			Cyria	ENSMUSG00000032259	0.522726	0.0190818	1.71938
	Capn5	ENSMUSG00000090213	-0.394388	0.00957922	2.01867			Drd2	ENSMUSG00000045573	0.534556	0.0195538	1.70877
	Peds1	ENSMUSG00000026031	-0.354804	0.00957922	2.01867			Penk	ENSMUSG00000103585	0.446709	0.020824	1.68144
	Cflar	ENSMUSG00000029335	-3.06404	0.00970923	2.01282			Pcdhgb4	ENSMUSG00000021990	0.489203	0.021014	1.67749
	Bmp3	ENSMUSG00000028631	-0.799341	0.00980924	2.00836			Spata13	ENSMUSG00000029054	0.514646	0.0222268	1.65312
	Kcnq4	ENSMUSG00000038331	-2.02222	0.010011	1.99952			Gabrd	ENSMUSG00000041444	0.289558	0.0223302	1.65111
	Satb2	ENSMUSG00000030272	-0.665755	0.0106882	1.9711			Arhgap32	ENSMUSG00000002900	0.449055	0.0223333	1.65105
	Camk1	ENSMUSG00000036972	-0.994882	0.0109046	1.96239			Lamb1	ENSMUSG00000020566	2.30282	0.0228488	1.64114
	Zic4	ENSMUSG00000030554	-0.605738	0.0113801	1.94385			Atp6v1c2	ENSMUSG00000021209	0.438114	0.0230553	1.63723
	Synm	ENSMUSG00000023048	-0.361427	0.0119908	1.92115			Ppp4r4	ENSMUSG00000040928	0.335388	0.0236097	1.62691
	Prr13	ENSMUSG00000012609	-0.498139	0.0131324	1.88166			S100pbp	ENSMUSG00000062352	0.362478	0.0236636	1.62592
	Ttll5	ENSMUSG00000055421	-0.476314	0.0133226	1.87541			Itgb1bp1	ENSMUSG00000022752	0.369973	0.023725	1.62479
	Pcdh9	ENSMUSG00000001995	-0.465297	0.0133373	1.87493			Tomm70a	ENSMUSG00000032936	0.400111	0.0237469	1.62439
	Sipa1l2	ENSMUSG00000022885	-0.514795	0.0133373	1.87493			Camkv	ENSMUSG00000046204	0.36448	0.0237469	1.62439
	St6gal1	ENSMUSG00000027834	-0.812641	0.0137753	1.8609			Pnma2	ENSMUSG00000078202	0.354006	0.0237929	1.62355
	Serpini1	ENSMUSG00000049630	-1.50365	0.0142664	1.84569			Nrarp	ENSMUSG00000045053	0.803237	0.0240656	1.6186
	C1ql3	ENSMUSG00000038255	-2.21368	0.0142966	1.84477			Kcng3	ENSMUSG00000074736	0.491377	0.0241134	1.61774
	Neurod2	ENSMUSG00000049744	-0.968437	0.0143475	1.84322			Syndig1	ENSMUSG00000035620	0.370141	0.0244226	1.61221
	Arhgap15	ENSMUSG00000054855	-0.634336	0.0145916	1.8359			Ric8b	ENSMUSG00000050164	0.463058	0.0248121	1.60534
	Rnd1	ENSMUSG00000057337	-0.657902	0.0150731	1.8218			Mchr1	ENSMUSG00000025420	0.542948	0.0248541	1.6046
	Chst3	ENSMUSG00000040557	-0.655086	0.0150786	1.82164			Katnal2	ENSMUSG00000041308	0.346297	0.0251225	1.59994
	Mettl27	ENSMUSG00000041377	-1.12747	0.0156208	1.8063			Sntb2	ENSMUSG00000032024	0.537178	0.0251564	1.59935
	Ninj2	ENSMUSG00000028664	-0.598357	0.0157749	1.80203			Clmp	ENSMUSG00000002459	0.305904	0.0258373	1.58775
	Ephb2	ENSMUSG00000062760	-0.574408	0.0159982	1.79593			Rgs20	ENSMUSG00000000531	0.363801	0.0260051	1.58494
	Shisal1	ENSMUSG00000057963	-0.56301	0.0165512	1.78117			Tamalin	ENSMUSG00000059406	0.986434	0.0267319	1.57297
	Itpk1	ENSMUSG00000001911	-0.69553	0.0166837	1.77771			Tmprss9	ENSMUSG00000031074	1.31581	0.026907	1.57014
	Nfix	ENSMUSG00000032128	-1.03249	0.01759	1.75473			Fgf3	ENSMUSG00000050824	1.11087	0.0269812	1.56894
	Robo3	ENSMUSG00000050840	-0.454713	0.01759	1.75473			Sstr5	ENSMUSG00000031837	0.441269	0.0278952	1.55447
	Cdh20	ENSMUSG00000052026	-0.617681	0.018099	1.74235			Necab2	ENSMUSG00000028004	0.97741	0.0288846	1.53933
	Slc6a7	ENSMUSG00000018411	-0.339	0.0182819	1.73798			Npy2r	ENSMUSG00000064105	0.294007	0.0304083	1.51701
	Mapt	ENSMUSG00000008575	-0.718804	0.0182819	1.73798			Cnnm2	ENSMUSG00000048489	0.895893	0.0304738	1.51607
	Nfib	ENSMUSG00000045733	-0.359659	0.0185647	1.73131			Depp1	ENSMUSG00000032625	0.548585	0.0310024	1.5086
	Sprn	ENSMUSG00000033209	-0.451443	0.0188343	1.72505			Thsd7a	ENSMUSG00000020205	0.449694	0.0311789	1.50614
	Ttc28	ENSMUSG00000041309	-0.679686	0.0189272	1.72291			Phlda1	ENSMUSG00000070802	0.356551	0.0313185	1.5042
	Nkx6-2	ENSMUSG00000025128	-1.36765	0.0192808	1.71488			Pnma8b	ENSMUSG00000046798	0.429696	0.0315941	1.50039
	Bhlhe22	ENSMUSG00000075284	-0.502847	0.0198361	1.70254			Cldn12	ENSMUSG00000053470	0.267913	0.0320954	1.49356
	Wipf1	ENSMUSG00000031780	-3.09403	0.021014	1.67749			Kdm3a	ENSMUSG00000079494	1.20387	0.0321964	1.49219
	Ccl17	ENSMUSG00000026347	-0.712333	0.0210575	1.67659			Nat8f5	ENSMUSG00000020189	0.373591	0.0331175	1.47994
	Tmem163	ENSMUSG00000053137	-1.05121	0.0210616	1.67651			Osbpl8	ENSMUSG00000040856	2.33882	0.0331175	1.47994
	Mapk11	ENSMUSG00000039960	-0.702092	0.0223966	1.64982			Dlk1	ENSMUSG00000066189	0.443676	0.0335671	1.47409
	Rhou	ENSMUSG00000033849	-0.927915	0.0226739	1.64447			Cacng3	ENSMUSG00000021596	0.492242	0.0337079	1.47227
	B3galt2	ENSMUSG00000006301	-0.574385	0.0228947	1.64026			Mctp1	ENSMUSG00000079654	0.711985	0.0343551	1.46401
	Tmbim1	ENSMUSG00000032060	-0.69585	0.023041	1.6375			Prrt4	ENSMUSG00000050587	0.351442	0.0346182	1.4607
	Cryab	ENSMUSG00000028042	-0.513218	0.023725	1.62479			Lrrc4c	ENSMUSG00000022237	0.327249	0.0355396	1.44929
	Zbtb7b	ENSMUSG00000032332	-1.23707	0.0237469	1.62439			Ankrd33b	ENSMUSG00000025468	0.304763	0.0358821	1.44512
	Col12a1	ENSMUSG00000002881	-0.483378	0.0239556	1.62059			Caly	ENSMUSG00000044216	0.32029	0.0359855	1.44387
	Nab1	ENSMUSG00000035342	-0.547566	0.0241134	1.61774			Kcnj4	ENSMUSG00000096351	1.24106	0.0364677	1.43809
	Lzts2	ENSMUSG00000028600	-2.23075	0.0244523	1.61168			Samd11	ENSMUSG00000028172	0.639363	0.0375581	1.4253
	Podn	ENSMUSG00000026255	-0.731947	0.0244523	1.61168			Tacr3	ENSMUSG00000020607	0.459884	0.038742	1.41182
	Efhd1	ENSMUSG00000022309	-0.887191	0.0244523	1.61168			Lratd1	ENSMUSG00000035258	0.818026	0.0391076	1.40774
	Angpt1	ENSMUSG00000073530	-2.58381	0.0247074	1.60717			Abi3bp	ENSMUSG00000026614	0.399756	0.0405841	1.39164
	Pappa2	ENSMUSG00000037185	-3.24567	0.0248121	1.60534			Slc30a10	ENSMUSG00000000085	0.298085	0.0411287	1.38586
	Krt80	ENSMUSG00000035033	-2.7666	0.0248121	1.60534			Scmh1	ENSMUSG00000049092	0.287611	0.0415459	1.38147
	Tbr1	ENSMUSG00000049521	-0.532649	0.0248121	1.60534			Gpr137c	ENSMUSG00000038910	0.331304	0.0424473	1.37215
	Cdc42ep1	ENSMUSG00000061451	-0.342819	0.0249333	1.60322			Plcl2	ENSMUSG00000021870	0.26656	0.0424966	1.37165
	Tmem151a	ENSMUSG00000022514	-0.612934	0.0249333	1.60322			Slmap	ENSMUSG00000032500	0.430617	0.0440517	1.35604
	Il1rap	ENSMUSG00000039911	-0.830721	0.0249961	1.60213			Dclk3	ENSMUSG00000052373	0.378853	0.0450389	1.34641
	Spsb1	ENSMUSG00000026888	-0.451458	0.0252679	1.59743			Mpp3	ENSMUSG00000040183	0.363564	0.0450389	1.34641
	Grb14	ENSMUSG00000040447	-0.578347	0.0253697	1.59568			Ankrd6	ENSMUSG00000060780	0.357368	0.0451405	1.34543
	Spns2	ENSMUSG00000061436	-0.474271	0.0258373	1.58775			Lrrtm1	ENSMUSG00000074505	0.506895	0.0455665	1.34135
	Hipk2	ENSMUSG00000062591	-0.490161	0.0258373	1.58775			Fat3	ENSMUSG00000029095	0.405211	0.0463335	1.3341
	Tubb4a	ENSMUSG00000008136	-0.658071	0.0268004	1.57186			Ablim2	ENSMUSG00000028174	0.968772	0.0465015	1.33253
	Fhl2	ENSMUSG00000042724	-0.43801	0.0273107	1.56367			Rpe65	ENSMUSG00000103442	0.914846	0.0468143	1.32962
	Map3k9	ENSMUSG00000032135	-0.689786	0.0289975	1.53764			Pcdha1	ENSMUSG00000036306	0.346106	0.0470404	1.32753
	Mcam	ENSMUSG00000006958	-0.749578	0.0291306	1.53565			Lzts1	ENSMUSG00000061762	0.48967	0.0475117	1.3232
	Chrd	ENSMUSG00000039982	-0.62407	0.0296307	1.52826			Tac1	ENSMUSG00000018417	0.43624	0.0480441	1.31836
	Dtx4	ENSMUSG00000026421	-0.525368	0.0297665	1.52627			Myo1b	ENSMUSG00000053199	0.391684	0.0484259	1.31492
	Csrp1	ENSMUSG00000039830	-0.676531	0.0301086	1.52131			Arhgap20	ENSMUSG00000033063	0.594071	0.0489716	1.31006
	Olig2	ENSMUSG00000039046	-0.344176	0.0303909	1.51726			Cntnap3	ENSMUSG00000038233	0.459216	0.0496288	1.30427
	Usp6nl	ENSMUSG00000030782	-0.6043	0.0315187	1.50143			Gask1a
	Tgfb1i1	ENSMUSG00000021097	-0.50457	0.0315941	1.50039
	Clmn	ENSMUSG00000023827	-0.49891	0.0320637	1.49399
	Agpat4	ENSMUSG00000049807	-0.504398	0.0320954	1.49356
	Arhgap23	ENSMUSG00000026141	-0.801281	0.0322145	1.49195
	Col19a1	ENSMUSG00000035441	-0.551744	0.0342204	1.46571
	Myo1d	ENSMUSG00000034751	-0.569329	0.0345143	1.462
	Mast4	ENSMUSG00000029860	-0.520793	0.0348027	1.45839
	Zyx	ENSMUSG00000021303	-0.450367	0.0353047	1.45217
	Gng4	ENSMUSG00000044847	-0.60375	0.0361441	1.44196
	Lsm11	ENSMUSG00000022307	-0.434371	0.0364677	1.43809
	Oxr1	ENSMUSG00000021743	-1.23175	0.0365818	1.43673
	Fezf2	ENSMUSG00000021959	-0.553173	0.0367209	1.43509
	Lats2	ENSMUSG00000020388	-0.44137	0.0368023	1.43413
	Pdlim4	ENSMUSG00000015090	-0.498115	0.038063	1.4195
	Ptgds	ENSMUSG00000041219	-0.532608	0.0382322	1.41757
	Arhgap11a	ENSMUSG00000022090	-0.622982	0.0385709	1.41374
	Pdlim2	ENSMUSG00000066687	-0.671481	0.038982	1.40914
	Zbtb16	ENSMUSG00000014601	-0.477662	0.0391999	1.40671
	Strip1	ENSMUSG00000013367	-0.335001	0.0392859	1.40576
	Iglon5	ENSMUSG00000037280	-0.55806	0.0395788	1.40254
	Galnt6	ENSMUSG00000041075	-0.541201	0.0398191	1.39991
	Fzd7	ENSMUSG00000023805	-0.692581	0.0403896	1.39373
	Synj2	ENSMUSG00000079657	-0.560279	0.0404382	1.39321
	Rab26	ENSMUSG00000033713	-0.501022	0.0405841	1.39164
	Foxn3	ENSMUSG00000074170	-0.695041	0.0409059	1.38821
	Plekhf1	ENSMUSG00000026748	-0.430359	0.0413751	1.38326
	Plxdc2	ENSMUSG00000073982	-0.549012	0.0413751	1.38326
	Rhog	ENSMUSG00000035189	-0.506902	0.0413842	1.38316
	Ano4	ENSMUSG00000053024	-0.486731	0.0415665	1.38126
	Cntn2	ENSMUSG00000025762	-0.445251	0.042018	1.37656
	Larp1b	ENSMUSG00000028630	-0.533548	0.0424063	1.37257
	Dyrk2	ENSMUSG00000033316	-1.18004	0.0424473	1.37215
	Galnt9	ENSMUSG00000021375	-0.466433	0.0432899	1.36361
	Kif13a	ENSMUSG00000038077	-0.637749	0.0435807	1.36071
	Kcna6	ENSMUSG00000024593	-0.441369	0.0436121	1.36039
	Megf10	ENSMUSG00000066705	-0.998505	0.0450389	1.34641
	Fxyd6	ENSMUSG00000054640	-0.872254	0.0450389	1.34641
	Slc8a1	ENSMUSG00000028778	-1.6759	0.0455574	1.34144
	Hcrtr1	ENSMUSG00000033595	-0.418204	0.0463335	1.3341
	Lgi3	ENSMUSG00000026826	-1.7039	0.0469126	1.32871
	Nr4a2	ENSMUSG00000028542	-0.393219	0.0471205	1.32679
	Slc6a9	ENSMUSG00000040260	-0.429318	0.0475117	1.3232
	Daam2	ENSMUSG00000063661	-2.0915	0.0475467	1.32288
	Krt73	ENSMUSG00000030774	-0.396268	0.0476993	1.32149
	Pak1	ENSMUSG00000022231	-0.714659	0.0480441	1.31836
	Sema5a	ENSMUSG00000021662	-0.519049	0.0480441	1.31836
	Arhgef28	ENSMUSG00000037242	-0.495208	0.0497464	1.30324
	Clic4	ENSMUSG00000025702	-0.389737	0.0498771	1.3021
	Marchf8
