# Supplementary material for: An RNA-targeting CRISPR–Cas13d system alleviates disease-related phenotypes in Huntington’s disease models
Source: Nat Neurosci. 2022 Dec 12;26(1):27–38. doi: 10.1038/s41593-022-01207-1 (PMC9829537; doi:10.1038/s41593-022-01207-1)
Supplement: Supplementary file 13 — Expression of mouse transcripts with five or more tandem CAG repeats in Cas13d/CAGEX-treated WT mice. [file 41593_2022_1207_MOESM13_ESM.xlsx]

## Sheet: Table 12
Mouse CAGEX Off-targets	Gene Symbol	Gene ID	log2FoldChange	padj	(-)log10(q-value)
	Atp8b2	ENSMUSG00000057715	-0.112854	0.721254	0.141912
	A830018L16Rik	ENSMUSG00000041779	0.170257	0.84256	0.0743992
	Tram2	ENSMUSG00000037509	-0.127035	0.63218	0.199159
	Arhgef4	ENSMUSG00000037503	-0.0935816	0.63218	0.199159
	Fam168b	ENSMUSG00000037138	-0.105773	0.841836	0.0747725
	Aff3	ENSMUSG00000057173	-1.0978	0.750961	0.124383
	Rfx8	ENSMUSG00000026103	0.115777	0.568688	0.245126
	Gls	ENSMUSG00000067336	-0.0440914	0.934865	0.0292513
	Bmpr2	ENSMUSG00000051344	-0.0482473	0.796758	0.0986738
	Plekhm3	ENSMUSG00000026207	-0.119386	0.759617	0.119405
	Speg	ENSMUSG00000055980	-0.241534	0.709134	0.149272
	Irs1	ENSMUSG00000036766	-0.216556	0.491958	0.308072
	Dner	ENSMUSG00000048000	-0.0267379	0.930526	0.0312715
	Gigyf2	ENSMUSG00000062310	0.513456	0.903643	0.0440029
	Glrp1	ENSMUSG00000044340	0.0985029	0.842175	0.0745978
	Phlpp1	ENSMUSG00000042066	-0.0666408	0.728498	0.137572
	Tmcc2	ENSMUSG00000070643	-0.09868	0.797478	0.0982814
	Sox13	ENSMUSG00000004110	0.168645	0.596177	0.224625
	Cacna1e	ENSMUSG00000040225	0.0577463	0.87525	0.057868
	Prrc2c	ENSMUSG00000040723	-0.109091	0.833336	0.0791801
	Rcsd1	ENSMUSG00000028354	-0.0582837	0.869863	0.0605491
	Fmn2	ENSMUSG00000019699	0.0501913	0.887901	0.0516354
	Akt3	ENSMUSG00000038855	-0.0902014	0.869863	0.0605491
	Itpkb	ENSMUSG00000026514	-0.603528	0.218451	0.660646
	Cnih3	ENSMUSG00000054074	-0.0355943	0.956259	0.0194244
	Skida1	ENSMUSG00000036281	0.317838	0.455412	0.341596
	Snapc4	ENSMUSG00000026812	0.0546638	0.872618	0.059176
	Tsc1	ENSMUSG00000089762	-0.449445	0.07496	1.12517
	Ier5l	ENSMUSG00000039262	-0.098868	0.685299	0.16412
	Prrc2b	ENSMUSG00000039205	0.13621	0.613107	0.212464
	Ciz1	ENSMUSG00000026761	0.418276	0.0368388	1.43369
	Orc4	ENSMUSG00000027109	0.057819	0.84256	0.0743992
	Sp3	ENSMUSG00000048388	-0.0796677	0.743912	0.128479
	Fam171b	ENSMUSG00000027080	-0.0781754	0.784352	0.105489
	Med19	ENSMUSG00000027074	-0.282474	0.85751	0.0667608
	Slc43a3	ENSMUSG00000058318	0.1109	0.759672	0.119374
	Phf21a	ENSMUSG00000068373	-0.0629277	0.888408	0.0513874
	D430041D05Rik	ENSMUSG00000027330	0.477821	0.407221	0.39017
	Cdc25b	ENSMUSG00000061411	-0.286477	0.451755	0.345097
	Nol4l	ENSMUSG00000038369	-0.00370448	0.991711	0.00361478
	Ncoa6	ENSMUSG00000039834	0.157678	0.552494	0.257672
	Zfp335	ENSMUSG00000039671	0.13206	0.442983	0.353613
	Zmynd8	ENSMUSG00000040209	0.014361	0.964976	0.0154836
	Zfp704	ENSMUSG00000061143	-0.116638	0.733921	0.134351
	Maml3	ENSMUSG00000027751	0.492352	0.0753376	1.12299
	Supt20	ENSMUSG00000027803	-0.242799	0.358563	0.445434
	Wwtr1	ENSMUSG00000056476	0.144086	0.697084	0.156715
	Med12l	ENSMUSG00000036334	0.262293	0.568688	0.245126
	Igsf10	ENSMUSG00000027777	-0.0947011	0.902327	0.0446359
	Schip1	ENSMUSG00000061175	-0.0267872	0.940195	0.026782
	Fnip2	ENSMUSG00000027955	0.0461736	0.926237	0.0332778
	Gask1b	ENSMUSG00000004892	0.00706017	0.989226	0.00470446
	Bcan	ENSMUSG00000000794	0.0036031	0.993537	0.00281603
	Kcnn3	ENSMUSG00000042404	-0.00889686	0.984443	0.0068094
	Dennd4b	ENSMUSG00000001017	0.0180634	0.946977	0.0236607
	Chtop	ENSMUSG00000028137	0.175158	0.61752	0.209349
	Celf3	ENSMUSG00000038712	0.0675688	0.867983	0.0614887
	Mindy1	ENSMUSG00000015522	0.148075	0.635334	0.196998
	Arnt	ENSMUSG00000028089	0.262973	0.327074	0.485354
	Chd1l	ENSMUSG00000033502	0.0039267	0.99605	0.00171865
	Cdc14a	ENSMUSG00000001052	0.0522489	0.820156	0.0861034
	Sec24b	ENSMUSG00000040943	0.162144	0.426265	0.37032
	Tet2	ENSMUSG00000036745	0.11408	0.714444	0.146032
	Ttll7	ENSMUSG00000039037	0.329787	0.458666	0.338503
	St6galnac5	ENSMUSG00000005493	0.39368	0.926237	0.0332778
	Msh4	ENSMUSG00000095139	-0.130958	0.807695	0.0927525
	Pou3f2	ENSMUSG00000035969	-0.0677399	0.788566	0.103162
	Rusc2	ENSMUSG00000028496	0.0855145	0.646373	0.189517
	Mllt3	ENSMUSG00000052684	-0.141438	0.866718	0.062122
	Jun	ENSMUSG00000028514	0.0134478	0.968568	0.0138699
	Usp24	ENSMUSG00000032998	-0.01651	0.966539	0.0147806
	Foxj3	ENSMUSG00000028820	0.24095	0.564456	0.24837
	Sfpq	ENSMUSG00000007880	-0.113858	0.50663	0.295309
	Arid1a	ENSMUSG00000040761	-0.00245282	0.993537	0.00281603
	Spen	ENSMUSG00000006219	-0.0881974	0.934236	0.0295436
	Fblim1	ENSMUSG00000029026	-0.0727133	0.971992	0.0123373
	Trp73	ENSMUSG00000028962	-0.165143	0.701118	0.154209
	Slc4a2	ENSMUSG00000038056	0.14622	0.539126	0.26831
	Kmt2c	ENSMUSG00000002221	0.00134266	0.995374	0.0020138
	Paxip1	ENSMUSG00000048271	0.403918	0.0948096	1.02315
	Rbm33	ENSMUSG00000029190	0.0224194	0.952969	0.0209214
	D5Ertd579e	ENSMUSG00000015879	0.342305	0.409494	0.387752
	Fam184b	ENSMUSG00000029189	-0.464185	0.168858	0.772479
	Sel1l3	ENSMUSG00000029238	0.0281461	0.935811	0.0288118
	Clock	ENSMUSG00000036435	0.142135	0.525334	0.279565
	Exoc1	ENSMUSG00000055204	0.00103291	0.996889	0.00135316
	Ankrd17	ENSMUSG00000034826	-0.104733	0.8346	0.0785215
	Nup54	ENSMUSG00000000568	0.122629	0.558234	0.253184
	Hnrnpd	ENSMUSG00000029328	0.424834	0.0865873	1.06255
	Hnrnpdl	ENSMUSG00000029313	0.203744	0.509875	0.292536
	Aff1	ENSMUSG00000053268	-0.815364	0.769959	0.113533
	Dspp	ENSMUSG00000029279	0.13126	0.63093	0.200019
	Brdt	ENSMUSG00000056531	0.106053	0.93357	0.0298529
	Ccdc18	ENSMUSG00000013495	-0.00202762	0.995929	0.00177155
	Tmem175	ENSMUSG00000029505	-0.0577764	0.780015	0.107897
	Ep400	ENSMUSG00000070576	-0.13517	0.687215	0.162907
	Mn1	ENSMUSG00000041890	0.0888974	0.648587	0.188032
	Git2	ENSMUSG00000063919	-0.182432	0.60437	0.218697
	Srrm4	ENSMUSG00000061578	0.0541403	0.896361	0.0475172
	Ksr2	ENSMUSG00000042605	0.0318545	0.919398	0.0364963
	Atxn2	ENSMUSG00000038384	0.0250708	0.934865	0.0292513
	Setd1b	ENSMUSG00000038126	0.0486541	0.936695	0.0284019
	Mphosph9	ENSMUSG00000049327	0.0271776	0.938245	0.0276839
	Kmt5a	ENSMUSG00000029478	-0.00300694	0.990449	0.00416774
	Ncor2	ENSMUSG00000019179	-0.150185	0.515969	0.287376
	Mdh2	ENSMUSG00000029714	0.108059	0.799888	0.096971
	Gigyf1	ENSMUSG00000029726	-0.0355156	0.917477	0.0374048
	Mepce	ENSMUSG00000039477	-0.14761	0.411996	0.385107
	Tnrc18	ENSMUSG00000093910	-0.163235	0.919796	0.0363087
	Zfp853	ENSMUSG00000029625	-0.022492	0.978765	0.00932142
	Cpsf4	ENSMUSG00000029635	0.0303045	0.962218	0.0167267
	Cdk8	ENSMUSG00000029754	-0.0884847	0.886728	0.0522095
	Dlx6	ENSMUSG00000029563	-0.0287958	0.970464	0.0130207
	Foxp2	ENSMUSG00000007655	-0.287733	0.557792	0.253528
	Cav1	ENSMUSG00000029676	0.164339	0.466526	0.331124
	Pot1a	ENSMUSG00000005225	0.0442657	0.903643	0.0440029
	Plekha8	ENSMUSG00000055850	0.00337138	0.993286	0.00292575
	Rnf181	ENSMUSG00000057230	-0.00595576	0.982608	0.00761982
	Aak1	ENSMUSG00000000811	-0.0962383	0.910179	0.0408731
	Txnrd3	ENSMUSG00000030067	0.0605141	0.935811	0.0288118
	Foxp1	ENSMUSG00000030257	-0.0774805	0.712646	0.147126
	Srgap3	ENSMUSG00000001632	-0.0305554	0.916694	0.0377757
	Brpf1	ENSMUSG00000040669	0.162487	0.564359	0.248445
	Phc1	ENSMUSG00000038346	0.142377	0.714651	0.145906
	Zfp384	ENSMUSG00000035545	1.03796	0.0405202	1.39233
	Leng8	ENSMUSG00000063535	-0.0894902	0.940141	0.0268071
	Zfp773	ENSMUSG00000074358	0.170439	0.694644	0.158238
	Ccdc61	ENSMUSG00000060621	0.103761	0.958477	0.0184184
	Nkpd1	ENSMUSG00000058709	-0.105921	0.63218	0.199159
	Egln2	ENSMUSG00000003444	-0.257521	0.424651	0.371968
	Med29	ENSMUSG00000037020	-0.0661289	0.96276	0.0164818
	Wdr62	ENSMUSG00000058975	-0.10163	0.806084	0.0936198
	Kcnc1	ENSMUSG00000052512	0.0118259	0.980719	0.00845521
	Nav2	ENSMUSG00000030498	0.177105	0.728498	0.137572
	Gas2	ENSMUSG00000033676	-0.0855188	0.819572	0.0864129
	Gabrb3	ENSMUSG00000030557	0.0751723	0.830997	0.0804004
	Mef2a	ENSMUSG00000030551	0.0105058	0.993077	0.0030172
	Nr2f2	ENSMUSG00000042797	-0.285112	0.583108	0.234251
	Aqp11	ENSMUSG00000044465	-0.0611284	0.794014	0.100172
	Fhip1b	ENSMUSG00000059263	0.0670038	0.677501	0.16909
	Usp47	ENSMUSG00000052707	0.126891	0.616699	0.209927
	Tnrc6a	ENSMUSG00000030766	0.30926	0.465095	0.332459
	Arhgap17	ENSMUSG00000042308	0.160116	0.478892	0.319763
	Setd1a	ENSMUSG00000030849	0.0561045	0.953977	0.0204619
	Fgfr2	ENSMUSG00000030956	0.0432374	0.930526	0.0312715
	Fam53b	ENSMUSG00000037887	-0.148032	0.650391	0.186825
	Dusp8	ENSMUSG00000079157	-0.368323	0.364572	0.438216
	Nalf1	ENSMUSG00000031540	0.0655127	0.813119	0.0898459
	Kat6a	ENSMUSG00000015994	-0.095581	0.650399	0.18682
	Fnta	ENSMUSG00000031487	-0.198038	0.577032	0.2388
	Brf2	ENSMUSG00000031523	-0.194636	0.443685	0.352926
	Dlc1	ENSMUSG00000063049	-0.20613	0.218756	0.66004
	Ing2	ENSMUSG00000052488	-0.0529058	0.84256	0.0743992
	Cherp	ENSMUSG00000048148	-0.174563	0.594745	0.22567
	Nwd1	ENSMUSG00000043668	-0.19619	0.72883	0.137374
	Tox3	ENSMUSG00000014859	0.027628	0.946423	0.0239147
	E2f4	ENSMUSG00000036442	-0.363685	0.00426825	2.36975
	Thap11	ENSMUSG00000036270	0.00241099	0.99487	0.00223365
	Edc4	ENSMUSG00000003847	0.048025	0.872618	0.059176
	Nfat5	ENSMUSG00000038872	-0.095145	0.878805	0.0561075
	Zfhx3	ENSMUSG00000003316	-0.113707	0.564359	0.248445
	Glg1	ENSMUSG00000049482	0.137273	0.778038	0.108999
	Ctu2	ENSMUSG00000043051	0.79343	0.358563	0.445434
	Disc1	ENSMUSG00000025898	0.161076	0.61796	0.20904
	Cwf19l2	ENSMUSG00000031925	-0.0384723	0.930153	0.0314456
	Maml2	ENSMUSG00000013076	-0.0405176	0.845496	0.0728885
	Amotl1	ENSMUSG00000032041	0.0766601	0.926669	0.0330752
	Tirap	ENSMUSG00000032125	-0.124576	0.854337	0.0683706
	Robo4	ENSMUSG00000034135	-0.0835644	0.714444	0.146032
	Sik3	ENSMUSG00000056617	-0.127677	0.980882	0.00838333
	4931429L15Rik	ENSMUSG00000004661	0.11627	0.861427	0.0647817
	Arid3b	ENSMUSG00000041064	0.476106	0.641675	0.192685
	Pif1	ENSMUSG00000040524	0.0638717	0.790027	0.102358
	Zfp609	ENSMUSG00000041361	-0.384709	0.869092	0.0609342
	Myzap	ENSMUSG00000033577	0.0451578	0.937946	0.0278222
	Myo6	ENSMUSG00000020258	-0.0864418	0.916384	0.0379224
	Glyctk	ENSMUSG00000006673	0.00697516	0.984566	0.0067552
	Qrich1	ENSMUSG00000032481	0.0728567	0.667125	0.175793
	Smarcc1	ENSMUSG00000032440	-0.278001	0.24026	0.619319
	Tgfbr2	ENSMUSG00000075327	-0.0151688	0.977585	0.00984552
	Zbtb2	ENSMUSG00000019990	-0.0123571	0.983929	0.00703636
	Pde7b	ENSMUSG00000019978	0.145634	0.323615	0.489972
	Epb41l2	ENSMUSG00000020092	0.069015	0.867656	0.0616523
	Pald1	ENSMUSG00000035835	0.161657	0.729819	0.136785
	Plppr3	ENSMUSG00000062075	0.109001	0.714651	0.145906
	Lmnb2	ENSMUSG00000054708	0.417833	0.346358	0.460475
	Ankrd24	ENSMUSG00000034453	-0.0301043	0.939266	0.0272113
	Polr3b	ENSMUSG00000020205	-0.338766	0.175977	0.754544
	Phlda1	ENSMUSG00000034163	0.370777	0.113402	0.945381
	Zfc3h1	ENSMUSG00000020184	0.0471463	0.878617	0.0562003
	Mdm2	ENSMUSG00000048661	0.127954	0.605567	0.217838
	Lemd3	ENSMUSG00000025404	-0.177272	0.128287	0.891818
	R3hdm2	ENSMUSG00000025369	0.00577726	0.982608	0.00761982
	Smarcc2	ENSMUSG00000020439	0.245024	0.641531	0.192782
	Smtn	ENSMUSG00000002129	-0.0567207	0.843097	0.0741224
	Sf3a1	ENSMUSG00000069899	0.204223	0.663764	0.177986
	Gm12166	ENSMUSG00000050567	-0.0356679	0.942152	0.0258788
	Maml1	ENSMUSG00000020361	-0.1824	0.237454	0.62442
	Hspa4	ENSMUSG00000018239	-0.104359	0.824872	0.0836133
	Zcchc10	ENSMUSG00000061650	-0.081834	0.728335	0.137669
	Med9	ENSMUSG00000018501	-0.0466755	0.774717	0.110857
	Ncor1	ENSMUSG00000047821	-0.354358	0.709368	0.149128
	Trim16	ENSMUSG00000020542	1.06742	0.565586	0.247501
	Myocd	ENSMUSG00000018474	-0.0796125	0.64622	0.189619
	Chd3	ENSMUSG00000018476	0.0562702	0.887657	0.0517549
	Kdm6b	ENSMUSG00000000317	-0.585861	0.608581	0.215682
	Bcl6b	ENSMUSG00000020827	-0.0191768	0.9603	0.0175929
	Mink1	ENSMUSG00000000751	-0.0161923	0.962646	0.0165335
	Rpa1	ENSMUSG00000017631	-0.134931	0.0863426	1.06377
	Abr	ENSMUSG00000046275	0.256075	0.939503	0.0271019
	Trarg1	ENSMUSG00000037857	0.0213554	0.958477	0.0184184
	Nufip2	ENSMUSG00000018377	-0.0144979	0.978765	0.00932142
	Vezf1	ENSMUSG00000020541	0.0223633	0.958477	0.0184184
	Tom1l1	ENSMUSG00000037573	-0.124833	0.563422	0.249166
	Tob1	ENSMUSG00000038485	-0.044202	0.843097	0.0741224
	Socs7	ENSMUSG00000052915	-0.138986	0.217229	0.663081
	Msl1	ENSMUSG00000051617	-0.00711398	0.992566	0.00324069
	Krt9	ENSMUSG00000017830	-0.15492	0.892935	0.0491803
	Dhx58	ENSMUSG00000008855	-0.146015	0.453675	0.343255
	Hdac5	ENSMUSG00000020923	-0.144234	0.280987	0.551314
	Ubtf	ENSMUSG00000053580	-0.131144	0.47854	0.320082
	Tanc2	ENSMUSG00000041629	-0.0555967	0.827106	0.0824389
	Fam104a	ENSMUSG00000050628	-0.0915198	0.902929	0.0443466
	Ubald2	ENSMUSG00000025372	-0.0402282	0.929277	0.0318546
	Baiap2	ENSMUSG00000039741	-0.138688	0.447902	0.348817
	Bahcc1	ENSMUSG00000020594	-0.110751	0.462028	0.335331
	Pum2	ENSMUSG00000020641	0.0887522	0.916384	0.0379224
	Rsad2	ENSMUSG00000004698	-0.0321168	0.935811	0.0288118
	Hdac9	ENSMUSG00000021047	0.031307	0.939029	0.0273209
	Nova1	ENSMUSG00000020950	0.0512791	0.879154	0.0559351
	Foxg1	ENSMUSG00000033373	-0.10622	0.619556	0.207919
	Fntb	ENSMUSG00000062961	-0.246635	0.216597	0.664347
	Ccdc177	ENSMUSG00000021244	0.0852143	0.709912	0.148795
	Ylpm1	ENSMUSG00000021255	-0.0782098	0.975176	0.0109168
	Esrrb	ENSMUSG00000021189	0.280001	0.237791	0.623804
	Atxn3	ENSMUSG00000021194	-0.295159	0.172303	0.763708
	Chga	ENSMUSG00000094910	-0.104681	0.875058	0.0579632
	D430019H16Rik	ENSMUSG00000021281	0.0825661	0.960463	0.0175192
	Tnfaip2	ENSMUSG00000095105	-0.729077	0.783103	0.106181
	Edaradd	ENSMUSG00000021306	-0.0539731	0.911062	0.0404521
	Gpr137b	ENSMUSG00000041297	-0.011758	0.971977	0.012344
	Cdk13	ENSMUSG00000041112	-0.0605865	0.626776	0.202888
	Elmo1	ENSMUSG00000036376	-0.131083	0.626216	0.203276
	Abt1	ENSMUSG00000006711	0.0433079	0.927121	0.0328637
	D130043K22Rik	ENSMUSG00000050295	0.0242542	0.984566	0.0067552
	Foxc1	ENSMUSG00000039004	-0.238187	0.54094	0.266851
	Bmp6	ENSMUSG00000035139	0.0667399	0.828766	0.081568
	Secisbp2	ENSMUSG00000021476	-0.0497629	0.790027	0.102358
	Habp4	ENSMUSG00000051098	-0.0469376	0.937865	0.0278596
	Mblac2	ENSMUSG00000021730	-0.370585	0.374354	0.426717
	Hcn1	ENSMUSG00000021738	0.179807	0.726499	0.138765
	Atxn7	ENSMUSG00000034235	0.277397	0.344827	0.462398
	Usp54	ENSMUSG00000037824	0.113421	0.873886	0.0585451
	Tspan14	ENSMUSG00000021848	-0.695572	0.717885	0.143945
	Otx2	ENSMUSG00000036282	-0.0145026	0.981178	0.00825232
	Naa30	ENSMUSG00000022110	-0.025328	0.951764	0.0214706
	Sucla2	ENSMUSG00000022010	-0.0818648	0.717134	0.1444
	Tsc22d1	ENSMUSG00000055639	0.135682	0.857945	0.0665408
	Dach1	ENSMUSG00000048349	1.02738	0.806337	0.0934832
	Pou4f1	ENSMUSG00000022201	-0.123475	0.487515	0.312012
	Zfr	ENSMUSG00000039168	0.0160997	0.982608	0.00761982
	Dap	ENSMUSG00000060429	-0.0468996	0.961351	0.017118
	Sntb1	ENSMUSG00000015002	-0.331031	0.509953	0.29247
	Efr3a	ENSMUSG00000047921	-0.120529	0.657015	0.182425
	Trappc9	ENSMUSG00000047888	0.0578156	0.849421	0.0708772
	Tnrc6b	ENSMUSG00000042292	0.0223754	0.971335	0.0126312
	Mrtfa	ENSMUSG00000055024	0.0653709	0.796635	0.0987404
	Ep300	ENSMUSG00000022476	-0.0784771	0.807757	0.0927192
	Polr3h	ENSMUSG00000041852	0.0991955	0.821358	0.0854677
	Tcf20	ENSMUSG00000033237	0.00355815	0.990449	0.00416774
	Arid2	ENSMUSG00000048154	0.121261	0.769914	0.113558
	Kmt2d	ENSMUSG00000037579	-0.0643953	0.897488	0.0469714
	Kcnh3	ENSMUSG00000049382	-1.43735	0.400119	0.397811
	Krt8	ENSMUSG00000022521	-0.0403774	0.869531	0.060715
	Crebbp	ENSMUSG00000022710	0.063679	0.693754	0.158795
	Usp7	ENSMUSG00000022498	0.0496915	0.900497	0.0455178
	Txndc11	ENSMUSG00000062203	0.0321665	0.902697	0.0444581
	Gspt1	ENSMUSG00000012114	-0.0615563	0.788578	0.103155
	Med15	ENSMUSG00000022510	-0.289395	0.854758	0.0681569
	Trp63	ENSMUSG00000022983	0.114183	0.714444	0.146032
	Scaf4	ENSMUSG00000046160	0.0971604	0.872923	0.059024
	Olig1	ENSMUSG00000046962	0.0190274	0.964169	0.0158467
	Zbtb21	ENSMUSG00000069729	-0.132516	0.388827	0.410243
	Arid1b	ENSMUSG00000073468	0.568812	0.0803634	1.09494
	Sft2d1	ENSMUSG00000024142	-0.0334716	0.941795	0.0260438
	Mlst8	ENSMUSG00000063239	-0.0764611	0.892935	0.0491803
	Grm4	ENSMUSG00000039512	0.00623267	0.989542	0.00456571
	Uhrf1bp1	ENSMUSG00000024014	-0.505381	0.344827	0.462398
	Pim1	ENSMUSG00000024002	-0.0787036	0.736957	0.132558
	Brd4	ENSMUSG00000057246	0.889566	0.0546233	1.26262
	BC051142	ENSMUSG00000024393	-0.101646	0.568322	0.245405
	Prrc2a	ENSMUSG00000034595	-0.115256	0.859692	0.065657
	Ppp1r18	ENSMUSG00000039153	0.0222585	0.980719	0.00845521
	Runx2	ENSMUSG00000023990	0.20317	0.642875	0.191873
	Tfeb	ENSMUSG00000023991	-0.233493	0.213357	0.670893
	Foxp4	ENSMUSG00000023994	-0.0343955	0.939024	0.0273232
	Nfya	ENSMUSG00000023923	0.0295901	0.940302	0.0267327
	Tbc1d5	ENSMUSG00000023927	-0.588891	0.00814334	2.0892
	Satb1	ENSMUSG00000024052	0.0396128	0.877803	0.0566029
	Lpin2	ENSMUSG00000044375	-0.972344	0.687731	0.162582
	Pcare	ENSMUSG00000024073	0.0756787	0.733921	0.134351
	Birc6	ENSMUSG00000005371	0.0463973	0.906707	0.0425332
	Fbxo11	ENSMUSG00000040957	-0.0222014	0.961351	0.017118
	Cables1	ENSMUSG00000042514	0.401493	0.762064	0.118008
	Klhl14	ENSMUSG00000073599	-0.0804021	0.933754	0.0297677
	Ecscr	ENSMUSG00000060275	-0.0402807	0.935811	0.0288118
	Nrg2	ENSMUSG00000024483	0.111748	0.728127	0.137793
	Ankhd1	ENSMUSG00000024431	-0.0964	0.753075	0.123162
	Nr3c1	ENSMUSG00000024593	0.081744	0.875058	0.0579632
	Megf10	ENSMUSG00000024610	-1.60946	0.000264401	3.57774
	Cd74	ENSMUSG00000033871	-0.0625858	0.933754	0.0297677
	Ppargc1b	ENSMUSG00000042211	-0.0498542	0.806084	0.0936198
	Fbxo38	ENSMUSG00000024560	0.114418	0.558234	0.253184
	Cxxc1	ENSMUSG00000096370	0.176296	0.867656	0.0616523
	Gm21992	ENSMUSG00000094936	0.489291	0.389913	0.409032
	Rbm4	ENSMUSG00000024949	0.065284	0.827953	0.0819941
	Sf1	ENSMUSG00000024921	-0.0493615	0.811314	0.0908111
	Smarca2	ENSMUSG00000039652	0.00624831	0.987754	0.00535106
	Cpeb3	ENSMUSG00000025013	1.06488	0.134023	0.872821
	Tll2	ENSMUSG00000055491	-0.0105159	0.982195	0.00780247
	Pprc1	ENSMUSG00000015176	-0.0973764	0.551772	0.25824
	Nolc1	ENSMUSG00000068270	-0.295495	0.595766	0.224924
	Shroom4	ENSMUSG00000039382	0.199337	0.416578	0.380303
	Wdr45	ENSMUSG00000031174	0.37759	0.264129	0.578184
	Rpgr	ENSMUSG00000031093	0.184066	0.621526	0.206541
	Dock11	ENSMUSG00000031095	-0.04762	0.934597	0.0293756
	Cul4b	ENSMUSG00000059401	-0.100159	0.661074	0.17975
	Mamld1	ENSMUSG00000031391	-0.0733628	0.869605	0.0606778
	L1cam	ENSMUSG00000031386	-0.0777535	0.501438	0.299783
	Hcfc1	ENSMUSG00000032750	0.101137	0.904102	0.0437824
	Gab3	ENSMUSG00000079487	0.287994	0.340101	0.468392
	Med12	ENSMUSG00000031311	0.00225505	0.993537	0.00281603
	Nono	ENSMUSG00000045010	0.959965	0.608531	0.215717
	Gm4779	ENSMUSG00000031229	0.0904279	0.788566	0.103162
	Atrx	ENSMUSG00000055733	0.0551312	0.920061	0.0361833
	Nap1l3	ENSMUSG00000042425	-0.138681	0.694311	0.158446
	Frmpd3	ENSMUSG00000054667	1.21729	0.38865	0.410441
	Irs4	ENSMUSG00000067276	-0.188518	0.926237	0.0332778
	Capn6	ENSMUSG00000041718	-0.0324848	0.971729	0.0124549
	Alg13	ENSMUSG00000025262	0.0182473	0.936024	0.0287129
	Fam120c	ENSMUSG00000040990	0.0261305	0.940113	0.0268198
	Sh3kbp1	ENSMUSG00000031357	-0.00680198	0.987754	0.00535106
	Syap1	ENSMUSG00000025742	-0.0253411	0.957628	0.0188032
