# Supplementary material for: An RNA-targeting CRISPR–Cas13d system alleviates disease-related phenotypes in Huntington’s disease models
Source: Nat Neurosci. 2022 Dec 12;26(1):27–38. doi: 10.1038/s41593-022-01207-1 (PMC9829537; doi:10.1038/s41593-022-01207-1)
Supplement: Source Data Fig. 1 — Statistical source data. [file 41593_2022_1207_MOESM14_ESM.xlsx]

## Sheet: Figure 1
Figure 1f
% CAG105 Knockdown
NR Control	CAG105	CAG105+ Cas13d/NT	CAG105 + Cas13d/CAGEX
0	0	1	97
0	0	5	93
0	0	3	82
Figure 1h
% CUG105 Knockdown
NR Control	CUG105	CUG105+ Cas13d/NT	CUG105 + Cas13d/CAGEX
0	0	0	0
0	0	0	1
0	0	0	0
