# Supplementary material for: An RNA-targeting CRISPR–Cas13d system alleviates disease-related phenotypes in Huntington’s disease models
Source: Nat Neurosci. 2022 Dec 12;26(1):27–38. doi: 10.1038/s41593-022-01207-1 (PMC9829537; doi:10.1038/s41593-022-01207-1)
Supplement: Source Data Fig. 2 — Statistical source data. [file 41593_2022_1207_MOESM16_ESM.xlsx]

## Sheet: Figure 2
Figure 2d
% CAGEX Knockdown
(Normalized to Corresponding Cas13d/NT)
HD 66 Cas13d/CAGEX			HD 77 Cas13d/CAGEX			HD 109 Cas13d/CAGEX
89	84	84	70	82	75	61	61	65
Figure 2e
% mHTT Aggregate Positive Cells
HD 66 Cas13d/NT				HD 77 Cas13d/NT				HD 109 Cas13d/NT				HD 66 Cas13d/CAGEX				HD 77 Cas13d/CAGEX				HD 109 Cas13d/CAGEX
60	63	58	72	74	72	72	61	96	81	82	73	39	35	34	31	40	37	36	36	38	39	51	53
Figure 2h
GM04723 Fibroblasts
Normalized Expression
(% of Total Htt)
	Total HTT					CAG15					CAG67
Cas13d/NT	100	100	100	100	100	48	54	58	54	50	52	46	48	46	50
Cas13d/CAGEX	100	100	100	100	100	90	81	80	83	87	10	19	20	17	13
Figure 2i
GM02151 Fibroblasts
Normalized Expression
(% of Total Htt )
	Total HTT					CAG18					CAG46
Cas13d/NT	100	100	100	100	100	48	54	58	54	50	52	46	48	46	50
Cas13d/CAGEX	100	100	100	100	100	90	81	80	83	87	10	19	20	17	13
