# Supplementary material for: An RNA-targeting CRISPR–Cas13d system alleviates disease-related phenotypes in Huntington’s disease models
Source: Nat Neurosci. 2022 Dec 12;26(1):27–38. doi: 10.1038/s41593-022-01207-1 (PMC9829537; doi:10.1038/s41593-022-01207-1)
Supplement: Source Data Fig. 4 — Statistical source data. [file 41593_2022_1207_MOESM17_ESM.xlsx]

## Sheet: Figure 4
Figure 4b
Q175/+ Cohort - Traverse Time (s)
	Q175/+ UT										Q175/+ Cas13d/NT										Q175/+ Cas13d/CAGEX
4M	23	15.14	8.26	18	11.08	13.61	8	10.98	20.16	20.28	18	14.52	4.7	7.21	18.74	37	16.8	25.11	20.78	28.92	13	11.74	9.25	21	25.72	10	24	11	9.38	13.59
6M	9.14	14.34	16.07	5.57	5.74	16.86	11.69	8.28	10.67	29.5	20.5	10.52	12.07	7.87	22.83	18.89	26.66	32.16	11.84	21.67	10.8	9.01	10.34	11.68	8.29	16.62	19.63	14.45	12.98	20.34
8M	14.51	39.54	20.2	28.58	34.07	12.27	15.5	24.9	32.71	34.95	19.45	18.22	31.72	22.81	34.83	34.04	25.43	43.8	14.67	25.04	12.45	17.67	11.42	17.42	12.23	23.41	25.49	8.8	6.54	11.98
9M	32.08	38.56	27.89	23.51	44.3	27.46	34.78	31.14	31.01	22.23	32.78	21.54	34.37	21.5	52.32	26.56	44.76	41.42	35.8	28.61	16.68	16.38	8.42	21.9	26.4	26.36	20.58	17.54	8.42	26.61
10M	25.38	38.2	28.82	27.74	33.27	22.58	32.51	39.43	37.17	23.32	24.95	40.61	36.36	23.08	43.82	41.9	39.6	35.92	35.36	31.7	16.11	23.3	13.61	27.53	26.08	21.14	19.26	21.64	10.67	27.11
Figure 4b
WT Cohort - Traverse Time (s)
	WT UT										WT Cas13d/NT										WT Cas13d/CAGEX
4M	14.74	8.57	15.42	18.11	7.85	11.32	10.74	12.23	12.08	6.66	13.92	8.64	9.33	20.14	16.02	19	12.18	16.46	25	7.74	12.6	14.01	20.01	17.16	8.9	14.9	10.84	24.1	15.78	11.69
6M	10.77	16.01	13.7	14.36	12.14	14.67	11.33	19.57	13.87	10.2	16.81	23.4	20.94	12.35	8.33	14.02	13.17	22.45	15.25	7.36	8.49	19.92	13.75	15.71		11.79	9.36	13.5	12.48	20.44
8M	12.51	13.18	10.04	13.3	7.82	14.42	16.92	18.14	10.95	10.27	15.84	11.5	12.53	24.87	24.64	19.33	18.14	21.51	11.78	18.52	21.39	11.57	21.28	23.31		9.95	7.8	19.74	9.42	16.43
9M	18.56	19.95	8.62	8.74	9.14	18.91	12.66	12.98	9.77	11.8	12.94	17.78	14.26	20.14	16.02	8.71	11.84	25.2	13.72	9.54	22.54	19.84	16.98	11.55		21.49	17.52	14.75	13.45	21.17
10M	14.89	14.98	15.89	16.36	21.74	21.54	9.48	17.59	16.27		28.08	14.34	17.54	24.67	18.4	8.99	12.5	13.58	23.32	23.95	13.24	21.59	15.3	14.1		22.87	20.75	17.26	25.14	14.24
Figure 4d
Q175/+ Cohort - Body weight (g)
	Q175/+ UT										Q175/+ Cas13d/NT										Q175/+ Cas13d/CAGEX
2M	23.2	20.9	21.9	20.3	21.8	19.9	16.5	15.3	15.9	16.7	22.3	19.4	23	19.8	22.8	22.9	15.8	22.6	17.9	15.3	24.1	16.3	23.6	22	16.9	18	17.6	25.4	22.9	20.8
3M	23.7	23.9	25.9	24.4	24	22.2	19.7	18.2	19.2	18.6	22.5	20.6	25.6	22.3	23.6	24	18.2	25.3	17.7	15.9	25.7	17.9	24.6	24.6	25.5	19.2	19.2	26.6	23.5	23.6
4M	26.2	23	26.7	24.9	26.7	21.2	19.5	18.4	19.3	18.2	23.1	21.1	26.2	23.3	26.6	27.4	18.6	25.7	18.1	17.5	27.2	18.8	29.2	25.6	25	20.7	22	29.7	26.5	21.9
5M	26.8	26.2	26.7	25.1	27.5	23.3	19.5	18.3	19.4	19.6	25.9	22.6	26.4	22	27.9	28	20	26.8	18.3	19.2	26.9	18.6	30.1	26	23.8	20.8	23.5	30	27.3	24.6
6M	26.2	25.6	27.2	26.2	28.3	22	20.2	19.9	20.3	20.7	25.6	23.1	27.4	22.2	27.6	27.3	19.5	27.2	18.7	19.1	27	18.9	31.1	25.9	22.7	21.2	22.8	29.2	28	24.9
7M	27.6	26.2	28.2	26.9	28.9	23.8	19.7	19.5	19.5	21.4	27	22	27.1	25.6	28.3	28	20.7	28.7	19.4	19.4	27.7	19.8	29.8	27.3	22.6	23.7	24.2	30.4	28.5	24.9
8M	28.2	26.1	28.1	26.7	28.8	22.6	19.3	19.1	19.5	21.2	25.2	19.9	28.3	27.1	29.2	27.6	20.6	27.7	19.4	20.1	26.1	17.4	27.3	26.5	22	21.3	23.9	30.2	29.2	24.3
9M	28.1	25.6	28	27.6	28.9	23	20	19.9	20.2	21	26.1	23.5	27.7	22.2	27.6	27.9	19.8	27.3	19.8	19.5	27.6	19.6	29.8	26.8	22.4	21.7	23.7	30	29	24.9
10M	27.9	25.7	28.2	26.8	28.3	22.9	20.6	20.3	20.4	21.5	26.4	22.1	27.2	21.6	27.6	26.3	19.5	27.6	19.5	20	26.6	18.8	29.1	26.5	22.3	21.5	24.1	28.9	29	25.3
Figure 4e
WT Cohort - Body weight (g)
	WT UT										WT Cas13d/NT										WT Cas13d/CAGEX
2M	23.3	23	20.6	21.4	24.8	19.4	16.2	18.2	17.9	17.5	23.7	24.5	23.9	20.9	23.7	19.6	16.8	17	17.7	16.1	20.5	21.3	21.8	20.8	21.4	16.3	18.3	17.1	16.5	18.1
3M	25.7	25.2	25.9	23.3	27.3	20.7	18.4	19.8	20.7	19.5	23.8	25.9	25.8	22.9	25.6	20.5	19	18.5	19.5	17.9	24.7	23.2	22.8	23.3	24.3	19.6	20.5	18.3	17.5	19.2
4M	28.2	26.7	27.1	26.3	27.4	21.9	20.1	20.9	21	19.5	23.9	28.3	27.1	22.7	27.2	23.4	20.7	19.3	21.3	20.4	24.7	24.7	25	24.9	24.8	19.7	21.4	20.1	19.4	20.6
5M	29.2	27.5	28.9	26.1	29.8	21.5	21.1	21.8	21.7	20.1	28.5	29.5	28.8	25.7	29.1	23.3	23.3	20.9	21.9	21.3	25.3	26	27	26.5	26.1	20.6	22.6	20.3	19.9	22
6M	29.2	26.9	29.5	27.3	32.4	23.2	22	24	22.1	20.7	30.3	29.8	28.9	26	29.8	24.1	22.9	21.5	23.8	23.3	27.1	27.3	28.8	27.9	26.9	21.7	23.2	21.3	21
7M	30.2	28.5	31.6	28.5	33.8	22.6	22.4	24	23.5	22.1	32.8	31	29.6	28	31.8	22.5	22.2	22.3	22.8	23.8	28.9	28.3	28.9	29.3	27.7	22.8	23	21.8	20.8
8M	31.9	28.2	32.9	29.8	34.9	23.8	22.7	25.1	23.8	22.2	33	31.1	30.1	29	32.6	27.1	22.4	21.5	23.7	22.6	29.2	30.4	30.7	29.3	27.8	22.5	23.8	22.6	23.6
9M	31.5	29.9	35.2	31.5		25.8	24.2	26.4	25	22.6	35.1	32	30.9	30.2	34.3	26.4	23.6	22	24	23.5	29.6	30	30.5	30.4	29.7	23.4	25	22.8	22.9
10M	31.5	29.9	35.8	31.3		25	24.6	24.5	26.7	23.3	35.8	31.5	31	31.4	35.9	27.7	23.9	22.9	24.3	23.8	29.9	30.7	31.8	30	30	24.4	24.8	23.1	24.5
Figure 4g
Striatum volume(mm3)
WT Cas13d/NT	WT Cas13d/CAGex	Q175+ Cas13d/NT	Q175+ Cas13d/CAGex
17.6141	17.4227	15.4461	17.4824
17.6828	17.4754	16.7937	18.8062
17.7949	17.7586	16.8043	18.818
18.0227	17.8023	16.9789	19.0332
18.1414	17.9363	16.9898	16.8328
18.1512	18.0727	17.1129	16.6375
Figure 4h
Neocortex volume(mm3)
WT Cas13d/NT	WT Cas13d/CAGEX	Q175+ Cas13d/NT	Q175+ Cas13d/CAGEX
82.7625	81.9578	73.7414	82.491
83.2285	80.2231	78.6602	82.7125
82.3606	82.2012	77.5426	81.9566
82.6098	84.1762	78.1055	83.8297
85.0051	84.4566	77.4719	78.2844
84.852	80.3258	80.6879	77.6961
