# Supplementary material for: An RNA-targeting CRISPR–Cas13d system alleviates disease-related phenotypes in Huntington’s disease models
Source: Nat Neurosci. 2022 Dec 12;26(1):27–38. doi: 10.1038/s41593-022-01207-1 (PMC9829537; doi:10.1038/s41593-022-01207-1)
Supplement: Source Data Fig. 5 — Statistical source data. [file 41593_2022_1207_MOESM18_ESM.xlsx]

## Sheet: Figure 5
Figure 5c
mHTT aggragation in striatum
mHtt Aggregates (#/mm2)
Q175/+ Cas13d/NT	Q175/+ Cas13d/CAGEX
553.333	393.75
732.5	282.5
1041.67	340
464.167	205
Figure 5d
Normalized Expression
(% of WT/mutant Htt in Cas13d/NT Cohort)
	zQ175/+ Cas13d/NT				zQ175/+ Cas13d/CAGEX
Wildtype Htt	97	98	101	100	100	94	99	98
Mutant Htt	100	100	99	100	34	43	49	41
Figure 5g
mHTT/β-actin
Q175/+ Cas13d/NT	Q175/+ Cas13d/CAGEX
0.074461	0.030024
0.237691	0.011242
0.272037	0.056326
Figure 5h
wtHTT/β-actin
Q175/+ Cas13d/NT	Q175/+ Cas13d/CAGEX
0.266576	0.189732
0.204586	0.144332
0.19531	0.224042
Figure 5i
wtHTT/β-actin
WT Cas13d/NT	WT Cas13d/CAGEX
0.389809	0.386112
0.420604	0.361971
0.404537	0.399682
Figure 5j
HA/β-actin
WT Cas13d/NT	WT Cas13d/CAGEX
0.525762	0.553642
0.523625	0.464797
0.704323	0.50099
Figure 5k
HA/β-actin
Q175/+ Cas13d/NT	Q175/+ Cas13d/CAGEX
0.488408	0.47174
0.617739	0.384858
0.645092	0.483807
