# Supplementary material for: An RNA-targeting CRISPR–Cas13d system alleviates disease-related phenotypes in Huntington’s disease models
Source: Nat Neurosci. 2022 Dec 12;26(1):27–38. doi: 10.1038/s41593-022-01207-1 (PMC9829537; doi:10.1038/s41593-022-01207-1)
Supplement: Source Data Fig. 6 — Statistical source data. [file 41593_2022_1207_MOESM20_ESM.xlsx]

## Sheet: Figure 6
Figure 6g
NeuN Expression - % Normalized Expression (relative to WT-UT)
WT-UT			WT-VC/Cas13d			WT-CAGEX/Cas13d
100	100	100	100	109	98	101	102	105
Figure 6h
GFAP Expression - % Normalized Expression (relative to WT-UT)
WT-UT			WT-VC/Cas13d			WT-CAGEX/Cas13d
100	100	100	100	108	100	97	106	102
Figure 6i
IBA1 Expression - % Normalized Expression (relative to WT-UT)
WT-UT			WT-VC/Cas13d			WT-CAGEX/Cas13d
100	100	100	97	108	97	101	106	101
