# Supplementary material for: An RNA-targeting CRISPR–Cas13d system alleviates disease-related phenotypes in Huntington’s disease models
Source: Nat Neurosci. 2022 Dec 12;26(1):27–38. doi: 10.1038/s41593-022-01207-1 (PMC9829537; doi:10.1038/s41593-022-01207-1)
Supplement: Source Data Extended Data Fig. 1 — Statistical source data. [file 41593_2022_1207_MOESM21_ESM.xlsx]

## Sheet: Ex. Fig. 1
Extended Fig. 1 a - DARPP-32 (% Cells)
Hu Control 1	Hu Control 2	Hu Control 3
70	61	71
67	62	65
64	64	66
Extended Fig. 1 b CTIP2 (% Cells)
Hu Control 1	Hu Control 2	Hu Control 3
82	82	80
82	80	82
81	82	85
Extended Fig. 1 d
% Cas13d-HA Positive Neurons
Hu Control -1			Hu Control -2			Hu Control -3			Hu Control -1 - Cas13d/NT			Hu Control -2 -Cas13d/NT			Hu Control -3 - Cas13d/NT			Hu Control -1 -Cas13d/CAGEX			Hu Control -2 -Cas13d/CAGEX			Hu Control -3 - Cas13d/CAGEX
0	0	0	0	0	0	0	0	0	84	84	81	78	82	82	82	82	75	79	79	82	81	85	79	83	81	85
Extended Fig. 1 f
% Cas13d-HA Positive Neurons
HD 66			HD 77			HD 109			HD 66 - Cas13d/Lambda			HD 77 -Cas13d/NT			HD 109 -Cas13d/NT			HD 66 -Cas13d/CAGEX			HD 71 -Cas13d/CAGEX			HD 109 -Cas13d/CAGEX
0	1	0	0	0	0	0	0	0	82	84	81	78	80	85	82	82	81	79	91	82	83	83	83	82	80	81
