# Supplementary material for: An RNA-targeting CRISPR–Cas13d system alleviates disease-related phenotypes in Huntington’s disease models
Source: Nat Neurosci. 2022 Dec 12;26(1):27–38. doi: 10.1038/s41593-022-01207-1 (PMC9829537; doi:10.1038/s41593-022-01207-1)
Supplement: Source Data Extended Data Fig. 2 — Statistical source data. [file 41593_2022_1207_MOESM22_ESM.xlsx]

## Sheet: Ex. Fig. 2
Extended Fig. 2 b
HTT Expression (TPM)
Contrrol 1/ NT										Control 1 /CAGEX										Control 2 / NT										Control 2 /CAGEX										Contrrol 3/ NT
740	1200	1839								1119	1967	1508								1788	1153	2244								2809	2802	2233								1712	1860	1249
Extended Fig. 2 c
HTT Expression - Relative Expression (ΔCT)
Control 1/ NT	Control 1/ CAGEX	Control 2/ NT	Control 2/ CAGEX	Control 3/ NT	Control 3/ CAGEX
21	21	22	22	21	28
26	23	25	22	20	28
22	23	27	23	21	28
[truncated: 3 more columns]
