# Supplementary material for: An RNA-targeting CRISPR–Cas13d system alleviates disease-related phenotypes in Huntington’s disease models
Source: Nat Neurosci. 2022 Dec 12;26(1):27–38. doi: 10.1038/s41593-022-01207-1 (PMC9829537; doi:10.1038/s41593-022-01207-1)
Supplement: Source Data Extended Data Fig. 3 — Statistical source data. [file 41593_2022_1207_MOESM23_ESM.xlsx]

## Sheet: Sheet1
Extended Fig. 3d
3W-wild type HTT
NT gRNA	CAGex gRNA
0.347352	0.340466
0.34533	0.343897
0.336737	0.314025
0.33552	0.336394
