# Supplementary material for: An RNA-targeting CRISPR–Cas13d system alleviates disease-related phenotypes in Huntington’s disease models
Source: Nat Neurosci. 2022 Dec 12;26(1):27–38. doi: 10.1038/s41593-022-01207-1 (PMC9829537; doi:10.1038/s41593-022-01207-1)
Supplement: Source Data Extended Data Fig. 4 — Statistical source data. [file 41593_2022_1207_MOESM24_ESM.xlsx]

## Sheet: Ex. Fig. 4
Extended Fig. 2a
UT Body weight (g)
	WT										Q175+
2M	23.3	23	20.6	21.4	24.8	19.4	16.2	18.2	17.9	17.5	23.2	20.9	21.9	20.3	21.8	19.9	16.5	15.3	15.9	16.7
3M	25.7	25.2	25.9	23.3	27.3	20.7	18.4	19.8	20.7	19.5	23.7	23.9	25.9	24.4	24	22.2	19.7	18.2	19.2	18.6
4M	28.2	26.7	27.1	26.3	27.4	21.9	20.1	20.9	21	19.5	26.2	23	26.7	24.9	26.7	21.2	19.5	18.4	19.3	18.2
5M	29.2	27.5	28.9	26.1	29.8	21.5	21.1	21.8	21.7	20.1	26.8	26.2	26.7	25.1	27.5	23.3	19.5	18.3	19.4	19.6
6M	29.2	26.9	29.5	27.3	32.4	23.2	22	24	22.1	20.7	26.2	25.6	27.2	26.2	28.3	22	20.2	19.9	20.3	20.7
7M	30.2	28.5	31.6	28.5	33.8	22.6	22.4	24	23.5	22.1	27.6	26.2	28.2	26.9	28.9	23.8	19.7	19.5	19.5	21.4
8M	31.9	28.2	32.9	29.8	34.9	23.8	22.7	25.1	23.8	22.2	28.2	26.1	28.1	26.7	28.8	22.6	19.3	19.1	19.5	21.2
9M	31.5	29.9	35.2	31.5		25.8	24.2	26.4	25	22.6	28.1	25.6	28	27.6	28.9	23	20	19.9	20.2	21
10M	31.5	29.9	35.8	31.3		25	24.6	24.5	26.7	23.3	27.9	25.7	28.2	26.8	28.3	22.9	20.6	20.3	20.4	21.5
Extended Fig. 2b
Cas13d/NT Body weight (g)
	WT										Q175+
2M	23.7	24.5	23.9	20.9	23.7	19.6	16.8	17	17.7	16.1	22.3	19.4	23	19.8	22.8	22.9	15.8	22.6	17.9	15.3
3M	23.8	25.9	25.8	22.9	25.6	20.5	19	18.5	19.5	17.9	22.5	20.6	25.6	22.3	23.6	24	18.2	25.3	17.7	15.9
4M	23.9	28.3	27.1	22.7	27.2	23.4	20.7	19.3	21.3	20.4	23.1	21.1	26.2	23.3	26.6	27.4	18.6	25.7	18.1	17.5
5M	28.5	29.5	28.8	25.7	29.1	23.3	23.3	20.9	21.9	21.3	25.9	22.6	26.4	22	27.9	28	20	26.8	18.3	19.2
6M	30.3	29.8	28.9	26	29.8	24.1	22.9	21.5	23.8	23.3	25.6	23.1	27.4	22.2	27.6	27.3	19.5	27.2	18.7	19.1
7M	32.8	31	29.6	28	31.8	22.5	22.2	22.3	22.8	23.8	27	22	27.1	25.6	28.3	28	20.7	28.7	19.4	19.4
8M	33	31.1	30.1	29	32.6	27.1	22.4	21.5	23.7	22.6	25.2	19.9	28.3	27.1	29.2	27.6	20.6	27.7	19.4	20.1
9M	35.1	32	30.9	30.2	34.3	26.4	23.6	22	24	23.5	26.1	23.5	27.7	22.2	27.6	27.9	19.8	27.3	19.8	19.5
10M	35.8	31.5	31	31.4	35.9	27.7	23.9	22.9	24.3	23.8	26.4	22.1	27.2	21.6	27.6	26.3	19.5	27.6	19.5	20
Extended Fig. 2c
Cas13d/CAGEX Body weight (g)
	WT										Q175+
2M	20.5	21.3	21.8	20.8	21.4	16.3	18.3	17.1	16.5	18.1	24.1	16.3	23.6	22	16.9	18	17.6	25.4	22.9	20.8
3M	24.7	23.2	22.8	23.3	24.3	19.6	20.5	18.3	17.5	19.2	25.7	17.9	24.6	24.6	25.5	19.2	19.2	26.6	23.5	23.6
4M	24.7	24.7	25	24.9	24.8	19.7	21.4	20.1	19.4	20.6	27.2	18.8	29.2	25.6	25	20.7	22	29.7	26.5	21.9
5M	25.3	26	27	26.5	26.1	20.6	22.6	20.3	19.9	22	26.9	18.6	30.1	26	23.8	20.8	23.5	30	27.3	24.6
6M	27.1	27.3	28.8	27.9	26.9	21.7	23.2	21.3	21		27	18.9	31.1	25.9	22.7	21.2	22.8	29.2	28	24.9
7M	28.9	28.3	28.9	29.3	27.7	22.8	23	21.8	20.8		27.7	19.8	29.8	27.3	22.6	23.7	24.2	30.4	28.5	24.9
8M	29.2	30.4	30.7	29.3	27.8	22.5	23.8	22.6	23.6		26.1	17.4	27.3	26.5	22	21.3	23.9	30.2	29.2	24.3
9M	29.6	30	30.5	30.4	29.7	23.4	25	22.8	22.9		27.6	19.6	29.8	26.8	22.4	21.7	23.7	30	29	24.9
10M	29.9	30.7	31.8	30	30	24.4	24.8	23.1	24.5		26.6	18.8	29.1	26.5	22.3	21.5	24.1	28.9	29	25.3
Extended Fig. 2d
UT Traverse Time (s)
	WT										Q175+
4M	14.74	8.57	15.42	18.11	7.85	11.32	10.74	12.23	12.08	6.66	23	15.14	8.26	18	11.08	13.61	8	10.98	20.16	20.28
6M	10.77	16.01	13.7	14.36	12.14	14.67	11.33	19.57	13.87	10.2	9.14	14.34	16.07	5.57	5.74	16.86	11.69	8.28	10.67	29.5
8M	12.51	13.18	10.04	13.3	7.82	14.42	16.92	18.14	10.95	10.27	14.51	39.54	20.2	28.58	34.07	12.27	15.5	24.9	32.71	34.95
9M	18.56	19.95	8.62	8.74	9.14	18.91	12.66	12.98	9.77	11.8	32.08	38.56	27.89	23.51	44.3	27.46	34.78	31.14	31.01	22.23
10M	14.89	14.98	15.89	16.36	21.74	21.54	9.48	17.59	16.27		25.38	38.2	28.82	27.74	33.27	22.58	32.51	39.43	37.17	23.32
Extended Fig. 2e
Cas13d/NT Traverse Time (s)
	WT										Q175+
4M	13.92	8.64	9.33	20.14	16.02	19	12.18	16.46	25	7.74	18	14.52	4.7	7.21	18.74	37	16.8	25.11	20.78	28.92
6M	16.81	23.4	20.94	12.35	8.33	14.02	13.17	22.45	15.25	7.36	20.5	10.52	12.07	7.87	22.83	18.89	26.66	32.16	11.84	21.67
8M	15.84	11.5	12.53	24.87	24.64	19.33	18.14	21.51	11.78	18.52	19.45	18.22	31.72	22.81	34.83	34.04	25.43	43.8	14.67	25.04
9M	12.94	17.78	14.26	20.14	16.02	8.71	11.84	25.2	13.72	9.54	32.78	21.54	34.37	21.5	52.32	26.56	44.76	41.42	35.8	28.61
10M	28.08	14.34	17.54	24.67	18.4	8.99	12.5	13.58	23.32	23.95	24.95	40.61	36.36	23.08	43.82	41.9	39.6	35.92	35.36	31.7
Extended Fig. 2f
Cas13d/CAGEX Traverse Time (s)
	WT										Q175+
4M	12.6	14.01	20.01	17.16	8.9	14.9	10.84	24.1	15.78	11.69	13	11.74	9.25	21	25.72	10	24	11	9.38	13.59
6M	8.49	19.92	13.75	15.71		11.79	9.36	13.5	12.48	20.44	10.8	9.01	10.34	11.68	8.29	16.62	19.63	14.45	12.98	20.34
8M	21.39	11.57	21.28	23.31		9.95	7.8	19.74	9.42	16.43	12.45	17.67	11.42	17.42	12.23	23.41	25.49	8.8	6.54	11.98
9M	22.54	19.84	16.98	11.55		21.49	17.52	14.75	13.45	21.17	16.68	16.38	8.42	21.9	26.4	26.36	20.58	17.54	8.42	26.61
10M	13.24	21.59	15.3	14.1		22.87	20.75	17.26	25.14	14.24	16.11	23.3	13.61	27.53	26.08	21.14	19.26	21.64	10.67	27.11
Extended Fig. 2g	Striatal Volume(mm3)	Traverse time on Beam(s)			Extended Fig. 2h	Striatal Volume(mm3)	Body weight (g)
	17.4824	28.2				17.4824	23.7
	18.8062	8.42				18.8062	18.9
	18.818	21.9				18.818	24.9
	19.0332	17.54				19.0332	29.8
	16.8328	34.29				16.8328	26.8
	16.6375	16.38				16.6375	22.4
	15.4461	16.38				15.4461	22.2
	16.7937	41.42				16.7937	27.6
	16.8043	44.76				16.8043	27.7
	16.9789	21.5				16.9789	19.5
	16.9898	35.8				16.9898	27.9
	17.1129	28.61				17.1129	27.3
