# Supplementary material for: An RNA-targeting CRISPR–Cas13d system alleviates disease-related phenotypes in Huntington’s disease models
Source: Nat Neurosci. 2022 Dec 12;26(1):27–38. doi: 10.1038/s41593-022-01207-1 (PMC9829537; doi:10.1038/s41593-022-01207-1)
Supplement: Source Data Extended Data Fig. 5 — Statistical source data. [file 41593_2022_1207_MOESM25_ESM.xlsx]

## Sheet: Ex. Fig. 5
Extended Fig. 6a
Drd2
% Normalized Expression (relative to WT Cas13d/NT )
WT Cas13d/NT	Q175/+ Cas13d/NT	Q175/+ Cas13d/CAGEX
100	30	50
100	32	50
100	29	53
Extended Fig. 6b
Adcy5
% Normalized Expression (relative to WT Cas13d/NT )
WT Cas13d/NT	Q175/+ Cas13d/NT	Q175/+ Cas13d/CAGEX
100	50	67
100	47	65
100	51	73
Extended Fig. 6c
Adora2a
% Normalized Expression (relative to WT Cas13d/NT )
WT Cas13d/NT	Q175/+ Cas13d/NT	Q175/+ Cas13d/CAGEX
100	12	25
100	11	25
100	14	25
Extended Fig. 6d
Ppp1r1b
% Normalized Expression (relative to WT Cas13d/NT )
WT Cas13d/NT	Q175/+ Cas13d/NT	Q175/+ Cas13d/CAGEX
100	20	50
100	25	50
100	23	51
Extended Fig. 6e
Pde10a
% Normalized Expression (relative to WT Cas13d/NT )
WT Cas13d/NT	Q175/+ Cas13d/NT	Q175/+ Cas13d/CAGEX
100	25	38
100	25	34
100	26	36
Extended Fig. 6f
Penk
% Normalized Expression (relative to WT Cas13d/NT )
WT Cas13d/NT	Q175/+ Cas13d/NT	Q175/+ Cas13d/CAGEX
100	30	43
100	30	44
100	30	44
Extended Fig. 6g
Ace
% Normalized Expression (relative to WT Cas13d/NT )
WT Cas13d/NT	Q175/+ Cas13d/NT	Q175/+ Cas13d/CAGEX
100	51	92
100	54	93
100	52	96
Extended Fig. 6h
Rasd2
% Normalized Expression (relative to WT Cas13d/NT )
WT Cas13d/NT	Q175/+ Cas13d/NT	Q175/+ Cas13d/CAGEX
100	36	97
100	40	99
100	40	101
Extended Fig. 6i
Mchr1
% Normalized Expression (relative to WT Cas13d/NT )
WT Cas13d/NT	Q175/+ Cas13d/NT	Q175/+ Cas13d/CAGEX
100	43	92
100	44	96
100	48	96
Extended Fig. 6j
Drd1
% Normalized Expression (relative to WT Cas13d/NT )
WT Cas13d/NT	Q175/+ Cas13d/NT	Q175/+ Cas13d/CAGEX
100	21	89
100	21	97
100	21	92
Extended Fig. 6k
Dock4
% Normalized Expression (relative to WT Cas13d/NT )
WT Cas13d/NT	Q175/+ Cas13d/NT	Q175/+ Cas13d/CAGEX
100	56	90
100	54	90
100	57	90
Extended Fig. 6l
Krt9
% Normalized Expression (relative to WT Cas13d/NT )
WT Cas13d/NT	Q175/+ Cas13d/NT	Q175/+ Cas13d/CAGEX
100	11	99
100	18	103
100	15	103
Extended Fig. 6m
Gpr83
% Normalized Expression (relative to WT Cas13d/NT )
WT Cas13d/NT	Q175/+ Cas13d/NT	Q175/+ Cas13d/CAGEX
100	18	89
100	26	91
100	24	93
Extended Fig. 6n
Rgs2
% Normalized Expression (relative to WT Cas13d/NT )
WT Cas13d/NT	Q175/+ Cas13d/NT	Q175/+ Cas13d/CAGEX
100	45	83
100	44	87
100	45	91
Extended Fig. 6o
Pdyn
% Normalized Expression (relative to WT Cas13d/NT )
WT Cas13d/NT	Q175/+ Cas13d/NT	Q175/+ Cas13d/CAGEX
100	31	91
100	32	95
100	32	94
